# Supplementary material for: Integrated analysis of transcriptome and metabolome reveals molecular mechanisms of salt tolerance in seedlings of upland rice landrace 17SM-19
Source: Front Plant Sci. 2022 Sep 14;13:961445. doi: 10.3389/fpls.2022.961445 (PMC9515574; doi:10.3389/fpls.2022.961445)
Supplement: Supplementary file 3 [file Data_Sheet_2.zip]

Archive with 20 entries (19 files):
- Other support data/
- Other support data/Correlations of common DEGs and DAMs.xls
- Other support data/Correlations of common top 20 DEGs and top 20 DAMs.xlsx
- Other support data/Correlations of top 100 DEGs and top 100 DAMs at 3 DAS.xlsx
- Other support data/Correlations of top 100 DEGs and top 100 DAMs at 5 DAS.xlsx
- Other support data/Correlations of top 20 DEGs and top 20 DAMs at 3 DAS.xlsx
- Other support data/Correlations of top 20 DEGs and top 20 DAMs at 5 DAS.xlsx
- Other support data/DAMs at 3 DAS.xlsx
- Other support data/DAMs at 5 DAS.xlsx
- Other support data/DEGs at 3 DAS.xlsx
- Other support data/DEGs at 5DAS.xlsx
- Other support data/GO of DEGs at 3 DAS.xlsx
- Other support data/GO of DEGs at 5 DAS.xlsx
- Other support data/GO of common DEGs.xls
- Other support data/KEGG of DAMs at 3 DAS.xlsx
- Other support data/KEGG of DAMs at 5 DAS.xlsx
- Other support data/KEGG of DEGs at 3 DAS.xlsx
- Other support data/KEGG of DEGs at 5 DAS.xlsx
- Other support data/KEGG of common DAMs.xlsx
- Other support data/KEGG of common DEGs.xls
