# Supplementary material for: Integrated analysis of transcriptome and metabolome reveals molecular mechanisms of salt tolerance in seedlings of upland rice landrace 17SM-19
Source: Front Plant Sci. 2022 Sep 14;13:961445. doi: 10.3389/fpls.2022.961445 (PMC9515574; doi:10.3389/fpls.2022.961445)
Supplement: Supplementary file 3 [file Data_Sheet_2.zip › Other support data/Correlations of common DEGs and DAMs.xls]

category1	category2	Correlation	p-value	Type	Significance	AdjPvalue
Rhamnocitrin 3-(5'''-ferulylapiosyl)-(1->2)-glucoside	Os09g0537700	-0.79049012380305	0.00220944212824385	Group	**	0.00530699686379926
Rhamnocitrin 3-(5'''-ferulylapiosyl)-(1->2)-glucoside	Os01g0256500	-0.928503265786243	1.30381057703941e-05	Group	***	4.34603525679803e-05
Rhamnocitrin 3-(5'''-ferulylapiosyl)-(1->2)-glucoside	Os01g0124000	-0.759178967304573	0.00418765952402583	Group	**	0.00747796343576041
Rhamnocitrin 3-(5'''-ferulylapiosyl)-(1->2)-glucoside	Os12g0569500	-0.771003440126841	0.00332683902399502	Group	**	0.00831709755998755
Rhamnocitrin 3-(5'''-ferulylapiosyl)-(1->2)-glucoside	Os01g0357100	0.855855510914106	0.00038277839087619	Group	***	0.000890182304363233
Rhamnocitrin 3-(5'''-ferulylapiosyl)-(1->2)-glucoside	Os04g0493600	-0.638354436668287	0.0254878950999397	Group	*	0.0386180228786965
Rhamnocitrin 3-(5'''-ferulylapiosyl)-(1->2)-glucoside	Os05g0548900	0.886645420862417	0.00012150114734285	Group	***	0.000433932669081607
Rhamnocitrin 3-(5'''-ferulylapiosyl)-(1->2)-glucoside	Os03g0820500	-0.937958130674476	6.51972829741013e-06	Group	***	3.25986414870506e-05
Rhamnocitrin 3-(5'''-ferulylapiosyl)-(1->2)-glucoside	Os04g0493400	-0.758287141985778	0.00425880926549243	Group	**	0.00650082278303389
Rhamnocitrin 3-(5'''-ferulylapiosyl)-(1->2)-glucoside	Os11g0454300	-0.89482355374844	8.47525114295166e-05	Group	***	0.00114896917863087
Rhamnocitrin 3-(5'''-ferulylapiosyl)-(1->2)-glucoside	Os09g0491756	-0.925171116312593	1.62797989886081e-05	Group	***	4.93327242079033e-05
Rhamnocitrin 3-(5'''-ferulylapiosyl)-(1->2)-glucoside	Os12g0570700	-0.865292374234368	0.000277414305333349	Group	***	0.000577946469444477
Rhamnocitrin 3-(5'''-ferulylapiosyl)-(1->2)-glucoside	Os10g0517500	-0.932940871249644	9.53612208145325e-06	Group	***	4.33460094611511e-05
Rhamnocitrin 3-(5'''-ferulylapiosyl)-(1->2)-glucoside	Os03g0141200	-0.90945440032453	4.11050269172951e-05	Group	***	0.000113287344570657
Rhamnocitrin 3-(5'''-ferulylapiosyl)-(1->2)-glucoside	Os04g0244800	-0.944042628756025	3.93184781072139e-06	Group	***	1.59441353911839e-05
Rhamnocitrin 3-(5'''-ferulylapiosyl)-(1->2)-glucoside	Os02g0106100	-0.942785213214264	4.3845139729281e-06	Group	***	3.54219047091925e-05
Rhamnocitrin 3-(5'''-ferulylapiosyl)-(1->2)-glucoside	Os03g0130300	-0.872963567667359	0.000209725473672699	Group	***	0.00085682767107795
Rhamnocitrin 3-(5'''-ferulylapiosyl)-(1->2)-glucoside	Os12g0458100	-0.769066623279409	0.00345768899877399	Group	**	0.00652394150712074
Rhamnocitrin 3-(5'''-ferulylapiosyl)-(1->2)-glucoside	Os05g0595100	-0.913903479075446	3.21972025358051e-05	Group	***	9.84392214513312e-05
Rhamnocitrin 3-(5'''-ferulylapiosyl)-(1->2)-glucoside	Os10g0501500	-0.924251351468669	1.72779345037504e-05	Group	***	6.17069089419657e-05
Rhamnocitrin 3-(5'''-ferulylapiosyl)-(1->2)-glucoside	Os07g0178800	-0.887473132534424	0.000117298393673865	Group	***	0.000312935030676753
Rhamnocitrin 3-(5'''-ferulylapiosyl)-(1->2)-glucoside	Os05g0138300	-0.917809627639029	2.56989534213942e-05	Group	***	9.88421285438238e-05
Rhamnocitrin 3-(5'''-ferulylapiosyl)-(1->2)-glucoside	Os03g0718800	-0.841577235102978	0.000598526826958458	Group	***	0.00202992135636438
Rhamnocitrin 3-(5'''-ferulylapiosyl)-(1->2)-glucoside	Os02g0121700	-0.886901676960932	0.00012018759788457	Group	***	0.00032667024777654
Rhamnocitrin 3-(5'''-ferulylapiosyl)-(1->2)-glucoside	Os06g0356800	-0.830675968290121	0.000818799753392355	Group	***	0.00160548971253403
Rhamnocitrin 3-(5'''-ferulylapiosyl)-(1->2)-glucoside	Os06g0316300	0.931851416948458	1.03170866286564e-05	Group	***	5.87042039468089e-05
Rhamnocitrin 3-(5'''-ferulylapiosyl)-(1->2)-glucoside	Os01g0849000	-0.859693608389673	0.000336728931179305	Group	***	0.000935358142164736
Rhamnocitrin 3-(5'''-ferulylapiosyl)-(1->2)-glucoside	Os01g0208700	0.851667566266735	0.000438459147933829	Group	***	0.00103949542063392
Rhamnocitrin 3-(5'''-ferulylapiosyl)-(1->2)-glucoside	Os03g0279200	0.729389423168702	0.00710184579796808	Group	**	0.0403704961945657
Rhamnocitrin 3-(5'''-ferulylapiosyl)-(1->2)-glucoside	Os02g0612900	-0.872527713745275	0.000213185261720855	Group	***	0.000546628876207321
Rhamnocitrin 3-(5'''-ferulylapiosyl)-(1->2)-glucoside	Os06g0318600	-0.927811320150001	1.36651400999901e-05	Group	***	5.69380837499588e-05
Rhamnocitrin 3-(5'''-ferulylapiosyl)-(1->2)-glucoside	Os01g0583100	-0.953122626274891	1.6475166866684e-06	Group	***	9.15287048149111e-06
Rhamnocitrin 3-(5'''-ferulylapiosyl)-(1->2)-glucoside	Os01g0846300	-0.948366753165644	2.64943068247808e-06	Group	***	1.89043099699289e-05
Rhamnocitrin 3-(5'''-ferulylapiosyl)-(1->2)-glucoside	Os10g0491000	-0.767573518873698	0.00356120176970206	Group	**	0.0058102712509054
Rhamnocitrin 3-(5'''-ferulylapiosyl)-(1->2)-glucoside	Os10g0492900	-0.890026340966316	0.000105046999708722	Group	***	0.000399058202628511
Rhamnocitrin 3-(5'''-ferulylapiosyl)-(1->2)-glucoside	Os01g0615050	-0.770662817075115	0.00334957391296189	Group	**	0.00567724392027439
Rhamnocitrin 3-(5'''-ferulylapiosyl)-(1->2)-glucoside	Os07g0274700	-0.870148116081945	0.000232867583735628	Group	***	0.000468776078859078
Rhamnocitrin 3-(5'''-ferulylapiosyl)-(1->2)-glucoside	Os07g0601900	-0.919352171986735	2.34383042978691e-05	Group	***	9.944396929086e-05
Rhamnocitrin 3-(5'''-ferulylapiosyl)-(1->2)-glucoside	Os10g0542900	-0.800964959909871	0.00174229484826167	Group	**	0.00300395663493391
Rhamnocitrin 3-(5'''-ferulylapiosyl)-(1->2)-glucoside	Os08g0490900	0.740246108865687	0.00590451257266406	Group	**	0.0392586785934642
Rhamnocitrin 3-(5'''-ferulylapiosyl)-(1->2)-glucoside	Os03g0797500	-0.757809021404487	0.00429732851786876	Group	**	0.00716221419644793
Rhamnocitrin 3-(5'''-ferulylapiosyl)-(1->2)-glucoside	Os07g0619400	0.876533918709831	0.000183004152251672	Group	***	0.000389370536705685
Rhamnocitrin 3-(5'''-ferulylapiosyl)-(1->2)-glucoside	Os05g0460000	-0.930404949810037	1.14311413030683e-05	Group	***	3.68746493647365e-05
Rhamnocitrin 3-(5'''-ferulylapiosyl)-(1->2)-glucoside	Os08g0427700	0.766671909018164	0.00362483687448986	Group	**	0.0291783542852682
Rhamnocitrin 3-(5'''-ferulylapiosyl)-(1->2)-glucoside	Os10g0532300	-0.909194003591216	4.16807610004002e-05	Group	***	0.000126305336364849
Rhamnocitrin 3-(5'''-ferulylapiosyl)-(1->2)-glucoside	Os01g0940700	-0.804005860540456	0.00162206186683945	Group	**	0.00413862872789151
Rhamnocitrin 3-(5'''-ferulylapiosyl)-(1->2)-glucoside	Os06g0681200	-0.925637168959458	1.57917205496018e-05	Group	***	8.31143186821147e-05
Rhamnocitrin 3-(5'''-ferulylapiosyl)-(1->2)-glucoside	Os01g0214500	-0.851674237761175	0.00043836571836524	Group	***	0.000827105128991019
Rhamnocitrin 3-(5'''-ferulylapiosyl)-(1->2)-glucoside	Os10g0377150	0.798431451124365	0.00184758456387507	Group	**	0.0102643586881948
Rhamnocitrin 3-(5'''-ferulylapiosyl)-(1->2)-glucoside	Os03g0431200	0.870842829413601	0.000226980803931201	Group	***	0.000567452009828002
Rhamnocitrin 3-(5'''-ferulylapiosyl)-(1->2)-glucoside	Os03g0766800	-0.897817509222567	7.37391688487782e-05	Group	***	0.000460869805304864
Rhamnocitrin 3-(5'''-ferulylapiosyl)-(1->2)-glucoside	Os03g0180900	-0.893430217051002	9.02983575035163e-05	Group	***	0.0003110599037798
Rhamnocitrin 3-(5'''-ferulylapiosyl)-(1->2)-glucoside	Os01g0767600	-0.918037806938357	2.53541477900866e-05	Group	***	6.33853694752165e-05
Rhamnocitrin 3-(5'''-ferulylapiosyl)-(1->2)-glucoside	Os01g0511100	-0.897453451339807	7.50147919111882e-05	Group	***	0.000214327976889109
Rhamnocitrin 3-(5'''-ferulylapiosyl)-(1->2)-glucoside	Os03g0297600	0.838656606879769	0.000652381670116126	Group	***	0.0013313911635023
Rhamnocitrin 3-(5'''-ferulylapiosyl)-(1->2)-glucoside	Os10g0465700	-0.951409084341366	1.96573810702641e-06	Group	***	1.51210623617416e-05
Rhamnocitrin 3-(5'''-ferulylapiosyl)-(1->2)-glucoside	Os12g0438600	0.851636871685446	0.000438889203133515	Group	***	0.00099747546166708
Rhamnocitrin 3-(5'''-ferulylapiosyl)-(1->2)-glucoside	Os03g0135100	0.760454317177619	0.00408748085320109	Group	**	0.0127733776662534
Rhamnocitrin 3-(5'''-ferulylapiosyl)-(1->2)-glucoside	Os01g0901600	-0.939484223768413	5.77137250182404e-06	Group	***	2.62335113719275e-05
Rhamnocitrin 3-(5'''-ferulylapiosyl)-(1->2)-glucoside	Os05g0542500	-0.854672014327674	0.000397921356676831	Group	***	0.00149781612413415
Rhamnocitrin 3-(5'''-ferulylapiosyl)-(1->2)-glucoside	Os01g0716500	-0.90595267768938	4.93928211010534e-05	Group	***	0.00012664825923347
Rhamnocitrin 3-(5'''-ferulylapiosyl)-(1->2)-glucoside	Os10g0392400	-0.936712813253331	7.18556158700845e-06	Group	***	2.66131910629943e-05
Rhamnocitrin 3-(5'''-ferulylapiosyl)-(1->2)-glucoside	Os02g0526400	-0.890296563405693	0.000103811513656643	Group	***	0.00025319881379669
Rhamnocitrin 3-(5'''-ferulylapiosyl)-(1->2)-glucoside	Os05g0355400	-0.684814224685931	0.0140036528481408	Group	*	0.0290290661032634
Rhamnocitrin 3-(5'''-ferulylapiosyl)-(1->2)-glucoside	Os03g0266300	-0.914913035315093	3.0406087488076e-05	Group	***	9.87711746063881e-05
Rhamnocitrin 3-(5'''-ferulylapiosyl)-(1->2)-glucoside	Os09g0532000	-0.887850669691752	0.000115419650223653	Group	***	0.000268417791217798
Rhamnocitrin 3-(5'''-ferulylapiosyl)-(1->2)-glucoside	Os04g0111225	0.879162642134368	0.000165091109568936	Group	***	0.000451410658816122
Rhamnocitrin 3-(5'''-ferulylapiosyl)-(1->2)-glucoside	Os04g0573000	-0.944883164807266	3.65050588545226e-06	Group	***	2.60750420389447e-05
Rhamnocitrin 3-(5'''-ferulylapiosyl)-(1->2)-glucoside	Os07g0633200	-0.950370614322808	2.18111605735005e-06	Group	***	1.09055802867503e-05
Rhamnocitrin 3-(5'''-ferulylapiosyl)-(1->2)-glucoside	Os02g0537000	-0.733725824343854	0.00660363087707606	Group	**	0.0150082519933547
Rhamnocitrin 3-(5'''-ferulylapiosyl)-(1->2)-glucoside	Os01g0124100	-0.808829171577961	0.00144452831229747	Group	**	0.00321966951352098
Rhamnocitrin 3-(5'''-ferulylapiosyl)-(1->2)-glucoside	Os05g0438700	0.705114520432197	0.0104294561990522	Group	*	0.06628828633275
Rhamnocitrin 3-(5'''-ferulylapiosyl)-(1->2)-glucoside	Os03g0634400	0.896335459315605	7.90406822993408e-05	Group	***	0.000192782151949612
Rhamnocitrin 3-(5'''-ferulylapiosyl)-(1->2)-glucoside	Os02g0684500	0.757778299393528	0.0042998125878513	Group	**	0.0242316729889406
Rhamnocitrin 3-(5'''-ferulylapiosyl)-(1->2)-glucoside	Os01g0756900	0.818076782021913	0.00114619530744541	Group	**	0.00573097653722705
Rhamnocitrin 3-(5'''-ferulylapiosyl)-(1->2)-glucoside	Os10g0552700	0.848063240773289	0.000491243733046218	Group	***	0.001142427286154
Rhamnocitrin 3-(5'''-ferulylapiosyl)-(1->2)-glucoside	Os10g0416800	-0.851111146572322	0.00044630601328043	Group	***	0.00127516003794409
Rhamnocitrin 3-(5'''-ferulylapiosyl)-(1->2)-glucoside	Os01g0615100	-0.840501339297585	0.000617948648581187	Group	***	0.00116627943737272
Rhamnocitrin 3-(5'''-ferulylapiosyl)-(1->2)-glucoside	Os10g0578600	-0.853211454318006	0.000417246652830061	Group	***	0.00105367965610315
Rhamnocitrin 3-(5'''-ferulylapiosyl)-(1->2)-glucoside	Os01g0933200	-0.928530720973363	1.3013703505066e-05	Group	***	5.00527057887154e-05
Rhamnocitrin 3-(5'''-ferulylapiosyl)-(1->2)-glucoside	Os12g0194900	0.764115035915689	0.00380999948610148	Group	**	0.00718867827566317
Rhamnocitrin 3-(5'''-ferulylapiosyl)-(1->2)-glucoside	Os01g0184100	-0.895207872220674	8.32708710464456e-05	Group	***	0.00027939951380045
Rhamnocitrin 3-(5'''-ferulylapiosyl)-(1->2)-glucoside	Os07g0683600	-0.908368512446806	4.35479553413363e-05	Group	***	0.000260101584952403
Rhamnocitrin 3-(5'''-ferulylapiosyl)-(1->2)-glucoside	Os05g0211100	-0.943056664473199	4.28346665878468e-06	Group	***	2.37970369932482e-05
Rhamnocitrin 3-(5'''-ferulylapiosyl)-(1->2)-glucoside	Os06g0652300	-0.86778967369948	0.000253745603427487	Group	***	0.00110324175403255
Rhamnocitrin 3-(5'''-ferulylapiosyl)-(1->2)-glucoside	Os06g0725200	0.841314973136364	0.000603216905114216	Group	***	0.00251340377130923
Rhamnocitrin 3-(5'''-ferulylapiosyl)-(1->2)-glucoside	Os03g0286900	-0.854712061737817	0.000397401456566545	Group	***	0.00104579330675407
Rhamnocitrin 3-(5'''-ferulylapiosyl)-(1->2)-glucoside	Os07g0190800	-0.912860131787976	3.413451784479e-05	Group	***	0.000126424140165889
Rhamnocitrin 3-(5'''-ferulylapiosyl)-(1->2)-glucoside	Os01g0192300	-0.926994382158524	1.44358353787987e-05	Group	***	5.06630634810772e-05
Rhamnocitrin 3-(5'''-ferulylapiosyl)-(1->2)-glucoside	Os08g0168000	-0.765890194153713	0.00368070518045967	Group	**	0.00575110184446823
Rhamnocitrin 3-(5'''-ferulylapiosyl)-(1->2)-glucoside	Os06g0223700	-0.920927960942516	2.12938274458067e-05	Group	***	8.87242810241946e-05
Rhamnocitrin 3-(5'''-ferulylapiosyl)-(1->2)-glucoside	Os10g0508700	0.681756094383566	0.0146116083704517	Group	*	0.0275690723970787
Rhamnocitrin 3-(5'''-ferulylapiosyl)-(1->2)-glucoside	Os03g0168200	-0.888712852688686	0.00011121747176952	Group	***	0.000347760710270825
Rhamnocitrin 3-(5'''-ferulylapiosyl)-(1->2)-glucoside	Os04g0511200	-0.899594506842601	6.77549070607944e-05	Group	***	0.000211734084564983
Rhamnocitrin 3-(5'''-ferulylapiosyl)-(1->2)-glucoside	Os05g0579600	0.842027200527224	0.00059054587633005	Group	***	0.00120519566597969
Rhamnocitrin 3-(5'''-ferulylapiosyl)-(1->2)-glucoside	Os09g0109600	-0.891484276088737	9.85154789697533e-05	Group	***	0.00124036626557657
Rhamnocitrin 3-(5'''-ferulylapiosyl)-(1->2)-glucoside	Os06g0682900	-0.928167484584867	1.3339483296738e-05	Group	***	4.30305912798e-05
Rhamnocitrin 3-(5'''-ferulylapiosyl)-(1->2)-glucoside	Os03g0694000	-0.898223670924381	7.23361736922813e-05	Group	***	0.000233342495781553
Rhamnocitrin 3-(5'''-ferulylapiosyl)-(1->2)-glucoside	Os11g0108932	-0.764521267287366	0.00378011219032719	Group	**	0.0084002493118382
Rhamnocitrin 3-(5'''-ferulylapiosyl)-(1->2)-glucoside	Os03g0663400	-0.839286511414679	0.000640461339696049	Group	***	0.00125848167046428
Vidarabine	Os09g0537700	-0.85566536046999	0.000385180670087161	Group	***	0.00237143682164278
Vidarabine	Os01g0256500	-0.974786834891666	7.69217877599943e-08	Group	***	1.09888268228563e-06
Vidarabine	Os01g0124000	-0.869105488531162	0.000241925204344544	Group	***	0.00312236201882554
Vidarabine	Os12g0569500	-0.82282666034776	0.00101273928396035	Group	**	0.00425983551504482
Vidarabine	Os01g0357100	0.872128684591926	0.000216391640356387	Group	***	0.000569451685148387
Vidarabine	Os04g0493600	-0.804917792860493	0.00158727753891592	Group	**	0.00996027284233528
Vidarabine	Os05g0548900	0.854229452763612	0.000403702013153256	Group	***	0.000984639056471356
Vidarabine	Os03g0820500	-0.922818579884131	1.89283667850188e-05	Group	***	6.52769606563934e-05
Vidarabine	Os04g0493400	-0.918903968709044	2.40783170073618e-05	Group	***	0.00080261056691206
Vidarabine	Os11g0454300	-0.843003537457578	0.000573512372554014	Group	***	0.00191170790851338
Vidarabine	Os09g0491756	-0.970044916786416	1.80632739123399e-07	Group	***	7.12138539398735e-06
Vidarabine	Os12g0570700	-0.916020049072692	2.8533253215036e-05	Group	***	0.000109743281596292
Vidarabine	Os10g0517500	-0.954412322525847	1.43615396990022e-06	Group	***	9.5743597993348e-06
Vidarabine	Os03g0141200	-0.90908827973744	4.19163174911431e-05	Group	***	0.000113287344570657
Vidarabine	Os04g0244800	-0.953741290010763	1.54325224691317e-06	Group	***	9.07795439360688e-06
Vidarabine	Os02g0106100	-0.928568006318428	1.29806219247985e-05	Group	***	7.23242256414105e-05
Vidarabine	Os03g0130300	-0.919658153146221	2.30091363189128e-05	Group	***	0.00034223812134325
Vidarabine	Os12g0458100	-0.874297532400591	0.000199408101337275	Group	***	0.00247277240740002
Vidarabine	Os05g0595100	-0.909626273997815	4.07284568154298e-05	Group	***	0.0001078143175055
Vidarabine	Os10g0501500	-0.947577925020628	2.85426264399154e-06	Group	***	1.50224349683765e-05
Vidarabine	Os07g0178800	-0.928158594272417	1.33475367922776e-05	Group	***	8.3422104951735e-05
Vidarabine	Os05g0138300	-0.918141297973067	2.51989675799519e-05	Group	***	9.88421285438238e-05
Vidarabine	Os03g0718800	-0.895564293619208	8.19150102106462e-05	Group	***	0.000682625085088718
Vidarabine	Os02g0121700	-0.909131684940776	4.18194828008877e-05	Group	***	0.000162773682374318
Vidarabine	Os06g0356800	-0.93913950587024	5.9341433529555e-06	Group	***	7.20902233374e-05
Vidarabine	Os06g0316300	0.957249951781258	1.04649155407378e-06	Group	***	1.74415259012297e-05
Vidarabine	Os01g0849000	-0.934856397116494	8.27681664444036e-06	Group	***	0.000275893888148012
Vidarabine	Os01g0208700	0.856963535583139	0.000369010796743629	Group	***	0.000900026333521046
Vidarabine	Os03g0279200	0.744520531807268	0.00547745509994241	Group	**	0.0403704961945657
Vidarabine	Os02g0612900	-0.903039322796156	5.72429357255476e-05	Group	***	0.000220165137405952
Vidarabine	Os06g0318600	-0.956630076615978	1.12341394665956e-06	Group	***	7.65994396936987e-06
Vidarabine	Os01g0583100	-0.959639639942678	7.88107243977122e-07	Group	***	5.62933745697944e-06
Vidarabine	Os01g0846300	-0.969365169002173	2.01847561136767e-07	Group	***	1.00923780568384e-05
Vidarabine	Os10g0491000	-0.816049434082495	0.00120711165867168	Group	**	0.00311310240861762
Vidarabine	Os10g0492900	-0.929997326565611	1.1761640082166e-05	Group	***	0.000350177574358429
Vidarabine	Os01g0615050	-0.807052012609362	0.00150810814228584	Group	**	0.00367831254216059
Vidarabine	Os07g0274700	-0.904721589441222	5.25992945623963e-05	Group	***	0.000197232800342032
Vidarabine	Os07g0601900	-0.924145924311743	1.73953596490341e-05	Group	***	8.69767982451705e-05
Vidarabine	Os10g0542900	-0.837828581926987	0.000668311692960013	Group	***	0.0017136197255385
Vidarabine	Os08g0490900	0.750474372704423	0.00492192985957264	Group	**	0.0392586785934642
Vidarabine	Os03g0797500	-0.867745570031314	0.000254149451412426	Group	***	0.00202810484731552
Vidarabine	Os07g0619400	0.949069685246264	2.47688643475451e-06	Group	***	1.78062737369861e-05
Vidarabine	Os05g0460000	-0.961964086955344	5.88148959160935e-07	Group	***	3.9209930610729e-06
Vidarabine	Os08g0427700	0.77482980636521	0.00307942555013456	Group	**	0.0291783542852682
Vidarabine	Os10g0532300	-0.904215795857144	5.3963115720752e-05	Group	***	0.000151062690168704
Vidarabine	Os01g0940700	-0.85915896653997	0.000342870769573617	Group	***	0.00161746147762653
Vidarabine	Os06g0681200	-0.892678558266897	9.34060262343097e-05	Group	***	0.000305623605024922
Vidarabine	Os01g0214500	-0.872207968714631	0.000215751580856206	Group	***	0.000599309946822794
Vidarabine	Os10g0377150	0.815196506809471	0.00123347169182496	Group	**	0.00875867714189753
Vidarabine	Os03g0431200	0.889357832707137	0.000108153024905017	Group	***	0.000318097132073579
Vidarabine	Os03g0766800	-0.931834080172832	1.03299100610773e-05	Group	***	0.000129123875763466
Vidarabine	Os03g0180900	-0.87057383276579	0.000229246255125131	Group	***	0.000587810910577259
Vidarabine	Os01g0767600	-0.972278204263407	1.23079308833366e-07	Group	***	3.22667807897623e-06
Vidarabine	Os01g0511100	-0.91779815033631	2.57163940560397e-05	Group	***	0.000120110114114135
Vidarabine	Os03g0297600	0.934416232651896	8.55380913323023e-06	Group	***	6.10986366659302e-05
Vidarabine	Os10g0465700	-0.935753348833141	7.73432687343603e-06	Group	***	3.09373074937441e-05
Vidarabine	Os12g0438600	0.870036612383607	0.000233823414338458	Group	***	0.000575667782010302
Vidarabine	Os03g0135100	0.796729216073772	0.00192101821195635	Group	**	0.0106723233997575
Vidarabine	Os01g0901600	-0.966446024599162	3.16611666498479e-07	Group	***	5.27686110830798e-06
Vidarabine	Os05g0542500	-0.786988818610643	0.00238516733131005	Group	**	0.004867688431245
Vidarabine	Os01g0716500	-0.928125456644259	1.33775891129763e-05	Group	***	4.6007360253935e-05
Vidarabine	Os10g0392400	-0.955490602506086	1.27648679394354e-06	Group	***	8.5099119596236e-06
Vidarabine	Os02g0526400	-0.919290838407689	2.35250845824564e-05	Group	***	9.41003383298256e-05
Vidarabine	Os05g0355400	-0.78538513249901	0.00246912739200211	Group	**	0.026474242841999
Vidarabine	Os03g0266300	-0.927484538685469	1.39694224161402e-05	Group	***	6.9875028623706e-05
Vidarabine	Os09g0532000	-0.911413292298335	3.69716416613536e-05	Group	***	0.000119263360197915
Vidarabine	Os04g0111225	0.917596605351861	2.60241799560297e-05	Group	***	0.000140045162485794
Vidarabine	Os04g0573000	-0.92737226586836	1.40751906927615e-05	Group	***	5.87302028927704e-05
Vidarabine	Os07g0633200	-0.954652564259198	1.39927891072515e-06	Group	***	7.36462584592184e-06
Vidarabine	Os02g0537000	-0.797732574085095	0.00187746873626816	Group	**	0.013562042344556
Vidarabine	Os01g0124100	-0.935496999766526	7.88641131180614e-06	Group	***	0.00018826297488957
Vidarabine	Os05g0438700	0.713018801260675	0.00924022832886148	Group	**	0.06628828633275
Vidarabine	Os03g0634400	0.909774368236522	4.04061681978939e-05	Group	***	0.000128870942861768
Vidarabine	Os02g0684500	0.778218502168127	0.00287223308237933	Group	**	0.0242316729889406
Vidarabine	Os01g0756900	0.858523829884385	0.000350279947585619	Group	***	0.00545829397001295
Vidarabine	Os10g0552700	0.943323864581317	4.18581176340746e-06	Group	***	3.48817646950622e-05
Vidarabine	Os10g0416800	-0.912643317519559	3.45483759231271e-05	Group	***	0.000246774113736622
Vidarabine	Os01g0615100	-0.881377403498085	0.000151089370093292	Group	***	0.000444380500274388
Vidarabine	Os10g0578600	-0.895062828271689	8.38276437408096e-05	Group	***	0.000441198124951629
Vidarabine	Os01g0933200	-0.939780994495774	5.63409037687016e-06	Group	***	2.68290017946198e-05
Vidarabine	Os12g0194900	0.791491254967601	0.00216106602212981	Group	**	0.00459801281304215
Vidarabine	Os01g0184100	-0.867844193262437	0.000253247070894023	Group	***	0.000562771268653384
Vidarabine	Os07g0683600	-0.930094482501344	1.16821901670916e-05	Group	***	0.000250488951966122
Vidarabine	Os05g0211100	-0.948398570906722	2.64142037029749e-06	Group	***	1.76094691353166e-05
Vidarabine	Os06g0652300	-0.808220268699035	0.00146607591014358	Group	**	0.00357579490278922
Vidarabine	Os06g0725200	0.764265395590081	0.00379891639407384	Group	**	0.00825851390016052
Vidarabine	Os03g0286900	-0.841484165459388	0.000600187962620154	Group	***	0.00136406355140944
Vidarabine	Os07g0190800	-0.955738505069081	1.24185433150274e-06	Group	***	1.52261496493523e-05
Vidarabine	Os01g0192300	-0.955681893595649	1.24969653814149e-06	Group	***	6.9427585452305e-06
Vidarabine	Os08g0168000	-0.878486956242074	0.000169558471944764	Group	***	0.00069483986944424
Vidarabine	Os06g0223700	-0.948958755515852	2.50350629601619e-06	Group	***	3.66421025947563e-05
Vidarabine	Os10g0508700	0.791657198006248	0.00215312631228802	Group	**	0.00797454189736304
Vidarabine	Os03g0168200	-0.930372660555051	1.1457050512695e-05	Group	***	6.73944147805588e-05
Vidarabine	Os04g0511200	-0.913831387468161	3.23282119164523e-05	Group	***	0.000129312847665809
Vidarabine	Os05g0579600	0.912368879201338	3.50778804319916e-05	Group	***	0.000184620423326272
Vidarabine	Os09g0109600	-0.863262268494631	0.000297893383592705	Group	***	0.0015039503810887
Vidarabine	Os06g0682900	-0.96082004204311	6.80765452299536e-07	Group	***	6.18877683908669e-06
Vidarabine	Os03g0694000	-0.923415795266086	1.8225968666005e-05	Group	***	0.000101255381477806
Vidarabine	Os11g0108932	-0.842891815611396	0.000575441976852524	Group	***	0.00274019988977392
Vidarabine	Os03g0663400	-0.867807370133947	0.000253583701614393	Group	***	0.000745834416512921
Porson	Os09g0537700	-0.771801009729848	0.00327406409041722	Group	**	0.00654812818083444
Porson	Os01g0256500	-0.899216670643377	6.89941973490651e-05	Group	***	0.000172485493372663
Porson	Os01g0124000	-0.776549432790814	0.00297291096693838	Group	**	0.00675661583395086
Porson	Os12g0569500	-0.677386006731551	0.0155138701242093	Group	*	0.0250223711680795
Porson	Os01g0357100	0.80755316142116	0.00148996571568757	Group	**	0.0027090285739774
Porson	Os04g0493600	-0.697348405259535	0.0117052485743517	Group	*	0.0237880600840682
Porson	Os05g0548900	0.911958945401411	3.58806869278392e-05	Group	***	0.000179403434639196
Porson	Os03g0820500	-0.919592183236204	2.3101137341792e-05	Group	***	7.00034464902788e-05
Porson	Os04g0493400	-0.811049627238657	0.00136800585989442	Group	**	0.00297392578237917
Porson	Os11g0454300	-0.812673060923808	0.00131405989210037	Group	**	0.0031287140288104
Porson	Os09g0491756	-0.9027997678456	5.79295546899601e-05	Group	***	0.000148537319717846
Porson	Os12g0570700	-0.937105346358347	6.97014013676955e-06	Group	***	5.18455706964444e-05
Porson	Os10g0517500	-0.840777688261208	0.000612914147019023	Group	***	0.00109448954824826
Porson	Os03g0141200	-0.922761211281208	1.8996947001101e-05	Group	***	6.78462392896464e-05
Porson	Os04g0244800	-0.905751194633724	4.99067963221906e-05	Group	***	0.00011090399182709
Porson	Os02g0106100	-0.88463670199305	0.000132191516878496	Group	***	0.000287372862779339
Porson	Os03g0130300	-0.840746378515044	0.00061348294392213	Group	***	0.00157303318954392
Porson	Os12g0458100	-0.767839573687991	0.00354258688025546	Group	**	0.00656034607454715
Porson	Os05g0595100	-0.931346118447247	1.06960373363631e-05	Group	***	5.62949333492795e-05
Porson	Os10g0501500	-0.910120048901021	3.96616888609124e-05	Group	***	0.000116652026061507
Porson	Os07g0178800	-0.919061750988002	2.38514603340947e-05	Group	***	0.000113578382543308
Porson	Os05g0138300	-0.911084351382545	3.76418140518689e-05	Group	***	0.000139414126118033
Porson	Os03g0718800	-0.764510168728267	0.00378092636390848	Group	**	0.00619823994083357
Porson	Os02g0121700	-0.890436950123942	0.000103174160353292	Group	***	0.000300091539510403
Porson	Os06g0356800	-0.89195036129105	9.64960420789033e-05	Group	***	0.000344628721710369
Porson	Os06g0316300	0.919164801253545	2.37042082551311e-05	Group	***	8.91779293709274e-05
Porson	Os01g0849000	-0.777849636484103	0.00289425599936077	Group	**	0.00490551864298436
Porson	Os01g0208700	0.824399128919973	0.000971311330793342	Group	***	0.00198226802202723
Porson	Os03g0279200	0.599806203363469	0.0392429522992729	Group	*	0.077778426027642
Porson	Os02g0612900	-0.946047492874362	3.28738403763479e-06	Group	***	6.57476807526958e-05
Porson	Os06g0318600	-0.897376479621166	7.52866969120586e-05	Group	***	0.000215104848320167
Porson	Os01g0583100	-0.885633792232746	0.000126796833024447	Group	***	0.00030926056835231
Porson	Os01g0846300	-0.868986183071838	0.000242978907083443	Group	***	0.000502249994019818
Porson	Os10g0491000	-0.899650008154077	6.75743466303504e-05	Group	***	0.000764770693883293
Porson	Os10g0492900	-0.830787266191751	0.000816274007011295	Group	***	0.00185516819775294
Porson	Os01g0615050	-0.873292679798413	0.000207142160448305	Group	***	0.00118651542893479
Porson	Os07g0274700	-0.90813114303838	4.40968576818218e-05	Group	***	0.000176387430727287
Porson	Os07g0601900	-0.881804039660382	0.000148502323831455	Group	***	0.000379139607764585
Porson	Os10g0542900	-0.887970618518141	0.000114827707029276	Group	***	0.000717541580288006
Porson	Os08g0490900	0.603602430676335	0.0376955172115102	Group	*	0.0714236121526081
Porson	Os03g0797500	-0.851846966130115	0.000435952156582653	Group	***	0.00227605037296907
Porson	Os07g0619400	0.910613282127163	3.86181615641619e-05	Group	***	0.000109062051997935
Porson	Os05g0460000	-0.93044827236864	1.13964516006488e-05	Group	***	3.68746493647365e-05
Porson	Os08g0427700	0.631770604519593	0.0275420008159064	Group	*	0.047795411297661
Porson	Os10g0532300	-0.909933577463196	4.00619320869756e-05	Group	***	0.000126305336364849
Porson	Os01g0940700	-0.802095148041343	0.00169683777843552	Group	**	0.00413862872789151
Porson	Os06g0681200	-0.864002842014992	0.000290290857537457	Group	***	0.000645090794527682
Porson	Os01g0214500	-0.932563386526404	9.80123139342862e-06	Group	***	8.16769282785718e-05
Porson	Os10g0377150	0.717377577233955	0.0086293944766107	Group	**	0.0257498765219687
Porson	Os03g0431200	0.886289160539128	0.000123345954477057	Group	***	0.000338349024829797
Porson	Os03g0766800	-0.778464649741391	0.00285760814490075	Group	**	0.0045358859442869
Porson	Os03g0180900	-0.859958151529133	0.000333721759584513	Group	***	0.000725482086053289
Porson	Os01g0767600	-0.918163929939804	2.5165131909794e-05	Group	***	6.33853694752165e-05
Porson	Os01g0511100	-0.907525169048918	4.55228358772728e-05	Group	***	0.000162581556704546
Porson	Os03g0297600	0.870407117195247	0.000230659137113291	Group	***	0.000698967082161488
Porson	Os10g0465700	-0.929704338020497	1.2003820881314e-05	Group	***	4.00127362710467e-05
Porson	Os12g0438600	0.801190894076445	0.00173313381167511	Group	**	0.00320950705865761
Porson	Os03g0135100	0.57560927836586	0.0501836249724705	Group		0.071690892817815
Porson	Os01g0901600	-0.865027531102822	0.000280021838807915	Group	***	0.000571473140424316
Porson	Os05g0542500	-0.840746461910736	0.00061348142834908	Group	***	0.00185903463136085
Porson	Os01g0716500	-0.934231358376526	8.67231163496973e-06	Group	***	3.57244628914028e-05
Porson	Os10g0392400	-0.88140572681507	0.000150916538243641	Group	***	0.000307992935191104
Porson	Os02g0526400	-0.919500712514864	2.32291810766057e-05	Group	***	9.41003383298256e-05
Porson	Os05g0355400	-0.716937221192517	0.00868969548335393	Group	**	0.026474242841999
Porson	Os03g0266300	-0.924770554510306	1.67087352195786e-05	Group	***	7.2646674867733e-05
Porson	Os09g0532000	-0.952853867326182	1.69451632024481e-06	Group	***	1.69451632024481e-05
Porson	Os04g0111225	0.935072719344706	8.14331200476497e-06	Group	***	9.94136232368051e-05
Porson	Os04g0573000	-0.855521855436471	0.000387001397917987	Group	***	0.000758826270427425
Porson	Os07g0633200	-0.924548556314508	1.69502702441502e-05	Group	***	5.08228273665818e-05
Porson	Os02g0537000	-0.724626071795981	0.00768104976536151	Group	**	0.016697934272525
Porson	Os01g0124100	-0.774514198547599	0.00309928565993084	Group	**	0.00581610482401741
Porson	Os05g0438700	0.566074063488774	0.0550305689875798	Group		0.102087143605208
Porson	Os03g0634400	0.945694949922532	3.39416416782694e-06	Group	***	2.42440297701924e-05
Porson	Os02g0684500	0.629872666297928	0.028155700710769	Group	*	0.0580766164772288
Porson	Os01g0756900	0.73243370523366	0.00674924599115449	Group	**	0.0148935027047568
Porson	Os10g0552700	0.896225648858185	7.94450678334919e-05	Group	***	0.000317780271333968
Porson	Os10g0416800	-0.793584504732073	0.00206253662403132	Group	**	0.00338120758037921
Porson	Os01g0615100	-0.915232661669556	2.98556939693134e-05	Group	***	0.000175621729231255
Porson	Os10g0578600	-0.821748582308875	0.00104191994946947	Group	**	0.00208383989893894
Porson	Os01g0933200	-0.906150906803457	4.88912163359125e-05	Group	***	0.000113700503106773
Porson	Os12g0194900	0.760013755742629	0.00412187933920502	Group	**	0.0076331098874167
Porson	Os01g0184100	-0.897368809054475	7.53138357426429e-05	Group	***	0.000278940132380159
Porson	Os07g0683600	-0.869611970395924	0.000237491575454739	Group	***	0.000659698820707608
Porson	Os05g0211100	-0.851651911033371	0.000438678449142726	Group	***	0.000827695187061747
Porson	Os06g0652300	-0.8047413195314	0.00159396376053695	Group	**	0.00359379508343762
Porson	Os06g0725200	0.815313538074768	0.00122982882160472	Group	**	0.00384321506751475
Porson	Os03g0286900	-0.894874117965611	8.4556401974517e-05	Group	***	0.000402649533211986
Porson	Os07g0190800	-0.881469942526108	0.000150525259806429	Group	***	0.000385962204631869
Porson	Os01g0192300	-0.91822769861129	2.50699877948159e-05	Group	***	6.77567237697727e-05
Porson	Os08g0168000	-0.918876498677394	2.4117986157514e-05	Group	***	0.00048235972315028
Porson	Os06g0223700	-0.885924405371146	0.000125257393567458	Group	***	0.000341272359139416
Porson	Os10g0508700	0.771512808145798	0.00329306030961397	Group	**	0.0106227751923031
Porson	Os03g0168200	-0.899399066652619	6.83937428068531e-05	Group	***	0.000236189069000712
Porson	Os04g0511200	-0.890100687033129	0.000104705939020146	Group	***	0.00027169725535709
Porson	Os05g0579600	0.89857075070932	7.1153941031675e-05	Group	***	0.000261593261222157
Porson	Os09g0109600	-0.832717869581961	0.000773411606288962	Group	***	0.00244387718339164
Porson	Os06g0682900	-0.925772789548535	1.56518827094717e-05	Group	***	4.89121334670991e-05
Porson	Os03g0694000	-0.90947736522993	4.10545535877714e-05	Group	***	0.000195497874227483
Porson	Os11g0108932	-0.705710112424162	0.0103360822210377	Group	*	0.0169443970836684
Porson	Os03g0663400	-0.915066417892074	3.01409759165379e-05	Group	***	0.000200939839443586
C16 Sphinganine	Os09g0537700	-0.601987680778855	0.0383483137558118	Group	*	0.0445910625067579
C16 Sphinganine	Os01g0256500	-0.667325230536846	0.0177462244280138	Group	*	0.0190819617505525
C16 Sphinganine	Os01g0124000	-0.589057042181418	0.0438690417828465	Group	*	0.0516106373915841
C16 Sphinganine	Os12g0569500	-0.612055382051939	0.0344069110542713	Group	*	0.0431664163734859
C16 Sphinganine	Os01g0357100	0.627854522893242	0.0288190290559758	Group	*	0.0316692626988745
C16 Sphinganine	Os04g0493600	-0.581398331960402	0.0473918524087776	Group	*	0.059239815510972
C16 Sphinganine	Os05g0548900	0.804238072663013	0.00161314951730591	Group	**	0.00260185406017082
C16 Sphinganine	Os03g0820500	-0.67141974303965	0.0168110582868532	Group	*	0.0188888295357901
C16 Sphinganine	Os04g0493400	-0.591788750079709	0.0426586341064274	Group	*	0.0458694990391692
C16 Sphinganine	Os11g0454300	-0.59520825877626	0.0411770529647946	Group	*	0.0462663516458366
C16 Sphinganine	Os09g0491756	-0.647457256988032	0.0228337528813165	Group	*	0.0248192966101266
C16 Sphinganine	Os12g0570700	-0.618117829944356	0.0321784417751769	Group	*	0.0349765671469314
C16 Sphinganine	Os10g0517500	-0.668878655143956	0.017387052505563	Group	*	0.0186957553823258
C16 Sphinganine	Os03g0141200	-0.631955821503917	0.0274826326958287	Group	*	0.0315892329837111
C16 Sphinganine	Os04g0244800	-0.659650602458825	0.0196010189843499	Group	*	0.0213054554177716
C16 Sphinganine	Os02g0106100	-0.605361847901987	0.0369932941217028	Group	*	0.0405056714090525
C16 Sphinganine	Os03g0130300	-0.641728461345216	0.0244793694545791	Group	*	0.0267403540610668
C16 Sphinganine	Os12g0458100	-0.589137139424828	0.0438332093123649	Group	*	0.0521823920385296
C16 Sphinganine	Os05g0595100	-0.690409256908554	0.0129399757739251	Group	*	0.0150464834580524
C16 Sphinganine	Os10g0501500	-0.701430792965654	0.0110209823949139	Group	*	0.0119793286901238
C16 Sphinganine	Os07g0178800	-0.612510014972034	0.0342360720276686	Group	*	0.036421353220924
C16 Sphinganine	Os05g0138300	-0.678723062852851	0.0152335813401027	Group	*	0.017713466674538
C16 Sphinganine	Os03g0718800	-0.651851261149357	0.0216272273943413	Group	*	0.0251479388306294
C16 Sphinganine	Os02g0121700	-0.717070883686548	0.00867135898853788	Group	**	0.0100829755680673
C16 Sphinganine	Os06g0356800	-0.588639749952733	0.0440560577812431	Group	*	0.0468681465757905
C16 Sphinganine	Os06g0316300	0.728845676041979	0.00716625080654236	Group	**	0.00907120355258527
C16 Sphinganine	Os01g0849000	-0.591330203473812	0.0428601414875672	Group	*	0.0470990565797442
C16 Sphinganine	Os01g0208700	0.703361611767828	0.0107079107720066	Group	*	0.0130584277707398
C16 Sphinganine	Os03g0279200	0.412770837438463	0.182350066833414	Group		0.200140377926592
C16 Sphinganine	Os02g0612900	-0.689119899355862	0.0131796086128869	Group	*	0.0148085490032437
C16 Sphinganine	Os06g0318600	-0.715110117862305	0.0089432612552878	Group	**	0.0102796106382618
C16 Sphinganine	Os01g0583100	-0.666259887877636	0.0179956701172229	Group	*	0.0191443299119393
C16 Sphinganine	Os01g0846300	-0.613475912159548	0.0338751300552587	Group	*	0.0363713445331788
C16 Sphinganine	Os10g0491000	-0.609256129011182	0.0354722635787886	Group	*	0.0427376669623959
C16 Sphinganine	Os10g0492900	-0.605461219910064	0.0369539130330881	Group	*	0.0397353903581592
C16 Sphinganine	Os01g0615050	-0.605981371965223	0.0367482647884378	Group	*	0.0442750178173949
C16 Sphinganine	Os07g0274700	-0.677205719927839	0.0155519522683665	Group	*	0.0176726730322347
C16 Sphinganine	Os07g0601900	-0.724202698400849	0.00773418923072457	Group	**	0.00920736813181496
C16 Sphinganine	Os10g0542900	-0.633088312481749	0.0271216407062629	Group	*	0.0326766755497143
C16 Sphinganine	Os08g0490900	0.415459333083446	0.17923262390291	Group		0.192723251508505
C16 Sphinganine	Os03g0797500	-0.654465330184409	0.0209318723285235	Group	*	0.0261648404106544
C16 Sphinganine	Os07g0619400	0.565772138118326	0.0551891855916539	Group		0.0587118995655893
C16 Sphinganine	Os05g0460000	-0.663964446753416	0.0185418596056398	Group	*	0.0203756698963075
C16 Sphinganine	Os08g0427700	0.483470490828519	0.11129882070789	Group		0.130939789068106
C16 Sphinganine	Os10g0532300	-0.666605399800311	0.0179144901317595	Group	*	0.0210758707432465
C16 Sphinganine	Os01g0940700	-0.606674144970272	0.0364756385549722	Group	*	0.0396474332119263
C16 Sphinganine	Os06g0681200	-0.647818977497027	0.0227326236197738	Group	*	0.0264332832788067
C16 Sphinganine	Os01g0214500	-0.653540962758486	0.0211758667478105	Group	*	0.0246231008695471
C16 Sphinganine	Os10g0377150	0.544099904408887	0.0674271209014662	Group		0.0808967853362306
C16 Sphinganine	Os03g0431200	0.761930536698691	0.00397380280836295	Group	**	0.0050946189850807
C16 Sphinganine	Os03g0766800	-0.628626282508962	0.0285640491759917	Group	*	0.0310478795391214
C16 Sphinganine	Os03g0180900	-0.604457343542051	0.0373531262447159	Group	*	0.0429346278674895
C16 Sphinganine	Os01g0767600	-0.624560168285445	0.0299259206081314	Group	*	0.0318360857533313
C16 Sphinganine	Os01g0511100	-0.649545616705783	0.0222543761047171	Group	*	0.0243079041769559
C16 Sphinganine	Os03g0297600	0.497216318654915	0.100038264078428	Group		0.109932158327943
C16 Sphinganine	Os10g0465700	-0.686408462119549	0.0136942289593351	Group	*	0.0153867741116125
C16 Sphinganine	Os12g0438600	0.657192897163274	0.0202238592918243	Group	*	0.0237927756374404
C16 Sphinganine	Os03g0135100	0.499133365521798	0.0985309848021522	Group		0.111967028184264
C16 Sphinganine	Os01g0901600	-0.638304708177098	0.025502980712474	Group	*	0.0268452428552358
C16 Sphinganine	Os05g0542500	-0.57221478530496	0.0518732847139768	Group		0.0617539103737819
C16 Sphinganine	Os01g0716500	-0.659250919119586	0.0197013404612554	Group	*	0.0221363375969162
C16 Sphinganine	Os10g0392400	-0.637812534756676	0.0256526351603301	Group	*	0.0278832990873153
C16 Sphinganine	Os02g0526400	-0.698391508746141	0.0115274931885411	Group	*	0.0130994240778876
C16 Sphinganine	Os05g0355400	-0.504992422213546	0.0940188142154314	Group		0.103317378258716
C16 Sphinganine	Os03g0266300	-0.632750963364474	0.02722881338815	Group	*	0.030594172346236
C16 Sphinganine	Os09g0532000	-0.675076789822571	0.0160068689510634	Group	*	0.0182962829362699
C16 Sphinganine	Os04g0111225	0.619328978678926	0.031745977563345	Group	*	0.0341354597455323
C16 Sphinganine	Os04g0573000	-0.639322115353606	0.0251956254348626	Group	*	0.0273865493857202
C16 Sphinganine	Os07g0633200	-0.691006873483714	0.0128300062006743	Group	*	0.0139456589137764
C16 Sphinganine	Os02g0537000	-0.637387779000875	0.0257823003747972	Group	*	0.0339440119295034
C16 Sphinganine	Os01g0124100	-0.483041448507722	0.111663211201531	Group		0.116315845001595
C16 Sphinganine	Os05g0438700	0.39731475943545	0.200924191022468	Group		0.230947346002837
C16 Sphinganine	Os03g0634400	0.661923774552321	0.019037533572814	Group	*	0.0211528150809044
C16 Sphinganine	Os02g0684500	0.446053779660819	0.146099733036321	Group		0.162333036707023
C16 Sphinganine	Os01g0756900	0.528351468399519	0.077414613972623	Group		0.0850710043655198
C16 Sphinganine	Os10g0552700	0.556260340761861	0.0603512121228596	Group		0.0670569023587329
C16 Sphinganine	Os10g0416800	-0.557192265899844	0.059831193591919	Group		0.0623241599915823
C16 Sphinganine	Os01g0615100	-0.637199722851703	0.0258398595708215	Group	*	0.0297009880124385
C16 Sphinganine	Os10g0578600	-0.699447659708763	0.0113495630996707	Group	*	0.0133524271760832
C16 Sphinganine	Os01g0933200	-0.666706473009392	0.0178907932411031	Group	*	0.0203304468648899
C16 Sphinganine	Os12g0194900	0.672782221816966	0.0165080582138392	Group	*	0.0232507862166749
C16 Sphinganine	Os01g0184100	-0.616628240591441	0.0327161066018916	Group	*	0.0389477459546329
C16 Sphinganine	Os07g0683600	-0.639697495158319	0.0250829053008625	Group	*	0.0285033014782528
C16 Sphinganine	Os05g0211100	-0.671136583643847	0.0168745388569375	Group	*	0.0183418900618886
C16 Sphinganine	Os06g0652300	-0.611949029725175	0.0344469633246973	Group	*	0.042008491859387
C16 Sphinganine	Os06g0725200	0.921412108754908	2.06670484686795e-05	Group	***	0.00067595197853828
C16 Sphinganine	Os03g0286900	-0.632748191969682	0.027229695099673	Group	*	0.0312985001145667
C16 Sphinganine	Os07g0190800	-0.717132758746805	0.00866288044944545	Group	**	0.0100731168016808
C16 Sphinganine	Os01g0192300	-0.649642176667129	0.0222278488389902	Group	*	0.024160705259772
C16 Sphinganine	Os08g0168000	-0.571827697828812	0.0520684633436687	Group		0.0598488084409985
C16 Sphinganine	Os06g0223700	-0.656727358518454	0.0203434460677631	Group	*	0.0221124413780034
C16 Sphinganine	Os10g0508700	0.36730291922621	0.240179935756222	Group		0.289373416573761
C16 Sphinganine	Os03g0168200	-0.711782220745198	0.00941924733770651	Group	**	0.0108267210778236
C16 Sphinganine	Os04g0511200	-0.617855043357322	0.0322728301394929	Group	*	0.035079163195101
C16 Sphinganine	Os05g0579600	0.586416419827024	0.0450619932038082	Group	*	0.0479382906423491
C16 Sphinganine	Os09g0109600	-0.645007692969393	0.0235272278917252	Group	*	0.0270427906801439
C16 Sphinganine	Os06g0682900	-0.622332313683934	0.0306916059506992	Group	*	0.0337270395062629
C16 Sphinganine	Os03g0694000	-0.714724615428752	0.00899745932020953	Group	**	0.0108403124339874
C16 Sphinganine	Os11g0108932	-0.631228965630877	0.02771614529022	Group	*	0.0350837282154684
C16 Sphinganine	Os03g0663400	-0.627916786039911	0.0287983974569684	Group	*	0.0327254516556459
Isopalmitic acid	Os09g0537700	-0.74454291664125	0.00547528180906897	Group	**	0.00928013865943893
Isopalmitic acid	Os01g0256500	-0.901145871902231	6.28484265492958e-05	Group	***	0.000161149811664861
Isopalmitic acid	Os01g0124000	-0.771386898269784	0.00330138564798425	Group	**	0.00679860242404027
Isopalmitic acid	Os12g0569500	-0.776721115922464	0.00296243293356418	Group	**	0.00800657549611941
Isopalmitic acid	Os01g0357100	0.822102640746181	0.00103226600969051	Group	**	0.00201782602704137
Isopalmitic acid	Os04g0493600	-0.729460743061074	0.00709343052085875	Group	**	0.0181882833868173
Isopalmitic acid	Os05g0548900	0.831951466050495	0.000790213329982304	Group	***	0.00151964101919674
Isopalmitic acid	Os03g0820500	-0.824926245103155	0.000957720807993637	Group	***	0.00149643876249006
Isopalmitic acid	Os04g0493400	-0.832298366185318	0.00078257372231612	Group	***	0.00207716404490638
Isopalmitic acid	Os11g0454300	-0.717931479096299	0.00855398941759039	Group	**	0.0129605900266521
Isopalmitic acid	Os09g0491756	-0.866349262207104	0.000267196425451397	Group	***	0.000532470739912165
Isopalmitic acid	Os12g0570700	-0.793968316090867	0.00204484997569444	Group	**	0.00314592303952991
Isopalmitic acid	Os10g0517500	-0.877399294015658	0.00017694750624991	Group	***	0.000411505828488163
Isopalmitic acid	Os03g0141200	-0.823131873125862	0.00100459360594238	Group	**	0.00156967750928497
Isopalmitic acid	Os04g0244800	-0.87449287848482	0.000197931119152974	Group	***	0.000366539109542544
Isopalmitic acid	Os02g0106100	-0.827119688010501	0.000902735633828963	Group	***	0.00155229493726221
Isopalmitic acid	Os03g0130300	-0.809230543687305	0.00143045833807703	Group	**	0.002727730304699
Isopalmitic acid	Os12g0458100	-0.773089228329381	0.00319017013910505	Group	**	0.0063803402782101
Isopalmitic acid	Os05g0595100	-0.842599495165357	0.0005805145995126	Group	***	0.000951663277889508
Isopalmitic acid	Os10g0501500	-0.885049776554032	0.000129935251974754	Group	***	0.00028487762655577
Isopalmitic acid	Os07g0178800	-0.821836350317769	0.00103952036127829	Group	**	0.00176189891742083
Isopalmitic acid	Os05g0138300	-0.841732723571998	0.000595759568873849	Group	***	0.0011032584608775
Isopalmitic acid	Os03g0718800	-0.826306525970496	0.000922827743295011	Group	***	0.00223387848255203
Isopalmitic acid	Os02g0121700	-0.883075962249307	0.000140994649671352	Group	***	0.000361524742747056
Isopalmitic acid	Os06g0356800	-0.790241006443022	0.0022216074092602	Group	**	0.00372352881407192
Isopalmitic acid	Os06g0316300	0.9034245024646	5.61523435042658e-05	Group	***	0.00015176309055207
Isopalmitic acid	Os01g0849000	-0.833611031766583	0.000754180876511046	Group	***	0.00175390901514197
Isopalmitic acid	Os01g0208700	0.827185406131044	0.000901126704716774	Group	***	0.00187734730149328
Isopalmitic acid	Os03g0279200	0.677195511441522	0.0155541106725729	Group	*	0.0643328177960033
Isopalmitic acid	Os02g0612900	-0.804461120220942	0.00160462432861608	Group	**	0.00254702274383505
Isopalmitic acid	Os06g0318600	-0.896342311337581	7.90155028265578e-05	Group	***	0.000219487507851549
Isopalmitic acid	Os01g0583100	-0.868861151368147	0.000244087020667972	Group	***	0.000460541548430136
Isopalmitic acid	Os01g0846300	-0.858390349655368	0.000351852772274076	Group	***	0.000689907396615835
Isopalmitic acid	Os10g0491000	-0.758965531103201	0.00420460488375101	Group	**	0.00656969513086095
Isopalmitic acid	Os10g0492900	-0.8176435897978	0.00115900809474788	Group	**	0.00231801618949576
Isopalmitic acid	Os01g0615050	-0.741185432694773	0.00580858718371043	Group	**	0.00907591747454755
Isopalmitic acid	Os07g0274700	-0.831916256127209	0.000790991950282181	Group	***	0.00131831991713697
Isopalmitic acid	Os07g0601900	-0.87265986543781	0.000212131578137242	Group	***	0.000482117223039186
Isopalmitic acid	Os10g0542900	-0.794233573844312	0.0020326944473696	Group	**	0.00336787699112461
Isopalmitic acid	Os08g0490900	0.687908681597595	0.0134076932651661	Group	*	0.0558653886048587
Isopalmitic acid	Os03g0797500	-0.804069690410184	0.00161960830781078	Group	**	0.00337418397460579
Isopalmitic acid	Os07g0619400	0.799593549040839	0.00179870116330527	Group	**	0.00281047056766448
Isopalmitic acid	Os05g0460000	-0.85944113727407	0.000339618497059354	Group	***	0.000606461601891704
Isopalmitic acid	Os08g0427700	0.731179404704525	0.00689289255578814	Group	**	0.0311341957549256
Isopalmitic acid	Os10g0532300	-0.839567305213193	0.000635202259063773	Group	***	0.00107661399841317
Isopalmitic acid	Os01g0940700	-0.776219200545618	0.00299314475249199	Group	**	0.00552946389089157
Isopalmitic acid	Os06g0681200	-0.81541138353551	0.00122678951350433	Group	**	0.0020111303500071
Isopalmitic acid	Os01g0214500	-0.793971846241104	0.00204468784108793	Group	**	0.00319482475169989
Isopalmitic acid	Os10g0377150	0.697324971478613	0.0117092651325472	Group	*	0.0271732287616261
Isopalmitic acid	Os03g0431200	0.847418765933832	0.000501179601954001	Group	***	0.00106633957862553
Isopalmitic acid	Os03g0766800	-0.863876488188287	0.000291577158749867	Group	***	0.00100543847844782
Isopalmitic acid	Os03g0180900	-0.815332711320558	0.00122923279992566	Group	**	0.00208344542360281
Isopalmitic acid	Os01g0767600	-0.858399534162544	0.000351744373700398	Group	***	0.000628114953036425
Isopalmitic acid	Os01g0511100	-0.841669294306353	0.000596887232017022	Group	***	0.00102911591727073
Isopalmitic acid	Os03g0297600	0.800783448331744	0.00174968151752152	Group	**	0.00312443128128843
Isopalmitic acid	Os10g0465700	-0.842508803804492	0.000582095383309537	Group	***	0.000986602344592436
Isopalmitic acid	Os12g0438600	0.832085294862836	0.000787259287913393	Group	***	0.00167501976151786
Isopalmitic acid	Os03g0135100	0.78660717429022	0.00240494735584226	Group	**	0.0120079790864665
Isopalmitic acid	Os01g0901600	-0.854334001084047	0.000402330573600082	Group	***	0.000773712641538619
Isopalmitic acid	Os05g0542500	-0.655901723231267	0.0205568023006863	Group	*	0.0274090697342484
Isopalmitic acid	Os01g0716500	-0.851095222650584	0.000446532172745909	Group	***	0.000769883056458464
Isopalmitic acid	Os10g0392400	-0.861893232082147	0.000312355067682244	Group	***	0.0005385432201418
Isopalmitic acid	Os02g0526400	-0.865891343729125	0.00027158686756409	Group	***	0.00054317373512818
Isopalmitic acid	Os05g0355400	-0.709239480306983	0.00979546985153963	Group	**	0.026474242841999
Isopalmitic acid	Os03g0266300	-0.828351051337062	0.000872955068685343	Group	***	0.00147958486217855
Isopalmitic acid	Os09g0532000	-0.841767574013076	0.000595140690984086	Group	***	0.00101031010625887
Isopalmitic acid	Os04g0111225	0.813606584958685	0.00128378920447029	Group	**	0.00225226176222858
Isopalmitic acid	Os04g0573000	-0.866291083749576	0.000267751141743621	Group	***	0.000622677073822375
Isopalmitic acid	Os07g0633200	-0.852279821047686	0.000429949127955206	Group	***	0.000712998690833528
Isopalmitic acid	Os02g0537000	-0.730016944263969	0.00702805882641104	Group	**	0.0156179085031356
Isopalmitic acid	Os01g0124100	-0.820142485941025	0.00108658971740007	Group	**	0.00271647429350017
Isopalmitic acid	Os05g0438700	0.652891676163285	0.0213484865962909	Group	*	0.0853939463851636
Isopalmitic acid	Os03g0634400	0.79897980228797	0.00182439313973382	Group	**	0.00276423202989973
Isopalmitic acid	Os02g0684500	0.71491777053905	0.00897027295132212	Group	**	0.0390011867448788
Isopalmitic acid	Os01g0756900	0.807667914409601	0.00148583515293755	Group	**	0.00650014593474674
Isopalmitic acid	Os10g0552700	0.791106734182303	0.00217954982876629	Group	**	0.00369415225214625
Isopalmitic acid	Os10g0416800	-0.846134723927359	0.000521440006926964	Group	***	0.00137597976004417
Isopalmitic acid	Os01g0615100	-0.794989666623299	0.00199834947783585	Group	**	0.00312961870021163
Isopalmitic acid	Os10g0578600	-0.86760094709704	0.000255477249501097	Group	***	0.000851590831670323
Isopalmitic acid	Os01g0933200	-0.85518940849855	0.00039124503873304	Group	***	0.00067456041160869
Isopalmitic acid	Os12g0194900	0.782145435308008	0.00264560565293888	Group	**	0.00551167844362267
Isopalmitic acid	Os01g0184100	-0.759580626202688	0.00415591088362157	Group	**	0.00629683467215389
Isopalmitic acid	Os07g0683600	-0.815294357193158	0.00123042530314975	Group	**	0.00221927176826321
Isopalmitic acid	Os05g0211100	-0.873539346298638	0.000205222327550953	Group	***	0.000467484104830289
Isopalmitic acid	Os06g0652300	-0.764058245648723	0.00381419190129118	Group	**	0.00646473203608675
Isopalmitic acid	Os06g0725200	0.892668400900017	9.34485873212182e-05	Group	***	0.000886663778921333
Isopalmitic acid	Os03g0286900	-0.753239241112488	0.00467893546682599	Group	**	0.00688078745121469
Isopalmitic acid	Os07g0190800	-0.869169292008985	0.000241363157922885	Group	***	0.000571242612701956
Isopalmitic acid	Os01g0192300	-0.856125565931088	0.000379386666267262	Group	***	0.000677476189762968
Isopalmitic acid	Os08g0168000	-0.822827149249279	0.00101272619531259	Group	**	0.00220157868546215
Isopalmitic acid	Os06g0223700	-0.843246405998935	0.000569334966843826	Group	***	0.00116190809559965
Isopalmitic acid	Os10g0508700	0.644865248642519	0.0235680190970745	Group	*	0.0406345156846112
Isopalmitic acid	Os03g0168200	-0.854164302774025	0.00040455847031907	Group	***	0.000842830146498063
Isopalmitic acid	Os04g0511200	-0.809366555416969	0.0014257144552505	Group	**	0.00226303881785794
Isopalmitic acid	Os05g0579600	0.764724453754569	0.00376523022810753	Group	**	0.00522948642792712
Isopalmitic acid	Os09g0109600	-0.753932226518639	0.00461947926171201	Group	**	0.00750802403069479
Isopalmitic acid	Os06g0682900	-0.83265411019763	0.000774798765135155	Group	***	0.00131321824599179
Isopalmitic acid	Os03g0694000	-0.882276402121733	0.000145678547594785	Group	***	0.000404662632207736
Isopalmitic acid	Os11g0108932	-0.798094134171061	0.00186196247645624	Group	**	0.00517211799015622
Isopalmitic acid	Os03g0663400	-0.764333163473063	0.00379392918951318	Group	**	0.00566258087987042
Armillaripin	Os09g0537700	-0.72307538426343	0.00787702591199148	Group	**	0.0117276421891101
Armillaripin	Os01g0256500	-0.877018942595901	0.000179589929891856	Group	***	0.000352137117435012
Armillaripin	Os01g0124000	-0.723065884122892	0.00787823795765597	Group	**	0.0121203660887015
Armillaripin	Os12g0569500	-0.614780020904791	0.0333921374341415	Group	*	0.0431664163734859
Armillaripin	Os01g0357100	0.775897912946976	0.00301293092828561	Group	**	0.00475606764873409
Armillaripin	Os04g0493600	-0.631175529986454	0.0277333685734679	Group	*	0.039619097962097
Armillaripin	Os05g0548900	0.866556912882683	0.000265223829753673	Group	***	0.000747413937226425
Armillaripin	Os03g0820500	-0.917169730491899	2.6685659013326e-05	Group	***	7.84872323921353e-05
Armillaripin	Os04g0493400	-0.760930055381304	0.00405058050709077	Group	**	0.00632903204232933
Armillaripin	Os11g0454300	-0.822976231195985	0.00100874112112806	Group	**	0.00265166192834182
Armillaripin	Os09g0491756	-0.888297974641029	0.000113224306657205	Group	***	0.000272199062099372
Armillaripin	Os12g0570700	-0.928525113574942	1.30186844469185e-05	Group	***	6.85193918258869e-05
Armillaripin	Os10g0517500	-0.813302532325343	0.00129358895568606	Group	**	0.00192851254761196
Armillaripin	Os03g0141200	-0.925559303835724	1.58724513789963e-05	Group	***	6.41929350341324e-05
Armillaripin	Os04g0244800	-0.900281996618603	6.55448374144827e-05	Group	***	0.000139457100881878
Armillaripin	Os02g0106100	-0.893194758896668	9.12629830717351e-05	Group	***	0.000222592641638378
Armillaripin	Os03g0130300	-0.808795966147471	0.00144569706149047	Group	**	0.002727730304699
Armillaripin	Os12g0458100	-0.719649810958648	0.00832319601143387	Group	**	0.0130049937678654
Armillaripin	Os05g0595100	-0.928122244784546	1.33805047675333e-05	Group	***	6.08204762160605e-05
Armillaripin	Os10g0501500	-0.886676841067562	0.000121339488032425	Group	***	0.000275771563710057
Armillaripin	Os07g0178800	-0.907346774594251	4.59494659808105e-05	Group	***	0.00017672871531081
Armillaripin	Os05g0138300	-0.909730739011761	4.05009066338396e-05	Group	***	0.000144646095120856
Armillaripin	Os03g0718800	-0.715176310128612	0.00893397980850514	Group	**	0.0125830701528241
Armillaripin	Os02g0121700	-0.852974187692469	0.000420453649132704	Group	***	0.000858068671699396
Armillaripin	Os06g0356800	-0.859264972807047	0.000341646122966511	Group	***	0.000876015699914131
Armillaripin	Os06g0316300	0.905341450789485	5.09650020387923e-05	Group	***	0.000141569450107756
Armillaripin	Os01g0849000	-0.7474360369706	0.00519982200026327	Group	**	0.00776726973201867
Armillaripin	Os01g0208700	0.783038705283598	0.00259601552236094	Group	**	0.00440002630908634
Armillaripin	Os03g0279200	0.624303142499356	0.03001354782543	Group	*	0.0761529941880402
Armillaripin	Os02g0612900	-0.920050738519766	2.24675966206086e-05	Group	***	0.000129425749907192
Armillaripin	Os06g0318600	-0.872342774647025	0.000214666686934301	Group	***	0.000456737631775108
Armillaripin	Os01g0583100	-0.871349062215733	0.000222764769451557	Group	***	0.000436793665591288
Armillaripin	Os01g0846300	-0.868634869346433	0.000246102497069711	Group	***	0.000502249994019818
Armillaripin	Os10g0491000	-0.900791175939067	6.39447834361839e-05	Group	***	0.000764770693883293
Armillaripin	Os10g0492900	-0.821380395257353	0.00105203278978294	Group	**	0.00219173497871446
Armillaripin	Os01g0615050	-0.874779110203607	0.00019578240558929	Group	***	0.00118651542893479
Armillaripin	Os07g0274700	-0.881330258637836	0.000151377396145504	Group	***	0.00037844349036376
Armillaripin	Os07g0601900	-0.841885461162416	0.000593050929430238	Group	***	0.00102250160246593
Armillaripin	Os10g0542900	-0.884625785347157	0.000132251557917548	Group	***	0.000734730877319711
Armillaripin	Os08g0490900	0.629524737649444	0.0282692648139979	Group	*	0.0672816903827033
Armillaripin	Os03g0797500	-0.795883290927904	0.00195833184117408	Group	**	0.0036949657380643
Armillaripin	Os07g0619400	0.89856083028741	7.1187520292335e-05	Group	***	0.000177968800730837
Armillaripin	Os05g0460000	-0.918625692816547	2.44825593390668e-05	Group	***	5.97135593635776e-05
Armillaripin	Os08g0427700	0.645074932125222	0.0235079907158529	Group	*	0.045406678331531
Armillaripin	Os10g0532300	-0.903880959517536	5.48811452864483e-05	Group	***	0.000151062690168704
Armillaripin	Os01g0940700	-0.785098567441365	0.00248436479448066	Group	**	0.005070132233634
Armillaripin	Os06g0681200	-0.867962734927037	0.000252165748558421	Group	***	0.000586431973391677
Armillaripin	Os01g0214500	-0.933357379644317	9.2502170443413e-06	Group	***	8.16769282785718e-05
Armillaripin	Os10g0377150	0.718700869675598	0.00845006721145578	Group	**	0.0257498765219687
Armillaripin	Os03g0431200	0.834949316753686	0.000726060533421359	Group	***	0.00135655020544141
Armillaripin	Os03g0766800	-0.765386741776182	0.00371703072117799	Group	**	0.00563186472905756
Armillaripin	Os03g0180900	-0.865109237735304	0.000279215362000183	Group	***	0.000664203467833863
Armillaripin	Os01g0767600	-0.905669479246744	5.01164432303076e-05	Group	***	0.000119324864834066
Armillaripin	Os01g0511100	-0.907548144672317	4.54681169169154e-05	Group	***	0.000162581556704546
Armillaripin	Os03g0297600	0.869137947068257	0.000241639148900889	Group	***	0.000710703379120262
Armillaripin	Os10g0465700	-0.921902971860321	2.00465204791716e-05	Group	***	6.46661950941019e-05
Armillaripin	Os12g0438600	0.762244085470736	0.00394996940551516	Group	**	0.00607687600848486
Armillaripin	Os03g0135100	0.566511301252819	0.0548014310508042	Group		0.0750704534942523
Armillaripin	Os01g0901600	-0.842354735417835	0.000584788496244785	Group	***	0.00099653320716902
Armillaripin	Os05g0542500	-0.858599213734951	0.00034939410405686	Group	***	0.00139757641622744
Armillaripin	Os01g0716500	-0.92477901836021	1.66995805654432e-05	Group	***	5.218618926701e-05
Armillaripin	Os10g0392400	-0.867263581919199	0.000258595656296411	Group	***	0.000478880844993354
Armillaripin	Os02g0526400	-0.902122083822005	5.99070451933377e-05	Group	***	0.000161910932954967
Armillaripin	Os05g0355400	-0.709935022860812	0.00969146519186605	Group	**	0.026474242841999
Armillaripin	Os03g0266300	-0.928944905206381	1.26499307806239e-05	Group	***	6.9875028623706e-05
Armillaripin	Os09g0532000	-0.945301265293398	3.51663399745679e-06	Group	***	2.93052833121399e-05
Armillaripin	Os04g0111225	0.927957781078544	1.35304733051427e-05	Group	***	0.000112753944209523
Armillaripin	Os04g0573000	-0.854232037468786	0.000403668063883022	Group	***	0.000776284738236581
Armillaripin	Os07g0633200	-0.907005114916572	4.67753176865466e-05	Group	***	0.000114086140698894
Armillaripin	Os02g0537000	-0.676503951312783	0.0157008429703892	Group	*	0.0232531589073769
Armillaripin	Os01g0124100	-0.748745615922646	0.00507863168559851	Group	**	0.00860785031457375
Armillaripin	Os05g0438700	0.591635715761334	0.0427258099482121	Group	*	0.0949462443293602
Armillaripin	Os03g0634400	0.926965406882092	1.44637869844355e-05	Group	***	6.57444862928886e-05
Armillaripin	Os02g0684500	0.651511961856336	0.0217187007440091	Group	*	0.0559914324234523
Armillaripin	Os01g0756900	0.739446003380583	0.00598715709258891	Group	**	0.014508683956721
Armillaripin	Os10g0552700	0.88718023955423	0.000118772345810309	Group	***	0.000409559813138996
Armillaripin	Os10g0416800	-0.785303545360964	0.0024734583069423	Group	**	0.00386477860459734
Armillaripin	Os01g0615100	-0.912346216830143	3.5121889320531e-05	Group	***	0.000195121607336283
Armillaripin	Os10g0578600	-0.787953270124975	0.00233573482912685	Group	**	0.00382907349037189
Armillaripin	Os01g0933200	-0.893667702286397	8.93335427940513e-05	Group	***	0.000182313352640921
Armillaripin	Os12g0194900	0.700722043660295	0.0111375908179953	Group	*	0.0171347551046082
Armillaripin	Os01g0184100	-0.901160418802296	6.28037796944046e-05	Group	***	0.000261682415393352
Armillaripin	Os07g0683600	-0.859341296792955	0.000340766492689953	Group	***	0.000845556801974412
Armillaripin	Os05g0211100	-0.821679795836318	0.00104380356270859	Group	**	0.0016568310519184
Armillaripin	Os06g0652300	-0.804348924552038	0.0016089082711153	Group	**	0.00359379508343762
Armillaripin	Os06g0725200	0.75784560374597	0.00429437202004152	Group	**	0.00913696174476919
Armillaripin	Os03g0286900	-0.899268847755343	6.88220074574602e-05	Group	***	0.00036222109188137
Armillaripin	Os07g0190800	-0.843160641848151	0.000570807431185371	Group	***	0.000967470222348086
Armillaripin	Os01g0192300	-0.906077309660635	4.90769790643235e-05	Group	***	0.000111538588782553
Armillaripin	Os08g0168000	-0.910819117570894	3.81891221739328e-05	Group	***	0.000538278763644931
Armillaripin	Os06g0223700	-0.871676037700107	0.000220074283385579	Group	***	0.000536766544842876
Armillaripin	Os10g0508700	0.777596894814693	0.00290941987732355	Group	**	0.00969806625774517
Armillaripin	Os03g0168200	-0.867054403473145	0.000260544027932211	Group	***	0.000592145518027752
Armillaripin	Os04g0511200	-0.891526715061561	9.8330242341323e-05	Group	***	0.000265757411733305
Armillaripin	Os05g0579600	0.86462146129285	0.000284056868423357	Group	***	0.000676325877198469
Armillaripin	Os09g0109600	-0.826886849508484	0.000908453902605591	Group	***	0.00275289061395634
Armillaripin	Os06g0682900	-0.920186719931337	2.22823830152963e-05	Group	***	6.36639514722751e-05
Armillaripin	Os03g0694000	-0.902947261448864	5.75060437988959e-05	Group	***	0.000219164040067209
Armillaripin	Os11g0108932	-0.656819234712981	0.0203198042856226	Group	*	0.0282219503966981
Armillaripin	Os03g0663400	-0.917147355239108	2.672069316311e-05	Group	***	0.000200939839443586
Isovitexin 2''-O-(6'''-(E)-p-coumaroyl)glucoside	Os09g0537700	-0.636373912124434	0.0260937208722483	Group	*	0.0333241840472729
Isovitexin 2''-O-(6'''-(E)-p-coumaroyl)glucoside	Os01g0256500	-0.861324818389123	0.000318517512584259	Group	***	0.000568781272471891
Isovitexin 2''-O-(6'''-(E)-p-coumaroyl)glucoside	Os01g0124000	-0.612907723022421	0.0340871224877954	Group	*	0.0410688222744523
Isovitexin 2''-O-(6'''-(E)-p-coumaroyl)glucoside	Os12g0569500	-0.553716773385329	0.0617865019121359	Group		0.0702119339910635
Isovitexin 2''-O-(6'''-(E)-p-coumaroyl)glucoside	Os01g0357100	0.761346438684079	0.00401849162559669	Group	**	0.0060886236751465
Isovitexin 2''-O-(6'''-(E)-p-coumaroyl)glucoside	Os04g0493600	-0.461956642107926	0.130553704828939	Group		0.143465609702131
Isovitexin 2''-O-(6'''-(E)-p-coumaroyl)glucoside	Os05g0548900	0.780359849478654	0.00274689519605474	Group	**	0.00392413599436391
Isovitexin 2''-O-(6'''-(E)-p-coumaroyl)glucoside	Os03g0820500	-0.924296033713443	1.72283563755868e-05	Group	***	6.38087273169882e-05
Isovitexin 2''-O-(6'''-(E)-p-coumaroyl)glucoside	Os04g0493400	-0.65446528324111	0.0209318846672825	Group	*	0.0255266886186372
Isovitexin 2''-O-(6'''-(E)-p-coumaroyl)glucoside	Os11g0454300	-0.852921779561784	0.00042116459432653	Group	***	0.00161986382433281
Isovitexin 2''-O-(6'''-(E)-p-coumaroyl)glucoside	Os09g0491756	-0.870579736627357	0.000229196345115877	Group	***	0.000467747643093626
Isovitexin 2''-O-(6'''-(E)-p-coumaroyl)glucoside	Os12g0570700	-0.900261387607458	6.56102549747002e-05	Group	***	0.000172658565722895
Isovitexin 2''-O-(6'''-(E)-p-coumaroyl)glucoside	Os10g0517500	-0.824891656735074	0.000958608068697435	Group	***	0.0014747816441499
Isovitexin 2''-O-(6'''-(E)-p-coumaroyl)glucoside	Os03g0141200	-0.944048117939053	3.92995643462823e-06	Group	***	2.72534411880351e-05
Isovitexin 2''-O-(6'''-(E)-p-coumaroyl)glucoside	Os04g0244800	-0.919514899152818	2.32092855851958e-05	Group	***	6.63122445291309e-05
Isovitexin 2''-O-(6'''-(E)-p-coumaroyl)glucoside	Os02g0106100	-0.925356268553692	1.60844918190915e-05	Group	***	7.39300767763009e-05
Isovitexin 2''-O-(6'''-(E)-p-coumaroyl)glucoside	Os03g0130300	-0.74319850249106	0.0056069653651136	Group	**	0.00800995052159086
Isovitexin 2''-O-(6'''-(E)-p-coumaroyl)glucoside	Os12g0458100	-0.612386225154916	0.03428252867958	Group	*	0.042324109480963
Isovitexin 2''-O-(6'''-(E)-p-coumaroyl)glucoside	Os05g0595100	-0.915566370275427	2.92894548594615e-05	Group	***	9.6534464867709e-05
Isovitexin 2''-O-(6'''-(E)-p-coumaroyl)glucoside	Os10g0501500	-0.867996312277965	0.000251860115271072	Group	***	0.000441859851352758
Isovitexin 2''-O-(6'''-(E)-p-coumaroyl)glucoside	Os07g0178800	-0.880662221435842	0.000155505032140717	Group	***	0.00036361308437693
Isovitexin 2''-O-(6'''-(E)-p-coumaroyl)glucoside	Os05g0138300	-0.885145345341067	0.000129417562779357	Group	***	0.00031831230553539
Isovitexin 2''-O-(6'''-(E)-p-coumaroyl)glucoside	Os03g0718800	-0.657397683461581	0.0201714170324471	Group	*	0.0237310788617025
Isovitexin 2''-O-(6'''-(E)-p-coumaroyl)glucoside	Os02g0121700	-0.799757591785912	0.00179188138493487	Group	**	0.00263511968372775
Isovitexin 2''-O-(6'''-(E)-p-coumaroyl)glucoside	Os06g0356800	-0.792069832868209	0.00213348006215579	Group	**	0.0036784139002686
Isovitexin 2''-O-(6'''-(E)-p-coumaroyl)glucoside	Os06g0316300	0.829761986595936	0.000839770392603591	Group	***	0.00155513035667332
Isovitexin 2''-O-(6'''-(E)-p-coumaroyl)glucoside	Os01g0849000	-0.711432446846738	0.00947034976979739	Group	**	0.0124609865392071
Isovitexin 2''-O-(6'''-(E)-p-coumaroyl)glucoside	Os01g0208700	0.722111828856505	0.00800067076086482	Group	**	0.010527198369559
Isovitexin 2''-O-(6'''-(E)-p-coumaroyl)glucoside	Os03g0279200	0.59385776774133	0.0417577495611215	Group	*	0.077778426027642
Isovitexin 2''-O-(6'''-(E)-p-coumaroyl)glucoside	Os02g0612900	-0.842501925669953	0.000582215407657476	Group	***	0.00107817668084718
Isovitexin 2''-O-(6'''-(E)-p-coumaroyl)glucoside	Os06g0318600	-0.833095278024643	0.000765239917565945	Group	***	0.00119568737119679
Isovitexin 2''-O-(6'''-(E)-p-coumaroyl)glucoside	Os01g0583100	-0.882246041967996	0.000145858767284775	Group	***	0.000324130593966167
Isovitexin 2''-O-(6'''-(E)-p-coumaroyl)glucoside	Os01g0846300	-0.890600944282499	0.000102433516583381	Group	***	0.00026265004252149
Isovitexin 2''-O-(6'''-(E)-p-coumaroyl)glucoside	Os10g0491000	-0.849594755824318	0.000468245187565771	Group	***	0.00195102161485738
Isovitexin 2''-O-(6'''-(E)-p-coumaroyl)glucoside	Os10g0492900	-0.809408487708035	0.00142425436110273	Group	**	0.00279265561000535
Isovitexin 2''-O-(6'''-(E)-p-coumaroyl)glucoside	Os01g0615050	-0.848224408735315	0.000488783068668874	Group	***	0.00200188893596896
Isovitexin 2''-O-(6'''-(E)-p-coumaroyl)glucoside	Os07g0274700	-0.868068709396873	0.000251202112901532	Group	***	0.000468776078859078
Isovitexin 2''-O-(6'''-(E)-p-coumaroyl)glucoside	Os07g0601900	-0.820510789972279	0.00107621825939939	Group	**	0.00165572039907598
Isovitexin 2''-O-(6'''-(E)-p-coumaroyl)glucoside	Os10g0542900	-0.857266394198002	0.00036531555003347	Group	***	0.00133338303495344
Isovitexin 2''-O-(6'''-(E)-p-coumaroyl)glucoside	Os08g0490900	0.603207312880502	0.0378545144408823	Group	*	0.0714236121526081
Isovitexin 2''-O-(6'''-(E)-p-coumaroyl)glucoside	Os03g0797500	-0.648011027670735	0.0226790631189864	Group	*	0.0276573940475444
Isovitexin 2''-O-(6'''-(E)-p-coumaroyl)glucoside	Os07g0619400	0.891743569990285	9.73879753614213e-05	Group	***	0.000237531647222979
Isovitexin 2''-O-(6'''-(E)-p-coumaroyl)glucoside	Os05g0460000	-0.900187174078996	6.58462499128411e-05	Group	***	0.000140605108054277
Isovitexin 2''-O-(6'''-(E)-p-coumaroyl)glucoside	Os08g0427700	0.603981407595505	0.0375434628701267	Group	*	0.0568840346517071
Isovitexin 2''-O-(6'''-(E)-p-coumaroyl)glucoside	Os10g0532300	-0.922266281086465	1.95967780326957e-05	Group	***	8.63500000006548e-05
Isovitexin 2''-O-(6'''-(E)-p-coumaroyl)glucoside	Os01g0940700	-0.768837996225172	0.00347338898859502	Group	**	0.00578898164765837
Isovitexin 2''-O-(6'''-(E)-p-coumaroyl)glucoside	Os06g0681200	-0.906821076954342	4.72249802083543e-05	Group	***	0.000181634539262901
Isovitexin 2''-O-(6'''-(E)-p-coumaroyl)glucoside	Os01g0214500	-0.899339459869964	6.85895175047979e-05	Group	***	0.00028399076400508
Isovitexin 2''-O-(6'''-(E)-p-coumaroyl)glucoside	Os10g0377150	0.653524119181604	0.0211803318941406	Group	*	0.0378220212395368
Isovitexin 2''-O-(6'''-(E)-p-coumaroyl)glucoside	Os03g0431200	0.741666599488792	0.00575990656114338	Group	**	0.007110995754498
Isovitexin 2''-O-(6'''-(E)-p-coumaroyl)glucoside	Os03g0766800	-0.758286880893474	0.00425883022850424	Group	**	0.00626298563015329
Isovitexin 2''-O-(6'''-(E)-p-coumaroyl)glucoside	Os03g0180900	-0.929234617899313	1.24002892086063e-05	Group	***	9.02243768509967e-05
Isovitexin 2''-O-(6'''-(E)-p-coumaroyl)glucoside	Os01g0767600	-0.888408673423441	0.000112686086663452	Group	***	0.0002449697536162
Isovitexin 2''-O-(6'''-(E)-p-coumaroyl)glucoside	Os01g0511100	-0.901848572980272	6.07200059839932e-05	Group	***	0.000178588252894098
Isovitexin 2''-O-(6'''-(E)-p-coumaroyl)glucoside	Os03g0297600	0.863164913539199	0.000298904220528188	Group	***	0.0008049851842025
Isovitexin 2''-O-(6'''-(E)-p-coumaroyl)glucoside	Os10g0465700	-0.915177997540042	2.99492644138068e-05	Group	***	9.07553467085054e-05
Isovitexin 2''-O-(6'''-(E)-p-coumaroyl)glucoside	Os12g0438600	0.729646916287914	0.00707149855556788	Group	**	0.00982152577162206
Isovitexin 2''-O-(6'''-(E)-p-coumaroyl)glucoside	Os03g0135100	0.567825820739546	0.0541165639094988	Group		0.0750704534942523
Isovitexin 2''-O-(6'''-(E)-p-coumaroyl)glucoside	Os01g0901600	-0.858141102209523	0.000354804407206135	Group	***	0.000695694916090461
Isovitexin 2''-O-(6'''-(E)-p-coumaroyl)glucoside	Os05g0542500	-0.92115572893608	2.09971188282351e-05	Group	***	0.000402967643894472
Isovitexin 2''-O-(6'''-(E)-p-coumaroyl)glucoside	Os01g0716500	-0.920513411846212	2.18423294661281e-05	Group	***	6.42421454886121e-05
Isovitexin 2''-O-(6'''-(E)-p-coumaroyl)glucoside	Os10g0392400	-0.904620504000762	5.28696708633496e-05	Group	***	0.00012473447982784
Isovitexin 2''-O-(6'''-(E)-p-coumaroyl)glucoside	Os02g0526400	-0.876360598491833	0.000184236420214649	Group	***	0.000418719136851475
Isovitexin 2''-O-(6'''-(E)-p-coumaroyl)glucoside	Os05g0355400	-0.610873117614908	0.0348540296037777	Group	*	0.0528091357632995
Isovitexin 2''-O-(6'''-(E)-p-coumaroyl)glucoside	Os03g0266300	-0.914726097300934	3.07316766553872e-05	Group	***	9.87711746063881e-05
Isovitexin 2''-O-(6'''-(E)-p-coumaroyl)glucoside	Os09g0532000	-0.908345480998911	4.3600977520918e-05	Group	***	0.000132124174305812
Isovitexin 2''-O-(6'''-(E)-p-coumaroyl)glucoside	Os04g0111225	0.857568014886344	0.000361664070709504	Group	***	0.000820017614911004
Isovitexin 2''-O-(6'''-(E)-p-coumaroyl)glucoside	Os04g0573000	-0.900934646553604	6.34995253976378e-05	Group	***	0.000197915949264939
Isovitexin 2''-O-(6'''-(E)-p-coumaroyl)glucoside	Os07g0633200	-0.893988548712576	8.80429189885254e-05	Group	***	0.000195650931085612
Isovitexin 2''-O-(6'''-(E)-p-coumaroyl)glucoside	Os02g0537000	-0.552235207472009	0.0626333483750205	Group		0.0703745487359781
Isovitexin 2''-O-(6'''-(E)-p-coumaroyl)glucoside	Os01g0124100	-0.763222696953834	0.00387627978090104	Group	**	0.00704778141982007
Isovitexin 2''-O-(6'''-(E)-p-coumaroyl)glucoside	Os05g0438700	0.561539165924614	0.0574467217500163	Group		0.102121301467295
Isovitexin 2''-O-(6'''-(E)-p-coumaroyl)glucoside	Os03g0634400	0.88880366745328	0.000110781926033003	Group	***	0.000257632386123263
Isovitexin 2''-O-(6'''-(E)-p-coumaroyl)glucoside	Os02g0684500	0.619898037905438	0.0315442319192917	Group	*	0.0588393854064079
Isovitexin 2''-O-(6'''-(E)-p-coumaroyl)glucoside	Os01g0756900	0.688495905051664	0.0132967517726177	Group	*	0.023327634688803
Isovitexin 2''-O-(6'''-(E)-p-coumaroyl)glucoside	Os10g0552700	0.84532685090245	0.000534508900994641	Group	***	0.001214792956806
Isovitexin 2''-O-(6'''-(E)-p-coumaroyl)glucoside	Os10g0416800	-0.820243170771899	0.00108374681261769	Group	**	0.00214335819546926
Isovitexin 2''-O-(6'''-(E)-p-coumaroyl)glucoside	Os01g0615100	-0.882404512497799	0.000144919993710269	Group	***	0.000444380500274388
Isovitexin 2''-O-(6'''-(E)-p-coumaroyl)glucoside	Os10g0578600	-0.72086399978083	0.00816294529543462	Group	**	0.0102036816192933
Isovitexin 2''-O-(6'''-(E)-p-coumaroyl)glucoside	Os01g0933200	-0.91316940645557	3.35509347205989e-05	Group	***	9.28819748801666e-05
Isovitexin 2''-O-(6'''-(E)-p-coumaroyl)glucoside	Os12g0194900	0.622761895907624	0.0305428798105696	Group	*	0.0367986503741802
Isovitexin 2''-O-(6'''-(E)-p-coumaroyl)glucoside	Os01g0184100	-0.938199629985518	6.3964574152016e-06	Group	***	5.81496128654691e-05
Isovitexin 2''-O-(6'''-(E)-p-coumaroyl)glucoside	Os07g0683600	-0.819315651797223	0.00111015388652954	Group	**	0.00209462997458404
Isovitexin 2''-O-(6'''-(E)-p-coumaroyl)glucoside	Os05g0211100	-0.847414460442874	0.000501246499724877	Group	***	0.000911357272227049
Isovitexin 2''-O-(6'''-(E)-p-coumaroyl)glucoside	Os06g0652300	-0.88346924387892	0.000138734431985235	Group	***	0.000817376443882359
Isovitexin 2''-O-(6'''-(E)-p-coumaroyl)glucoside	Os06g0725200	0.618003596001129	0.0322194482414742	Group	*	0.0371803731710852
Isovitexin 2''-O-(6'''-(E)-p-coumaroyl)glucoside	Os03g0286900	-0.908684581755344	4.28254213378666e-05	Group	***	0.000296342391943163
Isovitexin 2''-O-(6'''-(E)-p-coumaroyl)glucoside	Os07g0190800	-0.783803144589038	0.00255414321697117	Group	**	0.00359738481263545
Isovitexin 2''-O-(6'''-(E)-p-coumaroyl)glucoside	Os01g0192300	-0.904286125755841	5.3771833277662e-05	Group	***	0.000116895289734048
Isovitexin 2''-O-(6'''-(E)-p-coumaroyl)glucoside	Os08g0168000	-0.827524636901417	0.00089285673373565	Group	***	0.00204048923283782
Isovitexin 2''-O-(6'''-(E)-p-coumaroyl)glucoside	Os06g0223700	-0.844337326264084	0.000550860835657154	Group	***	0.00116190809559965
Isovitexin 2''-O-(6'''-(E)-p-coumaroyl)glucoside	Os10g0508700	0.765340336557786	0.00372039263067912	Group	**	0.0110957906880468
Isovitexin 2''-O-(6'''-(E)-p-coumaroyl)glucoside	Os03g0168200	-0.804635382316291	0.00159798787782252	Group	**	0.00238505653406346
Isovitexin 2''-O-(6'''-(E)-p-coumaroyl)glucoside	Os04g0511200	-0.915811114760364	2.887957443954e-05	Group	***	0.000126745211417126
Isovitexin 2''-O-(6'''-(E)-p-coumaroyl)glucoside	Os05g0579600	0.82465502809909	0.000964695086918842	Group	***	0.00175399106712517
Isovitexin 2''-O-(6'''-(E)-p-coumaroyl)glucoside	Os09g0109600	-0.795409356814384	0.00197947804453889	Group	**	0.00421165541391253
Isovitexin 2''-O-(6'''-(E)-p-coumaroyl)glucoside	Os06g0682900	-0.910493806364343	3.88689284212305e-05	Group	***	9.71723210530763e-05
Isovitexin 2''-O-(6'''-(E)-p-coumaroyl)glucoside	Os03g0694000	-0.843530768902091	0.000564473858655128	Group	***	0.00106504501633043
Isovitexin 2''-O-(6'''-(E)-p-coumaroyl)glucoside	Os11g0108932	-0.564583106145001	0.0558169500590034	Group		0.0634283523397766
Isovitexin 2''-O-(6'''-(E)-p-coumaroyl)glucoside	Os03g0663400	-0.88208150794679	0.000146838486389981	Group	***	0.000524423165678504
Safingol ( L-threo-sphinganine)	Os09g0537700	-0.597825294408674	0.0400681088631189	Group	*	0.0455319418899078
Safingol ( L-threo-sphinganine)	Os01g0256500	-0.666357684250203	0.0179726650045613	Group	*	0.0191198563878312
Safingol ( L-threo-sphinganine)	Os01g0124000	-0.579953556769908	0.0480780864873654	Group	*	0.0552621683762821
Safingol ( L-threo-sphinganine)	Os12g0569500	-0.644637649999615	0.0236333021813769	Group	*	0.0337618602591099
Safingol ( L-threo-sphinganine)	Os01g0357100	0.644585891776815	0.0236481665229502	Group	*	0.0268729165033525
Safingol ( L-threo-sphinganine)	Os04g0493600	-0.606709671932449	0.0364616966984313	Group	*	0.0479759167084622
Safingol ( L-threo-sphinganine)	Os05g0548900	0.778484247678247	0.00285644616995575	Group	**	0.00402316361965599
Safingol ( L-threo-sphinganine)	Os03g0820500	-0.647646759854911	0.0227807312494	Group	*	0.0248021258875345
Safingol ( L-threo-sphinganine)	Os04g0493400	-0.615509122740649	0.0331242667550442	Group	*	0.0385165892500514
Safingol ( L-threo-sphinganine)	Os11g0454300	-0.582835375578119	0.0467161660924283	Group	*	0.0519068512138092
Safingol ( L-threo-sphinganine)	Os09g0491756	-0.640721934248995	0.0247771438067494	Group	*	0.0266420901147843
Safingol ( L-threo-sphinganine)	Os12g0570700	-0.572860378926744	0.0515489033663404	Group		0.0542620035435162
Safingol ( L-threo-sphinganine)	Os10g0517500	-0.681849674926546	0.0145927210008146	Group	*	0.0162141344453496
Safingol ( L-threo-sphinganine)	Os03g0141200	-0.605139695254009	0.0370814413812369	Group	*	0.0416645408777943
Safingol ( L-threo-sphinganine)	Os04g0244800	-0.648111723288099	0.0226510170230136	Group	*	0.0243559322828103
Safingol ( L-threo-sphinganine)	Os02g0106100	-0.597844650439791	0.0400599868854348	Group	*	0.0426170073249306
Safingol ( L-threo-sphinganine)	Os03g0130300	-0.640905989782579	0.0247224970177769	Group	*	0.0267403540610668
Safingol ( L-threo-sphinganine)	Os12g0458100	-0.585669769969904	0.0454034205423402	Group	*	0.0534157888733414
Safingol ( L-threo-sphinganine)	Os05g0595100	-0.659468133853348	0.0196467726076708	Group	*	0.0220750254018773
Safingol ( L-threo-sphinganine)	Os10g0501500	-0.697373519976673	0.0117009450377356	Group	*	0.0125816613308985
Safingol ( L-threo-sphinganine)	Os07g0178800	-0.606519841221338	0.0365362361760162	Group	*	0.0384591959747539
Safingol ( L-threo-sphinganine)	Os05g0138300	-0.648233244146359	0.0226172042124318	Group	*	0.0248540705631119
Safingol ( L-threo-sphinganine)	Os03g0718800	-0.667510815015381	0.0177030312580223	Group	*	0.0214504409783596
Safingol ( L-threo-sphinganine)	Os02g0121700	-0.715173180664657	0.00893441845837886	Group	**	0.0102694465038837
Safingol ( L-threo-sphinganine)	Os06g0356800	-0.551756500578482	0.062908682919434	Group		0.0662196662309831
Safingol ( L-threo-sphinganine)	Os06g0316300	0.705870298637689	0.0103110755011933	Group	*	0.0118518109209118
Safingol ( L-threo-sphinganine)	Os01g0849000	-0.61824488993718	0.0321328751668964	Group	*	0.0365146308714732
Safingol ( L-threo-sphinganine)	Os01g0208700	0.705477626521399	0.010372455896475	Group	*	0.0129655698705937
Safingol ( L-threo-sphinganine)	Os03g0279200	0.354505817235573	0.258201118006435	Group		0.263470528577995
Safingol ( L-threo-sphinganine)	Os02g0612900	-0.656429263853326	0.0204202907166435	Group	*	0.0221959681702647
Safingol ( L-threo-sphinganine)	Os06g0318600	-0.712388280085751	0.00933118839027174	Group	**	0.0103679871003019
Safingol ( L-threo-sphinganine)	Os01g0583100	-0.668722106523633	0.0174230048097086	Group	*	0.0187344137738802
Safingol ( L-threo-sphinganine)	Os01g0846300	-0.61263539681415	0.0341890638611881	Group	*	0.0363713445331788
Safingol ( L-threo-sphinganine)	Os10g0491000	-0.55943774371687	0.0585910191776034	Group		0.0651011324195593
Safingol ( L-threo-sphinganine)	Os10g0492900	-0.604067504578641	0.0375089798003831	Group	*	0.0399031700004076
Safingol ( L-threo-sphinganine)	Os01g0615050	-0.552625671400679	0.0624093874135308	Group		0.069343763792812
Safingol ( L-threo-sphinganine)	Os07g0274700	-0.647974307529469	0.0226892968234031	Group	*	0.0249332932125309
Safingol ( L-threo-sphinganine)	Os07g0601900	-0.72227046248225	0.00798021547189853	Group	**	0.00928834956195581
Safingol ( L-threo-sphinganine)	Os10g0542900	-0.592881502276429	0.0421811334848046	Group	*	0.0473945320053984
Safingol ( L-threo-sphinganine)	Os08g0490900	0.362617848503065	0.246688720552224	Group		0.251723184236963
Safingol ( L-threo-sphinganine)	Os03g0797500	-0.623635818236991	0.0302419191809136	Group	*	0.0355787284481336
Safingol ( L-threo-sphinganine)	Os07g0619400	0.541452276899797	0.0690403162633844	Group		0.072674017119352
Safingol ( L-threo-sphinganine)	Os05g0460000	-0.649010844141104	0.0224017079218534	Group	*	0.0243496825237537
Safingol ( L-threo-sphinganine)	Os08g0427700	0.44311101515199	0.149101000313145	Group		0.163663629581247
Safingol ( L-threo-sphinganine)	Os10g0532300	-0.646824089574647	0.0230115597941948	Group	*	0.0261494997661305
Safingol ( L-threo-sphinganine)	Os01g0940700	-0.592855540631172	0.0421924338178813	Group	*	0.0444130882293487
Safingol ( L-threo-sphinganine)	Os06g0681200	-0.636670519260583	0.0260023345174278	Group	*	0.029548107406168
Safingol ( L-threo-sphinganine)	Os01g0214500	-0.603828540212219	0.0376047441068005	Group	*	0.0427326637577278
Safingol ( L-threo-sphinganine)	Os10g0377150	0.471853483695975	0.121445439767758	Group		0.128144543378121
Safingol ( L-threo-sphinganine)	Os03g0431200	0.758587991094281	0.00423470605298449	Group	**	0.00536038740884113
Safingol ( L-threo-sphinganine)	Os03g0766800	-0.651318928200254	0.0217708672299998	Group	*	0.0247396218522725
Safingol ( L-threo-sphinganine)	Os03g0180900	-0.592040170681324	0.0425484331885876	Group	*	0.0483504922597586
Safingol ( L-threo-sphinganine)	Os01g0767600	-0.611380439696022	0.0346616604129635	Group	*	0.0364859583294353
Safingol ( L-threo-sphinganine)	Os01g0511100	-0.622900510765185	0.0304950006196366	Group	*	0.0324421893663307
Safingol ( L-threo-sphinganine)	Os03g0297600	0.482847689346366	0.111828031586546	Group		0.121552208246246
Safingol ( L-threo-sphinganine)	Os10g0465700	-0.668294217351824	0.0175215503025231	Group	*	0.0190451633723077
Safingol ( L-threo-sphinganine)	Os12g0438600	0.679725414404258	0.0150259166185516	Group	*	0.0190201476184198
Safingol ( L-threo-sphinganine)	Os03g0135100	0.535895561617642	0.0725120489471827	Group		0.0929641653169009
Safingol ( L-threo-sphinganine)	Os01g0901600	-0.647261753853415	0.0228885473365251	Group	*	0.0243495184431118
Safingol ( L-threo-sphinganine)	Os05g0542500	-0.52441098480434	0.0800632473482076	Group		0.0909809628956905
Safingol ( L-threo-sphinganine)	Os01g0716500	-0.633747999202638	0.0269129457443074	Group	*	0.0292532018959863
Safingol ( L-threo-sphinganine)	Os10g0392400	-0.628332676948516	0.0286608603099842	Group	*	0.0308181293655744
Safingol ( L-threo-sphinganine)	Os02g0526400	-0.676832718120111	0.0156309601745743	Group	*	0.0169901741027981
Safingol ( L-threo-sphinganine)	Os05g0355400	-0.495856332457145	0.101116855703089	Group		0.109909625764227
Safingol ( L-threo-sphinganine)	Os03g0266300	-0.610370707524266	0.0350452875690051	Group	*	0.0378669629941094
Safingol ( L-threo-sphinganine)	Os09g0532000	-0.641733899161824	0.0244777677980847	Group	*	0.0266062693457442
Safingol ( L-threo-sphinganine)	Os04g0111225	0.574710265882062	0.0506273027024522	Group		0.0532918975815286
Safingol ( L-threo-sphinganine)	Os04g0573000	-0.651469280279092	0.0217302274010801	Group	*	0.0238793707704177
Safingol ( L-threo-sphinganine)	Os07g0633200	-0.671784978998468	0.0167294364697261	Group	*	0.0177972728401341
Safingol ( L-threo-sphinganine)	Os02g0537000	-0.633510858029157	0.0269878323438187	Group	*	0.0350491329140503
Safingol ( L-threo-sphinganine)	Os01g0124100	-0.486893621536686	0.108419702984187	Group		0.115340109557646
Safingol ( L-threo-sphinganine)	Os05g0438700	0.337946536925027	0.282653210554345	Group		0.29139506242716
Safingol ( L-threo-sphinganine)	Os03g0634400	0.614390403322962	0.0335359168125982	Group	*	0.0356765072474449
Safingol ( L-threo-sphinganine)	Os02g0684500	0.394720538173257	0.204150963629259	Group		0.212657253780478
Safingol ( L-threo-sphinganine)	Os01g0756900	0.49046502940533	0.105469035870381	Group		0.108730964814826
Safingol ( L-threo-sphinganine)	Os10g0552700	0.526987960440492	0.078324233553817	Group		0.0851350364715402
Safingol ( L-threo-sphinganine)	Os10g0416800	-0.584788831228633	0.0458085998861962	Group	*	0.0492565590174153
Safingol ( L-threo-sphinganine)	Os01g0615100	-0.591559130059831	0.0427594560757219	Group	*	0.0459779097588408
Safingol ( L-threo-sphinganine)	Os10g0578600	-0.70677809140111	0.0101702091219796	Group	*	0.0121514966750476
Safingol ( L-threo-sphinganine)	Os01g0933200	-0.652514300663637	0.021449285972389	Group	*	0.0235706439257022
Safingol ( L-threo-sphinganine)	Os12g0194900	0.7021484705457	0.0109038316318927	Group	*	0.0170372369248323
Safingol ( L-threo-sphinganine)	Os01g0184100	-0.591195021353319	0.0429196754436577	Group	*	0.0493329602800663
Safingol ( L-threo-sphinganine)	Os07g0683600	-0.632938064947889	0.027169335233638	Group	*	0.0305273429591438
Safingol ( L-threo-sphinganine)	Os05g0211100	-0.679970983444782	0.0149753599771806	Group	*	0.0165285029020414
Safingol ( L-threo-sphinganine)	Os06g0652300	-0.60130732339118	0.0386257581049864	Group	*	0.0454420683588075
Safingol ( L-threo-sphinganine)	Os06g0725200	0.944215541893477	3.87261340806452e-06	Group	***	0.000387261340806452
Safingol ( L-threo-sphinganine)	Os03g0286900	-0.587393174413223	0.0446180876327124	Group	*	0.049575652925236
Safingol ( L-threo-sphinganine)	Os07g0190800	-0.718454756964925	0.00848320662830942	Group	**	0.0100731168016808
Safingol ( L-threo-sphinganine)	Os01g0192300	-0.634670916266583	0.0266229279440792	Group	*	0.028322263770297
Safingol ( L-threo-sphinganine)	Os08g0168000	-0.534060977887024	0.0736840850755504	Group		0.0809715220610444
Safingol ( L-threo-sphinganine)	Os06g0223700	-0.651795661607646	0.0216421974816572	Group	*	0.0230451595890276
Safingol ( L-threo-sphinganine)	Os10g0508700	0.339585949728454	0.280175629403073	Group		0.325785615584969
Safingol ( L-threo-sphinganine)	Os03g0168200	-0.690925368765845	0.0128449632986648	Group	*	0.0144325430322076
Safingol ( L-threo-sphinganine)	Os04g0511200	-0.593135761661223	0.0420705752953192	Group	*	0.0447559311652332
Safingol ( L-threo-sphinganine)	Os05g0579600	0.55477123425464	0.0611886453292427	Group		0.0644091003465713
Safingol ( L-threo-sphinganine)	Os09g0109600	-0.63490046574211	0.0265511466344125	Group	*	0.0301717575391051
Safingol ( L-threo-sphinganine)	Os06g0682900	-0.60150458144547	0.0385451712254312	Group	*	0.0410055013036502
Safingol ( L-threo-sphinganine)	Os03g0694000	-0.699646356194451	0.0113163178436784	Group	*	0.0124355141139323
Safingol ( L-threo-sphinganine)	Os11g0108932	-0.657975849312068	0.0200238946345233	Group	*	0.0282026684993286
Safingol ( L-threo-sphinganine)	Os03g0663400	-0.573808115393777	0.0510752903005342	Group		0.0543354152133343
Aflatoxin B2a	Os09g0537700	-0.510112288720146	0.0901914955406247	Group		0.0939494745214841
Aflatoxin B2a	Os01g0256500	-0.822153301888664	0.00103089031611152	Group	**	0.0015379547571571
Aflatoxin B2a	Os01g0124000	-0.549344563384887	0.0643087076399268	Group		0.0706689094944251
Aflatoxin B2a	Os12g0569500	-0.506325666129185	0.0930118281007266	Group		0.102210800110689
Aflatoxin B2a	Os01g0357100	0.70754983081697	0.0100515855056769	Group	*	0.0130540071502297
Aflatoxin B2a	Os04g0493600	-0.378460515400055	0.225093004610238	Group		0.23205464392808
Aflatoxin B2a	Os05g0548900	0.708426643779784	0.0099180645126555	Group	**	0.0111438927108489
Aflatoxin B2a	Os03g0820500	-0.841055655743405	0.000607882266884127	Group	***	0.00108550404800737
Aflatoxin B2a	Os04g0493400	-0.596479832197434	0.0406355503248037	Group	*	0.044169076440004
Aflatoxin B2a	Os11g0454300	-0.691234138499393	0.0127883684014187	Group	*	0.0180865045166086
Aflatoxin B2a	Os09g0491756	-0.787878742488812	0.00233952656406849	Group	**	0.00349183069263954
Aflatoxin B2a	Os12g0570700	-0.829507122193077	0.000845691372740098	Group	***	0.0014094856212335
Aflatoxin B2a	Os10g0517500	-0.785536047338959	0.00246113159041337	Group	**	0.00337141313755256
Aflatoxin B2a	Os03g0141200	-0.912136871537795	3.55304831074471e-05	Group	***	0.000107088567137786
Aflatoxin B2a	Os04g0244800	-0.878638288793532	0.000168549810440849	Group	***	0.000318018510265753
Aflatoxin B2a	Os02g0106100	-0.826587202505875	0.000915854012984704	Group	***	0.00155229493726221
Aflatoxin B2a	Os03g0130300	-0.610492248114567	0.0349989507337474	Group	*	0.0368410007723657
Aflatoxin B2a	Os12g0458100	-0.568770051589556	0.0536283277867392	Group		0.0602565480749879
Aflatoxin B2a	Os05g0595100	-0.894174778421763	8.73005334118174e-05	Group	***	0.000203024496306552
Aflatoxin B2a	Os10g0501500	-0.833894266188558	0.000748160425138778	Group	***	0.00113357640172542
Aflatoxin B2a	Os07g0178800	-0.771189028989875	0.0033145013588921	Group	**	0.00460347410957236
Aflatoxin B2a	Os05g0138300	-0.797812180500034	0.00187404618948622	Group	**	0.00302265514433261
Aflatoxin B2a	Os03g0718800	-0.586748362706182	0.0449107867266377	Group	*	0.048816072528954
Aflatoxin B2a	Os02g0121700	-0.815052047833187	0.00123797975730625	Group	**	0.00193434337079102
Aflatoxin B2a	Os06g0356800	-0.722187994784777	0.00799084452229441	Group	**	0.0101149930661955
Aflatoxin B2a	Os06g0316300	0.758070945890242	0.00427619434480932	Group	**	0.00577864100649908
Aflatoxin B2a	Os01g0849000	-0.624256169121642	0.0300295822892084	Group	*	0.0345167612519637
Aflatoxin B2a	Os01g0208700	0.657777553330453	0.0200744019225453	Group	*	0.0230740251983279
Aflatoxin B2a	Os03g0279200	0.538565194957239	0.0708294931186096	Group		0.107317413816075
Aflatoxin B2a	Os02g0612900	-0.722880803449947	0.00790187875858438	Group	**	0.00975540587479553
Aflatoxin B2a	Os06g0318600	-0.76610885760413	0.00366501217279319	Group	**	0.00469873355486306
Aflatoxin B2a	Os01g0583100	-0.804467510601955	0.00160438058983557	Group	**	0.00239135723737849
Aflatoxin B2a	Os01g0846300	-0.799199012414215	0.0018151847496991	Group	**	0.002792591922614
Aflatoxin B2a	Os10g0491000	-0.842234312715459	0.000586900197072529	Group	***	0.00199312610926415
Aflatoxin B2a	Os10g0492900	-0.685956346158539	0.0137814614036299	Group	*	0.0173502301772065
Aflatoxin B2a	Os01g0615050	-0.864289061053615	0.000287393448086462	Group	***	0.00136854022898315
Aflatoxin B2a	Os07g0274700	-0.892155818157833	9.56162175770906e-05	Group	***	0.000284862621617345
Aflatoxin B2a	Os07g0601900	-0.827749419763456	0.000887409202287227	Group	***	0.00138657687857379
Aflatoxin B2a	Os10g0542900	-0.861080844255183	0.000321191394085449	Group	***	0.00123535151571327
Aflatoxin B2a	Os08g0490900	0.545012605684785	0.0668770946805294	Group		0.0977446936618275
Aflatoxin B2a	Os03g0797500	-0.621332508461082	0.0310397650588917	Group	*	0.036034353412954
Aflatoxin B2a	Os07g0619400	0.808719007699018	0.00144840860169664	Group	**	0.00233614290596232
Aflatoxin B2a	Os05g0460000	-0.82426294833291	0.000974846503269833	Group	***	0.00157233306979005
Aflatoxin B2a	Os08g0427700	0.541154775799224	0.0692232288037634	Group		0.0910831957944255
Aflatoxin B2a	Os10g0532300	-0.913141711074537	3.3602871759433e-05	Group	***	0.000124455080590493
Aflatoxin B2a	Os01g0940700	-0.703427516308613	0.0106973427579783	Group	*	0.0144558685918626
Aflatoxin B2a	Os06g0681200	-0.862553661944029	0.000305312034402692	Group	***	0.000663721813918896
Aflatoxin B2a	Os01g0214500	-0.855096379560908	0.000392438992206399	Group	***	0.000794357439373684
Aflatoxin B2a	Os10g0377150	0.562202035810961	0.0570890218463956	Group		0.0754908101918145
Aflatoxin B2a	Os03g0431200	0.664969979726697	0.0183011248936323	Group	*	0.019892527058296
Aflatoxin B2a	Os03g0766800	-0.691164469847697	0.0128011219265423	Group	*	0.0160014024081779
Aflatoxin B2a	Os03g0180900	-0.951611885619226	1.9257206268931e-06	Group	***	3.20953437815517e-05
Aflatoxin B2a	Os01g0767600	-0.805572518643073	0.00156265914973066	Group	**	0.00233232708915024
Aflatoxin B2a	Os01g0511100	-0.858458334694555	0.000351051005839476	Group	***	0.000638274556071775
Aflatoxin B2a	Os03g0297600	0.818762818816321	0.00112612745673798	Group	**	0.00212476878629808
Aflatoxin B2a	Os10g0465700	-0.821340469129761	0.00105313395379722	Group	**	0.00167164119650352
Aflatoxin B2a	Os12g0438600	0.675337994051522	0.0159505337653474	Group	*	0.019692016994256
Aflatoxin B2a	Os03g0135100	0.527928056468968	0.0776963027572078	Group		0.0971203784465098
Aflatoxin B2a	Os01g0901600	-0.777663124303897	0.00290544043508123	Group	**	0.00392627085821788
Aflatoxin B2a	Os05g0542500	-0.859930990208281	0.000334029547296957	Group	***	0.00139178978040399
Aflatoxin B2a	Os01g0716500	-0.896535049531652	7.83098118967411e-05	Group	***	0.000170238721514655
Aflatoxin B2a	Os10g0392400	-0.903880225509324	5.48831711242497e-05	Group	***	0.00012473447982784
Aflatoxin B2a	Os02g0526400	-0.872488939999003	0.000213495189623753	Group	***	0.000446204835952404
Aflatoxin B2a	Os05g0355400	-0.439165592365099	0.15318640812305	Group		0.161248850655842
Aflatoxin B2a	Os03g0266300	-0.804079385624745	0.00161923588228838	Group	**	0.00257021568617203
Aflatoxin B2a	Os09g0532000	-0.869926131695833	0.00023477349071177	Group	***	0.000426860892203218
Aflatoxin B2a	Os04g0111225	0.738440868836376	0.00609220975853788	Group	**	0.00791196072537387
Aflatoxin B2a	Os04g0573000	-0.862542389017333	0.000305431205549615	Group	***	0.000649853628828968
Aflatoxin B2a	Os07g0633200	-0.805491489711656	0.00156568992713376	Group	**	0.00233685063751308
Aflatoxin B2a	Os02g0537000	-0.394795822869518	0.204056879001984	Group		0.210367916496891
Aflatoxin B2a	Os01g0124100	-0.773861031712944	0.0031406966049694	Group	**	0.00581610482401741
Aflatoxin B2a	Os05g0438700	0.509273020706946	0.090811549055452	Group		0.135288167006793
Aflatoxin B2a	Os03g0634400	0.827566903979343	0.000891830440965066	Group	***	0.00151157701858486
Aflatoxin B2a	Os02g0684500	0.568222107201266	0.0539112779321397	Group		0.083254917207462
Aflatoxin B2a	Os01g0756900	0.641895466718567	0.0244302143054812	Group	*	0.0349003061506874
Aflatoxin B2a	Os10g0552700	0.761955896328101	0.00397187113644774	Group	**	0.00620604865069959
Aflatoxin B2a	Os10g0416800	-0.789967478652357	0.00223502363105641	Group	**	0.00360487682428453
Aflatoxin B2a	Os01g0615100	-0.878498538510962	0.000169481107551421	Group	***	0.000472686051946981
Aflatoxin B2a	Os10g0578600	-0.644026175422295	0.0238093443990772	Group	*	0.0264548271100858
Aflatoxin B2a	Os01g0933200	-0.876934286556946	0.000180182234015778	Group	***	0.000339966479275053
Aflatoxin B2a	Os12g0194900	0.559316055225183	0.0586577649143983	Group		0.0644590823235146
Aflatoxin B2a	Os01g0184100	-0.857380736033926	0.000363927947358292	Group	***	0.000770002583560679
Aflatoxin B2a	Os07g0683600	-0.685881868899546	0.0137958705174526	Group	*	0.0168242323383568
Aflatoxin B2a	Os05g0211100	-0.807559323447188	0.00148974368822144	Group	**	0.00225718740639612
Aflatoxin B2a	Os06g0652300	-0.936563264111089	7.26900535279974e-06	Group	***	0.000283959794384058
Aflatoxin B2a	Os06g0725200	0.561370364595443	0.057538059786574	Group		0.0625413693332326
Aflatoxin B2a	Os03g0286900	-0.881636131922952	0.000149516318673117	Group	***	0.00049838772891039
Aflatoxin B2a	Os07g0190800	-0.731830157977497	0.00681808271517223	Group	**	0.0086304844495851
Aflatoxin B2a	Os01g0192300	-0.830849294699133	0.000814868973648374	Group	***	0.00135811495608062
Aflatoxin B2a	Os08g0168000	-0.84411111036645	0.000554652926257208	Group	***	0.00150299307164512
Aflatoxin B2a	Os06g0223700	-0.721882885073067	0.0080302614547346	Group	**	0.00991390303053654
Aflatoxin B2a	Os10g0508700	0.698746198931783	0.0114675092402908	Group	*	0.0239380588374825
Aflatoxin B2a	Os03g0168200	-0.7253178044468	0.00759481629679389	Group	**	0.00883118174045801
Aflatoxin B2a	Os04g0511200	-0.869224763599994	0.000240875335212024	Group	***	0.000472304578847106
Aflatoxin B2a	Os05g0579600	0.753132259965936	0.00468816544140491	Group	**	0.00622475269790454
Aflatoxin B2a	Os09g0109600	-0.611163578478313	0.0347437978618147	Group	*	0.0386042198464608
Aflatoxin B2a	Os06g0682900	-0.816027893906947	0.00120777198164438	Group	**	0.00194552858303175
Aflatoxin B2a	Os03g0694000	-0.778621216465624	0.00284833524202677	Group	**	0.00397817940727567
Aflatoxin B2a	Os11g0108932	-0.467466060782278	0.125430162331823	Group		0.132031749822972
Aflatoxin B2a	Os03g0663400	-0.848809783812709	0.000479926087121188	Group	***	0.00106650241582486
N-stearoyl valine	Os09g0537700	-0.790091381663195	0.00222893868279569	Group	**	0.00530699686379926
N-stearoyl valine	Os01g0256500	-0.974793150627361	7.68263104670282e-08	Group	***	1.09888268228563e-06
N-stearoyl valine	Os01g0124000	-0.783696658777135	0.00255994489295247	Group	**	0.00632429857653166
N-stearoyl valine	Os12g0569500	-0.762234051370795	0.003950730432896	Group	**	0.00936443656994052
N-stearoyl valine	Os01g0357100	0.892800967187324	9.28943060710242e-05	Group	***	0.000299355271617225
N-stearoyl valine	Os04g0493600	-0.714152900392604	0.00907828803255142	Group	**	0.0219878120883203
N-stearoyl valine	Os05g0548900	0.923695655282785	1.79039782138341e-05	Group	***	0.000143711099776105
N-stearoyl valine	Os03g0820500	-0.974490868818781	8.15031795492525e-08	Group	***	1.35838632582088e-06
N-stearoyl valine	Os04g0493400	-0.857735909266031	0.000359643842977716	Group	***	0.00146223065599104
N-stearoyl valine	Os11g0454300	-0.879034786483067	0.000165929300145444	Group	***	0.00114896917863087
N-stearoyl valine	Os09g0491756	-0.960725756201676	6.88886317194895e-07	Group	***	7.12138539398735e-06
N-stearoyl valine	Os12g0570700	-0.947303662774197	2.92834663044628e-06	Group	***	3.25371847827364e-05
N-stearoyl valine	Os10g0517500	-0.960820350268104	6.80739030125318e-07	Group	***	6.18853663750289e-06
N-stearoyl valine	Os03g0141200	-0.973813864512351	9.28022209347164e-08	Group	***	2.32005552336791e-06
N-stearoyl valine	Os04g0244800	-0.98634361452972	3.65610605467e-09	Group	***	1.828053027335e-07
N-stearoyl valine	Os02g0106100	-0.95404765769102	1.49359657410464e-06	Group	***	2.48932762350773e-05
N-stearoyl valine	Os03g0130300	-0.871347801266195	0.000222775194480267	Group	***	0.00085682767107795
N-stearoyl valine	Os12g0458100	-0.793212820939881	0.00207977572377335	Group	**	0.00475345025509091
N-stearoyl valine	Os05g0595100	-0.978006064674542	3.90641628563086e-08	Group	***	9.76604071407715e-07
N-stearoyl valine	Os10g0501500	-0.986510010788797	3.43968782957598e-09	Group	***	8.59921957393995e-08
N-stearoyl valine	Os07g0178800	-0.946682774385379	3.10169719796214e-06	Group	***	3.87712149745267e-05
N-stearoyl valine	Os05g0138300	-0.944245340387434	3.8624772179411e-06	Group	***	3.8624772179411e-05
N-stearoyl valine	Os03g0718800	-0.839943401320453	0.00062821068808214	Group	***	0.00202992135636438
N-stearoyl valine	Os02g0121700	-0.943884232799146	3.98673674459146e-06	Group	***	5.69533820655923e-05
N-stearoyl valine	Os06g0356800	-0.896313181129735	7.91225925852236e-05	Group	***	0.000316490370340894
N-stearoyl valine	Os06g0316300	0.92853896901839	1.30063796636718e-05	Group	***	6.193514125558e-05
N-stearoyl valine	Os01g0849000	-0.864159187109135	0.000288705363165287	Group	***	0.000920669645876327
N-stearoyl valine	Os01g0208700	0.87560727101314	0.000189667913914691	Group	***	0.000526855316429697
N-stearoyl valine	Os03g0279200	0.590430999524811	0.0432572505721249	Group	*	0.0786495464947725
N-stearoyl valine	Os02g0612900	-0.926595339220717	1.482455299599e-05	Group	***	0.00012353794163325
N-stearoyl valine	Os06g0318600	-0.959967320164202	7.57049609189003e-07	Group	***	6.88226917444548e-06
N-stearoyl valine	Os01g0583100	-0.974116803948094	8.76016517276876e-08	Group	***	1.7911174290351e-06
N-stearoyl valine	Os01g0846300	-0.954095615578206	1.48593978560009e-06	Group	***	1.57501952242388e-05
N-stearoyl valine	Os10g0491000	-0.891214427963783	9.96997127097038e-05	Group	***	0.000764770693883293
N-stearoyl valine	Os10g0492900	-0.898803100578752	7.03710173742585e-05	Group	***	0.000370373775653992
N-stearoyl valine	Os01g0615050	-0.893297123118742	9.08426295704436e-05	Group	***	0.000854131132510531
N-stearoyl valine	Os07g0274700	-0.969867784706094	1.85981364696304e-07	Group	***	1.02489027054726e-05
N-stearoyl valine	Os07g0601900	-0.964406793337114	4.2378626389189e-07	Group	***	9.51413289729072e-06
N-stearoyl valine	Os10g0542900	-0.911277399215756	3.72473571713835e-05	Group	***	0.000505108253875946
N-stearoyl valine	Os08g0490900	0.600128301770591	0.0391099326581109	Group	*	0.0724258012187239
N-stearoyl valine	Os03g0797500	-0.81759027923062	0.00116059248217134	Group	**	0.0029200015466343
N-stearoyl valine	Os07g0619400	0.949234182906621	2.43782547116741e-06	Group	***	1.78062737369861e-05
N-stearoyl valine	Os05g0460000	-0.978624354324462	3.39087101487052e-08	Group	***	8.4771775371763e-07
N-stearoyl valine	Os08g0427700	0.640725551211266	0.0247760690739942	Group	*	0.0467473001396117
N-stearoyl valine	Os10g0532300	-0.97780619987824	4.08579208019604e-08	Group	***	1.03734283462102e-06
N-stearoyl valine	Os01g0940700	-0.875831300483437	0.000188039770498835	Group	***	0.00137108535499137
N-stearoyl valine	Os06g0681200	-0.962065433705956	5.80454458444336e-07	Group	***	1.93484819481445e-05
N-stearoyl valine	Os01g0214500	-0.935473218730767	7.90063887683682e-06	Group	***	8.16769282785718e-05
N-stearoyl valine	Os10g0377150	0.696142103194381	0.0119133406587625	Group	*	0.0271732287616261
N-stearoyl valine	Os03g0431200	0.915237204040421	2.98479290126986e-05	Group	***	0.000158624893076015
N-stearoyl valine	Os03g0766800	-0.89401849180326	8.79232212017209e-05	Group	***	0.000486103444536981
N-stearoyl valine	Os03g0180900	-0.96032275081319	7.24469365057684e-07	Group	***	1.81117341264421e-05
N-stearoyl valine	Os01g0767600	-0.964166254659035	4.38122749987458e-07	Group	***	3.98293409079507e-06
N-stearoyl valine	Os01g0511100	-0.961687534284549	6.09558646310871e-07	Group	***	7.61948307888589e-06
N-stearoyl valine	Os03g0297600	0.903393942770927	5.62382687775705e-05	Group	***	0.000281191343887853
N-stearoyl valine	Os10g0465700	-0.974698401392692	7.82686255134506e-08	Group	***	1.56537251026901e-06
N-stearoyl valine	Os12g0438600	0.884696485039984	0.000131863091062715	Group	***	0.000387832620772691
N-stearoyl valine	Os03g0135100	0.701094158145293	0.0110762542674542	Group	*	0.0240788136249004
N-stearoyl valine	Os01g0901600	-0.96372819430298	4.65220866487261e-07	Group	***	5.81526083109076e-06
N-stearoyl valine	Os05g0542500	-0.903026250231759	5.72802389284407e-05	Group	***	0.000477335324403673
N-stearoyl valine	Os01g0716500	-0.982639956341395	1.20613882972339e-08	Group	***	6.03069414861695e-07
N-stearoyl valine	Os10g0392400	-0.987937543892419	1.97096123101553e-09	Group	***	1.84803224175753e-07
N-stearoyl valine	Os02g0526400	-0.977692630526614	4.19060576679542e-08	Group	***	1.39686858893181e-06
N-stearoyl valine	Os05g0355400	-0.69451828380681	0.0121977714255603	Group	*	0.0266012326041217
N-stearoyl valine	Os03g0266300	-0.947812225899899	2.79215676179533e-06	Group	***	3.79466096945703e-05
N-stearoyl valine	Os09g0532000	-0.968887106118988	2.17920434214342e-07	Group	***	5.44801085535855e-06
N-stearoyl valine	Os04g0111225	0.899319559008022	6.86549784815637e-05	Group	***	0.000228849928271879
N-stearoyl valine	Os04g0573000	-0.974177542882291	8.65874621443089e-08	Group	***	3.40235586039393e-06
N-stearoyl valine	Os07g0633200	-0.973552307299394	9.74875220123167e-08	Group	***	1.62479203353861e-06
N-stearoyl valine	Os02g0537000	-0.718604776795384	0.00846299471540514	Group	**	0.017335396277747
N-stearoyl valine	Os01g0124100	-0.871157514542126	0.000224352777678963	Group	***	0.00112176388839481
N-stearoyl valine	Os05g0438700	0.556763432728788	0.0600700959968258	Group		0.10356913102901
N-stearoyl valine	Os03g0634400	0.956207429337937	1.17838622785781e-06	Group	***	1.47298278482226e-05
N-stearoyl valine	Os02g0684500	0.631072107588964	0.027766725448991	Group	*	0.0580766164772288
N-stearoyl valine	Os01g0756900	0.738427205697627	0.00609364726182281	Group	**	0.014508683956721
N-stearoyl valine	Os10g0552700	0.906960754214066	4.68833955634187e-05	Group	***	0.000213106343470085
N-stearoyl valine	Os10g0416800	-0.927408091135492	1.40413725220586e-05	Group	***	0.00023650180228028
N-stearoyl valine	Os01g0615100	-0.946342079950493	3.20021485644019e-06	Group	***	4.57173550920027e-05
N-stearoyl valine	Os10g0578600	-0.8796926474208	0.000161651749055052	Group	***	0.000670193248880415
N-stearoyl valine	Os01g0933200	-0.984079632595849	7.84255148877975e-09	Group	***	3.5661832490483e-07
N-stearoyl valine	Os12g0194900	0.824565755205162	0.0009669992661029	Group	***	0.00254473491079711
N-stearoyl valine	Os01g0184100	-0.947433723084643	2.89302701557268e-06	Group	***	4.61125237792156e-05
N-stearoyl valine	Os07g0683600	-0.907189858319065	4.63273241991424e-05	Group	***	0.000260101584952403
N-stearoyl valine	Os05g0211100	-0.962043017273425	5.8214943955947e-07	Group	***	7.27686799449337e-06
N-stearoyl valine	Os06g0652300	-0.920532144443863	2.18173060175562e-05	Group	***	0.00036362176695927
N-stearoyl valine	Os06g0725200	0.829100290240585	0.000855209602854451	Group	***	0.00305711758106051
N-stearoyl valine	Os03g0286900	-0.937536046764938	6.73968416665434e-06	Group	***	9.62812023807763e-05
N-stearoyl valine	Os07g0190800	-0.944007776878774	3.94387334874868e-06	Group	***	2.80475637039119e-05
N-stearoyl valine	Os01g0192300	-0.975266660174852	6.99321682422906e-08	Group	***	2.28580023141129e-06
N-stearoyl valine	Os08g0168000	-0.884402709153986	0.000133483146993306	Group	***	0.000635634033301457
N-stearoyl valine	Os06g0223700	-0.936486608071732	7.31207310561717e-06	Group	***	5.38705701759457e-05
N-stearoyl valine	Os10g0508700	0.759479148190748	0.00416391481913058	Group	**	0.0112788764632776
N-stearoyl valine	Os03g0168200	-0.932455575732048	9.87800658956517e-06	Group	***	6.47224594802525e-05
N-stearoyl valine	Os04g0511200	-0.965734636622616	3.51206113286884e-07	Group	***	5.85343522144807e-06
N-stearoyl valine	Os05g0579600	0.921745669904903	2.02437522536158e-05	Group	***	0.000147383493790361
N-stearoyl valine	Os09g0109600	-0.861614828694283	0.000315361662726471	Group	***	0.0015039503810887
N-stearoyl valine	Os06g0682900	-0.964794396881286	4.01471410207216e-07	Group	***	4.95643007733284e-06
N-stearoyl valine	Os03g0694000	-0.942550970135564	4.47321950661812e-06	Group	***	4.97024389624236e-05
N-stearoyl valine	Os11g0108932	-0.76791335444511	0.0035374378188312	Group	**	0.00803963140643455
N-stearoyl valine	Os03g0663400	-0.932139552002041	1.01057982309325e-05	Group	***	0.000118094657844931
16-F1t-PhytoP	Os09g0537700	-0.761669170308985	0.00399375289886437	Group	**	0.00739583870160068
16-F1t-PhytoP	Os01g0256500	-0.905547369191459	5.04310151333697e-05	Group	***	0.000132713197719394
16-F1t-PhytoP	Os01g0124000	-0.798066146667404	0.00186315926402642	Group	**	0.00517544240007339
16-F1t-PhytoP	Os12g0569500	-0.693440224572328	0.0123893648143309	Group	*	0.0209989234141202
16-F1t-PhytoP	Os01g0357100	0.720270094558118	0.0082410388506164	Group	**	0.0108434721718637
16-F1t-PhytoP	Os04g0493600	-0.661888476385308	0.0190461917785829	Group	*	0.0312232652107916
16-F1t-PhytoP	Os05g0548900	0.773362526927596	0.00317258408426877	Group	**	0.00428727578955239
16-F1t-PhytoP	Os03g0820500	-0.883969961307386	0.000135897899709225	Group	***	0.000301995332687167
16-F1t-PhytoP	Os04g0493400	-0.805635669729933	0.00156030019281285	Group	**	0.00308306514102027
16-F1t-PhytoP	Os11g0454300	-0.788181090573548	0.00232417313024504	Group	**	0.00474321046988784
16-F1t-PhytoP	Os09g0491756	-0.934035727717645	8.7991183592972e-06	Group	***	3.25893272566563e-05
16-F1t-PhytoP	Os12g0570700	-0.903710795761686	5.53523661305121e-05	Group	***	0.000153756572584756
16-F1t-PhytoP	Os10g0517500	-0.853763364579823	0.000409860303304832	Group	***	0.000803647653538886
16-F1t-PhytoP	Os03g0141200	-0.903175986625117	5.68541002867684e-05	Group	***	0.000142135250716921
16-F1t-PhytoP	Os04g0244800	-0.915497737877449	2.94052140048876e-05	Group	***	7.61357971094749e-05
16-F1t-PhytoP	Os02g0106100	-0.898089797994612	7.27962726188732e-05	Group	***	0.000191569138470719
16-F1t-PhytoP	Os03g0130300	-0.836550110926174	0.000693497086899872	Group	***	0.00169145630951188
16-F1t-PhytoP	Os12g0458100	-0.769931447795296	0.00339878796298229	Group	**	0.00652394150712074
16-F1t-PhytoP	Os05g0595100	-0.874537466326231	0.000197595197678634	Group	***	0.0004032555054666
16-F1t-PhytoP	Os10g0501500	-0.863670054067812	0.000293688235871401	Group	***	0.000491986200804365
16-F1t-PhytoP	Os07g0178800	-0.880526602591362	0.00015635362628208	Group	***	0.00036361308437693
16-F1t-PhytoP	Os05g0138300	-0.883112878082315	0.000140781275119403	Group	***	0.00032739831423117
16-F1t-PhytoP	Os03g0718800	-0.782905984083282	0.00260333836468167	Group	**	0.00464881850836013
16-F1t-PhytoP	Os02g0121700	-0.819540790673893	0.00110369897131113	Group	**	0.00178015963114698
16-F1t-PhytoP	Os06g0356800	-0.909828260792675	4.02893842855842e-05	Group	***	0.000191854210883734
16-F1t-PhytoP	Os06g0316300	0.913621192909261	3.27125880166178e-05	Group	***	0.000109041960055393
16-F1t-PhytoP	Os01g0849000	-0.81602270191323	0.00120793118592924	Group	**	0.00262593736071574
16-F1t-PhytoP	Os01g0208700	0.706347515193798	0.010236843851771	Group	*	0.0129580301921152
16-F1t-PhytoP	Os03g0279200	0.736538984881774	0.00629477491240812	Group	**	0.0403704961945657
16-F1t-PhytoP	Os02g0612900	-0.867368749267428	0.000257620385766459	Group	***	0.000613381870872521
16-F1t-PhytoP	Os06g0318600	-0.878191033150543	0.000171544484590463	Group	***	0.000398940661838286
16-F1t-PhytoP	Os01g0583100	-0.897054912089333	7.64310199382501e-05	Group	***	0.000206562791534414
16-F1t-PhytoP	Os01g0846300	-0.920021970317774	2.25069354541456e-05	Group	***	6.61968689827812e-05
16-F1t-PhytoP	Os10g0491000	-0.793207541732405	0.00208002137034546	Group	**	0.00409463927280498
16-F1t-PhytoP	Os10g0492900	-0.867846432532276	0.000253226611115626	Group	***	0.000767353367017048
16-F1t-PhytoP	Os01g0615050	-0.787927240385672	0.00233705860771599	Group	**	0.00452390049786152
16-F1t-PhytoP	Os07g0274700	-0.882856350740574	0.000142269244785483	Group	***	0.000364792935347392
16-F1t-PhytoP	Os07g0601900	-0.854966867966908	0.000394105885271011	Group	***	0.000772756637786296
16-F1t-PhytoP	Os10g0542900	-0.816192784053731	0.00120272428100902	Group	**	0.00252951310187327
16-F1t-PhytoP	Os08g0490900	0.731157519211648	0.00689541914775005	Group	**	0.0392586785934642
16-F1t-PhytoP	Os03g0797500	-0.809136771056777	0.00143373604120525	Group	**	0.00318608009156722
16-F1t-PhytoP	Os07g0619400	0.944107305776682	3.90960816426847e-06	Group	***	2.29976950839322e-05
16-F1t-PhytoP	Os05g0460000	-0.928648155469664	1.29097340570445e-05	Group	***	4.03429189282641e-05
16-F1t-PhytoP	Os08g0427700	0.726492593594689	0.00745002786968567	Group	**	0.0311341957549256
16-F1t-PhytoP	Os10g0532300	-0.886498153458437	0.000122261097700394	Group	***	0.000265784995000857
16-F1t-PhytoP	Os01g0940700	-0.78697694261457	0.00238578096645848	Group	**	0.00497037701345517
16-F1t-PhytoP	Os06g0681200	-0.836846787207897	0.000687588322977684	Group	***	0.00134821239799546
16-F1t-PhytoP	Os01g0214500	-0.864272326309369	0.00028756223213489	Group	***	0.000684671981273548
16-F1t-PhytoP	Os10g0377150	0.829370841804273	0.000848870624253964	Group	***	0.00875867714189753
16-F1t-PhytoP	Os03g0431200	0.772338186601283	0.0032388796356049	Group	**	0.00443682141863685
16-F1t-PhytoP	Os03g0766800	-0.798590577323548	0.00184083151301214	Group	**	0.00328719913037882
16-F1t-PhytoP	Os03g0180900	-0.848405475220752	0.000486030019261226	Group	***	0.000972060038522452
16-F1t-PhytoP	Os01g0767600	-0.933624874263155	9.07020319528622e-06	Group	***	3.35933451677267e-05
16-F1t-PhytoP	Os01g0511100	-0.875531016191891	0.000190224602910466	Group	***	0.000387639746428036
16-F1t-PhytoP	Os03g0297600	0.976986009527483	4.89191306760367e-08	Group	***	1.27112827044419e-06
16-F1t-PhytoP	Os10g0465700	-0.893266638148758	9.09676555133367e-05	Group	***	0.00019775577285508
16-F1t-PhytoP	Os12g0438600	0.708469366571522	0.00991159261942308	Group	**	0.013041569236083
16-F1t-PhytoP	Os03g0135100	0.63902261617497	0.0252858228200902	Group	*	0.0406377761206116
16-F1t-PhytoP	Os01g0901600	-0.897428148191028	7.51040909132909e-05	Group	***	0.000202984029495381
16-F1t-PhytoP	Os05g0542500	-0.780104613016642	0.00276161175029914	Group	**	0.00512005417666445
16-F1t-PhytoP	Os01g0716500	-0.903009104059882	5.73291953177925e-05	Group	***	0.000143322988294481
16-F1t-PhytoP	Os10g0392400	-0.918611685522003	2.45030477490877e-05	Group	***	6.86407921503608e-05
16-F1t-PhytoP	Os02g0526400	-0.862200200912255	0.000309065898670617	Group	***	0.000594357497443494
16-F1t-PhytoP	Os05g0355400	-0.723701626039678	0.00779743619736214	Group	**	0.026474242841999
16-F1t-PhytoP	Os03g0266300	-0.904049968916751	5.44162468800144e-05	Group	***	0.000151156241333373
16-F1t-PhytoP	Os09g0532000	-0.881918116084164	0.000147816489995137	Group	***	0.000312084009494154
16-F1t-PhytoP	Os04g0111225	0.88731237667046	0.000118105595722246	Group	***	0.000357895744612867
16-F1t-PhytoP	Os04g0573000	-0.856693309198052	0.000372332365889191	Group	***	0.000758826270427425
16-F1t-PhytoP	Os07g0633200	-0.911028474744478	3.77565986229762e-05	Group	***	9.93594700604637e-05
16-F1t-PhytoP	Os02g0537000	-0.706875232041343	0.0101552206582623	Group	*	0.0184640375604769
16-F1t-PhytoP	Os01g0124100	-0.92236167750372	1.94800159741661e-05	Group	***	0.000278285942488087
16-F1t-PhytoP	Os05g0438700	0.700479303764003	0.0111777379465378	Group	*	0.06628828633275
16-F1t-PhytoP	Os03g0634400	0.899186030752594	6.90954696568397e-05	Group	***	0.000177167870914974
16-F1t-PhytoP	Os02g0684500	0.764406453618877	0.0037885411794423	Group	**	0.0242316729889406
16-F1t-PhytoP	Os01g0756900	0.823155377111228	0.00100396842100911	Group	**	0.00545829397001295
16-F1t-PhytoP	Os10g0552700	0.969631591480072	1.93308670388671e-07	Group	***	4.00888304855488e-06
16-F1t-PhytoP	Os10g0416800	-0.824906641034933	0.000958223613670828	Group	***	0.00199629919514756
16-F1t-PhytoP	Os01g0615100	-0.852208603178606	0.000430932370343125	Group	***	0.000916877383708777
16-F1t-PhytoP	Os10g0578600	-0.768081430064467	0.00352572926311971	Group	**	0.00524716787952481
16-F1t-PhytoP	Os01g0933200	-0.91430795604242	3.14698929117415e-05	Group	***	9.25585085639456e-05
16-F1t-PhytoP	Os12g0194900	0.614541405260014	0.033480140500528	Group	*	0.0398573101196762
16-F1t-PhytoP	Os01g0184100	-0.868773667174975	0.000244864703573893	Group	***	0.000562771268653384
16-F1t-PhytoP	Os07g0683600	-0.877154778558434	0.000178642719850497	Group	***	0.000558258499532803
16-F1t-PhytoP	Os05g0211100	-0.878339186516462	0.000170547932023398	Group	***	0.000406066504817614
16-F1t-PhytoP	Os06g0652300	-0.791323527197366	0.00216911385163323	Group	**	0.0044267629625168
16-F1t-PhytoP	Os06g0725200	0.656780293352773	0.0203298223105949	Group	*	0.0254122778882436
16-F1t-PhytoP	Os03g0286900	-0.816374259616739	0.00119718764579582	Group	**	0.00220712137322743
16-F1t-PhytoP	Os07g0190800	-0.865954533264349	0.000270977697529701	Group	***	0.000580390618063351
16-F1t-PhytoP	Os01g0192300	-0.923350542716249	1.8301696964194e-05	Group	***	6.0136519579743e-05
16-F1t-PhytoP	Os08g0168000	-0.887379266334229	0.000117769196628414	Group	***	0.000635634033301457
16-F1t-PhytoP	Os06g0223700	-0.884630911791357	0.000132223360058604	Group	***	0.000347956210680537
16-F1t-PhytoP	Os10g0508700	0.913528892774889	3.28825069684128e-05	Group	***	0.00082206267421032
16-F1t-PhytoP	Os03g0168200	-0.85550544813999	0.00038720999176184	Group	***	0.000826762218204496
16-F1t-PhytoP	Os04g0511200	-0.878855659257153	0.000167109204453877	Group	***	0.000371353787675282
16-F1t-PhytoP	Os05g0579600	0.880481375274332	0.000156637426094601	Group	***	0.000460698312042944
16-F1t-PhytoP	Os09g0109600	-0.792624127743567	0.00210730523059621	Group	**	0.00425022563251388
16-F1t-PhytoP	Os06g0682900	-0.941503016791626	4.88763142956006e-06	Group	***	1.87985824213848e-05
16-F1t-PhytoP	Os03g0694000	-0.836524081663338	0.000694017368077914	Group	***	0.00126184976014166
16-F1t-PhytoP	Os11g0108932	-0.692373854907286	0.0125810646283813	Group	*	0.019437849854198
16-F1t-PhytoP	Os03g0663400	-0.838229846387734	0.000660554783763144	Group	***	0.00127029766108297
Sucrose	Os09g0537700	-0.712253897995545	0.00935066058614422	Group	**	0.0135516820089047
Sucrose	Os01g0256500	-0.603681393949102	0.0376637991805575	Group	*	0.0388286589490283
Sucrose	Os01g0124000	-0.642549727906011	0.0242383333804517	Group	*	0.031892543921647
Sucrose	Os12g0569500	-0.771885920897702	0.00326848326455555	Group	**	0.00831709755998755
Sucrose	Os01g0357100	0.744792399165116	0.00545110410815597	Group	**	0.00783732441097386
Sucrose	Os04g0493600	-0.668567952353284	0.0174584604784874	Group	*	0.0295906109804871
Sucrose	Os05g0548900	0.678126798417898	0.015358112220244	Group	*	0.0165140991615527
Sucrose	Os03g0820500	-0.479277687398137	0.114893693995206	Group		0.118447107211553
Sucrose	Os04g0493400	-0.623356669497447	0.0303378192042685	Group	*	0.036116451433653
Sucrose	Os11g0454300	-0.491369161527912	0.104730620622476	Group		0.107969711981934
Sucrose	Os09g0491756	-0.517650984573554	0.0847496590549484	Group		0.0864792439336208
Sucrose	Os12g0570700	-0.431729292192762	0.161079155204256	Group		0.164366484902302
Sucrose	Os10g0517500	-0.672837354718683	0.016495882374941	Group	*	0.0179303069292837
Sucrose	Os03g0141200	-0.352848516371644	0.260590911012567	Group		0.265909092869966
Sucrose	Os04g0244800	-0.50016423367206	0.0977267887231095	Group		0.0997212129827648
Sucrose	Os02g0106100	-0.460941341245855	0.131512525699071	Group		0.13419645479497
Sucrose	Os03g0130300	-0.650977633196882	0.021863323930736	Group	*	0.0248843273281123
Sucrose	Os12g0458100	-0.635645111666759	0.0263192554080533	Group	*	0.033753906220944
Sucrose	Os05g0595100	-0.422726736283856	0.170973152937966	Group		0.174462400957108
Sucrose	Os10g0501500	-0.595777039007751	0.0409342074154715	Group	*	0.0417695994035423
Sucrose	Os07g0178800	-0.473922708308617	0.119595323139204	Group		0.122036044019596
Sucrose	Os05g0138300	-0.53011607388163	0.0762481649409652	Group		0.0786063556092425
Sucrose	Os03g0718800	-0.760025988084175	0.00412092130372782	Group	**	0.00664664726407713
Sucrose	Os02g0121700	-0.575610151315825	0.050183195489181	Group		0.051207342335899
Sucrose	Os06g0356800	-0.525410370066232	0.0793857423839485	Group		0.0826934816499464
Sucrose	Os06g0316300	0.564917317684314	0.0556399976753038	Group		0.0567755078319427
Sucrose	Os01g0849000	-0.674741498269853	0.0160793972257488	Group	*	0.0198511076861096
Sucrose	Os01g0208700	0.792840488561568	0.00209715519439486	Group	**	0.00374491998999082
Sucrose	Os03g0279200	0.602305660007226	0.0382191322136251	Group	*	0.077778426027642
Sucrose	Os02g0612900	-0.514198449830674	0.0872134484194001	Group		0.0889933147136736
Sucrose	Os06g0318600	-0.643130241739982	0.0240689987379765	Group	*	0.0248134007608005
Sucrose	Os01g0583100	-0.574353265329305	0.0508042499444921	Group		0.0518410713719307
Sucrose	Os01g0846300	-0.537502609668081	0.0714959449571377	Group		0.0737071597496265
Sucrose	Os10g0491000	-0.326353997071466	0.300526376011542	Group		0.306659567358716
Sucrose	Os10g0492900	-0.598155276130496	0.0399298053355404	Group	*	0.0420313740374109
Sucrose	Os01g0615050	-0.319759760580291	0.310968425961999	Group		0.317314720369387
Sucrose	Os07g0274700	-0.43185203094242	0.160946832657759	Group		0.164231461895672
Sucrose	Os07g0601900	-0.567670478162849	0.0541971840833847	Group		0.0553032490646783
Sucrose	Os10g0542900	-0.382623444831427	0.219613444828609	Group		0.224095351865928
Sucrose	Os08g0490900	0.61946126897771	0.0316989949366361	Group	*	0.0692883100947185
Sucrose	Os03g0797500	-0.606391056714404	0.0365868669505847	Group	*	0.041575985171119
Sucrose	Os07g0619400	0.4232903417406	0.170342800612751	Group		0.173819184298726
Sucrose	Os05g0460000	-0.478191632141693	0.115837209594573	Group		0.118201234280177
Sucrose	Os08g0427700	0.697477161358016	0.0116831979650248	Group	*	0.0337078893090209
Sucrose	Os10g0532300	-0.385768783460588	0.215527163516318	Group		0.219925677057467
Sucrose	Os01g0940700	-0.594284763280289	0.0415735222017503	Group	*	0.0442271512784578
Sucrose	Os06g0681200	-0.470562037935303	0.122609601436157	Group		0.12511183820016
Sucrose	Os01g0214500	-0.369306987330939	0.237427136745793	Group		0.242272588516115
Sucrose	Os10g0377150	0.567209525758087	0.054436904970127	Group		0.0754908101918145
Sucrose	Os03g0431200	0.71758171346343	0.00860154698347102	Group	**	0.0100017988179896
Sucrose	Os03g0766800	-0.71105122813362	0.00952628142228217	Group	**	0.0122131813106182
Sucrose	Os03g0180900	-0.358889495218561	0.251941733038678	Group		0.257083401059876
Sucrose	Os01g0767600	-0.516685906867157	0.0854335405801201	Group		0.0880758150310516
Sucrose	Os01g0511100	-0.483144094206411	0.111575961281854	Group		0.113853021716178
Sucrose	Os03g0297600	0.255743800551796	0.422384180217399	Group		0.431004265527958
Sucrose	Os10g0465700	-0.501339727371839	0.0968151510530429	Group		0.0998094340753019
Sucrose	Os12g0438600	0.76683972280803	0.00361292780808591	Group	**	0.00582018002124221
Sucrose	Os03g0135100	0.823887464980836	0.000984645264471348	Group	***	0.00954613484135582
Sucrose	Os01g0901600	-0.594159560664668	0.0416274810484	Group	*	0.0429149289158763
Sucrose	Os05g0542500	-0.270147624780811	0.39577097700048	Group		0.40801131649534
Sucrose	Os01g0716500	-0.4361834645536	0.156321287583703	Group		0.159511517942554
Sucrose	Os10g0392400	-0.488501812901011	0.107084329682255	Group		0.109269724165566
Sucrose	Os02g0526400	-0.504202995360377	0.094618503424875	Group		0.0965494932906888
Sucrose	Os05g0355400	-0.595672897609689	0.0409785952373583	Group	*	0.0569147156074421
Sucrose	Os03g0266300	-0.446430836489927	0.145718007913461	Group		0.148691844809654
Sucrose	Os09g0532000	-0.42202904204197	0.171755502702597	Group		0.175260717043466
Sucrose	Os04g0111225	0.545428946923202	0.0666272243518558	Group		0.0686878601565524
Sucrose	Os04g0573000	-0.525538435801709	0.0792992073811022	Group		0.0809175585521451
Sucrose	Os07g0633200	-0.551184607858957	0.0632387127908894	Group		0.0645292987662137
Sucrose	Os02g0537000	-0.741843645758247	0.00574207198977088	Group	**	0.0150082519933547
Sucrose	Os01g0124100	-0.483370676610282	0.111383523667998	Group		0.116315845001595
Sucrose	Os05g0438700	0.614106080535936	0.0336411191152736	Group	*	0.0929367300734121
Sucrose	Os03g0634400	0.469137204272833	0.123902465722182	Group		0.126431087471614
Sucrose	Os02g0684500	0.60767228656823	0.0360853836027255	Group	*	0.0611616671232636
Sucrose	Os01g0756900	0.652909222186852	0.021343808358529	Group	*	0.031387953468425
Sucrose	Os10g0552700	0.331528076645177	0.292472627186201	Group		0.29844145631245
Sucrose	Os10g0416800	-0.558662663603653	0.0590170532989643	Group		0.0621232139989098
Sucrose	Os01g0615100	-0.378992057350091	0.224388826909511	Group		0.228968190723991
Sucrose	Os10g0578600	-0.776958189113772	0.00294801031018604	Group	**	0.00453540047720929
Sucrose	Os01g0933200	-0.465507945741685	0.127235806418387	Group		0.129832455528966
Sucrose	Os12g0194900	0.80205578830607	0.00169840540698016	Group	**	0.00394978001623293
Sucrose	Os01g0184100	-0.324053166593903	0.304147191844784	Group		0.31355380602555
Sucrose	Os07g0683600	-0.53186434837047	0.0751044222700092	Group		0.076637165581642
Sucrose	Os05g0211100	-0.636020946205203	0.0262027743023142	Group	*	0.0270131693838291
Sucrose	Os06g0652300	-0.297860129350508	0.347059969039743	Group		0.354142825550758
Sucrose	Os06g0725200	0.720614392610485	0.00819569880824846	Group	**	0.0141305151866353
Sucrose	Os03g0286900	-0.360003743035891	0.25036502130175	Group		0.255474511532398
Sucrose	Os07g0190800	-0.600106133012515	0.039119077579227	Group	*	0.039917426101252
Sucrose	Os01g0192300	-0.509506839549826	0.0906385149437566	Group		0.0924882805548537
Sucrose	Os08g0168000	-0.279140834381388	0.379598778876882	Group		0.383652161217328
Sucrose	Os06g0223700	-0.586382984263628	0.0450772436686194	Group	*	0.0464713852253808
Sucrose	Os10g0508700	0.0400743586114236	0.901590376443419	Group		0.910697349942848
Sucrose	Os03g0168200	-0.662473034299605	0.0189031776320327	Group	*	0.0201097634383327
Sucrose	Os04g0511200	-0.446524744299384	0.145623037226575	Group		0.148594935945485
Sucrose	Os05g0579600	0.512592732892394	0.0883756572466128	Group		0.091108924996508
Sucrose	Os09g0109600	-0.583118759381522	0.0465837277029993	Group	*	0.0495571571308503
Sucrose	Os06g0682900	-0.448267670728485	0.14386760090029	Group		0.146803674388051
Sucrose	Os03g0694000	-0.576441462403498	0.0497753689899371	Group	*	0.0507911928468746
Sucrose	Os11g0108932	-0.818162147529454	0.00114368331918045	Group	**	0.00378960079482281
Sucrose	Os03g0663400	-0.38131472601443	0.221327327344113	Group		0.225844211575626
9-hydroxy-10E,14Z-octadecadien-12-ynoic acid	Os09g0537700	-0.788970327613544	0.00228445772472488	Group	**	0.00531269238308112
9-hydroxy-10E,14Z-octadecadien-12-ynoic acid	Os01g0256500	-0.919807844875105	2.28014487375758e-05	Group	***	6.77256333259582e-05
9-hydroxy-10E,14Z-octadecadien-12-ynoic acid	Os01g0124000	-0.820639745772703	0.00107260494850892	Group	**	0.00412540364811123
9-hydroxy-10E,14Z-octadecadien-12-ynoic acid	Os12g0569500	-0.719618919404267	0.00832730357155296	Group	**	0.0146093045114964
9-hydroxy-10E,14Z-octadecadien-12-ynoic acid	Os01g0357100	0.7433024500334	0.0055966995700788	Group	**	0.00783732441097386
9-hydroxy-10E,14Z-octadecadien-12-ynoic acid	Os04g0493600	-0.692998069157073	0.0124685860235526	Group	*	0.0244482078893188
9-hydroxy-10E,14Z-octadecadien-12-ynoic acid	Os05g0548900	0.794735537789269	0.00200984315427983	Group	**	0.00304521690042398
9-hydroxy-10E,14Z-octadecadien-12-ynoic acid	Os03g0820500	-0.894598035195055	8.56315153762087e-05	Group	***	0.000194617080400474
9-hydroxy-10E,14Z-octadecadien-12-ynoic acid	Os04g0493400	-0.830147912494036	0.000830865617962552	Group	***	0.00207716404490638
9-hydroxy-10E,14Z-octadecadien-12-ynoic acid	Os11g0454300	-0.80179754158059	0.00170871848201032	Group	**	0.00386117537737167
9-hydroxy-10E,14Z-octadecadien-12-ynoic acid	Os09g0491756	-0.946893626003251	3.04194040241822e-06	Group	***	1.60102126443064e-05
9-hydroxy-10E,14Z-octadecadien-12-ynoic acid	Os12g0570700	-0.914355309802491	3.13855971439157e-05	Group	***	0.000112091418371128
9-hydroxy-10E,14Z-octadecadien-12-ynoic acid	Os10g0517500	-0.870886417835637	0.000226615358838793	Group	***	0.000482160337954879
9-hydroxy-10E,14Z-octadecadien-12-ynoic acid	Os03g0141200	-0.906851378758695	4.71507106348489e-05	Group	***	0.000124080817460129
9-hydroxy-10E,14Z-octadecadien-12-ynoic acid	Os04g0244800	-0.923994207787319	1.75654461578724e-05	Group	***	5.32286247208255e-05
9-hydroxy-10E,14Z-octadecadien-12-ynoic acid	Os02g0106100	-0.906333845930679	4.84318631302643e-05	Group	***	0.000134532953139623
9-hydroxy-10E,14Z-octadecadien-12-ynoic acid	Os03g0130300	-0.859558905171508	0.000338268237024732	Group	***	0.000994906579484506
9-hydroxy-10E,14Z-octadecadien-12-ynoic acid	Os12g0458100	-0.791992575785078	0.00213714793178437	Group	**	0.00475345025509091
9-hydroxy-10E,14Z-octadecadien-12-ynoic acid	Os05g0595100	-0.880830748630283	0.000154455545953649	Group	***	0.000328628821177977
9-hydroxy-10E,14Z-octadecadien-12-ynoic acid	Os10g0501500	-0.878665146757888	0.000168371287795461	Group	***	0.0003301397799911
9-hydroxy-10E,14Z-octadecadien-12-ynoic acid	Os07g0178800	-0.895425846323141	8.24396039950882e-05	Group	***	0.000242469423514965
9-hydroxy-10E,14Z-octadecadien-12-ynoic acid	Os05g0138300	-0.893920920163257	8.83137349439901e-05	Group	***	0.000238685770118892
9-hydroxy-10E,14Z-octadecadien-12-ynoic acid	Os03g0718800	-0.807452070963351	0.00149361179284809	Group	**	0.00304818733234304
9-hydroxy-10E,14Z-octadecadien-12-ynoic acid	Os02g0121700	-0.833758359565219	0.000751044610330688	Group	***	0.00134115108987623
9-hydroxy-10E,14Z-octadecadien-12-ynoic acid	Os06g0356800	-0.926776562358233	1.46470081897332e-05	Group	***	0.00012205840158111
9-hydroxy-10E,14Z-octadecadien-12-ynoic acid	Os06g0316300	0.926085805197463	1.5332863131207e-05	Group	***	6.66646223095957e-05
9-hydroxy-10E,14Z-octadecadien-12-ynoic acid	Os01g0849000	-0.838054489705784	0.000663936011074479	Group	***	0.00158080002636781
9-hydroxy-10E,14Z-octadecadien-12-ynoic acid	Os01g0208700	0.732082531532105	0.00678923479965126	Group	**	0.00942949277729342
9-hydroxy-10E,14Z-octadecadien-12-ynoic acid	Os03g0279200	0.739043084791599	0.00602910346677232	Group	**	0.0403704961945657
9-hydroxy-10E,14Z-octadecadien-12-ynoic acid	Os02g0612900	-0.885519093356159	0.00012740847641502	Group	***	0.0004246949213834
9-hydroxy-10E,14Z-octadecadien-12-ynoic acid	Os06g0318600	-0.895313741015536	8.28663123233745e-05	Group	***	0.000223963006279391
9-hydroxy-10E,14Z-octadecadien-12-ynoic acid	Os01g0583100	-0.911060845206172	3.76900680988377e-05	Group	***	0.000117781462808868
9-hydroxy-10E,14Z-octadecadien-12-ynoic acid	Os01g0846300	-0.931472254614926	1.06004276558808e-05	Group	***	3.78586701995743e-05
9-hydroxy-10E,14Z-octadecadien-12-ynoic acid	Os10g0491000	-0.798256587980265	0.00185502733233558	Group	**	0.00409463927280498
9-hydroxy-10E,14Z-octadecadien-12-ynoic acid	Os10g0492900	-0.884542855829033	0.000132708363459589	Group	***	0.000446564863775606
9-hydroxy-10E,14Z-octadecadien-12-ynoic acid	Os01g0615050	-0.79102503043686	0.0021834928241788	Group	**	0.00452390049786152
9-hydroxy-10E,14Z-octadecadien-12-ynoic acid	Os07g0274700	-0.890507691538492	0.000102854159427878	Group	***	0.000285705998410772
9-hydroxy-10E,14Z-octadecadien-12-ynoic acid	Os07g0601900	-0.868481522184095	0.000247475707616584	Group	***	0.000537990668731704
9-hydroxy-10E,14Z-octadecadien-12-ynoic acid	Os10g0542900	-0.821236849151291	0.00105599594123392	Group	**	0.00239999077553164
9-hydroxy-10E,14Z-octadecadien-12-ynoic acid	Os08g0490900	0.734249961514072	0.00654524122090047	Group	**	0.0392586785934642
9-hydroxy-10E,14Z-octadecadien-12-ynoic acid	Os03g0797500	-0.829323329351516	0.000849981197833409	Group	***	0.00274187483172067
9-hydroxy-10E,14Z-octadecadien-12-ynoic acid	Os07g0619400	0.955123807077429	1.3291307251083e-06	Group	***	1.66141340638537e-05
9-hydroxy-10E,14Z-octadecadien-12-ynoic acid	Os05g0460000	-0.940285472482337	5.40666646507189e-06	Group	***	2.25277769377995e-05
9-hydroxy-10E,14Z-octadecadien-12-ynoic acid	Os08g0427700	0.734323222023766	0.00653711089646835	Group	**	0.0311341957549256
9-hydroxy-10E,14Z-octadecadien-12-ynoic acid	Os10g0532300	-0.891157463099853	9.99511238955518e-05	Group	***	0.000243783229013541
9-hydroxy-10E,14Z-octadecadien-12-ynoic acid	Os01g0940700	-0.803229288477802	0.00165214153972147	Group	**	0.00413862872789151
9-hydroxy-10E,14Z-octadecadien-12-ynoic acid	Os06g0681200	-0.844161143182278	0.000553812481238662	Group	***	0.00113022955354829
9-hydroxy-10E,14Z-octadecadien-12-ynoic acid	Os01g0214500	-0.870397215363069	0.000230743266379811	Group	***	0.00060406766152369
9-hydroxy-10E,14Z-octadecadien-12-ynoic acid	Os10g0377150	0.836991203156844	0.000684726192627501	Group	***	0.00875867714189753
9-hydroxy-10E,14Z-octadecadien-12-ynoic acid	Os03g0431200	0.797972013181911	0.00186718887690819	Group	**	0.00287259827216645
9-hydroxy-10E,14Z-octadecadien-12-ynoic acid	Os03g0766800	-0.816872005995058	0.00118210257214197	Group	**	0.00231784818067053
9-hydroxy-10E,14Z-octadecadien-12-ynoic acid	Os03g0180900	-0.84878934448538	0.000480233228746897	Group	***	0.000972060038522452
9-hydroxy-10E,14Z-octadecadien-12-ynoic acid	Os01g0767600	-0.946831029115978	3.05958471230646e-06	Group	***	1.45694510109831e-05
9-hydroxy-10E,14Z-octadecadien-12-ynoic acid	Os01g0511100	-0.883958273475796	0.000135963588955455	Group	***	0.000293123981048613
9-hydroxy-10E,14Z-octadecadien-12-ynoic acid	Os03g0297600	0.97868529162221	3.34315494226561e-08	Group	***	1.27112827044419e-06
9-hydroxy-10E,14Z-octadecadien-12-ynoic acid	Os10g0465700	-0.905607764477138	5.02752353923474e-05	Group	***	0.000125688088480869
9-hydroxy-10E,14Z-octadecadien-12-ynoic acid	Os12g0438600	0.733417739664042	0.00663813405214675	Group	**	0.00934948458048838
9-hydroxy-10E,14Z-octadecadien-12-ynoic acid	Os03g0135100	0.656822244370592	0.0203190301734422	Group	*	0.0338650502890703
9-hydroxy-10E,14Z-octadecadien-12-ynoic acid	Os01g0901600	-0.91398101252932	3.20567708148032e-05	Group	***	0.00010017740879626
9-hydroxy-10E,14Z-octadecadien-12-ynoic acid	Os05g0542500	-0.782454087449071	0.0026283897900572	Group	**	0.00505459575011
9-hydroxy-10E,14Z-octadecadien-12-ynoic acid	Os01g0716500	-0.910571887924641	3.87048990141801e-05	Group	***	0.000107513608372722
9-hydroxy-10E,14Z-octadecadien-12-ynoic acid	Os10g0392400	-0.925997742018921	1.54220917103583e-05	Group	***	4.97486829366397e-05
9-hydroxy-10E,14Z-octadecadien-12-ynoic acid	Os02g0526400	-0.87240363120145	0.000214178321257154	Group	***	0.000446204835952404
9-hydroxy-10E,14Z-octadecadien-12-ynoic acid	Os05g0355400	-0.744311960955609	0.00549773602486206	Group	**	0.026474242841999
9-hydroxy-10E,14Z-octadecadien-12-ynoic acid	Os03g0266300	-0.914231273388953	3.16067758740442e-05	Group	***	9.87711746063881e-05
9-hydroxy-10E,14Z-octadecadien-12-ynoic acid	Os09g0532000	-0.890369298315031	0.000103480914519501	Group	***	0.000252392474437807
9-hydroxy-10E,14Z-octadecadien-12-ynoic acid	Os04g0111225	0.901901254708845	6.0562749464581e-05	Group	***	0.000216295533802075
9-hydroxy-10E,14Z-octadecadien-12-ynoic acid	Os04g0573000	-0.865471581965986	0.000275660660804069	Group	***	0.00062650150182743
9-hydroxy-10E,14Z-octadecadien-12-ynoic acid	Os07g0633200	-0.92556269893694	1.58689245490025e-05	Group	***	5.04843655534797e-05
9-hydroxy-10E,14Z-octadecadien-12-ynoic acid	Os02g0537000	-0.736085249090564	0.00634384037503653	Group	**	0.0150082519933547
9-hydroxy-10E,14Z-octadecadien-12-ynoic acid	Os01g0124100	-0.930574591543365	1.12957784933742e-05	Group	***	0.00018826297488957
9-hydroxy-10E,14Z-octadecadien-12-ynoic acid	Os05g0438700	0.702880464597139	0.0107852996567964	Group	*	0.06628828633275
9-hydroxy-10E,14Z-octadecadien-12-ynoic acid	Os03g0634400	0.910028808906704	3.98571318113173e-05	Group	***	0.000128870942861768
9-hydroxy-10E,14Z-octadecadien-12-ynoic acid	Os02g0684500	0.767503674886209	0.00356610078354542	Group	**	0.0242316729889406
9-hydroxy-10E,14Z-octadecadien-12-ynoic acid	Os01g0756900	0.830373421869936	0.000825696133564008	Group	***	0.00545829397001295
9-hydroxy-10E,14Z-octadecadien-12-ynoic acid	Os10g0552700	0.97723221558332	4.63770066603077e-08	Group	***	2.31885033301538e-06
9-hydroxy-10E,14Z-octadecadien-12-ynoic acid	Os10g0416800	-0.836820889310219	0.000688102561934963	Group	***	0.00163833943317848
9-hydroxy-10E,14Z-octadecadien-12-ynoic acid	Os01g0615100	-0.857857910429442	0.000358181350082639	Group	***	0.000814048522915089
9-hydroxy-10E,14Z-octadecadien-12-ynoic acid	Os10g0578600	-0.791703372506281	0.0021509210190695	Group	**	0.00366755988308605
9-hydroxy-10E,14Z-octadecadien-12-ynoic acid	Os01g0933200	-0.923052320214777	1.86509623276022e-05	Group	***	6.49814493891583e-05
9-hydroxy-10E,14Z-octadecadien-12-ynoic acid	Os12g0194900	0.645035907722947	0.0235191542363648	Group	*	0.029398942795456
9-hydroxy-10E,14Z-octadecadien-12-ynoic acid	Os01g0184100	-0.874811698212008	0.000195538930228072	Group	***	0.000528483595211005
9-hydroxy-10E,14Z-octadecadien-12-ynoic acid	Os07g0683600	-0.892991264345688	9.21031512536969e-05	Group	***	0.0003411227824211
9-hydroxy-10E,14Z-octadecadien-12-ynoic acid	Os05g0211100	-0.893796484846817	8.88137376561916e-05	Group	***	0.000233720362253136
9-hydroxy-10E,14Z-octadecadien-12-ynoic acid	Os06g0652300	-0.789423210579714	0.00226190345633069	Group	**	0.00452380691266138
9-hydroxy-10E,14Z-octadecadien-12-ynoic acid	Os06g0725200	0.678845230174423	0.0152081585637647	Group	*	0.0197508552776165
9-hydroxy-10E,14Z-octadecadien-12-ynoic acid	Os03g0286900	-0.821426822007008	0.00105075345454117	Group	**	0.00198255368781353
9-hydroxy-10E,14Z-octadecadien-12-ynoic acid	Os07g0190800	-0.884815768465079	0.000131209700405743	Group	***	0.000364471390015953
9-hydroxy-10E,14Z-octadecadien-12-ynoic acid	Os01g0192300	-0.93526237110482	8.02767327660986e-06	Group	***	3.08756664484995e-05
9-hydroxy-10E,14Z-octadecadien-12-ynoic acid	Os08g0168000	-0.890132780043182	0.000104558981503553	Group	***	0.000635634033301457
9-hydroxy-10E,14Z-octadecadien-12-ynoic acid	Os06g0223700	-0.90215863782872	5.97990460572935e-05	Group	***	0.000199229629788784
9-hydroxy-10E,14Z-octadecadien-12-ynoic acid	Os10g0508700	0.909281019538505	4.1487668670362e-05	Group	***	0.00082975337340724
9-hydroxy-10E,14Z-octadecadien-12-ynoic acid	Os03g0168200	-0.875609235314787	0.000189653590598738	Group	***	0.000486347270280192
9-hydroxy-10E,14Z-octadecadien-12-ynoic acid	Os04g0511200	-0.886535027700209	0.000122070465738375	Group	***	0.00029064396604375
9-hydroxy-10E,14Z-octadecadien-12-ynoic acid	Os05g0579600	0.897214324439855	7.58620457544256e-05	Group	***	0.000261593261222157
9-hydroxy-10E,14Z-octadecadien-12-ynoic acid	Os09g0109600	-0.812222415591816	0.00132886759102407	Group	**	0.00316397045481921
9-hydroxy-10E,14Z-octadecadien-12-ynoic acid	Os06g0682900	-0.95220424294813	1.81252188139297e-06	Group	***	9.86947519458758e-06
9-hydroxy-10E,14Z-octadecadien-12-ynoic acid	Os03g0694000	-0.850599565429132	0.000453616355400442	Group	***	0.000907232710800884
9-hydroxy-10E,14Z-octadecadien-12-ynoic acid	Os11g0108932	-0.721675586589545	0.00805712509119566	Group	**	0.0136561442223655
9-hydroxy-10E,14Z-octadecadien-12-ynoic acid	Os03g0663400	-0.844848065129932	0.000542373156114508	Group	***	0.00115398543854151
Tibouchinin	Os09g0537700	-0.855964828426507	0.000381402602770492	Group	***	0.00237143682164278
Tibouchinin	Os01g0256500	-0.952420900659196	1.772463634695e-06	Group	***	8.44030302235714e-06
Tibouchinin	Os01g0124000	-0.830568198231788	0.000821251190214314	Group	***	0.0038021477164066
Tibouchinin	Os12g0569500	-0.84112167270985	0.000606691917349544	Group	***	0.00356877598440908
Tibouchinin	Os01g0357100	0.908103481981319	4.41611744804839e-05	Group	***	0.000184004893668683
Tibouchinin	Os04g0493600	-0.760138614115679	0.00411210837110665	Group	**	0.0135623364645514
Tibouchinin	Os05g0548900	0.943479105539248	4.1298902814895e-06	Group	***	6.2372645177966e-05
Tibouchinin	Os03g0820500	-0.931793696679502	1.03598292194667e-05	Group	***	4.14393168778668e-05
Tibouchinin	Os04g0493400	-0.843440948102139	0.000566005831735494	Group	***	0.00176876822417342
Tibouchinin	Os11g0454300	-0.873953610922643	0.000202029336657668	Group	***	0.00114896917863087
Tibouchinin	Os09g0491756	-0.932271259048852	1.00103640874564e-05	Group	***	3.57513003123443e-05
Tibouchinin	Os12g0570700	-0.877492190030842	0.000176306767527031	Group	***	0.000383275581580502
Tibouchinin	Os10g0517500	-0.957812143628745	9.80400630735155e-07	Group	***	7.54154331334735e-06
Tibouchinin	Os03g0141200	-0.887443990558936	0.000117444402508528	Group	***	0.000238617386303524
Tibouchinin	Os04g0244800	-0.938003656402242	6.49634759404304e-06	Group	***	2.32012414072966e-05
Tibouchinin	Os02g0106100	-0.914938353765589	3.03622001662404e-05	Group	***	0.000102981666526485
Tibouchinin	Os03g0130300	-0.914947195912083	3.03468848370763e-05	Group	***	0.00034223812134325
Tibouchinin	Os12g0458100	-0.843255025670776	0.00056918714070735	Group	***	0.00271217530872237
Tibouchinin	Os05g0595100	-0.915191760532301	2.99256841089898e-05	Group	***	9.6534464867709e-05
Tibouchinin	Os10g0501500	-0.953316402542558	1.6142761687715e-06	Group	***	9.49574216924412e-06
Tibouchinin	Os07g0178800	-0.896682867548938	7.77719495184161e-05	Group	***	0.000235672574298231
Tibouchinin	Os05g0138300	-0.925400726670829	1.60378718326235e-05	Group	***	8.96242518624248e-05
Tibouchinin	Os03g0718800	-0.903468119394772	5.60298836519159e-05	Group	***	0.000560298836519159
Tibouchinin	Os02g0121700	-0.928919710790053	1.26718266253838e-05	Group	***	9.74755894260292e-05
Tibouchinin	Os06g0356800	-0.872215627232745	0.000215689832090905	Group	***	0.000630930776195536
Tibouchinin	Os06g0316300	0.959434792199431	8.08031133889322e-07	Group	***	1.61606226777864e-05
Tibouchinin	Os01g0849000	-0.903727518238245	5.53059175717394e-05	Group	***	0.000614510195241549
Tibouchinin	Os01g0208700	0.924911903663366	1.65563675548606e-05	Group	***	9.7390397381533e-05
Tibouchinin	Os03g0279200	0.729520484331935	0.00708638720375704	Group	**	0.0403704961945657
Tibouchinin	Os02g0612900	-0.905642837566743	5.01849438661769e-05	Group	***	0.000205848311916626
Tibouchinin	Os06g0318600	-0.962734520220946	5.31639750629844e-07	Group	***	6.88226917444548e-06
Tibouchinin	Os01g0583100	-0.955762334977892	1.2385649566855e-06	Group	***	7.74103097928438e-06
Tibouchinin	Os01g0846300	-0.939046604538704	5.97862540871579e-06	Group	***	2.77970894448341e-05
Tibouchinin	Os10g0491000	-0.791301783655963	0.00217015881458664	Group	**	0.00409463927280498
Tibouchinin	Os10g0492900	-0.904748823798197	5.25266361537644e-05	Group	***	0.000350177574358429
Tibouchinin	Os01g0615050	-0.786795904367	0.00239515018344286	Group	**	0.00452390049786152
Tibouchinin	Os07g0274700	-0.885244757858919	0.000128880766632325	Group	***	0.000339159912190329
Tibouchinin	Os07g0601900	-0.944042557411136	3.93187239836313e-06	Group	***	3.0245172295101e-05
Tibouchinin	Os10g0542900	-0.819371767088408	0.00110854230163233	Group	**	0.00242346723451463
Tibouchinin	Os08g0490900	0.740323124525991	0.00589660302839107	Group	**	0.0392586785934642
Tibouchinin	Os03g0797500	-0.842878024780831	0.000575680513633893	Group	***	0.00250295875492997
Tibouchinin	Os07g0619400	0.874711845111375	0.000196285712967542	Group	***	0.000401458392545973
Tibouchinin	Os05g0460000	-0.934778380260229	8.32538755676065e-06	Group	***	3.08347687287431e-05
Tibouchinin	Os08g0427700	0.785185681918715	0.00247972512285086	Group	**	0.0291783542852682
Tibouchinin	Os10g0532300	-0.895990635950295	8.03159746937269e-05	Group	***	0.000204945382114181
Tibouchinin	Os01g0940700	-0.84296200344914	0.000574229140845159	Group	***	0.00239262142018816
Tibouchinin	Os06g0681200	-0.909903701418235	4.01263524141268e-05	Group	***	0.000167193135058862
Tibouchinin	Os01g0214500	-0.859170877263075	0.000342732999866124	Group	***	0.0007450717388394
Tibouchinin	Os10g0377150	0.808517216510946	0.00145553703019485	Group	**	0.00909710643871781
Tibouchinin	Os03g0431200	0.944199245790222	3.87816555977429e-06	Group	***	3.52560505434026e-05
Tibouchinin	Os03g0766800	-0.933101918333719	9.42475787371277e-06	Group	***	0.000129123875763466
Tibouchinin	Os03g0180900	-0.861127773178455	0.000320675715440744	Group	***	0.000712612700979431
Tibouchinin	Os01g0767600	-0.927576279705562	1.38834631592745e-05	Group	***	4.67021205268967e-05
Tibouchinin	Os01g0511100	-0.904743808434189	5.25400106901296e-05	Group	***	0.000169919277999884
Tibouchinin	Os03g0297600	0.80961335761704	0.00141713724433922	Group	**	0.00262432823025781
Tibouchinin	Os10g0465700	-0.948555977245187	2.60207429721517e-06	Group	***	1.53063193953834e-05
Tibouchinin	Os12g0438600	0.914561543584376	3.10205455924203e-05	Group	***	0.00014771688377343
Tibouchinin	Os03g0135100	0.807575504903761	0.00148916076591534	Group	**	0.0099277384394356
Tibouchinin	Os01g0901600	-0.947231379167004	2.9481234301636e-06	Group	***	1.55164391061242e-05
Tibouchinin	Os05g0542500	-0.810482290928969	0.00138725400714977	Group	**	0.00315285001624948
Tibouchinin	Os01g0716500	-0.907758174697345	4.4970301002918e-05	Group	***	0.000120232415185032
Tibouchinin	Os10g0392400	-0.928014391947125	1.34787028770935e-05	Group	***	4.6478285783081e-05
Tibouchinin	Os02g0526400	-0.916346743066957	2.79983032215289e-05	Group	***	0.000103600133195347
Tibouchinin	Os05g0355400	-0.741501986421385	0.00577652608486339	Group	**	0.026474242841999
Tibouchinin	Os03g0266300	-0.908051506176321	4.42822268587596e-05	Group	***	0.000134188566238665
Tibouchinin	Os09g0532000	-0.900265699636171	6.55965634028538e-05	Group	***	0.000182212676119038
Tibouchinin	Os04g0111225	0.902528736127268	5.8714176323256e-05	Group	***	0.000216295533802075
Tibouchinin	Os04g0573000	-0.930625180616407	1.12556579091279e-05	Group	***	5.35983709958471e-05
Tibouchinin	Os07g0633200	-0.958519444009715	9.02005875887912e-07	Group	***	5.30591691698772e-06
Tibouchinin	Os02g0537000	-0.817496161882639	0.00116339371569886	Group	**	0.0132291887870683
Tibouchinin	Os01g0124100	-0.815709263015166	0.00121757225576354	Group	**	0.00294144267417398
Tibouchinin	Os05g0438700	0.707014195608	0.0101338076530411	Group	*	0.06628828633275
Tibouchinin	Os03g0634400	0.905203018570765	5.13264747280851e-05	Group	***	0.000146647070651672
Tibouchinin	Os02g0684500	0.760263692532102	0.00410233778622747	Group	**	0.0242316729889406
Tibouchinin	Os01g0756900	0.837794409031275	0.0006689755376795	Group	***	0.00545829397001295
Tibouchinin	Os10g0552700	0.843204298917487	0.000570057525003887	Group	***	0.00126679450000864
Tibouchinin	Os10g0416800	-0.862490458483745	0.000305980654212348	Group	***	0.00116830713262311
Tibouchinin	Os01g0615100	-0.85623534565617	0.00037801459952167	Group	***	0.00082177086852537
Tibouchinin	Os10g0578600	-0.923956560580661	1.76078542145405e-05	Group	***	0.00021803697339522
Tibouchinin	Os01g0933200	-0.922677007492539	1.90979616343933e-05	Group	***	6.49814493891583e-05
Tibouchinin	Os12g0194900	0.857053635393923	0.000367908445419943	Group	***	0.00126864981179291
Tibouchinin	Os01g0184100	-0.862106918928672	0.000310062548559668	Group	***	0.000674049018607974
Tibouchinin	Os07g0683600	-0.918221092442743	2.50798311448079e-05	Group	***	0.000250798311448079
Tibouchinin	Os05g0211100	-0.953391270956154	1.60157665392254e-06	Group	***	1.20783921935718e-05
Tibouchinin	Os06g0652300	-0.82552922413586	0.000942354729659888	Group	***	0.00238864550700995
Tibouchinin	Os06g0725200	0.916945696482456	2.70380791415312e-05	Group	***	0.00067595197853828
Tibouchinin	Os03g0286900	-0.848992491076095	0.000477187313185873	Group	***	0.0011638714955753
Tibouchinin	Os07g0190800	-0.956215350463515	1.17733669687482e-06	Group	***	1.52261496493523e-05
Tibouchinin	Os01g0192300	-0.929763850582664	1.19543126003342e-05	Group	***	4.42752318530896e-05
Tibouchinin	Os08g0168000	-0.78901206646954	0.00228237190754166	Group	**	0.00422661464359567
Tibouchinin	Os06g0223700	-0.93906026460266	5.97206834533948e-06	Group	***	4.97672362111623e-05
Tibouchinin	Os10g0508700	0.629282095006968	0.0283486588516018	Group	*	0.04706006737162
Tibouchinin	Os03g0168200	-0.940596063877163	5.2703044710477e-06	Group	***	4.39192039253975e-05
Tibouchinin	Os04g0511200	-0.892623563386898	9.3636645789308e-05	Group	***	0.000260101793859189
Tibouchinin	Os05g0579600	0.868942506337182	0.000243365552414772	Group	***	0.0006404356642494
Tibouchinin	Os09g0109600	-0.901702545017521	6.11575808172814e-05	Group	***	0.00121014059441668
Tibouchinin	Os06g0682900	-0.921169819135734	2.09788714814307e-05	Group	***	6.17025631806785e-05
Tibouchinin	Os03g0694000	-0.937381784255046	6.82152194387037e-06	Group	***	5.52409426885945e-05
Tibouchinin	Os11g0108932	-0.855780556063976	0.000383723943516916	Group	***	0.00231929733479976
Tibouchinin	Os03g0663400	-0.852963757067273	0.000420595071949904	Group	***	0.00102461519982474
3,4,5-trihydroxy-6-[(2-oxo-2H-chromen-3-yl)oxy]oxane-2-carboxylic acid	Os09g0537700	-0.871458585898132	0.000221860722433908	Group	***	0.0021412040327209
3,4,5-trihydroxy-6-[(2-oxo-2H-chromen-3-yl)oxy]oxane-2-carboxylic acid	Os01g0256500	-0.939952387755443	5.55599166086897e-06	Group	***	2.13691986956499e-05
3,4,5-trihydroxy-6-[(2-oxo-2H-chromen-3-yl)oxy]oxane-2-carboxylic acid	Os01g0124000	-0.868224693360964	0.000249788961506043	Group	***	0.00312236201882554
3,4,5-trihydroxy-6-[(2-oxo-2H-chromen-3-yl)oxy]oxane-2-carboxylic acid	Os12g0569500	-0.819888657809734	0.00109378223285685	Group	**	0.00425983551504482
3,4,5-trihydroxy-6-[(2-oxo-2H-chromen-3-yl)oxy]oxane-2-carboxylic acid	Os01g0357100	0.939835988324158	5.60893730440146e-06	Group	***	6.23215256044607e-05
3,4,5-trihydroxy-6-[(2-oxo-2H-chromen-3-yl)oxy]oxane-2-carboxylic acid	Os04g0493600	-0.802919569700482	0.00166425676732775	Group	**	0.00996027284233528
3,4,5-trihydroxy-6-[(2-oxo-2H-chromen-3-yl)oxy]oxane-2-carboxylic acid	Os05g0548900	0.900857646843507	6.37381886265579e-05	Group	***	0.000254952754506232
3,4,5-trihydroxy-6-[(2-oxo-2H-chromen-3-yl)oxy]oxane-2-carboxylic acid	Os03g0820500	-0.874459251163442	0.00019818475968318	Group	***	0.000388597568006235
3,4,5-trihydroxy-6-[(2-oxo-2H-chromen-3-yl)oxy]oxane-2-carboxylic acid	Os04g0493400	-0.905109172348122	5.15726687612929e-05	Group	***	0.000876313728687245
3,4,5-trihydroxy-6-[(2-oxo-2H-chromen-3-yl)oxy]oxane-2-carboxylic acid	Os11g0454300	-0.761401902868274	0.00401423182257345	Group	**	0.00669038637095575
3,4,5-trihydroxy-6-[(2-oxo-2H-chromen-3-yl)oxy]oxane-2-carboxylic acid	Os09g0491756	-0.886005613408582	0.000124829843735386	Group	***	0.000283704190307695
3,4,5-trihydroxy-6-[(2-oxo-2H-chromen-3-yl)oxy]oxane-2-carboxylic acid	Os12g0570700	-0.917723100877625	2.58306674407717e-05	Group	***	0.000107627781003215
3,4,5-trihydroxy-6-[(2-oxo-2H-chromen-3-yl)oxy]oxane-2-carboxylic acid	Os10g0517500	-0.920624889674146	2.16937475065059e-05	Group	***	9.03906146104413e-05
3,4,5-trihydroxy-6-[(2-oxo-2H-chromen-3-yl)oxy]oxane-2-carboxylic acid	Os03g0141200	-0.847068625056681	0.00050664268298258	Group	***	0.000858716411834881
3,4,5-trihydroxy-6-[(2-oxo-2H-chromen-3-yl)oxy]oxane-2-carboxylic acid	Os04g0244800	-0.89120618786992	9.9736049205219e-05	Group	***	0.000199472098410438
3,4,5-trihydroxy-6-[(2-oxo-2H-chromen-3-yl)oxy]oxane-2-carboxylic acid	Os02g0106100	-0.832081433914207	0.000787344392002744	Group	***	0.00140443843445928
3,4,5-trihydroxy-6-[(2-oxo-2H-chromen-3-yl)oxy]oxane-2-carboxylic acid	Os03g0130300	-0.878467826533653	0.000169686310296654	Group	***	0.000807965562401486
3,4,5-trihydroxy-6-[(2-oxo-2H-chromen-3-yl)oxy]oxane-2-carboxylic acid	Os12g0458100	-0.863374374239382	0.000296732688888002	Group	***	0.00247277240740002
3,4,5-trihydroxy-6-[(2-oxo-2H-chromen-3-yl)oxy]oxane-2-carboxylic acid	Os05g0595100	-0.86551662804599	0.000275221221997917	Group	***	0.000522637929049319
3,4,5-trihydroxy-6-[(2-oxo-2H-chromen-3-yl)oxy]oxane-2-carboxylic acid	Os10g0501500	-0.935570054856755	7.84283105879368e-06	Group	***	3.26784627449737e-05
3,4,5-trihydroxy-6-[(2-oxo-2H-chromen-3-yl)oxy]oxane-2-carboxylic acid	Os07g0178800	-0.889227624071456	0.00010876628150364	Group	***	0.000310760804296114
3,4,5-trihydroxy-6-[(2-oxo-2H-chromen-3-yl)oxy]oxane-2-carboxylic acid	Os05g0138300	-0.868124686324161	0.000250694269569438	Group	***	0.000511620958304975
3,4,5-trihydroxy-6-[(2-oxo-2H-chromen-3-yl)oxy]oxane-2-carboxylic acid	Os03g0718800	-0.879188123192873	0.000164924458145041	Group	***	0.000880226977387474
3,4,5-trihydroxy-6-[(2-oxo-2H-chromen-3-yl)oxy]oxane-2-carboxylic acid	Os02g0121700	-0.908907663891442	4.23211574173227e-05	Group	***	0.000162773682374318
3,4,5-trihydroxy-6-[(2-oxo-2H-chromen-3-yl)oxy]oxane-2-carboxylic acid	Os06g0356800	-0.948074419037906	2.72393262080674e-06	Group	***	5.44786524161348e-05
3,4,5-trihydroxy-6-[(2-oxo-2H-chromen-3-yl)oxy]oxane-2-carboxylic acid	Os06g0316300	0.872969517542637	0.000209678549027521	Group	***	0.000511411095189076
3,4,5-trihydroxy-6-[(2-oxo-2H-chromen-3-yl)oxy]oxane-2-carboxylic acid	Os01g0849000	-0.873577822080803	0.000204924122792748	Group	***	0.000911442046558004
3,4,5-trihydroxy-6-[(2-oxo-2H-chromen-3-yl)oxy]oxane-2-carboxylic acid	Os01g0208700	0.938855985569093	6.07072168387254e-06	Group	***	7.21573090279952e-05
3,4,5-trihydroxy-6-[(2-oxo-2H-chromen-3-yl)oxy]oxane-2-carboxylic acid	Os03g0279200	0.67148432880483	0.0167966036164496	Group	*	0.0643328177960033
3,4,5-trihydroxy-6-[(2-oxo-2H-chromen-3-yl)oxy]oxane-2-carboxylic acid	Os02g0612900	-0.905151284575973	5.14620779791565e-05	Group	***	0.000205848311916626
3,4,5-trihydroxy-6-[(2-oxo-2H-chromen-3-yl)oxy]oxane-2-carboxylic acid	Os06g0318600	-0.918509197245919	2.46533684059704e-05	Group	***	9.13087718739644e-05
3,4,5-trihydroxy-6-[(2-oxo-2H-chromen-3-yl)oxy]oxane-2-carboxylic acid	Os01g0583100	-0.890378102699744	0.000103440952329461	Group	***	0.000258602380823652
3,4,5-trihydroxy-6-[(2-oxo-2H-chromen-3-yl)oxy]oxane-2-carboxylic acid	Os01g0846300	-0.871313092223568	0.000223062304493283	Group	***	0.000502249994019818
3,4,5-trihydroxy-6-[(2-oxo-2H-chromen-3-yl)oxy]oxane-2-carboxylic acid	Os10g0491000	-0.840668430786701	0.000614900778220389	Group	***	0.00199312610926415
3,4,5-trihydroxy-6-[(2-oxo-2H-chromen-3-yl)oxy]oxane-2-carboxylic acid	Os10g0492900	-0.854948187326659	0.000394346769851388	Group	***	0.00109540769403163
3,4,5-trihydroxy-6-[(2-oxo-2H-chromen-3-yl)oxy]oxane-2-carboxylic acid	Os01g0615050	-0.825411374512748	0.000945342899770938	Group	***	0.00270097971363125
3,4,5-trihydroxy-6-[(2-oxo-2H-chromen-3-yl)oxy]oxane-2-carboxylic acid	Os07g0274700	-0.895632924918867	8.16559304131131e-05	Group	***	0.000263406227139074
3,4,5-trihydroxy-6-[(2-oxo-2H-chromen-3-yl)oxy]oxane-2-carboxylic acid	Os07g0601900	-0.895150940064206	8.34890666776097e-05	Group	***	0.000238540190507456
3,4,5-trihydroxy-6-[(2-oxo-2H-chromen-3-yl)oxy]oxane-2-carboxylic acid	Os10g0542900	-0.850031849262239	0.00046183731617604	Group	***	0.00140493346169533
3,4,5-trihydroxy-6-[(2-oxo-2H-chromen-3-yl)oxy]oxane-2-carboxylic acid	Os08g0490900	0.679209946450338	0.0151324477303783	Group	*	0.0565485578378322
3,4,5-trihydroxy-6-[(2-oxo-2H-chromen-3-yl)oxy]oxane-2-carboxylic acid	Os03g0797500	-0.90816381817262	4.40209772081195e-05	Group	***	0.00113300274089077
3,4,5-trihydroxy-6-[(2-oxo-2H-chromen-3-yl)oxy]oxane-2-carboxylic acid	Os07g0619400	0.901982268512899	6.03215452215668e-05	Group	***	0.000158740908477807
3,4,5-trihydroxy-6-[(2-oxo-2H-chromen-3-yl)oxy]oxane-2-carboxylic acid	Os05g0460000	-0.891682851174154	9.76510912259289e-05	Group	***	0.000199287941277406
3,4,5-trihydroxy-6-[(2-oxo-2H-chromen-3-yl)oxy]oxane-2-carboxylic acid	Os08g0427700	0.718966614418785	0.00841439305873921	Group	**	0.0321031426172589
3,4,5-trihydroxy-6-[(2-oxo-2H-chromen-3-yl)oxy]oxane-2-carboxylic acid	Os10g0532300	-0.848858572316013	0.000479193558866573	Group	***	0.000826195791149264
3,4,5-trihydroxy-6-[(2-oxo-2H-chromen-3-yl)oxy]oxane-2-carboxylic acid	Os01g0940700	-0.867558548483329	0.000255867538693284	Group	***	0.0014214863260738
3,4,5-trihydroxy-6-[(2-oxo-2H-chromen-3-yl)oxy]oxane-2-carboxylic acid	Os06g0681200	-0.826640860585465	0.00091452546061841	Group	***	0.00169356566781187
3,4,5-trihydroxy-6-[(2-oxo-2H-chromen-3-yl)oxy]oxane-2-carboxylic acid	Os01g0214500	-0.857548700586468	0.000361897039268002	Group	***	0.000769993700570217
3,4,5-trihydroxy-6-[(2-oxo-2H-chromen-3-yl)oxy]oxane-2-carboxylic acid	Os10g0377150	0.72550778690173	0.00757125998027168	Group	**	0.0252155249902169
3,4,5-trihydroxy-6-[(2-oxo-2H-chromen-3-yl)oxy]oxane-2-carboxylic acid	Os03g0431200	0.930726126063125	1.11759377500797e-05	Group	***	7.98281267862836e-05
3,4,5-trihydroxy-6-[(2-oxo-2H-chromen-3-yl)oxy]oxane-2-carboxylic acid	Os03g0766800	-0.866672834178761	0.000264127572566383	Group	***	0.000978250268764381
3,4,5-trihydroxy-6-[(2-oxo-2H-chromen-3-yl)oxy]oxane-2-carboxylic acid	Os03g0180900	-0.816551964891388	0.00119178507038806	Group	**	0.00205480184549666
3,4,5-trihydroxy-6-[(2-oxo-2H-chromen-3-yl)oxy]oxane-2-carboxylic acid	Os01g0767600	-0.920691191646164	2.16057563462093e-05	Group	***	6.00159898505814e-05
3,4,5-trihydroxy-6-[(2-oxo-2H-chromen-3-yl)oxy]oxane-2-carboxylic acid	Os01g0511100	-0.886205980404458	0.00012377982265622	Group	***	0.000287860052688884
3,4,5-trihydroxy-6-[(2-oxo-2H-chromen-3-yl)oxy]oxane-2-carboxylic acid	Os03g0297600	0.790540292773336	0.00220699837228304	Group	**	0.00367833062047173
3,4,5-trihydroxy-6-[(2-oxo-2H-chromen-3-yl)oxy]oxane-2-carboxylic acid	Os10g0465700	-0.880093855602808	0.000159085641940906	Group	***	0.000318171283881812
3,4,5-trihydroxy-6-[(2-oxo-2H-chromen-3-yl)oxy]oxane-2-carboxylic acid	Os12g0438600	0.930370950022384	1.14584243533382e-05	Group	***	9.59715750871863e-05
3,4,5-trihydroxy-6-[(2-oxo-2H-chromen-3-yl)oxy]oxane-2-carboxylic acid	Os03g0135100	0.760757055288684	0.00406396982449759	Group	**	0.0127733776662534
3,4,5-trihydroxy-6-[(2-oxo-2H-chromen-3-yl)oxy]oxane-2-carboxylic acid	Os01g0901600	-0.907690940005795	4.5129192746728e-05	Group	***	0.000128940550704937
3,4,5-trihydroxy-6-[(2-oxo-2H-chromen-3-yl)oxy]oxane-2-carboxylic acid	Os05g0542500	-0.747234416318188	0.00521867234964099	Group	**	0.00828360690419205
3,4,5-trihydroxy-6-[(2-oxo-2H-chromen-3-yl)oxy]oxane-2-carboxylic acid	Os01g0716500	-0.901148662848956	6.2839858738128e-05	Group	***	0.000150948516898667
3,4,5-trihydroxy-6-[(2-oxo-2H-chromen-3-yl)oxy]oxane-2-carboxylic acid	Os10g0392400	-0.897962353406492	7.32364092380264e-05	Group	***	0.000159209585300057
3,4,5-trihydroxy-6-[(2-oxo-2H-chromen-3-yl)oxy]oxane-2-carboxylic acid	Os02g0526400	-0.9120955995804	3.56114761016267e-05	Group	***	0.000115254263520157
3,4,5-trihydroxy-6-[(2-oxo-2H-chromen-3-yl)oxy]oxane-2-carboxylic acid	Os05g0355400	-0.75238442162102	0.00475307136886977	Group	**	0.026474242841999
3,4,5-trihydroxy-6-[(2-oxo-2H-chromen-3-yl)oxy]oxane-2-carboxylic acid	Os03g0266300	-0.859195346971653	0.00034245009721471	Group	***	0.000634166846693908
3,4,5-trihydroxy-6-[(2-oxo-2H-chromen-3-yl)oxy]oxane-2-carboxylic acid	Os09g0532000	-0.893328387211516	9.07145482274388e-05	Group	***	0.000232601405711382
3,4,5-trihydroxy-6-[(2-oxo-2H-chromen-3-yl)oxy]oxane-2-carboxylic acid	Os04g0111225	0.921653020338793	2.03606342420704e-05	Group	***	0.00012725396401294
3,4,5-trihydroxy-6-[(2-oxo-2H-chromen-3-yl)oxy]oxane-2-carboxylic acid	Os04g0573000	-0.847490610897192	0.00050006431251726	Group	***	0.000943517570787283
3,4,5-trihydroxy-6-[(2-oxo-2H-chromen-3-yl)oxy]oxane-2-carboxylic acid	Os07g0633200	-0.912784126630347	3.4279150771406e-05	Group	***	9.26463534362324e-05
3,4,5-trihydroxy-6-[(2-oxo-2H-chromen-3-yl)oxy]oxane-2-carboxylic acid	Os02g0537000	-0.797544736452609	0.00188556348072886	Group	**	0.013562042344556
3,4,5-trihydroxy-6-[(2-oxo-2H-chromen-3-yl)oxy]oxane-2-carboxylic acid	Os01g0124100	-0.866911261815226	0.000261883886355518	Group	***	0.00119038130161599
3,4,5-trihydroxy-6-[(2-oxo-2H-chromen-3-yl)oxy]oxane-2-carboxylic acid	Os05g0438700	0.646888922927016	0.0229933071014621	Group	*	0.0877812757094185
3,4,5-trihydroxy-6-[(2-oxo-2H-chromen-3-yl)oxy]oxane-2-carboxylic acid	Os03g0634400	0.903294233118296	5.65193429305334e-05	Group	***	0.000155289150648914
3,4,5-trihydroxy-6-[(2-oxo-2H-chromen-3-yl)oxy]oxane-2-carboxylic acid	Os02g0684500	0.693878687391075	0.0123111739736843	Group	*	0.0424523240471872
3,4,5-trihydroxy-6-[(2-oxo-2H-chromen-3-yl)oxy]oxane-2-carboxylic acid	Os01g0756900	0.795982149932011	0.00195394279041783	Group	**	0.00751516457853011
3,4,5-trihydroxy-6-[(2-oxo-2H-chromen-3-yl)oxy]oxane-2-carboxylic acid	Os10g0552700	0.827141837615017	0.000902193113589853	Group	***	0.00180438622717971
3,4,5-trihydroxy-6-[(2-oxo-2H-chromen-3-yl)oxy]oxane-2-carboxylic acid	Os10g0416800	-0.856495462387756	0.000374778964443514	Group	***	0.00117118426388598
3,4,5-trihydroxy-6-[(2-oxo-2H-chromen-3-yl)oxy]oxane-2-carboxylic acid	Os01g0615100	-0.871957095535075	0.000217781949440885	Group	***	0.000558415254976628
3,4,5-trihydroxy-6-[(2-oxo-2H-chromen-3-yl)oxy]oxane-2-carboxylic acid	Os10g0578600	-0.914543325832203	3.10526572861793e-05	Group	***	0.000258772144051494
3,4,5-trihydroxy-6-[(2-oxo-2H-chromen-3-yl)oxy]oxane-2-carboxylic acid	Os01g0933200	-0.88552836880642	0.000127358928491098	Group	***	0.000254717856982196
3,4,5-trihydroxy-6-[(2-oxo-2H-chromen-3-yl)oxy]oxane-2-carboxylic acid	Os12g0194900	0.890583680385692	0.000102511288415098	Group	***	0.000495344674366648
3,4,5-trihydroxy-6-[(2-oxo-2H-chromen-3-yl)oxy]oxane-2-carboxylic acid	Os01g0184100	-0.806604164202105	0.001524464089845	Group	**	0.00237998511808774
3,4,5-trihydroxy-6-[(2-oxo-2H-chromen-3-yl)oxy]oxane-2-carboxylic acid	Os07g0683600	-0.826636310481091	0.000914638061611212	Group	***	0.00182927612322242
3,4,5-trihydroxy-6-[(2-oxo-2H-chromen-3-yl)oxy]oxane-2-carboxylic acid	Os05g0211100	-0.915779134949142	2.8932873764376e-05	Group	***	0.000107158791719911
3,4,5-trihydroxy-6-[(2-oxo-2H-chromen-3-yl)oxy]oxane-2-carboxylic acid	Os06g0652300	-0.739314738514264	0.00600079839595305	Group	**	0.00967870709024685
3,4,5-trihydroxy-6-[(2-oxo-2H-chromen-3-yl)oxy]oxane-2-carboxylic acid	Os06g0725200	0.718213361138689	0.00851580516978931	Group	**	0.0143539684637074
3,4,5-trihydroxy-6-[(2-oxo-2H-chromen-3-yl)oxy]oxane-2-carboxylic acid	Os03g0286900	-0.836787685027801	0.00068876231468641	Group	***	0.00149730937975306
3,4,5-trihydroxy-6-[(2-oxo-2H-chromen-3-yl)oxy]oxane-2-carboxylic acid	Os07g0190800	-0.899842810057147	6.69500444227492e-05	Group	***	0.000224938879316646
3,4,5-trihydroxy-6-[(2-oxo-2H-chromen-3-yl)oxy]oxane-2-carboxylic acid	Os01g0192300	-0.907900805635901	4.46346863083454e-05	Group	***	0.00010380159606592
3,4,5-trihydroxy-6-[(2-oxo-2H-chromen-3-yl)oxy]oxane-2-carboxylic acid	Os08g0168000	-0.851901148974949	0.000435197181343694	Group	***	0.00131877933740513
3,4,5-trihydroxy-6-[(2-oxo-2H-chromen-3-yl)oxy]oxane-2-carboxylic acid	Os06g0223700	-0.885732788953072	0.000126270772881584	Group	***	0.000341272359139416
3,4,5-trihydroxy-6-[(2-oxo-2H-chromen-3-yl)oxy]oxane-2-carboxylic acid	Os10g0508700	0.614302557612891	0.0335683954161433	Group	*	0.0532831673272116
3,4,5-trihydroxy-6-[(2-oxo-2H-chromen-3-yl)oxy]oxane-2-carboxylic acid	Os03g0168200	-0.945024327518471	3.60486331643828e-06	Group	***	4.1805934330203e-05
3,4,5-trihydroxy-6-[(2-oxo-2H-chromen-3-yl)oxy]oxane-2-carboxylic acid	Os04g0511200	-0.873316649766634	0.000206954987014918	Group	***	0.000417795949405168
3,4,5-trihydroxy-6-[(2-oxo-2H-chromen-3-yl)oxy]oxane-2-carboxylic acid	Os05g0579600	0.937311379866841	6.8591324276561e-06	Group	***	0.000137182648553122
3,4,5-trihydroxy-6-[(2-oxo-2H-chromen-3-yl)oxy]oxane-2-carboxylic acid	Os09g0109600	-0.793075963719976	0.00208615099416744	Group	**	0.00425022563251388
3,4,5-trihydroxy-6-[(2-oxo-2H-chromen-3-yl)oxy]oxane-2-carboxylic acid	Os06g0682900	-0.883017450343943	0.000141333368288588	Group	***	0.000277124251546251
3,4,5-trihydroxy-6-[(2-oxo-2H-chromen-3-yl)oxy]oxane-2-carboxylic acid	Os03g0694000	-0.889800316912884	0.000106089227208619	Group	***	0.000331528835026934
3,4,5-trihydroxy-6-[(2-oxo-2H-chromen-3-yl)oxy]oxane-2-carboxylic acid	Os11g0108932	-0.846264127924633	0.000519369890989088	Group	***	0.00259684945494544
3,4,5-trihydroxy-6-[(2-oxo-2H-chromen-3-yl)oxy]oxane-2-carboxylic acid	Os03g0663400	-0.861086614601271	0.00032112795183835	Group	***	0.000849323404662284
12,13,15-trihydroxy-9E-octadecenoic acid	Os09g0537700	-0.811196117086223	0.00136306938028147	Group	**	0.00452340663416442
12,13,15-trihydroxy-9E-octadecenoic acid	Os01g0256500	-0.944355757967132	3.82510087167519e-06	Group	***	1.53004034867008e-05
12,13,15-trihydroxy-9E-octadecenoic acid	Os01g0124000	-0.833334560409869	0.000760093630759598	Group	***	0.0038021477164066
12,13,15-trihydroxy-9E-octadecenoic acid	Os12g0569500	-0.747607558593087	0.00518382621787951	Group	**	0.010367652435759
12,13,15-trihydroxy-9E-octadecenoic acid	Os01g0357100	0.814819274953572	0.00124527045534589	Group	**	0.00234956689687904
12,13,15-trihydroxy-9E-octadecenoic acid	Os04g0493600	-0.700203840802821	0.0112234272542349	Group	*	0.0237880600840682
12,13,15-trihydroxy-9E-octadecenoic acid	Os05g0548900	0.828084536923265	0.00087933544229152	Group	***	0.00165912347602174
12,13,15-trihydroxy-9E-octadecenoic acid	Os03g0820500	-0.919760183654917	2.28674145616271e-05	Group	***	7.00034464902788e-05
12,13,15-trihydroxy-9E-octadecenoic acid	Os04g0493400	-0.839755944850655	0.00063168798621104	Group	***	0.00186389947085146
12,13,15-trihydroxy-9E-octadecenoic acid	Os11g0454300	-0.821068274941359	0.00106066477133673	Group	**	0.00265166192834182
12,13,15-trihydroxy-9E-octadecenoic acid	Os09g0491756	-0.950920944992043	2.064767680998e-06	Group	***	1.31323083640266e-05
12,13,15-trihydroxy-9E-octadecenoic acid	Os12g0570700	-0.930143797170367	1.16420253084757e-05	Group	***	6.58892876605389e-05
12,13,15-trihydroxy-9E-octadecenoic acid	Os10g0517500	-0.899337064954352	6.85973926353014e-05	Group	***	0.000221281911726779
12,13,15-trihydroxy-9E-octadecenoic acid	Os03g0141200	-0.92820259921123	1.33077113982572e-05	Group	***	6.11850692598514e-05
12,13,15-trihydroxy-9E-octadecenoic acid	Os04g0244800	-0.943581964054421	4.09316529269299e-06	Group	***	1.59441353911839e-05
12,13,15-trihydroxy-9E-octadecenoic acid	Os02g0106100	-0.923097182933195	1.85980877964215e-05	Group	***	7.58563496317856e-05
12,13,15-trihydroxy-9E-octadecenoic acid	Os03g0130300	-0.881356477655843	0.000151217161159072	Group	***	0.000807965562401486
12,13,15-trihydroxy-9E-octadecenoic acid	Os12g0458100	-0.823576514284848	0.000992817308522752	Group	***	0.00359951823091164
12,13,15-trihydroxy-9E-octadecenoic acid	Os05g0595100	-0.909903838110597	4.01260574852761e-05	Group	***	0.0001078143175055
12,13,15-trihydroxy-9E-octadecenoic acid	Os10g0501500	-0.912459089955339	3.4903126957161e-05	Group	***	0.000105767051385336
12,13,15-trihydroxy-9E-octadecenoic acid	Os07g0178800	-0.920460301255676	2.19133988990695e-05	Group	***	0.000113578382543308
12,13,15-trihydroxy-9E-octadecenoic acid	Os05g0138300	-0.906176547824226	4.88266271653604e-05	Group	***	0.000157505248920517
12,13,15-trihydroxy-9E-octadecenoic acid	Os03g0718800	-0.828933297507174	0.000859140420643968	Group	***	0.00217901288237993
12,13,15-trihydroxy-9E-octadecenoic acid	Os02g0121700	-0.886243708633124	0.000123582884161489	Group	***	0.00032667024777654
12,13,15-trihydroxy-9E-octadecenoic acid	Os06g0356800	-0.938019707398206	6.488120100366e-06	Group	***	7.20902233374e-05
12,13,15-trihydroxy-9E-octadecenoic acid	Os06g0316300	0.94816679924243	2.70021216776238e-06	Group	***	2.45473833432944e-05
12,13,15-trihydroxy-9E-octadecenoic acid	Os01g0849000	-0.868464930496042	0.000247624642128164	Group	***	0.000911442046558004
12,13,15-trihydroxy-9E-octadecenoic acid	Os01g0208700	0.801211560634745	0.00173229768423682	Group	**	0.00314963215315785
12,13,15-trihydroxy-9E-octadecenoic acid	Os03g0279200	0.754435092396281	0.00457669376489993	Group	**	0.0403704961945657
12,13,15-trihydroxy-9E-octadecenoic acid	Os02g0612900	-0.908164266276696	4.40199373038826e-05	Group	***	0.000191391031756011
12,13,15-trihydroxy-9E-octadecenoic acid	Os06g0318600	-0.916676438856006	2.74664797197958e-05	Group	***	9.80945704278421e-05
12,13,15-trihydroxy-9E-octadecenoic acid	Os01g0583100	-0.930680928288437	1.12115766753808e-05	Group	***	3.8660609225451e-05
12,13,15-trihydroxy-9E-octadecenoic acid	Os01g0846300	-0.946955105666257	3.02468959518863e-06	Group	***	1.89043099699289e-05
12,13,15-trihydroxy-9E-octadecenoic acid	Os10g0491000	-0.829712702274659	0.000840912855217224	Group	***	0.0024026081577635
12,13,15-trihydroxy-9E-octadecenoic acid	Os10g0492900	-0.887243338597349	0.000118453588018564	Group	***	0.000423048528637729
12,13,15-trihydroxy-9E-octadecenoic acid	Os01g0615050	-0.815076360177346	0.00123722016717622	Group	**	0.00309305041794055
12,13,15-trihydroxy-9E-octadecenoic acid	Os07g0274700	-0.904477936338762	5.32528560923487e-05	Group	***	0.000197232800342032
12,13,15-trihydroxy-9E-octadecenoic acid	Os07g0601900	-0.901176683257109	6.2753890873885e-05	Group	***	0.00020243190604479
12,13,15-trihydroxy-9E-octadecenoic acid	Os10g0542900	-0.843865106019593	0.000558799668717986	Group	***	0.00155222130199441
12,13,15-trihydroxy-9E-octadecenoic acid	Os08g0490900	0.755493859318456	0.00448759060704962	Group	**	0.0392586785934642
12,13,15-trihydroxy-9E-octadecenoic acid	Os03g0797500	-0.851606773752585	0.000439311216833569	Group	***	0.00227605037296907
12,13,15-trihydroxy-9E-octadecenoic acid	Os07g0619400	0.952778638411181	1.70786078422835e-06	Group	***	1.70786078422835e-05
12,13,15-trihydroxy-9E-octadecenoic acid	Os05g0460000	-0.953092328462431	1.6527627182359e-06	Group	***	8.2638135911795e-06
12,13,15-trihydroxy-9E-octadecenoic acid	Os08g0427700	0.758272583716024	0.00425997826326575	Group	**	0.0291783542852682
12,13,15-trihydroxy-9E-octadecenoic acid	Os10g0532300	-0.914132779587048	3.17832803383199e-05	Group	***	0.000122243385916615
12,13,15-trihydroxy-9E-octadecenoic acid	Os01g0940700	-0.807406538370186	0.00149525627456614	Group	**	0.00413862872789151
12,13,15-trihydroxy-9E-octadecenoic acid	Os06g0681200	-0.870132967273022	0.000232997262959553	Group	***	0.000568286007218422
12,13,15-trihydroxy-9E-octadecenoic acid	Os01g0214500	-0.891161510453819	9.99332447516992e-05	Group	***	0.000337068428090707
12,13,15-trihydroxy-9E-octadecenoic acid	Os10g0377150	0.825045606747922	0.00095466380804205	Group	***	0.00875867714189753
12,13,15-trihydroxy-9E-octadecenoic acid	Os03g0431200	0.841451475016713	0.000600772278451146	Group	***	0.00121690394824402
12,13,15-trihydroxy-9E-octadecenoic acid	Os03g0766800	-0.851305220802435	0.000443556815555168	Group	***	0.00123210226543102
12,13,15-trihydroxy-9E-octadecenoic acid	Os03g0180900	-0.879084677439816	0.000165601832424301	Group	***	0.00047314809264086
12,13,15-trihydroxy-9E-octadecenoic acid	Os01g0767600	-0.962399731367478	5.55639065575127e-07	Group	***	4.27414665827021e-06
12,13,15-trihydroxy-9E-octadecenoic acid	Os01g0511100	-0.904329097262896	5.36552223636531e-05	Group	***	0.000169919277999884
12,13,15-trihydroxy-9E-octadecenoic acid	Os03g0297600	0.954712288263808	1.39022947931817e-06	Group	***	1.54469942146463e-05
12,13,15-trihydroxy-9E-octadecenoic acid	Os10g0465700	-0.934743234218439	8.3473419026475e-06	Group	***	3.21051611640289e-05
12,13,15-trihydroxy-9E-octadecenoic acid	Os12g0438600	0.804606719479893	0.00159907799932461	Group	**	0.00301712830061247
12,13,15-trihydroxy-9E-octadecenoic acid	Os03g0135100	0.697277613797615	0.0117173853759664	Group	*	0.0249306071829072
12,13,15-trihydroxy-9E-octadecenoic acid	Os01g0901600	-0.933647511841772	9.05509700991973e-06	Group	***	3.4827296191999e-05
12,13,15-trihydroxy-9E-octadecenoic acid	Os05g0542500	-0.81170396800404	0.00134606153952374	Group	**	0.00313037567331102
12,13,15-trihydroxy-9E-octadecenoic acid	Os01g0716500	-0.934520426509291	8.48758829860652e-06	Group	***	3.57244628914028e-05
12,13,15-trihydroxy-9E-octadecenoic acid	Os10g0392400	-0.944272870580491	3.85313129508875e-06	Group	***	1.75142331594943e-05
12,13,15-trihydroxy-9E-octadecenoic acid	Os02g0526400	-0.900289044389729	6.55224779848802e-05	Group	***	0.000168727264439851
12,13,15-trihydroxy-9E-octadecenoic acid	Os05g0355400	-0.739399893144532	0.0059919462970642	Group	**	0.026474242841999
12,13,15-trihydroxy-9E-octadecenoic acid	Os03g0266300	-0.932869319181371	9.58593285516155e-06	Group	***	5.63878403244797e-05
12,13,15-trihydroxy-9E-octadecenoic acid	Os09g0532000	-0.919980457168588	2.25637979503782e-05	Group	***	8.35696220384378e-05
12,13,15-trihydroxy-9E-octadecenoic acid	Os04g0111225	0.933204761989542	9.35418096691571e-06	Group	***	9.94136232368051e-05
12,13,15-trihydroxy-9E-octadecenoic acid	Os04g0573000	-0.893700660382718	8.92002874984532e-05	Group	***	0.000247778576384592
12,13,15-trihydroxy-9E-octadecenoic acid	Os07g0633200	-0.949777758626191	2.3122101931874e-06	Group	***	1.10105247294638e-05
12,13,15-trihydroxy-9E-octadecenoic acid	Os02g0537000	-0.740393235134986	0.00588940957442369	Group	**	0.0150082519933547
12,13,15-trihydroxy-9E-octadecenoic acid	Os01g0124100	-0.914978112637964	3.02933823311064e-05	Group	***	0.000313418931735274
12,13,15-trihydroxy-9E-octadecenoic acid	Os05g0438700	0.719878482156983	0.00829283735881645	Group	**	0.06628828633275
12,13,15-trihydroxy-9E-octadecenoic acid	Os03g0634400	0.920168186104207	2.23075559292035e-05	Group	***	9.69893736052326e-05
12,13,15-trihydroxy-9E-octadecenoic acid	Os02g0684500	0.781080662043988	0.00270565683433788	Group	**	0.0242316729889406
12,13,15-trihydroxy-9E-octadecenoic acid	Os01g0756900	0.849398223420838	0.000471148779663734	Group	***	0.00545829397001295
12,13,15-trihydroxy-9E-octadecenoic acid	Os10g0552700	0.953811999191465	1.53167720977056e-06	Group	***	1.70186356641173e-05
12,13,15-trihydroxy-9E-octadecenoic acid	Os10g0416800	-0.844887434828759	0.000541723128196109	Group	***	0.00138903366204131
12,13,15-trihydroxy-9E-octadecenoic acid	Os01g0615100	-0.878396000022853	0.000170166978700913	Group	***	0.000472686051946981
12,13,15-trihydroxy-9E-octadecenoic acid	Os10g0578600	-0.825381357678865	0.000946105167106302	Group	***	0.00193082687164551
12,13,15-trihydroxy-9E-octadecenoic acid	Os01g0933200	-0.938637030920779	6.17788960706827e-06	Group	***	2.6860389595949e-05
12,13,15-trihydroxy-9E-octadecenoic acid	Os12g0194900	0.703787782316326	0.010639709875246	Group	*	0.0168884283734063
12,13,15-trihydroxy-9E-octadecenoic acid	Os01g0184100	-0.895370761372374	8.26490588634752e-05	Group	***	0.00027939951380045
12,13,15-trihydroxy-9E-octadecenoic acid	Os07g0683600	-0.901349781685415	6.22248625743891e-05	Group	***	0.000270542880758214
12,13,15-trihydroxy-9E-octadecenoic acid	Os05g0211100	-0.921262073779641	2.08597069236154e-05	Group	***	8.02296420139054e-05
12,13,15-trihydroxy-9E-octadecenoic acid	Os06g0652300	-0.825014560999284	0.000955458202803981	Group	***	0.00238864550700995
12,13,15-trihydroxy-9E-octadecenoic acid	Os06g0725200	0.705885232427181	0.0103087464787645	Group	*	0.0165370244685468
12,13,15-trihydroxy-9E-octadecenoic acid	Os03g0286900	-0.852731316926998	0.000423756192252284	Group	***	0.00105939048063071
12,13,15-trihydroxy-9E-octadecenoic acid	Os07g0190800	-0.914605068098374	3.09439325565695e-05	Group	***	0.000119015125217575
12,13,15-trihydroxy-9E-octadecenoic acid	Os01g0192300	-0.948524406451055	2.60992839475744e-06	Group	***	1.24282304512259e-05
12,13,15-trihydroxy-9E-octadecenoic acid	Os08g0168000	-0.910831616601915	3.81631907570422e-05	Group	***	0.000538278763644931
12,13,15-trihydroxy-9E-octadecenoic acid	Os06g0223700	-0.918863226071539	2.41371714191175e-05	Group	***	9.654868567647e-05
12,13,15-trihydroxy-9E-octadecenoic acid	Os10g0508700	0.840662799850497	0.000615003300633444	Group	***	0.00435169218555719
12,13,15-trihydroxy-9E-octadecenoic acid	Os03g0168200	-0.898942596403925	6.99042324872177e-05	Group	***	0.000236189069000712
12,13,15-trihydroxy-9E-octadecenoic acid	Os04g0511200	-0.902359760965609	5.92075583075481e-05	Group	***	0.000190992123572736
12,13,15-trihydroxy-9E-octadecenoic acid	Os05g0579600	0.906993435451528	4.68037538487922e-05	Group	***	0.000217281408990541
12,13,15-trihydroxy-9E-octadecenoic acid	Os09g0109600	-0.83417437673058	0.000742242990216707	Group	***	0.00244387718339164
12,13,15-trihydroxy-9E-octadecenoic acid	Os06g0682900	-0.963253794709018	4.96052420637028e-07	Group	***	4.96052420637028e-06
12,13,15-trihydroxy-9E-octadecenoic acid	Os03g0694000	-0.888403072666451	0.000112713269454048	Group	***	0.000337017868140059
12,13,15-trihydroxy-9E-octadecenoic acid	Os11g0108932	-0.747219954820857	0.00522002639376189	Group	**	0.0100378479164258
12,13,15-trihydroxy-9E-octadecenoic acid	Os03g0663400	-0.865953520798415	0.0002709874496679	Group	***	0.000774249856194
Adenosine	Os09g0537700	-0.746477176573371	0.00528993063837807	Group	**	0.00928013865943893
Adenosine	Os01g0256500	-0.935187383540568	8.0732401076234e-06	Group	***	2.99008892874941e-05
Adenosine	Os01g0124000	-0.781079831096718	0.0027057041002234	Group	**	0.00635557466267493
Adenosine	Os12g0569500	-0.709369004980339	0.00977603928916229	Group	**	0.0168552401537281
Adenosine	Os01g0357100	0.797905257383027	0.00187005056427197	Group	**	0.00316957722757961
Adenosine	Os04g0493600	-0.634709304266463	0.0266109140574477	Group	*	0.0386257702613796
Adenosine	Os05g0548900	0.818578465568007	0.00113149332819207	Group	**	0.0019508505658484
Adenosine	Os03g0820500	-0.905535901481465	5.04606370222098e-05	Group	***	0.000130806170754945
Adenosine	Os04g0493400	-0.801066990839341	0.00173815317751092	Group	**	0.00334260226444408
Adenosine	Os11g0454300	-0.781279376413556	0.00269437163742436	Group	**	0.00521945330464156
Adenosine	Os09g0491756	-0.929897416572906	1.18437866675907e-05	Group	***	4.08406436813472e-05
Adenosine	Os12g0570700	-0.910860531655133	3.810325454313e-05	Group	***	0.000122913724332677
Adenosine	Os10g0517500	-0.879947696257626	0.000160016754601278	Group	***	0.00039028476732019
Adenosine	Os03g0141200	-0.936870221932779	7.09855273443279e-06	Group	***	3.73608038654357e-05
Adenosine	Os04g0244800	-0.943899454578743	3.98143573718306e-06	Group	***	1.59441353911839e-05
Adenosine	Os02g0106100	-0.913557608920705	3.2829567997702e-05	Group	***	0.000105901832250652
Adenosine	Os03g0130300	-0.827267550495896	0.000899118737306659	Group	***	0.00191301859001417
Adenosine	Os12g0458100	-0.763942416051696	0.00382275360885127	Group	**	0.00695046110700231
Adenosine	Os05g0595100	-0.913745443305638	3.24849430789393e-05	Group	***	9.84392214513312e-05
Adenosine	Os10g0501500	-0.906487957314464	4.80475343371854e-05	Group	***	0.000129858200911312
Adenosine	Os07g0178800	-0.901845055391991	6.07305174992507e-05	Group	***	0.000206471781109217
Adenosine	Os05g0138300	-0.895536943055598	8.20184367313685e-05	Group	***	0.000234338390661053
Adenosine	Os03g0718800	-0.786789900191903	0.0023954613962359	Group	**	0.00443603962265907
Adenosine	Os02g0121700	-0.890029598243065	0.000105032038828641	Group	***	0.000300091539510403
Adenosine	Os06g0356800	-0.888723217754742	0.000111167693441063	Group	***	0.00037578622185342
Adenosine	Os06g0316300	0.931516890150363	1.05667567104256e-05	Group	***	5.87042039468089e-05
Adenosine	Os01g0849000	-0.819320894103721	0.00111000325542809	Group	**	0.00246667390095131
Adenosine	Os01g0208700	0.779024523756939	0.0028245543116206	Group	**	0.00463041690429607
Adenosine	Os03g0279200	0.721544868730801	0.00807409923891315	Group	**	0.0403704961945657
Adenosine	Os02g0612900	-0.879434829595193	0.000163317736213905	Group	***	0.000510367925668453
Adenosine	Os06g0318600	-0.901789701889184	6.08961171784524e-05	Group	***	0.000184533688419553
Adenosine	Os01g0583100	-0.913395874425786	3.31286071990396e-05	Group	***	0.000106866474835612
Adenosine	Os01g0846300	-0.923203272778338	1.84735222465399e-05	Group	***	5.83421440935876e-05
Adenosine	Os10g0491000	-0.843082956392337	0.000572143740165759	Group	***	0.00199312610926415
Adenosine	Os10g0492900	-0.849834975278804	0.000464715043389388	Group	***	0.00116178760847347
Adenosine	Os01g0615050	-0.826495561137208	0.000918126460125808	Group	***	0.00270097971363125
Adenosine	Os07g0274700	-0.91048349795541	3.8890624560587e-05	Group	***	0.000162044269002446
Adenosine	Os07g0601900	-0.897215234656849	7.58588065809501e-05	Group	***	0.00022865524211532
Adenosine	Os10g0542900	-0.865274529697494	0.000277589398421126	Group	***	0.00119387299738029
Adenosine	Os08g0490900	0.724563366326433	0.00768890290423329	Group	**	0.0404679100222805
Adenosine	Os03g0797500	-0.819729442320775	0.00109831247281815	Group	**	0.0028902959811004
Adenosine	Os07g0619400	0.925425992195087	1.6011425282306e-05	Group	***	5.31236384072623e-05
Adenosine	Os05g0460000	-0.935958797650644	7.61412238164647e-06	Group	***	3.04564895265859e-05
Adenosine	Os08g0427700	0.729203674595311	0.00712379805616835	Group	**	0.0311341957549256
Adenosine	Os10g0532300	-0.929075214954637	1.25371582423766e-05	Group	***	6.2685791211883e-05
Adenosine	Os01g0940700	-0.787985629670217	0.00233408993809175	Group	**	0.00496614880445053
Adenosine	Os06g0681200	-0.868617159976669	0.000246260778787663	Group	***	0.000586335187589674
Adenosine	Os01g0214500	-0.892955938447208	9.22496168750111e-05	Group	***	0.000329462917410754
Adenosine	Os10g0377150	0.764500262621582	0.00378165317332045	Group	**	0.0161860701102717
Adenosine	Os03g0431200	0.815354173766293	0.00122856587962299	Group	**	0.00201404242561146
Adenosine	Os03g0766800	-0.82035451978256	0.00108060947501611	Group	**	0.00220532545921655
Adenosine	Os03g0180900	-0.908952546220348	4.22202703575863e-05	Group	***	0.00019191031980721
Adenosine	Os01g0767600	-0.940001211329161	5.53390179800974e-06	Group	***	2.2135607192039e-05
Adenosine	Os01g0511100	-0.903802483989027	5.50980680020731e-05	Group	***	0.000169919277999884
Adenosine	Os03g0297600	0.947107605326331	2.98223366605564e-06	Group	***	2.71112151459604e-05
Adenosine	Os10g0465700	-0.918195842012295	2.51174829663038e-05	Group	***	7.84921342696994e-05
Adenosine	Os12g0438600	0.785428102007414	0.00246684875660859	Group	**	0.00425318751139412
Adenosine	Os03g0135100	0.680073021955238	0.0149543896576558	Group	*	0.0280256472342016
Adenosine	Os01g0901600	-0.904701108521885	5.26539875230116e-05	Group	***	0.00014626107645281
Adenosine	Os05g0542500	-0.796226684725761	0.00194311850937954	Group	**	0.00413429470080753
Adenosine	Os01g0716500	-0.940699446782241	5.22552433875946e-06	Group	***	2.75027596776814e-05
Adenosine	Os10g0392400	-0.941549681586455	4.86855469365505e-06	Group	***	2.0866494471655e-05
Adenosine	Os02g0526400	-0.906480833182014	4.806524773747e-05	Group	***	0.000133514577048528
Adenosine	Os05g0355400	-0.699410645608826	0.0113557641814372	Group	*	0.0266012326041217
Adenosine	Os03g0266300	-0.919617869392912	2.30652812595807e-05	Group	***	8.54269676280767e-05
Adenosine	Os09g0532000	-0.923717585677766	1.78789373201495e-05	Group	***	6.87651435390365e-05
Adenosine	Os04g0111225	0.905134640163955	5.1505765516197e-05	Group	***	0.000198099098139219
Adenosine	Os04g0573000	-0.900641181420317	6.44129058371404e-05	Group	***	0.000197915949264939
Adenosine	Os07g0633200	-0.925289225675937	1.61549969771135e-05	Group	***	5.04843655534797e-05
Adenosine	Os02g0537000	-0.681386583450003	0.0146863629532176	Group	*	0.0229474421144025
Adenosine	Os01g0124100	-0.903425724132533	5.61489106626375e-05	Group	***	0.000431914697404904
Adenosine	Os05g0438700	0.686900979285737	0.0135996663135384	Group	*	0.067998331567692
Adenosine	Os03g0634400	0.901611344405957	6.14321185090922e-05	Group	***	0.000161663469760769
Adenosine	Os02g0684500	0.751323250130046	0.00484633459778813	Group	**	0.0242316729889406
Adenosine	Os01g0756900	0.829698111051273	0.000841251325400511	Group	***	0.00545829397001295
Adenosine	Os10g0552700	0.920653018255979	2.16563828571763e-05	Group	***	0.000113980962406191
Adenosine	Os10g0416800	-0.849980165677924	0.000462591437541591	Group	***	0.00128497621539331
Adenosine	Os01g0615100	-0.876262632716186	0.00018493579603673	Group	***	0.000499826475774946
Adenosine	Os10g0578600	-0.807279199233239	0.00149986271129955	Group	**	0.00277752353944361
Adenosine	Os01g0933200	-0.938645210152659	6.17385953818573e-06	Group	***	2.6860389595949e-05
Adenosine	Os12g0194900	0.686748464813813	0.0136288971594113	Group	*	0.0203416375513602
Adenosine	Os01g0184100	-0.891954049215283	9.64801936269416e-05	Group	***	0.000292364223111944
Adenosine	Os07g0683600	-0.858831255625444	0.000346678288809509	Group	***	0.000845556801974412
Adenosine	Os05g0211100	-0.91066139370019	3.85175407958267e-05	Group	***	0.000132819106192506
Adenosine	Os06g0652300	-0.856811872661936	0.000370872157501192	Group	***	0.00137360058333775
Adenosine	Os06g0725200	0.740916418510425	0.00583593856475591	Group	**	0.0110112048391621
Adenosine	Os03g0286900	-0.852839400394902	0.00042228400040198	Group	***	0.00105939048063071
Adenosine	Os07g0190800	-0.877001305687368	0.000179713202607523	Group	***	0.000449283006518807
Adenosine	Os01g0192300	-0.936413496713711	7.35333713966119e-06	Group	***	2.94133485586448e-05
Adenosine	Os08g0168000	-0.930316250341712	1.1502425913313e-05	Group	***	0.000383414197110433
Adenosine	Os06g0223700	-0.883969154159757	0.000135902435331443	Group	***	0.000348467782901136
Adenosine	Os10g0508700	0.839324991222498	0.000639738652205492	Group	***	0.00435169218555719
Adenosine	Os03g0168200	-0.871433810223985	0.00022206497859114	Group	***	0.000528726139502714
Adenosine	Os04g0511200	-0.894173879251404	8.73041060289636e-05	Group	***	0.000249440302939896
Adenosine	Os05g0579600	0.86754881104522	0.000255957239687681	Group	***	0.000656300614583798
Adenosine	Os09g0109600	-0.783973240140018	0.00254489670068603	Group	**	0.00480169188808685
Adenosine	Os06g0682900	-0.937244671631423	6.89491956420221e-06	Group	***	2.55367391266749e-05
Adenosine	Os03g0694000	-0.880857627614017	0.000154288673121779	Group	***	0.000416996413842646
Adenosine	Os11g0108932	-0.700760708819316	0.0111312058283937	Group	*	0.0179535577877318
Adenosine	Os03g0663400	-0.851742305084455	0.00043741336686682	Group	***	0.00102461519982474
16-epi-16-F1t-PhytoP	Os09g0537700	-0.731557147952396	0.00684939302482835	Group	**	0.0105375277305052
16-epi-16-F1t-PhytoP	Os01g0256500	-0.886514882540359	0.000122174583057788	Group	***	0.000259945921399549
16-epi-16-F1t-PhytoP	Os01g0124000	-0.769274060902058	0.0034434907996976	Group	**	0.00679860242404027
16-epi-16-F1t-PhytoP	Os12g0569500	-0.65965708635895	0.0195993945941405	Group	*	0.029442075211555
16-epi-16-F1t-PhytoP	Os01g0357100	0.68236826127238	0.0144883808215281	Group	*	0.0183397225588963
16-epi-16-F1t-PhytoP	Os04g0493600	-0.627423234349051	0.0289622340534913	Group	*	0.0402253250742935
16-epi-16-F1t-PhytoP	Os05g0548900	0.753575329843984	0.00465002820285603	Group	**	0.00567076610104394
16-epi-16-F1t-PhytoP	Os03g0820500	-0.874796079867268	0.000195655590323659	Group	***	0.000388597568006235
16-epi-16-F1t-PhytoP	Os04g0493400	-0.774482844957881	0.00310126394101473	Group	**	0.00508403924756513
16-epi-16-F1t-PhytoP	Os11g0454300	-0.778574854316948	0.00285107871862562	Group	**	0.00537939380872758
16-epi-16-F1t-PhytoP	Os09g0491756	-0.923036199228929	1.86699912147152e-05	Group	***	5.49117388668094e-05
16-epi-16-F1t-PhytoP	Os12g0570700	-0.89256763301497	9.38716458458259e-05	Group	***	0.000223503918680538
16-epi-16-F1t-PhytoP	Os10g0517500	-0.830283220224692	0.000827760888523598	Group	***	0.00140298455681966
16-epi-16-F1t-PhytoP	Os03g0141200	-0.897809556653985	7.37668507364818e-05	Group	***	0.000175635358896385
16-epi-16-F1t-PhytoP	Os04g0244800	-0.906124297766789	4.89583149148694e-05	Group	***	0.00011090399182709
16-epi-16-F1t-PhytoP	Os02g0106100	-0.888505366809828	0.000112217602534294	Group	***	0.000260971168684405
16-epi-16-F1t-PhytoP	Os03g0130300	-0.814026383700585	0.00127035286971483	Group	**	0.00254070573942966
16-epi-16-F1t-PhytoP	Os12g0458100	-0.735094604685654	0.00645196403156105	Group	**	0.0105769902156739
16-epi-16-F1t-PhytoP	Os05g0595100	-0.865334826623634	0.000276998102396139	Group	***	0.000522637929049319
16-epi-16-F1t-PhytoP	Os10g0501500	-0.84335635680013	0.000567451555717289	Group	***	0.000886643055808264
16-epi-16-F1t-PhytoP	Os07g0178800	-0.863748141559135	0.000292888287277898	Group	***	0.000552619409958298
16-epi-16-F1t-PhytoP	Os05g0138300	-0.874999958062263	0.000194137005031235	Group	***	0.000431415566736078
16-epi-16-F1t-PhytoP	Os03g0718800	-0.755033285794366	0.00452618852470668	Group	**	0.00718442622969314
16-epi-16-F1t-PhytoP	Os02g0121700	-0.794891863463737	0.0020027669245458	Group	**	0.0029025607602113
16-epi-16-F1t-PhytoP	Os06g0356800	-0.888398417552368	0.000112735866556026	Group	***	0.00037578622185342
16-epi-16-F1t-PhytoP	Os06g0316300	0.907149279907206	4.64254344452942e-05	Group	***	0.000135834091780215
16-epi-16-F1t-PhytoP	Os01g0849000	-0.788153686878237	0.00232556152727904	Group	**	0.00408813529415
16-epi-16-F1t-PhytoP	Os01g0208700	0.672197513930083	0.0166375949159129	Group	*	0.019806660614182
16-epi-16-F1t-PhytoP	Os03g0279200	0.72498878465841	0.00763574195748627	Group	**	0.0403704961945657
16-epi-16-F1t-PhytoP	Os02g0612900	-0.853930437655338	0.000407644481401135	Group	***	0.000799302904708108
16-epi-16-F1t-PhytoP	Os06g0318600	-0.862204227421275	0.000309022934585087	Group	***	0.000618045869170174
16-epi-16-F1t-PhytoP	Os01g0583100	-0.882338289100989	0.000145311722110964	Group	***	0.000324130593966167
16-epi-16-F1t-PhytoP	Os01g0846300	-0.908799559595066	4.25649340974223e-05	Group	***	0.000116182601173182
16-epi-16-F1t-PhytoP	Os10g0491000	-0.785257118224865	0.0024759253996932	Group	**	0.00450168254489673
16-epi-16-F1t-PhytoP	Os10g0492900	-0.854005506032159	0.000406651916230066	Group	***	0.00109905923305423
16-epi-16-F1t-PhytoP	Os01g0615050	-0.780507764832719	0.00273839401777691	Group	**	0.00497889821413984
16-epi-16-F1t-PhytoP	Os07g0274700	-0.870885124776334	0.000226626193230575	Group	***	0.000468776078859078
16-epi-16-F1t-PhytoP	Os07g0601900	-0.834497238065126	0.000735467398586979	Group	***	0.00120568425997865
16-epi-16-F1t-PhytoP	Os10g0542900	-0.810878721244207	0.0013737824815014	Group	**	0.00273997796663623
16-epi-16-F1t-PhytoP	Os08g0490900	0.717599438187225	0.00859913221555914	Group	**	0.0416413418777922
16-epi-16-F1t-PhytoP	Os03g0797500	-0.782254946922493	0.00263948755077882	Group	**	0.00455084060479107
16-epi-16-F1t-PhytoP	Os07g0619400	0.930157332149023	1.1631020701966e-05	Group	***	4.6524082807864e-05
16-epi-16-F1t-PhytoP	Os05g0460000	-0.918058716167153	2.53227347899036e-05	Group	***	6.02922256902467e-05
16-epi-16-F1t-PhytoP	Os08g0427700	0.709962150922906	0.00968742546958893	Group	**	0.0334049154123756
16-epi-16-F1t-PhytoP	Os10g0532300	-0.881854035662354	0.000148201439449836	Group	***	0.000308752998853825
16-epi-16-F1t-PhytoP	Os01g0940700	-0.772170286067191	0.00324984588360726	Group	**	0.00560318255794355
16-epi-16-F1t-PhytoP	Os06g0681200	-0.82523271494531	0.000949886890402535	Group	***	0.00169622659000453
16-epi-16-F1t-PhytoP	Os01g0214500	-0.860665512568753	0.000325783456361986	Group	***	0.0007450717388394
16-epi-16-F1t-PhytoP	Os10g0377150	0.822596823975287	0.00101890681680965	Group	**	0.00875867714189753
16-epi-16-F1t-PhytoP	Os03g0431200	0.745335495628534	0.00539875026180525	Group	**	0.00674843782725656
16-epi-16-F1t-PhytoP	Os03g0766800	-0.774294666643529	0.00311315740411565	Group	**	0.0048643084439307
16-epi-16-F1t-PhytoP	Os03g0180900	-0.840571831901242	0.000616661388733859	Group	***	0.00116351205421483
16-epi-16-F1t-PhytoP	Os01g0767600	-0.918926553922676	2.40457405033887e-05	Group	***	6.32782644826018e-05
16-epi-16-F1t-PhytoP	Os01g0511100	-0.864900384356689	0.000281280435443898	Group	***	0.000530717802724336
16-epi-16-F1t-PhytoP	Os03g0297600	0.971679765673386	1.36812139283596e-07	Group	***	2.28020232139327e-06
16-epi-16-F1t-PhytoP	Os10g0465700	-0.882618105228874	0.000143662162716272	Group	***	0.000293188087176065
16-epi-16-F1t-PhytoP	Os12g0438600	0.671277015334039	0.0168430339780815	Group	*	0.0205402853391238
16-epi-16-F1t-PhytoP	Os03g0135100	0.609448840043224	0.0353981748491021	Group	*	0.0528330967897046
16-epi-16-F1t-PhytoP	Os01g0901600	-0.878915482226523	0.000166714425977484	Group	***	0.000406620551164595
16-epi-16-F1t-PhytoP	Os05g0542500	-0.774527934267719	0.00309841929563861	Group	**	0.00549192827696246
16-epi-16-F1t-PhytoP	Os01g0716500	-0.892727357233376	9.32017621125e-05	Group	***	0.000190207677780612
16-epi-16-F1t-PhytoP	Os10g0392400	-0.904580555231811	5.29768236514543e-05	Group	***	0.00012473447982784
16-epi-16-F1t-PhytoP	Os02g0526400	-0.848271264570489	0.000488069485375122	Group	***	0.000887399064318404
16-epi-16-F1t-PhytoP	Os05g0355400	-0.71414708277705	0.00907911329811504	Group	**	0.026474242841999
16-epi-16-F1t-PhytoP	Os03g0266300	-0.897645132054941	7.43410217343603e-05	Group	***	0.000188899185445765
16-epi-16-F1t-PhytoP	Os09g0532000	-0.871458753133661	0.000221859344205303	Group	***	0.000410850637417228
16-epi-16-F1t-PhytoP	Os04g0111225	0.869020821465247	0.000242672613755515	Group	***	0.000622237471167987
16-epi-16-F1t-PhytoP	Os04g0573000	-0.84184103116741	0.000593837862265843	Group	***	0.00104182081099271
16-epi-16-F1t-PhytoP	Os07g0633200	-0.898837026922227	7.02572676078232e-05	Group	***	0.000159675608199598
16-epi-16-F1t-PhytoP	Os02g0537000	-0.689919173287146	0.0130306769631433	Group	*	0.0213617655133497
16-epi-16-F1t-PhytoP	Os01g0124100	-0.904373450758194	5.35350696795089e-05	Group	***	0.000431914697404904
16-epi-16-F1t-PhytoP	Os05g0438700	0.68802317024417	0.0133860099436542	Group	*	0.067998331567692
16-epi-16-F1t-PhytoP	Os03g0634400	0.881391352109328	0.000151004234874562	Group	***	0.000314592155988671
16-epi-16-F1t-PhytoP	Os02g0684500	0.753752712787863	0.00463482589675579	Group	**	0.0242316729889406
16-epi-16-F1t-PhytoP	Os01g0756900	0.80741270252573	0.00149503356499175	Group	**	0.00650014593474674
16-epi-16-F1t-PhytoP	Os10g0552700	0.963613089013265	4.72557611699562e-07	Group	***	7.8759601949927e-06
16-epi-16-F1t-PhytoP	Os10g0416800	-0.804800228377856	0.00159172942370184	Group	**	0.002744361075348
16-epi-16-F1t-PhytoP	Os01g0615100	-0.840073763953669	0.000625801226763209	Group	***	0.00116627943737272
16-epi-16-F1t-PhytoP	Os10g0578600	-0.744838223053993	0.00544667201542297	Group	**	0.00716667370450391
16-epi-16-F1t-PhytoP	Os01g0933200	-0.908039188302829	4.43109535714153e-05	Group	***	0.000108998233335309
16-epi-16-F1t-PhytoP	Os12g0194900	0.573066345200167	0.0514457147734747	Group		0.0578041739027806
16-epi-16-F1t-PhytoP	Os01g0184100	-0.868190293688094	0.000250100074548727	Group	***	0.000562771268653384
16-epi-16-F1t-PhytoP	Os07g0683600	-0.863374172651817	0.000296734772873256	Group	***	0.000780880981245411
16-epi-16-F1t-PhytoP	Os05g0211100	-0.860767322188045	0.000324653114100549	Group	***	0.000649306228201098
16-epi-16-F1t-PhytoP	Os06g0652300	-0.786874938983329	0.00239105648050428	Group	**	0.00468834604020447
16-epi-16-F1t-PhytoP	Os06g0725200	0.653774179061155	0.0211141128085548	Group	*	0.0256352666862893
16-epi-16-F1t-PhytoP	Os03g0286900	-0.80831886075761	0.0014625703333584	Group	**	0.00247893276840407
16-epi-16-F1t-PhytoP	Os07g0190800	-0.845271395135434	0.000535415229264419	Group	***	0.000935634562080148
16-epi-16-F1t-PhytoP	Os01g0192300	-0.912336544680847	3.51406852484687e-05	Group	***	8.36682982106398e-05
16-epi-16-F1t-PhytoP	Os08g0168000	-0.879405607431721	0.000163507409648818	Group	***	0.00069483986944424
16-epi-16-F1t-PhytoP	Os06g0223700	-0.870517200107081	0.000229725446593121	Group	***	0.00054696534903124
16-epi-16-F1t-PhytoP	Os10g0508700	0.921100831999189	2.10683318621247e-05	Group	***	0.00070227772873749
16-epi-16-F1t-PhytoP	Os03g0168200	-0.837808998726045	0.000668692054991795	Group	***	0.00119409295534249
16-epi-16-F1t-PhytoP	Os04g0511200	-0.867937858432296	0.000252392369875678	Group	***	0.000485369942068612
16-epi-16-F1t-PhytoP	Os05g0579600	0.852705933550124	0.000424102513529408	Group	***	0.000921961985933496
16-epi-16-F1t-PhytoP	Os09g0109600	-0.779940192881117	0.00277112373968423	Group	**	0.00513171062904487
16-epi-16-F1t-PhytoP	Os06g0682900	-0.930473043410481	1.13766540704692e-05	Group	***	3.79221802348973e-05
16-epi-16-F1t-PhytoP	Os03g0694000	-0.824537001442559	0.000967742318609823	Group	***	0.00158646281739315
16-epi-16-F1t-PhytoP	Os11g0108932	-0.663270792203458	0.0187092734197511	Group	*	0.0267275334567873
16-epi-16-F1t-PhytoP	Os03g0663400	-0.824529833436548	0.000967927622230311	Group	***	0.00172844218255413
PI(18:4(6Z,9Z,12Z,15Z)/0:0)	Os09g0537700	-0.769387323540558	0.00343575718398776	Group	**	0.00660722535382262
PI(18:4(6Z,9Z,12Z,15Z)/0:0)	Os01g0256500	-0.784994857971801	0.00248989694183425	Group	**	0.00336472559707331
PI(18:4(6Z,9Z,12Z,15Z)/0:0)	Os01g0124000	-0.737198312020279	0.00622398674493743	Group	**	0.0107310116292025
PI(18:4(6Z,9Z,12Z,15Z)/0:0)	Os12g0569500	-0.817330493651134	0.0011683371763411	Group	**	0.00425983551504482
PI(18:4(6Z,9Z,12Z,15Z)/0:0)	Os01g0357100	0.902629797314381	5.84206400356016e-05	Group	***	0.000226088347972808
PI(18:4(6Z,9Z,12Z,15Z)/0:0)	Os04g0493600	-0.744680851104569	0.00546190441694191	Group	**	0.0156054411912626
PI(18:4(6Z,9Z,12Z,15Z)/0:0)	Os05g0548900	0.797856506279754	0.00187214254788306	Group	**	0.00288021930443548
PI(18:4(6Z,9Z,12Z,15Z)/0:0)	Os03g0820500	-0.708620383124375	0.00988874097187987	Group	**	0.0120594402096096
PI(18:4(6Z,9Z,12Z,15Z)/0:0)	Os04g0493400	-0.757893010166233	0.00429054303680237	Group	**	0.00650082278303389
PI(18:4(6Z,9Z,12Z,15Z)/0:0)	Os11g0454300	-0.66435439097244	0.0184482294774522	Group	*	0.0249300398343949
PI(18:4(6Z,9Z,12Z,15Z)/0:0)	Os09g0491756	-0.699521306025214	0.0113372323908448	Group	*	0.013659316133548
PI(18:4(6Z,9Z,12Z,15Z)/0:0)	Os12g0570700	-0.642208477324624	0.0243382779663487	Group	*	0.02781403913585
PI(18:4(6Z,9Z,12Z,15Z)/0:0)	Os10g0517500	-0.827156493172775	0.000901834286786924	Group	***	0.00142928858097624
PI(18:4(6Z,9Z,12Z,15Z)/0:0)	Os03g0141200	-0.639958637820069	0.0250047045012499	Group	*	0.029075237792151
PI(18:4(6Z,9Z,12Z,15Z)/0:0)	Os04g0244800	-0.715136033398883	0.00893962653463813	Group	**	0.010901983578827
PI(18:4(6Z,9Z,12Z,15Z)/0:0)	Os02g0106100	-0.678896710448296	0.0151974549856528	Group	*	0.0187622901057442
PI(18:4(6Z,9Z,12Z,15Z)/0:0)	Os03g0130300	-0.780194521630368	0.00275642091581123	Group	**	0.00467189985730717
PI(18:4(6Z,9Z,12Z,15Z)/0:0)	Os12g0458100	-0.812522109569277	0.00131900577717966	Group	**	0.00387942875641077
PI(18:4(6Z,9Z,12Z,15Z)/0:0)	Os05g0595100	-0.708853586938245	0.00985352995605163	Group	**	0.0118717228386164
PI(18:4(6Z,9Z,12Z,15Z)/0:0)	Os10g0501500	-0.803526420869515	0.00164058234470189	Group	**	0.00234368906385984
PI(18:4(6Z,9Z,12Z,15Z)/0:0)	Os07g0178800	-0.701159738297876	0.0110654705886618	Group	*	0.0134944763276363
PI(18:4(6Z,9Z,12Z,15Z)/0:0)	Os05g0138300	-0.692541655185439	0.0125507547798725	Group	*	0.0151213913010512
PI(18:4(6Z,9Z,12Z,15Z)/0:0)	Os03g0718800	-0.820782986721154	0.00106860233810132	Group	**	0.00232304856108983
PI(18:4(6Z,9Z,12Z,15Z)/0:0)	Os02g0121700	-0.843243336502902	0.000569387615444611	Group	***	0.00107786731145239
PI(18:4(6Z,9Z,12Z,15Z)/0:0)	Os06g0356800	-0.691888620811256	0.0126690176700655	Group	*	0.0150821638929351
PI(18:4(6Z,9Z,12Z,15Z)/0:0)	Os06g0316300	0.764934034535297	0.0037499265374348	Group	**	0.00528158667244338
PI(18:4(6Z,9Z,12Z,15Z)/0:0)	Os01g0849000	-0.828826028265935	0.000861672765737442	Group	***	0.00195834719485782
PI(18:4(6Z,9Z,12Z,15Z)/0:0)	Os01g0208700	0.915373761290356	2.96152328389396e-05	Group	***	0.000134614694722453
PI(18:4(6Z,9Z,12Z,15Z)/0:0)	Os03g0279200	0.612905651076946	0.0340878972680645	Group	*	0.077778426027642
PI(18:4(6Z,9Z,12Z,15Z)/0:0)	Os02g0612900	-0.699328134253901	0.0113695966046991	Group	*	0.0133759960055284
PI(18:4(6Z,9Z,12Z,15Z)/0:0)	Os06g0318600	-0.791535549409922	0.00215894452404321	Group	**	0.00299853406117113
PI(18:4(6Z,9Z,12Z,15Z)/0:0)	Os01g0583100	-0.758464596135	0.00424457959316798	Group	**	0.00560601313698929
PI(18:4(6Z,9Z,12Z,15Z)/0:0)	Os01g0846300	-0.72655478429851	0.00744242119083705	Group	**	0.00966548206602214
PI(18:4(6Z,9Z,12Z,15Z)/0:0)	Os10g0491000	-0.603137542967963	0.0378826397345025	Group	*	0.0450983806363125
PI(18:4(6Z,9Z,12Z,15Z)/0:0)	Os10g0492900	-0.701601354321805	0.010993056359491	Group	*	0.0144645478414355
PI(18:4(6Z,9Z,12Z,15Z)/0:0)	Os01g0615050	-0.588884015369725	0.0439465181453171	Group	*	0.0523172835063299
PI(18:4(6Z,9Z,12Z,15Z)/0:0)	Os07g0274700	-0.669571404083289	0.0172286116970131	Group	*	0.0193579906708012
PI(18:4(6Z,9Z,12Z,15Z)/0:0)	Os07g0601900	-0.803022853642205	0.00166020907636943	Group	**	0.0024414839358374
PI(18:4(6Z,9Z,12Z,15Z)/0:0)	Os10g0542900	-0.60855249642779	0.0357437197917954	Group	*	0.0420514350491711
PI(18:4(6Z,9Z,12Z,15Z)/0:0)	Os08g0490900	0.63776505983821	0.0256671043400608	Group	*	0.0672816903827033
PI(18:4(6Z,9Z,12Z,15Z)/0:0)	Os03g0797500	-0.745513524887808	0.00538167125274229	Group	**	0.00827949423498814
PI(18:4(6Z,9Z,12Z,15Z)/0:0)	Os07g0619400	0.618038281422342	0.032206993281501	Group	*	0.0365988560017057
PI(18:4(6Z,9Z,12Z,15Z)/0:0)	Os05g0460000	-0.704031066120768	0.010600921800497	Group	*	0.0124716727064671
PI(18:4(6Z,9Z,12Z,15Z)/0:0)	Os08g0427700	0.698084127394188	0.0115796644698791	Group	*	0.0337078893090209
PI(18:4(6Z,9Z,12Z,15Z)/0:0)	Os10g0532300	-0.660806592163533	0.0193129644931032	Group	*	0.0221988097621876
PI(18:4(6Z,9Z,12Z,15Z)/0:0)	Os01g0940700	-0.661160729313921	0.0192253418899291	Group	*	0.0233164175491887
PI(18:4(6Z,9Z,12Z,15Z)/0:0)	Os06g0681200	-0.712456774177531	0.00932127512143058	Group	**	0.0116515939017882
PI(18:4(6Z,9Z,12Z,15Z)/0:0)	Os01g0214500	-0.619671902725799	0.0316242918718231	Group	*	0.0363497607722105
PI(18:4(6Z,9Z,12Z,15Z)/0:0)	Os10g0377150	0.602239766578586	0.0382458764368851	Group	*	0.0611372904018921
PI(18:4(6Z,9Z,12Z,15Z)/0:0)	Os03g0431200	0.859009390491252	0.000344604565921369	Group	***	0.000783192195275839
PI(18:4(6Z,9Z,12Z,15Z)/0:0)	Os03g0766800	-0.853734787316599	0.000410240247217733	Group	***	0.00118706710743403
PI(18:4(6Z,9Z,12Z,15Z)/0:0)	Os03g0180900	-0.648553206019607	0.022528351411477	Group	*	0.0271425920620205
PI(18:4(6Z,9Z,12Z,15Z)/0:0)	Os01g0767600	-0.714761631842372	0.00899224454377318	Group	**	0.010456098306713
PI(18:4(6Z,9Z,12Z,15Z)/0:0)	Os01g0511100	-0.693537566723644	0.012371974164882	Group	*	0.0150877733718073
PI(18:4(6Z,9Z,12Z,15Z)/0:0)	Os03g0297600	0.507333780097057	0.0922552483417547	Group		0.102505831490839
PI(18:4(6Z,9Z,12Z,15Z)/0:0)	Os10g0465700	-0.736207911873975	0.00633054777634584	Group	**	0.00781549108190844
PI(18:4(6Z,9Z,12Z,15Z)/0:0)	Os12g0438600	0.919934829172521	2.26264273292535e-05	Group	***	0.00011908645962765
PI(18:4(6Z,9Z,12Z,15Z)/0:0)	Os03g0135100	0.821451466713269	0.00105007483254914	Group	**	0.00954613484135582
PI(18:4(6Z,9Z,12Z,15Z)/0:0)	Os01g0901600	-0.766210527104893	0.00365773288863214	Group	**	0.00487697718484285
PI(18:4(6Z,9Z,12Z,15Z)/0:0)	Os05g0542500	-0.57896384374008	0.048552195285093	Group	*	0.0592099942501134
PI(18:4(6Z,9Z,12Z,15Z)/0:0)	Os01g0716500	-0.686832121919778	0.0136128577396676	Group	*	0.0162057830234138
PI(18:4(6Z,9Z,12Z,15Z)/0:0)	Os10g0392400	-0.720910360189147	0.00815687266886125	Group	**	0.0103251552770396
PI(18:4(6Z,9Z,12Z,15Z)/0:0)	Os02g0526400	-0.736855655139539	0.00626070070923756	Group	**	0.00772926013486119
PI(18:4(6Z,9Z,12Z,15Z)/0:0)	Os05g0355400	-0.575230608940613	0.0503701703977667	Group		0.0645771415355983
PI(18:4(6Z,9Z,12Z,15Z)/0:0)	Os03g0266300	-0.66654550954189	0.0179285424174353	Group	*	0.0213435028778992
PI(18:4(6Z,9Z,12Z,15Z)/0:0)	Os09g0532000	-0.692734735216856	0.0125159455728816	Group	*	0.0148999352058114
PI(18:4(6Z,9Z,12Z,15Z)/0:0)	Os04g0111225	0.7205272320283	0.00820715916130722	Group	**	0.0100927760094565
PI(18:4(6Z,9Z,12Z,15Z)/0:0)	Os04g0573000	-0.75106612718699	0.00486913895721187	Group	**	0.00640676178580509
PI(18:4(6Z,9Z,12Z,15Z)/0:0)	Os07g0633200	-0.748133613816907	0.00513499880933688	Group	**	0.0064187485116711
PI(18:4(6Z,9Z,12Z,15Z)/0:0)	Os02g0537000	-0.697826808365808	0.0116234733015136	Group	*	0.0198939781773653
PI(18:4(6Z,9Z,12Z,15Z)/0:0)	Os01g0124100	-0.605586059418439	0.0369044815784749	Group	*	0.0429121878819476
PI(18:4(6Z,9Z,12Z,15Z)/0:0)	Os05g0438700	0.606871724457408	0.036398150617866	Group	*	0.0933285913278615
PI(18:4(6Z,9Z,12Z,15Z)/0:0)	Os03g0634400	0.674019140195736	0.0162364742617881	Group	*	0.0184089689557937
PI(18:4(6Z,9Z,12Z,15Z)/0:0)	Os02g0684500	0.633587392347215	0.0269636472011236	Group	*	0.0580766164772288
PI(18:4(6Z,9Z,12Z,15Z)/0:0)	Os01g0756900	0.711245607926253	0.00949773172698175	Group	**	0.0182648687057341
PI(18:4(6Z,9Z,12Z,15Z)/0:0)	Os10g0552700	0.548621424679128	0.0647326244449965	Group		0.0711347521373588
PI(18:4(6Z,9Z,12Z,15Z)/0:0)	Os10g0416800	-0.697030996101214	0.0117597395132076	Group	*	0.0145181969298859
PI(18:4(6Z,9Z,12Z,15Z)/0:0)	Os01g0615100	-0.65520839626555	0.0207372256993061	Group	*	0.0246871734515549
PI(18:4(6Z,9Z,12Z,15Z)/0:0)	Os10g0578600	-0.835182198789771	0.000721251179370617	Group	***	0.00155896632437636
PI(18:4(6Z,9Z,12Z,15Z)/0:0)	Os01g0933200	-0.681447773657832	0.0146739643188215	Group	*	0.0172634874339076
PI(18:4(6Z,9Z,12Z,15Z)/0:0)	Os12g0194900	0.880451055705301	0.000156827905681156	Group	***	0.000712854116732527
PI(18:4(6Z,9Z,12Z,15Z)/0:0)	Os01g0184100	-0.592813628373587	0.0422106815070623	Group	*	0.0490821877989097
PI(18:4(6Z,9Z,12Z,15Z)/0:0)	Os07g0683600	-0.716616929141119	0.00873375260733739	Group	**	0.0118023683882938
PI(18:4(6Z,9Z,12Z,15Z)/0:0)	Os05g0211100	-0.785570366037935	0.00245931607135043	Group	**	0.00336892612513758
PI(18:4(6Z,9Z,12Z,15Z)/0:0)	Os06g0652300	-0.627909279017153	0.0288008844292924	Group	*	0.0360011055366155
PI(18:4(6Z,9Z,12Z,15Z)/0:0)	Os06g0725200	0.787395893688212	0.00236420644035958	Group	**	0.0059347830410742
PI(18:4(6Z,9Z,12Z,15Z)/0:0)	Os03g0286900	-0.639445523393691	0.025158527693797	Group	*	0.0292541019695314
PI(18:4(6Z,9Z,12Z,15Z)/0:0)	Os07g0190800	-0.831222378826607	0.000806457463968528	Group	***	0.00132206141634185
PI(18:4(6Z,9Z,12Z,15Z)/0:0)	Os01g0192300	-0.696383968039119	0.0118713998506741	Group	*	0.0136452871846829
PI(18:4(6Z,9Z,12Z,15Z)/0:0)	Os08g0168000	-0.586726848167886	0.0449205761390348	Group	*	0.0534768763559938
PI(18:4(6Z,9Z,12Z,15Z)/0:0)	Os06g0223700	-0.744861398823102	0.00544443148667028	Group	**	0.00725924198222704
PI(18:4(6Z,9Z,12Z,15Z)/0:0)	Os10g0508700	0.22888529670792	0.474263594232678	Group		0.507988397525074
PI(18:4(6Z,9Z,12Z,15Z)/0:0)	Os03g0168200	-0.777838934727392	0.00289489685541896	Group	**	0.00380907480976179
PI(18:4(6Z,9Z,12Z,15Z)/0:0)	Os04g0511200	-0.667543951658078	0.0176953271118585	Group	*	0.0213196712191066
PI(18:4(6Z,9Z,12Z,15Z)/0:0)	Os05g0579600	0.68262287566206	0.0144373540038534	Group	*	0.0165946597745441
PI(18:4(6Z,9Z,12Z,15Z)/0:0)	Os09g0109600	-0.721350568820256	0.00809937914612804	Group	**	0.0122717865850425
PI(18:4(6Z,9Z,12Z,15Z)/0:0)	Os06g0682900	-0.679878778686554	0.014994327955249	Group	*	0.0176403858297047
PI(18:4(6Z,9Z,12Z,15Z)/0:0)	Os03g0694000	-0.789988636509934	0.00223398365871988	Group	**	0.00328527008635277
PI(18:4(6Z,9Z,12Z,15Z)/0:0)	Os11g0108932	-0.823686721526512	0.000989915009485616	Group	***	0.00361913375911093
PI(18:4(6Z,9Z,12Z,15Z)/0:0)	Os03g0663400	-0.653496083214801	0.0211877656080659	Group	*	0.0258387385464218
Hexacosanedioic acid	Os09g0537700	-0.757042378163374	0.00435964204699008	Group	**	0.00792662190361833
Hexacosanedioic acid	Os01g0256500	-0.932161241539655	1.00900328720611e-05	Group	***	3.60358316859325e-05
Hexacosanedioic acid	Os01g0124000	-0.733806989779449	0.00659456342082611	Group	**	0.0108584323421055
Hexacosanedioic acid	Os12g0569500	-0.672280671563112	0.0166191267056399	Group	*	0.0263795661994284
Hexacosanedioic acid	Os01g0357100	0.822691671270349	0.00101635814254562	Group	**	0.00201782602704137
Hexacosanedioic acid	Os04g0493600	-0.644315427083082	0.0237259512125768	Group	*	0.0365014634039643
Hexacosanedioic acid	Os05g0548900	0.876961139912838	0.000179994186927148	Group	***	0.000545436930082267
Hexacosanedioic acid	Os03g0820500	-0.95738260523941	1.03058726434467e-06	Group	***	1.1609980077352e-05
Hexacosanedioic acid	Os04g0493400	-0.797457349894749	0.00188933844644176	Group	**	0.00349877490081807
Hexacosanedioic acid	Os11g0454300	-0.89295241474069	9.22642366142553e-05	Group	***	0.00114896917863087
Hexacosanedioic acid	Os09g0491756	-0.938262427411211	6.36470722930786e-06	Group	***	2.54588289172314e-05
Hexacosanedioic acid	Os12g0570700	-0.958579061729628	8.95632877447549e-07	Group	***	1.7959822549668e-05
Hexacosanedioic acid	Os10g0517500	-0.91195068491948	3.58970113909723e-05	Group	***	0.000128203612110615
Hexacosanedioic acid	Os03g0141200	-0.943596443939887	4.08801617820527e-06	Group	***	2.72534411880351e-05
Hexacosanedioic acid	Os04g0244800	-0.959868520348723	7.66309598639314e-07	Group	***	5.89468922030242e-06
Hexacosanedioic acid	Os02g0106100	-0.944048035384513	3.92998487463082e-06	Group	***	3.54219047091925e-05
Hexacosanedioic acid	Os03g0130300	-0.830732521700858	0.000817515601389467	Group	***	0.00190119907299876
Hexacosanedioic acid	Os12g0458100	-0.715099307194013	0.00894477780534326	Group	**	0.013761196623605
Hexacosanedioic acid	Os05g0595100	-0.941076758795521	5.06464104869358e-06	Group	***	3.37642736579572e-05
Hexacosanedioic acid	Os10g0501500	-0.935989201110913	7.59646008306219e-06	Group	***	3.26784627449737e-05
Hexacosanedioic acid	Os07g0178800	-0.911658632550488	3.64779363730184e-05	Group	***	0.000145911745492074
Hexacosanedioic acid	Os05g0138300	-0.957689666402714	9.94508356907154e-07	Group	***	1.98901671381431e-05
Hexacosanedioic acid	Os03g0718800	-0.78388582888582	0.00254964524366642	Group	**	0.00463571862484804
Hexacosanedioic acid	Os02g0121700	-0.829622717044043	0.000843001904584998	Group	***	0.00145345155962931
Hexacosanedioic acid	Os06g0356800	-0.88703241321604	0.000119521750870945	Group	***	0.000385554035067564
Hexacosanedioic acid	Os06g0316300	0.880429162877893	0.000156965557674571	Group	***	0.000392413894186428
Hexacosanedioic acid	Os01g0849000	-0.795882252616729	0.00195837797916702	Group	**	0.00378839345100117
Hexacosanedioic acid	Os01g0208700	0.806158060054504	0.00154089138653232	Group	**	0.00285350256765244
Hexacosanedioic acid	Os03g0279200	0.666581847675603	0.0179200152954065	Group	*	0.0643328177960033
Hexacosanedioic acid	Os02g0612900	-0.900104200648736	6.61108894117775e-05	Group	***	0.000244855145969546
Hexacosanedioic acid	Os06g0318600	-0.922206029151928	1.96708083419686e-05	Group	***	7.56569551614177e-05
Hexacosanedioic acid	Os01g0583100	-0.938585461174087	6.20334699890234e-06	Group	***	2.21548107103655e-05
Hexacosanedioic acid	Os01g0846300	-0.937478946151348	6.76988554647626e-06	Group	***	2.77970894448341e-05
Hexacosanedioic acid	Os10g0491000	-0.882932719660545	0.000141824992225765	Group	***	0.000886406201411031
Hexacosanedioic acid	Os10g0492900	-0.910687627677143	3.84627619107729e-05	Group	***	0.000350177574358429
Hexacosanedioic acid	Os01g0615050	-0.896914382305324	7.69353703628013e-05	Group	***	0.000854131132510531
Hexacosanedioic acid	Os07g0274700	-0.928480763670729	1.30581326598743e-05	Group	***	7.68125450580841e-05
Hexacosanedioic acid	Os07g0601900	-0.867519398870142	0.000256228332632367	Group	***	0.000543166055585235
Hexacosanedioic acid	Os10g0542900	-0.906042283244799	4.91655820550955e-05	Group	***	0.000505108253875946
Hexacosanedioic acid	Os08g0490900	0.670658089263604	0.0169822107421459	Group	*	0.0567562545136493
Hexacosanedioic acid	Os03g0797500	-0.758664360447392	0.0042286040203306	Group	**	0.00716221419644793
Hexacosanedioic acid	Os07g0619400	0.957587476878198	1.00640215574819e-06	Group	***	1.66141340638537e-05
Hexacosanedioic acid	Os05g0460000	-0.94877390627229	2.54836812140388e-06	Group	***	1.15834914609267e-05
Hexacosanedioic acid	Os08g0427700	0.694295912884994	0.0122371103735073	Group	*	0.0337118424503584
Hexacosanedioic acid	Os10g0532300	-0.929839458039461	1.18916478015321e-05	Group	***	6.2685791211883e-05
Hexacosanedioic acid	Os01g0940700	-0.909757322378889	4.04431615556962e-05	Group	***	0.00134810538518987
Hexacosanedioic acid	Os06g0681200	-0.941436449469766	4.91494675897197e-06	Group	***	4.46813341724725e-05
Hexacosanedioic acid	Os01g0214500	-0.934371120750707	8.58260658519062e-06	Group	***	8.16769282785718e-05
Hexacosanedioic acid	Os10g0377150	0.767361357359849	0.0035760990881723	Group	**	0.0161860701102717
Hexacosanedioic acid	Os03g0431200	0.838943102487489	0.000646938916913304	Group	***	0.00126850768022216
Hexacosanedioic acid	Os03g0766800	-0.853903925103606	0.000407995483727988	Group	***	0.00118706710743403
Hexacosanedioic acid	Os03g0180900	-0.916725804914284	2.73875385967292e-05	Group	***	0.000136937692983646
Hexacosanedioic acid	Os01g0767600	-0.944552737903878	3.75913498209395e-06	Group	***	1.70869771913361e-05
Hexacosanedioic acid	Os01g0511100	-0.962717892589375	5.32811903585325e-07	Group	***	7.61948307888589e-06
Hexacosanedioic acid	Os03g0297600	0.890039659168167	0.000104985838897687	Group	***	0.000437440995407029
Hexacosanedioic acid	Os10g0465700	-0.937423387672309	6.79937393205446e-06	Group	***	2.91870170513623e-05
Hexacosanedioic acid	Os12g0438600	0.79716718895605	0.00190191448455854	Group	**	0.00345802633556098
Hexacosanedioic acid	Os03g0135100	0.685474329214845	0.0138749143213651	Group	*	0.0273672347168773
Hexacosanedioic acid	Os01g0901600	-0.920989715816915	2.12130560778715e-05	Group	***	7.8566874362487e-05
Hexacosanedioic acid	Os05g0542500	-0.908301657004349	4.37020077728259e-05	Group	***	0.000417219853651508
Hexacosanedioic acid	Os01g0716500	-0.950939748206333	2.06088124314174e-06	Group	***	1.58529326395518e-05
Hexacosanedioic acid	Os10g0392400	-0.947647616832165	2.83567626191372e-06	Group	***	1.35032202948272e-05
Hexacosanedioic acid	Os02g0526400	-0.939713120261871	5.66525768048924e-06	Group	***	4.04661262892089e-05
Hexacosanedioic acid	Os05g0355400	-0.748172477055786	0.00513140542063339	Group	**	0.026474242841999
Hexacosanedioic acid	Os03g0266300	-0.939820056263136	5.61621514631852e-06	Group	***	4.01158224737037e-05
Hexacosanedioic acid	Os09g0532000	-0.935477181567279	7.89826660830081e-06	Group	***	4.38792589350045e-05
Hexacosanedioic acid	Os04g0111225	0.90586293310665	4.96212394278233e-05	Group	***	0.000198099098139219
Hexacosanedioic acid	Os04g0573000	-0.930722897929532	1.11784801958616e-05	Group	***	5.35983709958471e-05
Hexacosanedioic acid	Os07g0633200	-0.940331020138505	5.38649641368502e-06	Group	***	2.15459856547401e-05
Hexacosanedioic acid	Os02g0537000	-0.710504221376451	0.00960696683498837	Group	**	0.0179758025436498
Hexacosanedioic acid	Os01g0124100	-0.859280802174164	0.000341463545242019	Group	***	0.00136585418096808
Hexacosanedioic acid	Os05g0438700	0.638605925104333	0.0254117026625669	Group	*	0.0907560809377389
Hexacosanedioic acid	Os03g0634400	0.959253567697909	8.25989027833927e-07	Group	***	1.47298278482226e-05
Hexacosanedioic acid	Os02g0684500	0.695521689523772	0.0120214263792624	Group	*	0.0424523240471872
Hexacosanedioic acid	Os01g0756900	0.771892973373291	0.00326802006282772	Group	**	0.0102125626963366
Hexacosanedioic acid	Os10g0552700	0.910622952761271	3.85979197657786e-05	Group	***	0.000183799617932279
Hexacosanedioic acid	Os10g0416800	-0.918654334019717	2.44407080027942e-05	Group	***	0.00023650180228028
Hexacosanedioic acid	Os01g0615100	-0.942170081555307	4.62048693061197e-06	Group	***	5.77560866326496e-05
Hexacosanedioic acid	Os10g0578600	-0.849241531597138	0.000473473759088841	Group	***	0.00115481404655815
Hexacosanedioic acid	Os01g0933200	-0.950120388086559	2.23570756794178e-06	Group	***	1.47276678148911e-05
Hexacosanedioic acid	Os12g0194900	0.74032315322959	0.00589660008200579	Group	**	0.0103449124245716
Hexacosanedioic acid	Os01g0184100	-0.922654881984169	1.91245745423246e-05	Group	***	0.000119528590889529
Hexacosanedioic acid	Os07g0683600	-0.885392563792314	0.000128085884300941	Group	***	0.000426952947669803
Hexacosanedioic acid	Os05g0211100	-0.904215373377102	5.39642663903888e-05	Group	***	0.000168638332469965
Hexacosanedioic acid	Os06g0652300	-0.839751945705675	0.000631762331951012	Group	***	0.00180503523414575
Hexacosanedioic acid	Os06g0725200	0.697719867037201	0.0116417162953131	Group	*	0.0176728589168667
Hexacosanedioic acid	Os03g0286900	-0.931640093964682	1.04742559324562e-05	Group	***	0.000126343123990026
Hexacosanedioic acid	Os07g0190800	-0.852689248520139	0.000424330277550923	Group	***	0.000832020152060633
Hexacosanedioic acid	Os01g0192300	-0.95956803824389	7.9502647857367e-07	Group	***	5.4731017001238e-06
Hexacosanedioic acid	Os08g0168000	-0.834942021685801	0.000726211586804792	Group	***	0.00172907520667808
Hexacosanedioic acid	Os06g0223700	-0.91688244435083	2.71382396164819e-05	Group	***	0.000104377844678777
Hexacosanedioic acid	Os10g0508700	0.798328018249263	0.00185198424852592	Group	**	0.00797454189736304
Hexacosanedioic acid	Os03g0168200	-0.913927938242204	3.2152848910833e-05	Group	***	0.000133970203795137
Hexacosanedioic acid	Os04g0511200	-0.971625899289498	1.38105678586898e-07	Group	***	4.70140367404376e-06
Hexacosanedioic acid	Os05g0579600	0.919124028223733	2.37623843203199e-05	Group	***	0.000148514902001999
Hexacosanedioic acid	Os09g0109600	-0.855298708184894	0.000389845872255278	Group	***	0.00177202669206945
Hexacosanedioic acid	Os06g0682900	-0.948269805049398	2.6739567633135e-06	Group	***	1.24398110383696e-05
Hexacosanedioic acid	Os03g0694000	-0.906772187454351	4.73450020145476e-05	Group	***	0.00020309980491472
Hexacosanedioic acid	Os11g0108932	-0.72178503656228	0.00804293319681104	Group	**	0.0136561442223655
[truncated: 8,001 more rows]
