# Supplementary material for: Integrated analysis of transcriptome and metabolome reveals molecular mechanisms of salt tolerance in seedlings of upland rice landrace 17SM-19
Source: Front Plant Sci. 2022 Sep 14;13:961445. doi: 10.3389/fpls.2022.961445 (PMC9515574; doi:10.3389/fpls.2022.961445)
Supplement: Supplementary file 3 [file Data_Sheet_2.zip › Other support data/Correlations of common top 20 DEGs and top 20 DAMs.xlsx]

## Sheet: Sheet1
Node1	type	Node2	type	Correlation	Pvalue	AdjPvalue	Corr
Rhamnocitrin 3-(5'''-ferulylapiosyl)-(1->2)-glucoside	metabolite	Os01g0357100	gene	0.855856	0.000382778	0.00127593	red
Rhamnocitrin 3-(5'''-ferulylapiosyl)-(1->2)-glucoside	metabolite	Os05g0548900	gene	0.886645	0.000121501	0.000486005	red
Vidarabine	metabolite	Os01g0357100	gene	0.872129	0.000216392	0.000865567	red
Vidarabine	metabolite	Os05g0548900	gene	0.854229	0.000403702	0.00100926	red
Porson	metabolite	Os01g0357100	gene	0.807553	0.00148997	0.00297993	red
Porson	metabolite	Os05g0548900	gene	0.911959	3.58807e-05	0.000239205	red
C16 Sphinganine	metabolite	Os01g0357100	gene	0.627855	0.028819	0.028819	red
C16 Sphinganine	metabolite	Os05g0548900	gene	0.804238	0.00161315	0.00268858	red
Isopalmitic acid	metabolite	Os01g0357100	gene	0.822103	0.00103227	0.00258067	red
Isopalmitic acid	metabolite	Os05g0548900	gene	0.831951	0.000790213	0.00175603	red
Armillaripin	metabolite	Os01g0357100	gene	0.775898	0.00301293	0.00502155	red
Armillaripin	metabolite	Os05g0548900	gene	0.866557	0.000265224	0.000757782	red
Isovitexin 2''-O-(6'''-(E)-p-coumaroyl)glucoside	metabolite	Os01g0357100	gene	0.761346	0.00401849	0.00618229	red
Isovitexin 2''-O-(6'''-(E)-p-coumaroyl)glucoside	metabolite	Os05g0548900	gene	0.78036	0.0027469	0.00357056	red
Safingol ( L-threo-sphinganine)	metabolite	Os01g0357100	gene	0.644586	0.0236482	0.0248928	red
Safingol ( L-threo-sphinganine)	metabolite	Os05g0548900	gene	0.778484	0.00285645	0.00357056	red
Aflatoxin B2a	metabolite	Os01g0357100	gene	0.70755	0.0100516	0.0118254	red
Aflatoxin B2a	metabolite	Os05g0548900	gene	0.708427	0.00991806	0.0104401	red
N-stearoyl valine	metabolite	Os01g0357100	gene	0.892801	9.28943e-05	0.000464472	red
N-stearoyl valine	metabolite	Os05g0548900	gene	0.923696	1.7904e-05	0.00017904	red
16-F1t-PhytoP	metabolite	Os01g0357100	gene	0.72027	0.00824104	0.0103013	red
16-F1t-PhytoP	metabolite	Os05g0548900	gene	0.773363	0.00317258	0.00373245	red
Sucrose	metabolite	Os01g0357100	gene	0.744792	0.0054511	0.00746227	red
Sucrose	metabolite	Os05g0548900	gene	0.678127	0.0153581	0.0153581	red
9-hydroxy-10E,14Z-octadecadien-12-ynoic acid	metabolite	Os01g0357100	gene	0.743302	0.0055967	0.00746227	red
9-hydroxy-10E,14Z-octadecadien-12-ynoic acid	metabolite	Os05g0548900	gene	0.794736	0.00200984	0.0028712	red
Tibouchinin	metabolite	Os01g0357100	gene	0.908103	4.41612e-05	0.000389471	red
Tibouchinin	metabolite	Os05g0548900	gene	0.943479	4.12989e-06	8.25978e-05	red
3,4,5-trihydroxy-6-[(2-oxo-2H-chromen-3-yl)oxy]oxane-2-carboxylic acid	metabolite	Os01g0357100	gene	0.939836	5.60894e-06	0.000112179	red
3,4,5-trihydroxy-6-[(2-oxo-2H-chromen-3-yl)oxy]oxane-2-carboxylic acid	metabolite	Os05g0548900	gene	0.900858	6.37382e-05	0.000318691	red
12,13,15-trihydroxy-9E-octadecenoic acid	metabolite	Os01g0357100	gene	0.814819	0.00124527	0.00276727	red
12,13,15-trihydroxy-9E-octadecenoic acid	metabolite	Os05g0548900	gene	0.828085	0.000879335	0.00175867	red
Adenosine	metabolite	Os01g0357100	gene	0.797905	0.00187005	0.00340009	red
Adenosine	metabolite	Os05g0548900	gene	0.818578	0.00113149	0.00205726	red
16-epi-16-F1t-PhytoP	metabolite	Os01g0357100	gene	0.682368	0.0144884	0.0160982	red
16-epi-16-F1t-PhytoP	metabolite	Os05g0548900	gene	0.753575	0.00465003	0.0051667	red
PI(18:4(6Z,9Z,12Z,15Z)/0:0)	metabolite	Os01g0357100	gene	0.90263	5.84206e-05	0.000389471	red
PI(18:4(6Z,9Z,12Z,15Z)/0:0)	metabolite	Os05g0548900	gene	0.797857	0.00187214	0.0028712	red
Hexacosanedioic acid	metabolite	Os01g0357100	gene	0.822692	0.00101636	0.00258067	red
Hexacosanedioic acid	metabolite	Os05g0548900	gene	0.876961	0.000179994	0.000599981	red
Rhamnocitrin 3-(5'''-ferulylapiosyl)-(1->2)-glucoside	metabolite	Os09g0537700	gene	-0.79049	0.00220944	0.00652702	blue
Rhamnocitrin 3-(5'''-ferulylapiosyl)-(1->2)-glucoside	metabolite	Os01g0256500	gene	-0.928503	1.30381e-05	3.25953e-05	blue
Rhamnocitrin 3-(5'''-ferulylapiosyl)-(1->2)-glucoside	metabolite	Os01g0124000	gene	-0.759179	0.00418766	0.00697943	blue
Rhamnocitrin 3-(5'''-ferulylapiosyl)-(1->2)-glucoside	metabolite	Os12g0569500	gene	-0.771003	0.00332684	0.00950525	blue
Rhamnocitrin 3-(5'''-ferulylapiosyl)-(1->2)-glucoside	metabolite	Os04g0493600	gene	-0.638354	0.0254879	0.0362028	blue
Rhamnocitrin 3-(5'''-ferulylapiosyl)-(1->2)-glucoside	metabolite	Os03g0820500	gene	-0.937958	6.51973e-06	4.34649e-05	blue
Rhamnocitrin 3-(5'''-ferulylapiosyl)-(1->2)-glucoside	metabolite	Os04g0493400	gene	-0.758287	0.00425881	0.00572072	blue
Rhamnocitrin 3-(5'''-ferulylapiosyl)-(1->2)-glucoside	metabolite	Os11g0454300	gene	-0.894824	8.47525e-05	0.000922642	blue
Rhamnocitrin 3-(5'''-ferulylapiosyl)-(1->2)-glucoside	metabolite	Os09g0491756	gene	-0.925171	1.62798e-05	3.61773e-05	blue
Rhamnocitrin 3-(5'''-ferulylapiosyl)-(1->2)-glucoside	metabolite	Os12g0570700	gene	-0.865292	0.000277414	0.000396306	blue
Rhamnocitrin 3-(5'''-ferulylapiosyl)-(1->2)-glucoside	metabolite	Os10g0517500	gene	-0.932941	9.53612e-06	4.76806e-05	blue
Rhamnocitrin 3-(5'''-ferulylapiosyl)-(1->2)-glucoside	metabolite	Os03g0141200	gene	-0.909454	4.1105e-05	8.38326e-05	blue
Rhamnocitrin 3-(5'''-ferulylapiosyl)-(1->2)-glucoside	metabolite	Os04g0244800	gene	-0.944043	3.93185e-06	1.36439e-05	blue
Rhamnocitrin 3-(5'''-ferulylapiosyl)-(1->2)-glucoside	metabolite	Os02g0106100	gene	-0.942785	4.38451e-06	2.92301e-05	blue
Rhamnocitrin 3-(5'''-ferulylapiosyl)-(1->2)-glucoside	metabolite	Os03g0130300	gene	-0.872964	0.000209725	0.000742584	blue
Rhamnocitrin 3-(5'''-ferulylapiosyl)-(1->2)-glucoside	metabolite	Os12g0458100	gene	-0.769067	0.00345769	0.00637126	blue
Rhamnocitrin 3-(5'''-ferulylapiosyl)-(1->2)-glucoside	metabolite	Os05g0595100	gene	-0.913903	3.21972e-05	8.12124e-05	blue
Rhamnocitrin 3-(5'''-ferulylapiosyl)-(1->2)-glucoside	metabolite	Os10g0501500	gene	-0.924251	1.72779e-05	5.75931e-05	blue
Vidarabine	metabolite	Os09g0537700	gene	-0.855665	0.000385181	0.00256787	blue
Vidarabine	metabolite	Os01g0256500	gene	-0.974787	7.69218e-08	7.69218e-07	blue
Vidarabine	metabolite	Os01g0124000	gene	-0.869105	0.000241925	0.00249789	blue
Vidarabine	metabolite	Os12g0569500	gene	-0.822827	0.00101274	0.00584169	blue
Vidarabine	metabolite	Os04g0493600	gene	-0.804918	0.00158728	0.0166426	blue
Vidarabine	metabolite	Os03g0820500	gene	-0.922819	1.89284e-05	5.77528e-05	blue
Vidarabine	metabolite	Os04g0493400	gene	-0.918904	2.40783e-05	0.000481566	blue
Vidarabine	metabolite	Os11g0454300	gene	-0.843004	0.000573512	0.00191171	blue
Vidarabine	metabolite	Os09g0491756	gene	-0.970045	1.80633e-07	3.61265e-06	blue
Vidarabine	metabolite	Os12g0570700	gene	-0.91602	2.85333e-05	7.8464e-05	blue
Vidarabine	metabolite	Os10g0517500	gene	-0.954412	1.43615e-06	9.57436e-06	blue
Vidarabine	metabolite	Os03g0141200	gene	-0.909088	4.19163e-05	8.38326e-05	blue
Vidarabine	metabolite	Os04g0244800	gene	-0.953741	1.54325e-06	1.02883e-05	blue
Vidarabine	metabolite	Os02g0106100	gene	-0.928568	1.29806e-05	6.19936e-05	blue
Vidarabine	metabolite	Os03g0130300	gene	-0.919658	2.30091e-05	0.000303469	blue
Vidarabine	metabolite	Os12g0458100	gene	-0.874298	0.000199408	0.00296733	blue
Vidarabine	metabolite	Os05g0595100	gene	-0.909626	4.07285e-05	8.14569e-05	blue
Vidarabine	metabolite	Os10g0501500	gene	-0.947578	2.85426e-06	1.90284e-05	blue
Porson	metabolite	Os09g0537700	gene	-0.771801	0.00327406	0.00763502	blue
Porson	metabolite	Os01g0256500	gene	-0.899217	6.89942e-05	0.00011499	blue
Porson	metabolite	Os01g0124000	gene	-0.776549	0.00297291	0.00626089	blue
Porson	metabolite	Os12g0569500	gene	-0.677386	0.0155139	0.0237416	blue
Porson	metabolite	Os04g0493600	gene	-0.697348	0.0117052	0.027708	blue
Porson	metabolite	Os03g0820500	gene	-0.919592	2.31011e-05	5.77528e-05	blue
Porson	metabolite	Os04g0493400	gene	-0.81105	0.00136801	0.00342001	blue
Porson	metabolite	Os11g0454300	gene	-0.812673	0.00131406	0.00292013	blue
Porson	metabolite	Os09g0491756	gene	-0.9028	5.79296e-05	0.000105326	blue
Porson	metabolite	Os12g0570700	gene	-0.937105	6.97014e-06	4.64676e-05	blue
Porson	metabolite	Os10g0517500	gene	-0.840778	0.000612914	0.00102152	blue
Porson	metabolite	Os03g0141200	gene	-0.922761	1.89969e-05	5.4277e-05	blue
Porson	metabolite	Os04g0244800	gene	-0.905751	4.99068e-05	8.3178e-05	blue
Porson	metabolite	Os02g0106100	gene	-0.884637	0.000132192	0.000203372	blue
Porson	metabolite	Os03g0130300	gene	-0.840746	0.000613483	0.00153371	blue
Porson	metabolite	Os12g0458100	gene	-0.76784	0.00354259	0.00637126	blue
Porson	metabolite	Os05g0595100	gene	-0.931346	1.0696e-05	6.69025e-05	blue
Porson	metabolite	Os10g0501500	gene	-0.91012	3.96617e-05	9.91542e-05	blue
C16 Sphinganine	metabolite	Os09g0537700	gene	-0.601988	0.0383483	0.042177	blue
C16 Sphinganine	metabolite	Os01g0256500	gene	-0.667325	0.0177462	0.0189186	blue
C16 Sphinganine	metabolite	Os01g0124000	gene	-0.589057	0.043869	0.0487434	blue
C16 Sphinganine	metabolite	Os12g0569500	gene	-0.612055	0.0344069	0.0382299	blue
C16 Sphinganine	metabolite	Os04g0493600	gene	-0.581398	0.0473919	0.0526576	blue
C16 Sphinganine	metabolite	Os03g0820500	gene	-0.67142	0.0168111	0.018679	blue
C16 Sphinganine	metabolite	Os04g0493400	gene	-0.591789	0.0426586	0.0426586	blue
C16 Sphinganine	metabolite	Os11g0454300	gene	-0.595208	0.0411771	0.0457523	blue
C16 Sphinganine	metabolite	Os09g0491756	gene	-0.647457	0.0228338	0.0253708	blue
C16 Sphinganine	metabolite	Os12g0570700	gene	-0.618118	0.0321784	0.0357538	blue
C16 Sphinganine	metabolite	Os10g0517500	gene	-0.668879	0.0173871	0.0173871	blue
C16 Sphinganine	metabolite	Os03g0141200	gene	-0.631956	0.0274826	0.0305363	blue
C16 Sphinganine	metabolite	Os04g0244800	gene	-0.659651	0.019601	0.0217789	blue
C16 Sphinganine	metabolite	Os02g0106100	gene	-0.605362	0.0369933	0.0411037	blue
C16 Sphinganine	metabolite	Os03g0130300	gene	-0.641728	0.0244794	0.0260237	blue
C16 Sphinganine	metabolite	Os12g0458100	gene	-0.589137	0.0438332	0.0477931	blue
C16 Sphinganine	metabolite	Os05g0595100	gene	-0.690409	0.01294	0.0143778	blue
C16 Sphinganine	metabolite	Os10g0501500	gene	-0.701431	0.011021	0.0122455	blue
Isopalmitic acid	metabolite	Os09g0537700	gene	-0.744543	0.00547528	0.00842351	blue
Isopalmitic acid	metabolite	Os01g0256500	gene	-0.901146	6.28484e-05	0.00011427	blue
Isopalmitic acid	metabolite	Os01g0124000	gene	-0.771387	0.00330139	0.00626089	blue
Isopalmitic acid	metabolite	Os12g0569500	gene	-0.776721	0.00296243	0.00950525	blue
Isopalmitic acid	metabolite	Os04g0493600	gene	-0.729461	0.00709343	0.027708	blue
Isopalmitic acid	metabolite	Os03g0820500	gene	-0.824926	0.000957721	0.00119715	blue
Isopalmitic acid	metabolite	Os04g0493400	gene	-0.832298	0.000782574	0.0023739	blue
Isopalmitic acid	metabolite	Os11g0454300	gene	-0.717931	0.00855399	0.0114053	blue
Isopalmitic acid	metabolite	Os09g0491756	gene	-0.866349	0.000267196	0.000356262	blue
Isopalmitic acid	metabolite	Os12g0570700	gene	-0.793968	0.00204485	0.00255606	blue
Isopalmitic acid	metabolite	Os10g0517500	gene	-0.877399	0.000176948	0.000393217	blue
Isopalmitic acid	metabolite	Os03g0141200	gene	-0.823132	0.00100459	0.00125574	blue
Isopalmitic acid	metabolite	Os04g0244800	gene	-0.874493	0.000197931	0.000247414	blue
Isopalmitic acid	metabolite	Os02g0106100	gene	-0.82712	0.000902736	0.00114482	blue
Isopalmitic acid	metabolite	Os03g0130300	gene	-0.809231	0.00143046	0.00206528	blue
Isopalmitic acid	metabolite	Os12g0458100	gene	-0.773089	0.00319017	0.00637126	blue
Isopalmitic acid	metabolite	Os05g0595100	gene	-0.842599	0.000580515	0.000725643	blue
Isopalmitic acid	metabolite	Os10g0501500	gene	-0.88505	0.000129935	0.000236246	blue
Armillaripin	metabolite	Os09g0537700	gene	-0.723075	0.00787703	0.0105027	blue
Armillaripin	metabolite	Os01g0256500	gene	-0.877019	0.00017959	0.000256557	blue
Armillaripin	metabolite	Os01g0124000	gene	-0.723066	0.00787824	0.0105043	blue
Armillaripin	metabolite	Os12g0569500	gene	-0.61478	0.0333921	0.0382299	blue
Armillaripin	metabolite	Os04g0493600	gene	-0.631176	0.0277334	0.0362028	blue
Armillaripin	metabolite	Os03g0820500	gene	-0.91717	2.66857e-05	5.93015e-05	blue
Armillaripin	metabolite	Os04g0493400	gene	-0.76093	0.00405058	0.00572072	blue
Armillaripin	metabolite	Os11g0454300	gene	-0.822976	0.00100874	0.00265166	blue
Armillaripin	metabolite	Os09g0491756	gene	-0.888298	0.000113224	0.000188707	blue
Armillaripin	metabolite	Os12g0570700	gene	-0.928525	1.30187e-05	5.20747e-05	blue
Armillaripin	metabolite	Os10g0517500	gene	-0.813303	0.00129359	0.00161699	blue
Armillaripin	metabolite	Os03g0141200	gene	-0.925559	1.58725e-05	5.29082e-05	blue
Armillaripin	metabolite	Os04g0244800	gene	-0.900282	6.55448e-05	0.000100838	blue
Armillaripin	metabolite	Os02g0106100	gene	-0.893195	9.1263e-05	0.000165933	blue
Armillaripin	metabolite	Os03g0130300	gene	-0.808796	0.0014457	0.00206528	blue
Armillaripin	metabolite	Os12g0458100	gene	-0.71965	0.0083232	0.0118903	blue
Armillaripin	metabolite	Os05g0595100	gene	-0.928122	1.33805e-05	6.69025e-05	blue
Armillaripin	metabolite	Os10g0501500	gene	-0.886677	0.000121339	0.000236246	blue
Isovitexin 2''-O-(6'''-(E)-p-coumaroyl)glucoside	metabolite	Os09g0537700	gene	-0.636374	0.0260937	0.0306985	blue
Isovitexin 2''-O-(6'''-(E)-p-coumaroyl)glucoside	metabolite	Os01g0256500	gene	-0.861325	0.000318518	0.00042469	blue
Isovitexin 2''-O-(6'''-(E)-p-coumaroyl)glucoside	metabolite	Os01g0124000	gene	-0.612908	0.0340871	0.0401025	blue
Isovitexin 2''-O-(6'''-(E)-p-coumaroyl)glucoside	metabolite	Os03g0820500	gene	-0.924296	1.72284e-05	5.77528e-05	blue
Isovitexin 2''-O-(6'''-(E)-p-coumaroyl)glucoside	metabolite	Os04g0493400	gene	-0.654465	0.0209319	0.0261649	blue
Isovitexin 2''-O-(6'''-(E)-p-coumaroyl)glucoside	metabolite	Os11g0454300	gene	-0.852922	0.000421165	0.00168466	blue
Isovitexin 2''-O-(6'''-(E)-p-coumaroyl)glucoside	metabolite	Os09g0491756	gene	-0.87058	0.000229196	0.000327423	blue
Isovitexin 2''-O-(6'''-(E)-p-coumaroyl)glucoside	metabolite	Os12g0570700	gene	-0.900261	6.56103e-05	0.000119291	blue
Isovitexin 2''-O-(6'''-(E)-p-coumaroyl)glucoside	metabolite	Os10g0517500	gene	-0.824892	0.000958608	0.00127814	blue
Isovitexin 2''-O-(6'''-(E)-p-coumaroyl)glucoside	metabolite	Os03g0141200	gene	-0.944048	3.92996e-06	2.72534e-05	blue
Isovitexin 2''-O-(6'''-(E)-p-coumaroyl)glucoside	metabolite	Os04g0244800	gene	-0.919515	2.32093e-05	5.15762e-05	blue
Isovitexin 2''-O-(6'''-(E)-p-coumaroyl)glucoside	metabolite	Os02g0106100	gene	-0.925356	1.60845e-05	6.19936e-05	blue
Isovitexin 2''-O-(6'''-(E)-p-coumaroyl)glucoside	metabolite	Os03g0130300	gene	-0.743199	0.00560697	0.00700871	blue
Isovitexin 2''-O-(6'''-(E)-p-coumaroyl)glucoside	metabolite	Os12g0458100	gene	-0.612386	0.0342825	0.0403324	blue
Isovitexin 2''-O-(6'''-(E)-p-coumaroyl)glucoside	metabolite	Os05g0595100	gene	-0.915566	2.92895e-05	8.12124e-05	blue
Isovitexin 2''-O-(6'''-(E)-p-coumaroyl)glucoside	metabolite	Os10g0501500	gene	-0.867996	0.00025186	0.000387477	blue
Safingol ( L-threo-sphinganine)	metabolite	Os09g0537700	gene	-0.597825	0.0400681	0.042177	blue
Safingol ( L-threo-sphinganine)	metabolite	Os01g0256500	gene	-0.666358	0.0179727	0.0189186	blue
Safingol ( L-threo-sphinganine)	metabolite	Os01g0124000	gene	-0.579954	0.0480781	0.0506085	blue
Safingol ( L-threo-sphinganine)	metabolite	Os12g0569500	gene	-0.644638	0.0236333	0.0295416	blue
Safingol ( L-threo-sphinganine)	metabolite	Os04g0493600	gene	-0.60671	0.0364617	0.0428961	blue
Safingol ( L-threo-sphinganine)	metabolite	Os03g0820500	gene	-0.647647	0.0227807	0.0239797	blue
Safingol ( L-threo-sphinganine)	metabolite	Os04g0493400	gene	-0.615509	0.0331243	0.0368047	blue
Safingol ( L-threo-sphinganine)	metabolite	Os11g0454300	gene	-0.582835	0.0467162	0.0491749	blue
Safingol ( L-threo-sphinganine)	metabolite	Os09g0491756	gene	-0.640722	0.0247771	0.0260812	blue
Safingol ( L-threo-sphinganine)	metabolite	Os10g0517500	gene	-0.68185	0.0145927	0.0162141	blue
Safingol ( L-threo-sphinganine)	metabolite	Os03g0141200	gene	-0.60514	0.0370814	0.0390331	blue
Safingol ( L-threo-sphinganine)	metabolite	Os04g0244800	gene	-0.648112	0.022651	0.0238432	blue
Safingol ( L-threo-sphinganine)	metabolite	Os02g0106100	gene	-0.597845	0.04006	0.0421684	blue
Safingol ( L-threo-sphinganine)	metabolite	Os03g0130300	gene	-0.640906	0.0247225	0.0260237	blue
Safingol ( L-threo-sphinganine)	metabolite	Os12g0458100	gene	-0.58567	0.0454034	0.0477931	blue
Safingol ( L-threo-sphinganine)	metabolite	Os05g0595100	gene	-0.659468	0.0196468	0.0206808	blue
Safingol ( L-threo-sphinganine)	metabolite	Os10g0501500	gene	-0.697374	0.0117009	0.0123168	blue
Aflatoxin B2a	metabolite	Os01g0256500	gene	-0.822153	0.00103089	0.00128861	blue
Aflatoxin B2a	metabolite	Os03g0820500	gene	-0.841056	0.000607882	0.00081051	blue
Aflatoxin B2a	metabolite	Os04g0493400	gene	-0.59648	0.0406356	0.0426586	blue
Aflatoxin B2a	metabolite	Os11g0454300	gene	-0.691234	0.0127884	0.0159855	blue
Aflatoxin B2a	metabolite	Os09g0491756	gene	-0.787879	0.00233953	0.00292441	blue
Aflatoxin B2a	metabolite	Os12g0570700	gene	-0.829507	0.000845691	0.00112759	blue
Aflatoxin B2a	metabolite	Os10g0517500	gene	-0.785536	0.00246113	0.00289545	blue
Aflatoxin B2a	metabolite	Os03g0141200	gene	-0.912137	3.55305e-05	8.38326e-05	blue
Aflatoxin B2a	metabolite	Os04g0244800	gene	-0.878638	0.00016855	0.000224733	blue
Aflatoxin B2a	metabolite	Os02g0106100	gene	-0.826587	0.000915854	0.00114482	blue
Aflatoxin B2a	metabolite	Os03g0130300	gene	-0.610492	0.034999	0.034999	blue
Aflatoxin B2a	metabolite	Os05g0595100	gene	-0.894175	8.73005e-05	0.000158728	blue
Aflatoxin B2a	metabolite	Os10g0501500	gene	-0.833894	0.00074816	0.000935201	blue
N-stearoyl valine	metabolite	Os09g0537700	gene	-0.790091	0.00222894	0.00652702	blue
N-stearoyl valine	metabolite	Os01g0256500	gene	-0.974793	7.68263e-08	7.69218e-07	blue
N-stearoyl valine	metabolite	Os01g0124000	gene	-0.783697	0.00255994	0.00626089	blue
N-stearoyl valine	metabolite	Os12g0569500	gene	-0.762234	0.00395073	0.00987683	blue
N-stearoyl valine	metabolite	Os04g0493600	gene	-0.714153	0.00907829	0.027708	blue
N-stearoyl valine	metabolite	Os03g0820500	gene	-0.974491	8.15032e-08	1.63006e-06	blue
N-stearoyl valine	metabolite	Os04g0493400	gene	-0.857736	0.000359644	0.0023739	blue
N-stearoyl valine	metabolite	Os11g0454300	gene	-0.879035	0.000165929	0.00101015	blue
N-stearoyl valine	metabolite	Os09g0491756	gene	-0.960726	6.88886e-07	6.88886e-06	blue
N-stearoyl valine	metabolite	Os12g0570700	gene	-0.947304	2.92835e-06	2.92835e-05	blue
N-stearoyl valine	metabolite	Os10g0517500	gene	-0.96082	6.80739e-07	9.57436e-06	blue
N-stearoyl valine	metabolite	Os03g0141200	gene	-0.973814	9.28022e-08	1.85604e-06	blue
N-stearoyl valine	metabolite	Os04g0244800	gene	-0.986344	3.65611e-09	7.31221e-08	blue
N-stearoyl valine	metabolite	Os02g0106100	gene	-0.954048	1.4936e-06	2.92301e-05	blue
N-stearoyl valine	metabolite	Os03g0130300	gene	-0.871348	0.000222775	0.000742584	blue
N-stearoyl valine	metabolite	Os12g0458100	gene	-0.793213	0.00207978	0.00610614	blue
N-stearoyl valine	metabolite	Os05g0595100	gene	-0.978006	3.90642e-08	7.81283e-07	blue
N-stearoyl valine	metabolite	Os10g0501500	gene	-0.98651	3.43969e-09	6.87938e-08	blue
16-F1t-PhytoP	metabolite	Os09g0537700	gene	-0.761669	0.00399375	0.00792662	blue
16-F1t-PhytoP	metabolite	Os01g0256500	gene	-0.905547	5.0431e-05	0.000100862	blue
16-F1t-PhytoP	metabolite	Os01g0124000	gene	-0.798066	0.00186316	0.00621053	blue
16-F1t-PhytoP	metabolite	Os12g0569500	gene	-0.69344	0.0123894	0.0206489	blue
16-F1t-PhytoP	metabolite	Os04g0493600	gene	-0.661888	0.0190462	0.0346294	blue
16-F1t-PhytoP	metabolite	Os03g0820500	gene	-0.88397	0.000135898	0.000226496	blue
16-F1t-PhytoP	metabolite	Os04g0493400	gene	-0.805636	0.0015603	0.00343516	blue
16-F1t-PhytoP	metabolite	Os11g0454300	gene	-0.788181	0.00232417	0.00422577	blue
16-F1t-PhytoP	metabolite	Os09g0491756	gene	-0.934036	8.79912e-06	2.8601e-05	blue
16-F1t-PhytoP	metabolite	Os12g0570700	gene	-0.903711	5.53524e-05	0.000110705	blue
16-F1t-PhytoP	metabolite	Os10g0517500	gene	-0.853763	0.00040986	0.000745201	blue
16-F1t-PhytoP	metabolite	Os03g0141200	gene	-0.903176	5.68541e-05	9.47568e-05	blue
16-F1t-PhytoP	metabolite	Os04g0244800	gene	-0.915498	2.94052e-05	5.88104e-05	blue
16-F1t-PhytoP	metabolite	Os02g0106100	gene	-0.89809	7.27963e-05	0.000145593	blue
16-F1t-PhytoP	metabolite	Os03g0130300	gene	-0.83655	0.000693497	0.0015411	blue
16-F1t-PhytoP	metabolite	Os12g0458100	gene	-0.769931	0.00339879	0.00637126	blue
16-F1t-PhytoP	metabolite	Os05g0595100	gene	-0.874537	0.000197595	0.000303993	blue
16-F1t-PhytoP	metabolite	Os10g0501500	gene	-0.86367	0.000293688	0.000419555	blue
Sucrose	metabolite	Os09g0537700	gene	-0.712254	0.00935066	0.0116883	blue
Sucrose	metabolite	Os01g0256500	gene	-0.603681	0.0376638	0.0376638	blue
Sucrose	metabolite	Os01g0124000	gene	-0.64255	0.0242383	0.0302979	blue
Sucrose	metabolite	Os12g0569500	gene	-0.771886	0.00326848	0.00950525	blue
Sucrose	metabolite	Os04g0493600	gene	-0.668568	0.0174585	0.0346294	blue
Sucrose	metabolite	Os04g0493400	gene	-0.623357	0.0303378	0.0356916	blue
Sucrose	metabolite	Os10g0517500	gene	-0.672837	0.0164959	0.0173641	blue
Sucrose	metabolite	Os03g0130300	gene	-0.650978	0.0218633	0.0257216	blue
Sucrose	metabolite	Os12g0458100	gene	-0.635645	0.0263193	0.0328991	blue
Sucrose	metabolite	Os10g0501500	gene	-0.595777	0.0409342	0.0409342	blue
9-hydroxy-10E,14Z-octadecadien-12-ynoic acid	metabolite	Os09g0537700	gene	-0.78897	0.00228446	0.00652702	blue
9-hydroxy-10E,14Z-octadecadien-12-ynoic acid	metabolite	Os01g0256500	gene	-0.919808	2.28014e-05	5.06699e-05	blue
9-hydroxy-10E,14Z-octadecadien-12-ynoic acid	metabolite	Os01g0124000	gene	-0.82064	0.0010726	0.00429042	blue
9-hydroxy-10E,14Z-octadecadien-12-ynoic acid	metabolite	Os12g0569500	gene	-0.719619	0.0083273	0.0166546	blue
9-hydroxy-10E,14Z-octadecadien-12-ynoic acid	metabolite	Os04g0493600	gene	-0.692998	0.0124686	0.027708	blue
9-hydroxy-10E,14Z-octadecadien-12-ynoic acid	metabolite	Os03g0820500	gene	-0.894598	8.56315e-05	0.000155694	blue
9-hydroxy-10E,14Z-octadecadien-12-ynoic acid	metabolite	Os04g0493400	gene	-0.830148	0.000830866	0.0023739	blue
9-hydroxy-10E,14Z-octadecadien-12-ynoic acid	metabolite	Os11g0454300	gene	-0.801798	0.00170872	0.00341744	blue
9-hydroxy-10E,14Z-octadecadien-12-ynoic acid	metabolite	Os09g0491756	gene	-0.946894	3.04194e-06	1.52097e-05	blue
9-hydroxy-10E,14Z-octadecadien-12-ynoic acid	metabolite	Os12g0570700	gene	-0.914355	3.13856e-05	7.8464e-05	blue
9-hydroxy-10E,14Z-octadecadien-12-ynoic acid	metabolite	Os10g0517500	gene	-0.870886	0.000226615	0.000453231	blue
9-hydroxy-10E,14Z-octadecadien-12-ynoic acid	metabolite	Os03g0141200	gene	-0.906851	4.71507e-05	8.57286e-05	blue
9-hydroxy-10E,14Z-octadecadien-12-ynoic acid	metabolite	Os04g0244800	gene	-0.923994	1.75654e-05	4.39136e-05	blue
9-hydroxy-10E,14Z-octadecadien-12-ynoic acid	metabolite	Os02g0106100	gene	-0.906334	4.84319e-05	0.000107626	blue
9-hydroxy-10E,14Z-octadecadien-12-ynoic acid	metabolite	Os03g0130300	gene	-0.859559	0.000338268	0.000966481	blue
9-hydroxy-10E,14Z-octadecadien-12-ynoic acid	metabolite	Os12g0458100	gene	-0.791993	0.00213715	0.00610614	blue
9-hydroxy-10E,14Z-octadecadien-12-ynoic acid	metabolite	Os05g0595100	gene	-0.880831	0.000154456	0.000257426	blue
9-hydroxy-10E,14Z-octadecadien-12-ynoic acid	metabolite	Os10g0501500	gene	-0.878665	0.000168371	0.000280619	blue
Tibouchinin	metabolite	Os09g0537700	gene	-0.855965	0.000381403	0.00256787	blue
Tibouchinin	metabolite	Os01g0256500	gene	-0.952421	1.77246e-06	1.18164e-05	blue
Tibouchinin	metabolite	Os01g0124000	gene	-0.830568	0.000821251	0.00410626	blue
Tibouchinin	metabolite	Os12g0569500	gene	-0.841122	0.000606692	0.00584169	blue
Tibouchinin	metabolite	Os04g0493600	gene	-0.760139	0.00411211	0.0273095	blue
Tibouchinin	metabolite	Os03g0820500	gene	-0.931794	1.03598e-05	5.17991e-05	blue
Tibouchinin	metabolite	Os04g0493400	gene	-0.843441	0.000566006	0.0023739	blue
Tibouchinin	metabolite	Os11g0454300	gene	-0.873954	0.000202029	0.00101015	blue
Tibouchinin	metabolite	Os09g0491756	gene	-0.932271	1.00104e-05	2.8601e-05	blue
Tibouchinin	metabolite	Os12g0570700	gene	-0.877492	0.000176307	0.000271241	blue
Tibouchinin	metabolite	Os10g0517500	gene	-0.957812	9.80401e-07	9.57436e-06	blue
Tibouchinin	metabolite	Os03g0141200	gene	-0.887444	0.000117444	0.000167778	blue
Tibouchinin	metabolite	Os04g0244800	gene	-0.938004	6.49635e-06	1.8561e-05	blue
Tibouchinin	metabolite	Os02g0106100	gene	-0.914938	3.03622e-05	8.20739e-05	blue
Tibouchinin	metabolite	Os03g0130300	gene	-0.914947	3.03469e-05	0.000303469	blue
Tibouchinin	metabolite	Os12g0458100	gene	-0.843255	0.000569187	0.00379458	blue
Tibouchinin	metabolite	Os05g0595100	gene	-0.915192	2.99257e-05	8.12124e-05	blue
Tibouchinin	metabolite	Os10g0501500	gene	-0.953316	1.61428e-06	1.61428e-05	blue
3,4,5-trihydroxy-6-[(2-oxo-2H-chromen-3-yl)oxy]oxane-2-carboxylic acid	metabolite	Os09g0537700	gene	-0.871459	0.000221861	0.00256787	blue
3,4,5-trihydroxy-6-[(2-oxo-2H-chromen-3-yl)oxy]oxane-2-carboxylic acid	metabolite	Os01g0256500	gene	-0.939952	5.55599e-06	2.2224e-05	blue
3,4,5-trihydroxy-6-[(2-oxo-2H-chromen-3-yl)oxy]oxane-2-carboxylic acid	metabolite	Os01g0124000	gene	-0.868225	0.000249789	0.00249789	blue
3,4,5-trihydroxy-6-[(2-oxo-2H-chromen-3-yl)oxy]oxane-2-carboxylic acid	metabolite	Os12g0569500	gene	-0.819889	0.00109378	0.00584169	blue
3,4,5-trihydroxy-6-[(2-oxo-2H-chromen-3-yl)oxy]oxane-2-carboxylic acid	metabolite	Os04g0493600	gene	-0.80292	0.00166426	0.0166426	blue
3,4,5-trihydroxy-6-[(2-oxo-2H-chromen-3-yl)oxy]oxane-2-carboxylic acid	metabolite	Os03g0820500	gene	-0.874459	0.000198185	0.000283121	blue
3,4,5-trihydroxy-6-[(2-oxo-2H-chromen-3-yl)oxy]oxane-2-carboxylic acid	metabolite	Os04g0493400	gene	-0.905109	5.15727e-05	0.000515727	blue
3,4,5-trihydroxy-6-[(2-oxo-2H-chromen-3-yl)oxy]oxane-2-carboxylic acid	metabolite	Os11g0454300	gene	-0.761402	0.00401423	0.00573462	blue
3,4,5-trihydroxy-6-[(2-oxo-2H-chromen-3-yl)oxy]oxane-2-carboxylic acid	metabolite	Os09g0491756	gene	-0.886006	0.00012483	0.000192046	blue
3,4,5-trihydroxy-6-[(2-oxo-2H-chromen-3-yl)oxy]oxane-2-carboxylic acid	metabolite	Os12g0570700	gene	-0.917723	2.58307e-05	7.8464e-05	blue
3,4,5-trihydroxy-6-[(2-oxo-2H-chromen-3-yl)oxy]oxane-2-carboxylic acid	metabolite	Os10g0517500	gene	-0.920625	2.16937e-05	8.6775e-05	blue
3,4,5-trihydroxy-6-[(2-oxo-2H-chromen-3-yl)oxy]oxane-2-carboxylic acid	metabolite	Os03g0141200	gene	-0.847069	0.000506643	0.000675524	blue
3,4,5-trihydroxy-6-[(2-oxo-2H-chromen-3-yl)oxy]oxane-2-carboxylic acid	metabolite	Os04g0244800	gene	-0.891206	9.9736e-05	0.00014248	blue
3,4,5-trihydroxy-6-[(2-oxo-2H-chromen-3-yl)oxy]oxane-2-carboxylic acid	metabolite	Os02g0106100	gene	-0.832081	0.000787344	0.00112478	blue
3,4,5-trihydroxy-6-[(2-oxo-2H-chromen-3-yl)oxy]oxane-2-carboxylic acid	metabolite	Os03g0130300	gene	-0.878468	0.000169686	0.000742584	blue
3,4,5-trihydroxy-6-[(2-oxo-2H-chromen-3-yl)oxy]oxane-2-carboxylic acid	metabolite	Os12g0458100	gene	-0.863374	0.000296733	0.00296733	blue
3,4,5-trihydroxy-6-[(2-oxo-2H-chromen-3-yl)oxy]oxane-2-carboxylic acid	metabolite	Os05g0595100	gene	-0.865517	0.000275221	0.000369331	blue
3,4,5-trihydroxy-6-[(2-oxo-2H-chromen-3-yl)oxy]oxane-2-carboxylic acid	metabolite	Os10g0501500	gene	-0.93557	7.84283e-06	3.13713e-05	blue
12,13,15-trihydroxy-9E-octadecenoic acid	metabolite	Os09g0537700	gene	-0.811196	0.00136307	0.00652702	blue
12,13,15-trihydroxy-9E-octadecenoic acid	metabolite	Os01g0256500	gene	-0.944356	3.8251e-06	1.91255e-05	blue
12,13,15-trihydroxy-9E-octadecenoic acid	metabolite	Os01g0124000	gene	-0.833335	0.000760094	0.00410626	blue
12,13,15-trihydroxy-9E-octadecenoic acid	metabolite	Os12g0569500	gene	-0.747608	0.00518383	0.0115196	blue
12,13,15-trihydroxy-9E-octadecenoic acid	metabolite	Os04g0493600	gene	-0.700204	0.0112234	0.027708	blue
12,13,15-trihydroxy-9E-octadecenoic acid	metabolite	Os03g0820500	gene	-0.91976	2.28674e-05	5.77528e-05	blue
12,13,15-trihydroxy-9E-octadecenoic acid	metabolite	Os04g0493400	gene	-0.839756	0.000631688	0.0023739	blue
12,13,15-trihydroxy-9E-octadecenoic acid	metabolite	Os11g0454300	gene	-0.821068	0.00106066	0.00265166	blue
12,13,15-trihydroxy-9E-octadecenoic acid	metabolite	Os09g0491756	gene	-0.950921	2.06477e-06	1.37651e-05	blue
12,13,15-trihydroxy-9E-octadecenoic acid	metabolite	Os12g0570700	gene	-0.930144	1.1642e-05	5.20747e-05	blue
12,13,15-trihydroxy-9E-octadecenoic acid	metabolite	Os10g0517500	gene	-0.899337	6.85974e-05	0.000195993	blue
12,13,15-trihydroxy-9E-octadecenoic acid	metabolite	Os03g0141200	gene	-0.928203	1.33077e-05	5.29082e-05	blue
12,13,15-trihydroxy-9E-octadecenoic acid	metabolite	Os04g0244800	gene	-0.943582	4.09317e-06	1.36439e-05	blue
12,13,15-trihydroxy-9E-octadecenoic acid	metabolite	Os02g0106100	gene	-0.923097	1.85981e-05	6.19936e-05	blue
12,13,15-trihydroxy-9E-octadecenoic acid	metabolite	Os03g0130300	gene	-0.881356	0.000151217	0.000742584	blue
12,13,15-trihydroxy-9E-octadecenoic acid	metabolite	Os12g0458100	gene	-0.823577	0.000992817	0.00496409	blue
12,13,15-trihydroxy-9E-octadecenoic acid	metabolite	Os05g0595100	gene	-0.909904	4.01261e-05	8.14569e-05	blue
12,13,15-trihydroxy-9E-octadecenoic acid	metabolite	Os10g0501500	gene	-0.912459	3.49031e-05	9.91542e-05	blue
Adenosine	metabolite	Os09g0537700	gene	-0.746477	0.00528993	0.00842351	blue
Adenosine	metabolite	Os01g0256500	gene	-0.935187	8.07324e-06	2.69108e-05	blue
Adenosine	metabolite	Os01g0124000	gene	-0.78108	0.0027057	0.00626089	blue
Adenosine	metabolite	Os12g0569500	gene	-0.709369	0.00977604	0.0177746	blue
Adenosine	metabolite	Os04g0493600	gene	-0.634709	0.0266109	0.0362028	blue
Adenosine	metabolite	Os03g0820500	gene	-0.905536	5.04606e-05	0.000100921	blue
Adenosine	metabolite	Os04g0493400	gene	-0.801067	0.00173815	0.00343516	blue
Adenosine	metabolite	Os11g0454300	gene	-0.781279	0.00269437	0.00438627	blue
Adenosine	metabolite	Os09g0491756	gene	-0.929897	1.18438e-05	2.96095e-05	blue
Adenosine	metabolite	Os12g0570700	gene	-0.910861	3.81033e-05	8.46739e-05	blue
Adenosine	metabolite	Os10g0517500	gene	-0.879948	0.000160017	0.000393217	blue
Adenosine	metabolite	Os03g0141200	gene	-0.93687	7.09855e-06	3.54928e-05	blue
Adenosine	metabolite	Os04g0244800	gene	-0.943899	3.98144e-06	1.36439e-05	blue
Adenosine	metabolite	Os02g0106100	gene	-0.913558	3.28296e-05	8.20739e-05	blue
Adenosine	metabolite	Os03g0130300	gene	-0.827268	0.000899119	0.00163476	blue
Adenosine	metabolite	Os12g0458100	gene	-0.763942	0.00382275	0.00637126	blue
Adenosine	metabolite	Os05g0595100	gene	-0.913745	3.24849e-05	8.12124e-05	blue
Adenosine	metabolite	Os10g0501500	gene	-0.906488	4.80475e-05	0.000106772	blue
16-epi-16-F1t-PhytoP	metabolite	Os09g0537700	gene	-0.731557	0.00684939	0.00978485	blue
16-epi-16-F1t-PhytoP	metabolite	Os01g0256500	gene	-0.886515	0.000122175	0.000187961	blue
16-epi-16-F1t-PhytoP	metabolite	Os01g0124000	gene	-0.769274	0.00344349	0.00626089	blue
16-epi-16-F1t-PhytoP	metabolite	Os12g0569500	gene	-0.659657	0.0195994	0.0261325	blue
16-epi-16-F1t-PhytoP	metabolite	Os04g0493600	gene	-0.627423	0.0289622	0.0362028	blue
16-epi-16-F1t-PhytoP	metabolite	Os03g0820500	gene	-0.874796	0.000195656	0.000283121	blue
16-epi-16-F1t-PhytoP	metabolite	Os04g0493400	gene	-0.774483	0.00310126	0.00516877	blue
16-epi-16-F1t-PhytoP	metabolite	Os11g0454300	gene	-0.778575	0.00285108	0.00438627	blue
16-epi-16-F1t-PhytoP	metabolite	Os09g0491756	gene	-0.923036	1.867e-05	3.734e-05	blue
16-epi-16-F1t-PhytoP	metabolite	Os12g0570700	gene	-0.892568	9.38716e-05	0.000156453	blue
16-epi-16-F1t-PhytoP	metabolite	Os10g0517500	gene	-0.830283	0.000827761	0.00127348	blue
16-epi-16-F1t-PhytoP	metabolite	Os03g0141200	gene	-0.89781	7.37669e-05	0.000113487	blue
16-epi-16-F1t-PhytoP	metabolite	Os04g0244800	gene	-0.906124	4.89583e-05	8.3178e-05	blue
16-epi-16-F1t-PhytoP	metabolite	Os02g0106100	gene	-0.888505	0.000112218	0.000187029	blue
16-epi-16-F1t-PhytoP	metabolite	Os03g0130300	gene	-0.814026	0.00127035	0.00206528	blue
16-epi-16-F1t-PhytoP	metabolite	Os12g0458100	gene	-0.735095	0.00645196	0.0099261	blue
16-epi-16-F1t-PhytoP	metabolite	Os05g0595100	gene	-0.865335	0.000276998	0.000369331	blue
16-epi-16-F1t-PhytoP	metabolite	Os10g0501500	gene	-0.843356	0.000567452	0.000756602	blue
PI(18:4(6Z,9Z,12Z,15Z)/0:0)	metabolite	Os09g0537700	gene	-0.769387	0.00343576	0.00763502	blue
PI(18:4(6Z,9Z,12Z,15Z)/0:0)	metabolite	Os01g0256500	gene	-0.784995	0.0024899	0.00292929	blue
PI(18:4(6Z,9Z,12Z,15Z)/0:0)	metabolite	Os01g0124000	gene	-0.737198	0.00622399	0.0094208	blue
PI(18:4(6Z,9Z,12Z,15Z)/0:0)	metabolite	Os12g0569500	gene	-0.81733	0.00116834	0.00584169	blue
PI(18:4(6Z,9Z,12Z,15Z)/0:0)	metabolite	Os04g0493600	gene	-0.744681	0.0054619	0.0273095	blue
PI(18:4(6Z,9Z,12Z,15Z)/0:0)	metabolite	Os03g0820500	gene	-0.70862	0.00988874	0.0116338	blue
PI(18:4(6Z,9Z,12Z,15Z)/0:0)	metabolite	Os04g0493400	gene	-0.757893	0.00429054	0.00572072	blue
PI(18:4(6Z,9Z,12Z,15Z)/0:0)	metabolite	Os11g0454300	gene	-0.664354	0.0184482	0.0217038	blue
PI(18:4(6Z,9Z,12Z,15Z)/0:0)	metabolite	Os09g0491756	gene	-0.699521	0.0113372	0.0133379	blue
PI(18:4(6Z,9Z,12Z,15Z)/0:0)	metabolite	Os12g0570700	gene	-0.642208	0.0243383	0.0286333	blue
PI(18:4(6Z,9Z,12Z,15Z)/0:0)	metabolite	Os10g0517500	gene	-0.827156	0.000901834	0.00127814	blue
PI(18:4(6Z,9Z,12Z,15Z)/0:0)	metabolite	Os03g0141200	gene	-0.639959	0.0250047	0.0294173	blue
PI(18:4(6Z,9Z,12Z,15Z)/0:0)	metabolite	Os04g0244800	gene	-0.715136	0.00893963	0.0105172	blue
PI(18:4(6Z,9Z,12Z,15Z)/0:0)	metabolite	Os02g0106100	gene	-0.678897	0.0151975	0.0178794	blue
PI(18:4(6Z,9Z,12Z,15Z)/0:0)	metabolite	Os03g0130300	gene	-0.780195	0.00275642	0.00367523	blue
PI(18:4(6Z,9Z,12Z,15Z)/0:0)	metabolite	Os12g0458100	gene	-0.812522	0.00131901	0.00527602	blue
PI(18:4(6Z,9Z,12Z,15Z)/0:0)	metabolite	Os05g0595100	gene	-0.708854	0.00985353	0.0115924	blue
PI(18:4(6Z,9Z,12Z,15Z)/0:0)	metabolite	Os10g0501500	gene	-0.803526	0.00164058	0.0019301	blue
Hexacosanedioic acid	metabolite	Os09g0537700	gene	-0.757042	0.00435964	0.00792662	blue
Hexacosanedioic acid	metabolite	Os01g0256500	gene	-0.932161	1.009e-05	2.88287e-05	blue
Hexacosanedioic acid	metabolite	Os01g0124000	gene	-0.733807	0.00659456	0.0094208	blue
Hexacosanedioic acid	metabolite	Os12g0569500	gene	-0.672281	0.0166191	0.0237416	blue
Hexacosanedioic acid	metabolite	Os04g0493600	gene	-0.644315	0.023726	0.0362028	blue
Hexacosanedioic acid	metabolite	Os03g0820500	gene	-0.957383	1.03059e-06	1.03059e-05	blue
Hexacosanedioic acid	metabolite	Os04g0493400	gene	-0.797457	0.00188934	0.00343516	blue
Hexacosanedioic acid	metabolite	Os11g0454300	gene	-0.892952	9.22642e-05	0.000922642	blue
Hexacosanedioic acid	metabolite	Os09g0491756	gene	-0.938262	6.36471e-06	2.54588e-05	blue
Hexacosanedioic acid	metabolite	Os12g0570700	gene	-0.958579	8.95633e-07	1.79127e-05	blue
Hexacosanedioic acid	metabolite	Os10g0517500	gene	-0.911951	3.5897e-05	0.000119657	blue
Hexacosanedioic acid	metabolite	Os03g0141200	gene	-0.943596	4.08802e-06	2.72534e-05	blue
Hexacosanedioic acid	metabolite	Os04g0244800	gene	-0.959869	7.6631e-07	7.6631e-06	blue
Hexacosanedioic acid	metabolite	Os02g0106100	gene	-0.944048	3.92998e-06	2.92301e-05	blue
Hexacosanedioic acid	metabolite	Os03g0130300	gene	-0.830733	0.000817516	0.00163476	blue
Hexacosanedioic acid	metabolite	Os12g0458100	gene	-0.715099	0.00894478	0.0119264	blue
Hexacosanedioic acid	metabolite	Os05g0595100	gene	-0.941077	5.06464e-06	5.06464e-05	blue
Hexacosanedioic acid	metabolite	Os10g0501500	gene	-0.935989	7.59646e-06	3.13713e-05	blue
