# Supplementary material for: Integrated analysis of transcriptome and metabolome reveals molecular mechanisms of salt tolerance in seedlings of upland rice landrace 17SM-19
Source: Front Plant Sci. 2022 Sep 14;13:961445. doi: 10.3389/fpls.2022.961445 (PMC9515574; doi:10.3389/fpls.2022.961445)
Supplement: Supplementary file 3 [file Data_Sheet_2.zip › Other support data/Correlations of top 100 DEGs and top 100 DAMs at 3 DAS.xlsx]

## Sheet: diff_mRNA-diff_metabolite-Corre
category1	category2	Correlation	Pvalue	Type	Significance	AdjPvalue
Os12g0274700	Genistein 7-O-glucoside-4'-O-apioside	0.763242	0.0774458	Group		0.131557
Os12g0274700	1-O-(2-methoxy-4Z-hexadecenyl)-sn-glycero-3-phosphocholine	-0.722554	0.104786	Group		0.260121
Os12g0274700	Rhamnocitrin 3-(5'''-ferulylapiosyl)-(1->2)-glucoside	0.896906	0.0153948	Group	*	0.0285245
Os12g0274700	Vidarabine	0.969923	0.00134335	Group	**	0.00641317
Os12g0274700	Porson	0.952094	0.00338746	Group	**	0.0193766
Os12g0274700	C16 Sphinganine	0.925029	0.00822018	Group	**	0.0278544
Os12g0274700	Isopalmitic acid	0.986245	0.000282509	Group	***	0.00353136
Os12g0274700	Armillaripin	0.908254	0.0122399	Group	*	0.0350239
Os12g0274700	Isovitexin 2''-O-(6'''-(E)-p-coumaroyl)glucoside	0.866692	0.0254722	Group	*	0.0463581
Os12g0274700	Aflatoxin B2a	0.897086	0.0153419	Group	*	0.0375815
Os12g0274700	16-F1t-PhytoP	0.97543	0.000898139	Group	***	0.00429706
Os12g0274700	N-stearoyl valine	0.989524	0.000164033	Group	***	0.0017937
Os12g0274700	Safingol ( L-threo-sphinganine)	0.942303	0.00489731	Group	**	0.0263002
Os12g0274700	9-hydroxy-10E,14Z-octadecadien-12-ynoic acid	0.979377	0.000633563	Group	***	0.00308496
Os12g0274700	Tibouchinin	0.947357	0.00408395	Group	**	0.0108994
Os12g0274700	Sucrose	0.794574	0.0589653	Group		0.103025
Os12g0274700	3,4,5-trihydroxy-6-[(2-oxo-2H-chromen-3-yl)oxy]oxane-2-carboxylic acid	0.978455	0.000691292	Group	***	0.00366901
Os12g0274700	12,13,15-trihydroxy-9E-octadecenoic acid	0.958807	0.00251036	Group	**	0.00896556
Os12g0274700	16-epi-16-F1t-PhytoP	0.968883	0.00143731	Group	**	0.00612729
Os12g0274700	Adenosine	0.966139	0.00170048	Group	**	0.00904609
Os12g0274700	Hexacosanedioic acid	0.940467	0.00521074	Group	**	0.0130259
Os12g0274700	9-tridecynoic acid	0.998042	5.74408e-06	Group	***	0.000114882
Os12g0274700	PI(18:4(6Z,9Z,12Z,15Z)/0:0)	0.7367	0.0948637	Group		0.169791
Os12g0274700	Norrubrofusarin 6-beta-gentiobioside	-0.787594	0.0628829	Group		0.114519
Os12g0274700	Choline	0.973524	0.00104218	Group	**	0.00314639
Os12g0274700	Clausarinol	0.887161	0.0183807	Group	*	0.0673069
Os12g0274700	Pectachol	0.96341	0.00198371	Group	**	0.00862484
Os12g0274700	Corchorifatty acid F	0.976239	0.000840142	Group	***	0.0043228
Os12g0274700	Meloside A	0.982872	0.000437516	Group	***	0.00273447
Os12g0274700	Isanic acid	0.770793	0.0727833	Group		0.113724
Os12g0274700	Gamma-Linolenic acid	0.689689	0.129499	Group		0.216545
Os12g0274700	D-Glutamine	0.939086	0.00545277	Group	**	0.0159775
Os12g0274700	13-Hydroxy-5'-O-methylmelledonal	-0.921553	0.00898953	Group	**	0.0354234
Os12g0274700	(25S)-11alpha,20,26-trihydroxyecdysone	-0.967245	0.00159177	Group	**	0.00790835
Os12g0274700	PG(16:0/0:0)	0.988024	0.000214269	Group	***	0.00118139
Os12g0274700	alpha-kamlolenic acid	0.964419	0.0018765	Group	**	0.00685592
Os12g0274700	Sucrose 1',4'-(4,4'-dihydroxy-3,3'-dimethoxy-b-truxinate)	-0.944348	0.0045595	Group	**	0.0142484
Os12g0274700	L-Isoleucine	-0.630488	0.179582	Group		0.358783
Os12g0274700	Isoscoparin 2''-O-glucoside	0.968345	0.00148716	Group	**	0.00769917
Os12g0274700	6R,7S-Epoxy-3Z,9Z-eicosadiene	0.891312	0.0170776	Group	*	0.0460559
Os12g0274700	12(13)Ep-9-KODE	-0.899166	0.0147387	Group	*	0.0486122
Os12g0274700	Isoscoparin 2''-(6-(E)-p-coumaroylglucoside)	0.885088	0.0190485	Group	*	0.0409331
Os12g0274700	10-HODTA methyl ester	0.706804	0.116344	Group		0.281436
Os12g0274700	DG(9D3/9D3/0:0)	-0.876203	0.0220399	Group	*	0.0495995
Os12g0274700	Leu-Leu-Leu	0.743075	0.0905358	Group		0.159282
Os12g0274700	Phosphocholine	0.97305	0.00107969	Group	**	0.00465301
Os12g0274700	Lacto-N-triaose	0.977326	0.000765315	Group	***	0.00382658
Os12g0274700	3,4,5-trihydroxy-6-[(2-oxo-2H-chromen-6-yl)oxy]oxane-2-carboxylic acid	0.876531	0.0219258	Group	*	0.0627711
Os12g0274700	9S-HpOTrE	-0.882475	0.0199064	Group	*	0.0586881
Os12g0274700	17-hydroxy-linolenic acid	0.993403	6.51434e-05	Group	***	0.000651434
Os12g0274700	1-Acetoxy-2-hydroxy-16-heptadecyn-4-one	0.700678	0.120982	Group		0.275307
Os12g0274700	9,10,13-TriHOME	0.968554	0.00146773	Group	**	0.00611554
Os12g0274700	MG(18:3(6Z,9Z,12Z)/0:0/0:0)	0.738868	0.0933817	Group		0.204533
Os12g0274700	Deinoxanthin	0.790517	0.061228	Group		0.140082
Os12g0274700	12-OPDA	0.712118	0.112385	Group		0.190482
Os12g0274700	Rhamnocitrin 3-(5'''-p-coumarylapiosyl)-(1->2)-glucoside	0.901836	0.0139813	Group	*	0.0332888
Os12g0274700	N1,N10-Diferuloylspermidine	-0.996486	1.8503e-05	Group	***	0.000462575
Os12g0274700	Tricin 7-[feruloyl-(->2)-glucuronyl-(1->2)-glucuronide]	-0.714105	0.11092	Group		0.239625
Os12g0274700	Descladinose roxithromycin	0.971649	0.00119425	Group	**	0.00542839
Os12g0274700	Estriol-16-Glucuronide	-0.906313	0.0127546	Group	*	0.0318866
Os12g0274700	8,8a-Deoxyoleandolide	-0.990171	0.000144448	Group	***	0.00206354
Os12g0274700	6-({8,8-dimethyl-2-oxo-4-phenyl-2H,8H-pyrano[2,3-f]chromen-5-yl}oxy)-3,4,5-trihydroxyoxane-2-carboxylic acid	0.91158	0.0113816	Group	*	0.0328562
Os12g0274700	Serylarginine	0.981604	0.00050451	Group	***	0.00223184
Os12g0274700	Methylphosphate	0.842988	0.0350436	Group	*	0.111532
Os12g0274700	2-Keto-3-deoxyoctonate (KDO)	0.96541	0.00177401	Group	**	0.00693094
Os12g0274700	Okanin 4'-(6''-acetylglucoside)	-0.858554	0.0285954	Group	*	0.0846485
Os12g0274700	N-Undecanoylglycine	0.972715	0.00110651	Group	**	0.00650812
Os12g0274700	Dihydroartemisinin	-0.929493	0.00728162	Group	**	0.0239305
Os12g0274700	L-Glutamic acid	0.989996	0.000149623	Group	***	0.00159675
Os12g0274700	Jaceosidin	0.793549	0.0595335	Group		0.132384
Os12g0274700	8(R)-Hydroperoxylinoleic acid	-0.689037	0.130012	Group		0.311737
Os12g0274700	Linoleamide	0.929421	0.00729623	Group	**	0.0252712
Os12g0274700	16-epi-16-J1-PhytoP	-0.841299	0.0357806	Group	*	0.110796
Os12g0274700	(7'S,8'S)-4,7'-Epoxy-3,8'-bilign-7-ene-3',5-dimethoxy-4',9,9'-triol 4'-glucoside	-0.908728	0.0121157	Group	*	0.0381918
Os12g0274700	LysoPE(16:0/0:0)	0.856307	0.0294881	Group	*	0.0819228
Os12g0274700	Indoleacrylic acid	-0.873056	0.0231492	Group	*	0.0545019
Os12g0274700	Cucurbic acid	0.980184	0.00058513	Group	***	0.00292565
Os12g0274700	Norophthalmic acid	0.926694	0.00786367	Group	**	0.022102
Os12g0274700	ent-16-epi-16-J1-PhytoP	0.868682	0.0247344	Group	*	0.0449717
Os12g0274700	Raffinose	-0.979006	0.000656523	Group	***	0.00575878
Os12g0274700	ent-16-L1-PhytoP	-0.844736	0.034289	Group	*	0.108759
Os12g0274700	N-di-Demethyl roxithromycin	-0.704616	0.117991	Group		0.217652
Os12g0274700	2,3-dinor Prostaglandin E1	-0.958363	0.00256442	Group	**	0.0116564
Os12g0274700	(1S,2S)-3-oxo-2-pentyl-cyclopentanebutanoic acid	0.992961	7.41403e-05	Group	***	0.000401354
Os12g0274700	avocadenyne acetate	0.702052	0.119935	Group		0.2906
Os12g0274700	delta14-9-PhytoF	-0.948506	0.00390918	Group	**	0.0192914
Os12g0274700	Cholic acid glucuronide	0.684336	0.133739	Group		0.246097
Os12g0274700	Glabranin	-0.914449	0.0106654	Group	*	0.0278136
Os12g0274700	Dimethyl trisulfide	0.984075	0.000378406	Group	***	0.00202836
Os12g0274700	Rhamnazin 3-rutinoside	-0.9451	0.00443824	Group	**	0.0269308
Os12g0274700	16-E1t-PhytoP	-0.934364	0.00632076	Group	**	0.0271067
Os12g0274700	MGDG(18:3(9Z,12Z,15Z)/18:3(9Z,12Z,15Z))	0.874425	0.0226636	Group	*	0.076132
Os12g0274700	LysoPC(18:2(9Z,12Z))	0.968426	0.00147967	Group	**	0.00657448
Os12g0274700	9-A1-PhytoP	-0.882993	0.0197349	Group	*	0.0630312
Os12g0274700	(9Z)-3-hydroxyoctadecenoylcarnitine	0.9825	0.000456695	Group	***	0.00570868
Os12g0274700	Pectenol A/ (Pectenol)	0.883682	0.0195079	Group	*	0.0621468
Os12g0274700	Linalool oxide D 3-[apiosyl-(1->6)-glucoside]	0.868528	0.0247912	Group	*	0.0576539
Os12g0274700	15-F2t-IsoP	-0.994325	4.82187e-05	Group	***	0.000870087
Os12g0274700	Tromethamine	0.888742	0.0178789	Group	*	0.0431885
Os12g0274700	PC(18:2(2E,4E)/0:0)	0.996589	1.74291e-05	Group	***	0.000348582
Os01g0720500	Genistein 7-O-glucoside-4'-O-apioside	0.776818	0.0691571	Group		0.130485
Os01g0720500	1-O-(2-methoxy-4Z-hexadecenyl)-sn-glycero-3-phosphocholine	-0.690564	0.128812	Group		0.260121
Os01g0720500	Rhamnocitrin 3-(5'''-ferulylapiosyl)-(1->2)-glucoside	0.908986	0.0120483	Group	*	0.0285245
Os01g0720500	Vidarabine	0.976797	0.000801296	Group	***	0.00641317
Os01g0720500	Porson	0.956315	0.0028209	Group	**	0.0193766
Os01g0720500	C16 Sphinganine	0.932287	0.0067224	Group	**	0.0278544
Os01g0720500	Isopalmitic acid	0.981064	0.000534472	Group	***	0.00477548
Os01g0720500	Armillaripin	0.918275	0.0097456	Group	**	0.0350239
Os01g0720500	Isovitexin 2''-O-(6'''-(E)-p-coumaroyl)glucoside	0.873388	0.023031	Group	*	0.0463581
Os01g0720500	Aflatoxin B2a	0.90223	0.0138712	Group	*	0.0375815
Os01g0720500	16-F1t-PhytoP	0.98249	0.00045722	Group	***	0.00329089
Os01g0720500	N-stearoyl valine	0.98639	0.000276586	Group	***	0.0017937
Os01g0720500	Safingol ( L-threo-sphinganine)	0.928758	0.00743237	Group	**	0.0263002
Os01g0720500	9-hydroxy-10E,14Z-octadecadien-12-ynoic acid	0.985687	0.000305809	Group	***	0.0026223
Os01g0720500	Tibouchinin	0.959309	0.00244991	Group	**	0.0108994
Os01g0720500	Sucrose	0.797355	0.0574366	Group		0.103025
Os01g0720500	3,4,5-trihydroxy-6-[(2-oxo-2H-chromen-3-yl)oxy]oxane-2-carboxylic acid	0.98118	0.000527968	Group	***	0.0032998
Os01g0720500	12,13,15-trihydroxy-9E-octadecenoic acid	0.968294	0.00149199	Group	**	0.00758449
Os01g0720500	16-epi-16-F1t-PhytoP	0.976486	0.000822886	Group	***	0.00461518
Os01g0720500	Adenosine	0.966971	0.00161837	Group	**	0.00904609
Os01g0720500	Hexacosanedioic acid	0.946495	0.00421753	Group	**	0.0110988
Os01g0720500	9-tridecynoic acid	0.998787	2.20655e-06	Group	***	7.35517e-05
Os01g0720500	PI(18:4(6Z,9Z,12Z,15Z)/0:0)	0.764137	0.0768862	Group		0.169791
Os01g0720500	Norrubrofusarin 6-beta-gentiobioside	-0.79166	0.060587	Group		0.114519
Os01g0720500	Choline	0.977363	0.000762817	Group	***	0.00271669
Os01g0720500	Clausarinol	0.888034	0.0181028	Group	*	0.0673069
Os01g0720500	Pectachol	0.969707	0.00136257	Group	**	0.00821632
Os01g0720500	Corchorifatty acid F	0.983049	0.000428577	Group	***	0.00359663
Os01g0720500	Meloside A	0.989598	0.000161734	Group	***	0.00217663
Os01g0720500	Isanic acid	0.781279	0.0665264	Group		0.11296
Os01g0720500	Gamma-Linolenic acid	0.705981	0.116962	Group		0.216545
Os01g0720500	D-Glutamine	0.951119	0.00352557	Group	**	0.0146453
Os01g0720500	13-Hydroxy-5'-O-methylmelledonal	-0.908369	0.0122098	Group	*	0.0354234
Os01g0720500	(25S)-11alpha,20,26-trihydroxyecdysone	-0.966505	0.0016641	Group	**	0.00790835
Os01g0720500	PG(16:0/0:0)	0.989541	0.000163513	Group	***	0.00118139
Os01g0720500	alpha-kamlolenic acid	0.973167	0.00107033	Group	**	0.00578517
Os01g0720500	Sucrose 1',4'-(4,4'-dihydroxy-3,3'-dimethoxy-b-truxinate)	-0.954461	0.00306353	Group	**	0.0129984
Os01g0720500	L-Isoleucine	-0.629798	0.180207	Group		0.358783
Os01g0720500	Isoscoparin 2''-O-glucoside	0.97318	0.00106935	Group	**	0.00769917
Os01g0720500	6R,7S-Epoxy-3Z,9Z-eicosadiene	0.899463	0.0146535	Group	*	0.0460559
Os01g0720500	12(13)Ep-9-KODE	-0.894721	0.016042	Group	*	0.0486122
Os01g0720500	Isoscoparin 2''-(6-(E)-p-coumaroylglucoside)	0.895472	0.015818	Group	*	0.0409331
Os01g0720500	10-HODTA methyl ester	0.686658	0.131892	Group		0.281436
Os01g0720500	DG(9D3/9D3/0:0)	-0.876574	0.0219108	Group	*	0.0495995
Os01g0720500	Leu-Leu-Leu	0.742811	0.0907132	Group		0.159282
Os01g0720500	Phosphocholine	0.980187	0.000584923	Group	***	0.00448781
Os01g0720500	Lacto-N-triaose	0.981222	0.000525608	Group	***	0.0037449
Os01g0720500	3,4,5-trihydroxy-6-[(2-oxo-2H-chromen-6-yl)oxy]oxane-2-carboxylic acid	0.866751	0.0254499	Group	*	0.0627711
Os01g0720500	9S-HpOTrE	-0.876752	0.021849	Group	*	0.0606917
Os01g0720500	17-hydroxy-linolenic acid	0.99342	6.47943e-05	Group	***	0.000651434
Os01g0720500	1-Acetoxy-2-hydroxy-16-heptadecyn-4-one	0.68454	0.133576	Group		0.275307
Os01g0720500	9,10,13-TriHOME	0.976482	0.000823148	Group	***	0.00485707
Os01g0720500	MG(18:3(6Z,9Z,12Z)/0:0/0:0)	0.720998	0.105904	Group		0.204533
Os01g0720500	Deinoxanthin	0.800529	0.0557147	Group		0.140082
Os01g0720500	12-OPDA	0.723454	0.104142	Group		0.185967
Os01g0720500	Rhamnocitrin 3-(5'''-p-coumarylapiosyl)-(1->2)-glucoside	0.905531	0.0129651	Group	*	0.0330343
Os01g0720500	N1,N10-Diferuloylspermidine	-0.993192	6.93692e-05	Group	***	0.00053361
Os01g0720500	Tricin 7-[feruloyl-(->2)-glucuronyl-(1->2)-glucuronide]	-0.688829	0.130176	Group		0.239625
Os01g0720500	Descladinose roxithromycin	0.979379	0.000633447	Group	***	0.00431057
Os01g0720500	Estriol-16-Glucuronide	-0.90106	0.0141995	Group	*	0.0319603
Os01g0720500	8,8a-Deoxyoleandolide	-0.983222	0.000419913	Group	***	0.00277395
Os01g0720500	6-({8,8-dimethyl-2-oxo-4-phenyl-2H,8H-pyrano[2,3-f]chromen-5-yl}oxy)-3,4,5-trihydroxyoxane-2-carboxylic acid	0.913865	0.0108094	Group	*	0.0328562
Os01g0720500	Serylarginine	0.984635	0.000352295	Group	***	0.00195719
Os01g0720500	Methylphosphate	0.829385	0.0411812	Group	*	0.111532
Os01g0720500	2-Keto-3-deoxyoctonate (KDO)	0.965822	0.00173227	Group	**	0.00693094
Os01g0720500	Okanin 4'-(6''-acetylglucoside)	-0.849395	0.0323149	Group	*	0.0846485
Os01g0720500	N-Undecanoylglycine	0.969094	0.00141803	Group	**	0.00650812
Os01g0720500	Dihydroartemisinin	-0.936487	0.00592271	Group	**	0.0222818
Os01g0720500	L-Glutamic acid	0.993635	6.06421e-05	Group	***	0.00151605
Os01g0720500	Jaceosidin	0.794792	0.0588446	Group		0.132384
Os01g0720500	8(R)-Hydroperoxylinoleic acid	-0.691362	0.128186	Group		0.311737
Os01g0720500	Linoleamide	0.937276	0.00577798	Group	**	0.0252712
Os01g0720500	16-epi-16-J1-PhytoP	-0.825344	0.0430934	Group	*	0.110796
Os01g0720500	(7'S,8'S)-4,7'-Epoxy-3,8'-bilign-7-ene-3',5-dimethoxy-4',9,9'-triol 4'-glucoside	-0.906631	0.0126697	Group	*	0.0382371
Os01g0720500	LysoPE(16:0/0:0)	0.846353	0.0335975	Group	*	0.0819228
Os01g0720500	Indoleacrylic acid	-0.870744	0.0239808	Group	*	0.0545019
Os01g0720500	Cucurbic acid	0.987278	0.000241751	Group	***	0.0026851
Os01g0720500	Norophthalmic acid	0.943033	0.00477535	Group	**	0.0186415
Os01g0720500	ent-16-epi-16-J1-PhytoP	0.879644	0.0208565	Group	*	0.0446843
Os01g0720500	Raffinose	-0.977443	0.000757509	Group	***	0.00575878
Os01g0720500	ent-16-L1-PhytoP	-0.835654	0.0382949	Group	*	0.108759
Os01g0720500	N-di-Demethyl roxithromycin	-0.713037	0.111706	Group		0.217652
Os01g0720500	2,3-dinor Prostaglandin E1	-0.949192	0.00380663	Group	**	0.013899
Os01g0720500	(1S,2S)-3-oxo-2-pentyl-cyclopentanebutanoic acid	0.99308	7.16611e-05	Group	***	0.000401354
Os01g0720500	avocadenyne acetate	0.682551	0.135166	Group		0.2906
Os01g0720500	delta14-9-PhytoF	-0.93706	0.00581744	Group	**	0.0192914
Os01g0720500	Cholic acid glucuronide	0.68331	0.134558	Group		0.246097
Os01g0720500	Glabranin	-0.916171	0.0102464	Group	*	0.0278136
Os01g0720500	Dimethyl trisulfide	0.987787	0.000222835	Group	***	0.00202836
Os01g0720500	Rhamnazin 3-rutinoside	-0.932068	0.00676542	Group	**	0.0269308
Os01g0720500	16-E1t-PhytoP	-0.926443	0.00791686	Group	**	0.0271067
Os01g0720500	MGDG(18:3(9Z,12Z,15Z)/18:3(9Z,12Z,15Z))	0.858679	0.0285461	Group	*	0.076132
Os01g0720500	LysoPC(18:2(9Z,12Z))	0.967224	0.00159382	Group	**	0.00657448
Os01g0720500	9-A1-PhytoP	-0.874347	0.0226912	Group	*	0.0630312
Os01g0720500	(9Z)-3-hydroxyoctadecenoylcarnitine	0.975225	0.000913089	Group	***	0.00576079
Os01g0720500	Pectenol A/ (Pectenol)	0.876119	0.0220693	Group	*	0.0621468
Os01g0720500	Linalool oxide D 3-[apiosyl-(1->6)-glucoside]	0.862719	0.0269755	Group	*	0.0599457
Os01g0720500	15-F2t-IsoP	-0.990642	0.000130954	Group	***	0.00103481
Os01g0720500	Tromethamine	0.904334	0.0132901	Group	*	0.0431885
Os01g0720500	PC(18:2(2E,4E)/0:0)	0.995096	3.6009e-05	Group	***	0.000461879
Os09g0537700	Genistein 7-O-glucoside-4'-O-apioside	-0.748681	0.0868048	Group		0.134302
Os09g0537700	1-O-(2-methoxy-4Z-hexadecenyl)-sn-glycero-3-phosphocholine	0.697577	0.12336	Group		0.260121
Os09g0537700	Rhamnocitrin 3-(5'''-ferulylapiosyl)-(1->2)-glucoside	-0.904555	0.0132299	Group	*	0.0285245
Os09g0537700	Vidarabine	-0.96376	0.00194625	Group	**	0.0069574
Os09g0537700	Porson	-0.956408	0.00280902	Group	**	0.0193766
Os09g0537700	C16 Sphinganine	-0.942777	0.00481795	Group	**	0.0278544
Os09g0537700	Isopalmitic acid	-0.978164	0.000710021	Group	***	0.00477548
Os09g0537700	Armillaripin	-0.90821	0.0122515	Group	*	0.0350239
Os09g0537700	Isovitexin 2''-O-(6'''-(E)-p-coumaroyl)glucoside	-0.86567	0.0258548	Group	*	0.0463581
Os09g0537700	Aflatoxin B2a	-0.927319	0.00773178	Group	**	0.0375815
Os09g0537700	16-F1t-PhytoP	-0.983579	0.000402274	Group	***	0.00329089
Os09g0537700	N-stearoyl valine	-0.97901	0.00065622	Group	***	0.00199288
Os09g0537700	Safingol ( L-threo-sphinganine)	-0.933757	0.00643694	Group	**	0.0263002
Os09g0537700	9-hydroxy-10E,14Z-octadecadien-12-ynoic acid	-0.986318	0.000279513	Group	***	0.0026223
Os09g0537700	Tibouchinin	-0.952016	0.00339851	Group	**	0.0108994
Os09g0537700	Sucrose	-0.802323	0.054752	Group		0.103025
Os09g0537700	3,4,5-trihydroxy-6-[(2-oxo-2H-chromen-3-yl)oxy]oxane-2-carboxylic acid	-0.990904	0.000123725	Group	***	0.00231253
Os09g0537700	12,13,15-trihydroxy-9E-octadecenoic acid	-0.9713	0.00122375	Group	**	0.00758449
Os09g0537700	16-epi-16-F1t-PhytoP	-0.977118	0.00077942	Group	***	0.00461518
Os09g0537700	Adenosine	-0.979922	0.000600649	Group	***	0.00904609
Os09g0537700	Hexacosanedioic acid	-0.926267	0.00795445	Group	**	0.0150084
Os09g0537700	9-tridecynoic acid	-0.991139	0.000117418	Group	***	0.000596839
Os09g0537700	PI(18:4(6Z,9Z,12Z,15Z)/0:0)	-0.747135	0.0878267	Group		0.169791
Os09g0537700	Norrubrofusarin 6-beta-gentiobioside	0.82624	0.0426658	Group	*	0.114519
Os09g0537700	Choline	-0.951841	0.00342314	Group	**	0.00586683
Os09g0537700	Clausarinol	-0.898628	0.0148936	Group	*	0.0673069
Os09g0537700	Pectachol	-0.977863	0.000729616	Group	***	0.00821632
Os09g0537700	Corchorifatty acid F	-0.985403	0.000318044	Group	***	0.00359663
Os09g0537700	Meloside A	-0.98596	0.000294297	Group	***	0.00249133
Os09g0537700	Isanic acid	-0.788934	0.0621222	Group		0.11296
Os09g0537700	Gamma-Linolenic acid	-0.72222	0.105026	Group		0.216545
Os09g0537700	D-Glutamine	-0.922293	0.00882285	Group	**	0.0183809
Os09g0537700	13-Hydroxy-5'-O-methylmelledonal	0.920415	0.00924863	Group	**	0.0354234
Os09g0537700	(25S)-11alpha,20,26-trihydroxyecdysone	0.969118	0.00141585	Group	**	0.00790835
Os09g0537700	PG(16:0/0:0)	-0.979452	0.000628995	Group	***	0.00174462
Os09g0537700	alpha-kamlolenic acid	-0.972806	0.00109918	Group	**	0.00578517
Os09g0537700	Sucrose 1',4'-(4,4'-dihydroxy-3,3'-dimethoxy-b-truxinate)	0.957238	0.00270376	Group	**	0.0129984
Os09g0537700	L-Isoleucine	0.549431	0.258783	Group		0.37995
Os09g0537700	Isoscoparin 2''-O-glucoside	-0.982857	0.000438287	Group	***	0.00665595
Os09g0537700	6R,7S-Epoxy-3Z,9Z-eicosadiene	-0.916531	0.0101599	Group	*	0.0460559
Os09g0537700	12(13)Ep-9-KODE	0.902909	0.0136825	Group	*	0.0486122
Os09g0537700	Isoscoparin 2''-(6-(E)-p-coumaroylglucoside)	-0.921217	0.00906567	Group	**	0.0376768
Os09g0537700	10-HODTA methyl ester	-0.719246	0.107169	Group		0.281436
Os09g0537700	DG(9D3/9D3/0:0)	0.831928	0.0399984	Group	*	0.0606037
Os09g0537700	Leu-Leu-Leu	-0.723523	0.104093	Group		0.162265
Os09g0537700	Phosphocholine	-0.972021	0.00116325	Group	**	0.00465301
Os09g0537700	Lacto-N-triaose	-0.979934	0.000599914	Group	***	0.0037449
Os09g0537700	3,4,5-trihydroxy-6-[(2-oxo-2H-chromen-6-yl)oxy]oxane-2-carboxylic acid	-0.902551	0.0137819	Group	*	0.0627711
Os09g0537700	9S-HpOTrE	0.901134	0.0141786	Group	*	0.0525134
Os09g0537700	17-hydroxy-linolenic acid	-0.995807	2.63383e-05	Group	***	0.000627365
Os09g0537700	1-Acetoxy-2-hydroxy-16-heptadecyn-4-one	-0.71159	0.112775	Group		0.275307
Os09g0537700	9,10,13-TriHOME	-0.979942	0.000599424	Group	***	0.00461096
Os09g0537700	MG(18:3(6Z,9Z,12Z)/0:0/0:0)	-0.731703	0.0983185	Group		0.204533
Os09g0537700	Deinoxanthin	-0.770309	0.0730778	Group		0.140082
Os09g0537700	12-OPDA	-0.676134	0.140349	Group		0.206449
Os09g0537700	Rhamnocitrin 3-(5'''-p-coumarylapiosyl)-(1->2)-glucoside	-0.929574	0.00726501	Group	**	0.0330343
Os09g0537700	N1,N10-Diferuloylspermidine	0.99193	9.7433e-05	Group	***	0.000608956
Os09g0537700	Tricin 7-[feruloyl-(->2)-glucuronyl-(1->2)-glucuronide]	0.726479	0.101989	Group		0.239625
Os09g0537700	Descladinose roxithromycin	-0.980655	0.000557716	Group	***	0.00431057
Os09g0537700	Estriol-16-Glucuronide	0.855765	0.0297052	Group	*	0.0471511
Os09g0537700	8,8a-Deoxyoleandolide	0.986941	0.000254681	Group	***	0.00212234
Os09g0537700	6-({8,8-dimethyl-2-oxo-4-phenyl-2H,8H-pyrano[2,3-f]chromen-5-yl}oxy)-3,4,5-trihydroxyoxane-2-carboxylic acid	-0.945563	0.00436444	Group	**	0.0290963
Os09g0537700	Serylarginine	-0.963727	0.00194974	Group	**	0.00361063
Os09g0537700	Methylphosphate	-0.847818	0.0329768	Group	*	0.111532
Os09g0537700	2-Keto-3-deoxyoctonate (KDO)	-0.948611	0.00389346	Group	**	0.00810986
Os09g0537700	Okanin 4'-(6''-acetylglucoside)	0.835111	0.0385412	Group	*	0.0846485
Os09g0537700	N-Undecanoylglycine	-0.962504	0.0020826	Group	**	0.00650812
Os09g0537700	Dihydroartemisinin	0.951889	0.00341634	Group	**	0.0222818
Os09g0537700	L-Glutamic acid	-0.979572	0.000621716	Group	***	0.00282598
Os09g0537700	Jaceosidin	-0.82975	0.04101	Group	*	0.132384
Os09g0537700	8(R)-Hydroperoxylinoleic acid	0.692278	0.12747	Group		0.311737
Os09g0537700	Linoleamide	-0.94599	0.0042969	Group	**	0.0252712
Os09g0537700	16-epi-16-J1-PhytoP	0.851325	0.0315133	Group	*	0.110796
Os09g0537700	(7'S,8'S)-4,7'-Epoxy-3,8'-bilign-7-ene-3',5-dimethoxy-4',9,9'-triol 4'-glucoside	0.943936	0.00462671	Group	**	0.0308206
Os09g0537700	LysoPE(16:0/0:0)	-0.893445	0.0164262	Group	*	0.0819228
Os09g0537700	Indoleacrylic acid	0.820688	0.0453464	Group	*	0.0697636
Os09g0537700	Cucurbic acid	-0.985421	0.000317253	Group	***	0.0026851
Os09g0537700	Norophthalmic acid	-0.922566	0.00876181	Group	**	0.0225005
Os09g0537700	ent-16-epi-16-J1-PhytoP	-0.863931	0.0265125	Group	*	0.0463533
Os09g0537700	Raffinose	0.981034	0.000536134	Group	***	0.00575878
Os09g0537700	ent-16-L1-PhytoP	0.849988	0.0320674	Group	*	0.108759
Os09g0537700	N-di-Demethyl roxithromycin	0.638754	0.172177	Group		0.227492
Os09g0537700	2,3-dinor Prostaglandin E1	0.964735	0.00184352	Group	**	0.0116564
Os09g0537700	(1S,2S)-3-oxo-2-pentyl-cyclopentanebutanoic acid	-0.985709	0.000304874	Group	***	0.00112916
Os09g0537700	avocadenyne acetate	-0.713923	0.111054	Group		0.2906
Os09g0537700	delta14-9-PhytoF	0.953778	0.00315532	Group	**	0.0186716
Os09g0537700	Cholic acid glucuronide	-0.753337	0.0837604	Group		0.246097
Os09g0537700	Glabranin	0.941108	0.00510028	Group	**	0.0278136
Os09g0537700	Dimethyl trisulfide	-0.980643	0.000558395	Group	***	0.00202836
Os09g0537700	Rhamnazin 3-rutinoside	0.929736	0.00723212	Group	**	0.0269308
Os09g0537700	16-E1t-PhytoP	0.936426	0.00593396	Group	**	0.0271067
Os09g0537700	MGDG(18:3(9Z,12Z,15Z)/18:3(9Z,12Z,15Z))	-0.888061	0.0180943	Group	*	0.076132
Os09g0537700	LysoPC(18:2(9Z,12Z))	-0.986499	0.000272169	Group	***	0.00388813
Os09g0537700	9-A1-PhytoP	0.892281	0.01678	Group	*	0.0630312
Os09g0537700	(9Z)-3-hydroxyoctadecenoylcarnitine	-0.97887	0.000665009	Group	***	0.00576079
Os09g0537700	Pectenol A/ (Pectenol)	-0.891968	0.0168758	Group	*	0.0621468
Os09g0537700	Linalool oxide D 3-[apiosyl-(1->6)-glucoside]	-0.822429	0.0444976	Group	*	0.0706312
Os09g0537700	15-F2t-IsoP	0.993621	6.09061e-05	Group	***	0.000870087
Os09g0537700	Tromethamine	-0.866411	0.025577	Group	*	0.0459675
Os09g0537700	PC(18:2(2E,4E)/0:0)	-0.997677	8.08703e-06	Group	***	0.000217641
Os01g0256500	Genistein 7-O-glucoside-4'-O-apioside	-0.792032	0.0603785	Group		0.125928
Os01g0256500	1-O-(2-methoxy-4Z-hexadecenyl)-sn-glycero-3-phosphocholine	0.716959	0.108831	Group		0.260121
Os01g0256500	Rhamnocitrin 3-(5'''-ferulylapiosyl)-(1->2)-glucoside	-0.923159	0.00862991	Group	**	0.0285245
Os01g0256500	Vidarabine	-0.972114	0.00115563	Group	**	0.00641317
Os01g0256500	Porson	-0.940925	0.00513178	Group	**	0.0193766
Os01g0256500	C16 Sphinganine	-0.913949	0.0107887	Group	*	0.0283912
Os01g0256500	Isopalmitic acid	-0.971143	0.00123708	Group	**	0.00542637
Os01g0256500	Armillaripin	-0.904122	0.0133481	Group	*	0.0350239
Os01g0256500	Isovitexin 2''-O-(6'''-(E)-p-coumaroyl)glucoside	-0.897036	0.0153567	Group	*	0.0454376
Os01g0256500	Aflatoxin B2a	-0.906621	0.0126724	Group	*	0.0375815
Os01g0256500	16-F1t-PhytoP	-0.983013	0.000430363	Group	***	0.00329089
Os01g0256500	N-stearoyl valine	-0.987831	0.000221218	Group	***	0.0017937
Os01g0256500	Safingol ( L-threo-sphinganine)	-0.918124	0.00978119	Group	**	0.0263002
Os01g0256500	9-hydroxy-10E,14Z-octadecadien-12-ynoic acid	-0.98677	0.000261405	Group	***	0.0026223
Os01g0256500	Tibouchinin	-0.960857	0.00226827	Group	**	0.0108994
Os01g0256500	Sucrose	-0.832747	0.0396209	Group	*	0.103025
Os01g0256500	3,4,5-trihydroxy-6-[(2-oxo-2H-chromen-3-yl)oxy]oxane-2-carboxylic acid	-0.985272	0.000323769	Group	***	0.00312567
Os01g0256500	12,13,15-trihydroxy-9E-octadecenoic acid	-0.970415	0.00129996	Group	**	0.00758449
Os01g0256500	16-epi-16-F1t-PhytoP	-0.980221	0.000582921	Group	***	0.00461518
Os01g0256500	Adenosine	-0.972247	0.00114466	Group	**	0.00904609
Os01g0256500	Hexacosanedioic acid	-0.955502	0.00292601	Group	**	0.0101618
Os01g0256500	9-tridecynoic acid	-0.998509	3.33388e-06	Group	***	8.3347e-05
Os01g0256500	PI(18:4(6Z,9Z,12Z,15Z)/0:0)	-0.730729	0.0989986	Group		0.170858
Os01g0256500	Norrubrofusarin 6-beta-gentiobioside	0.8257	0.0429229	Group	*	0.114519
Os01g0256500	Choline	-0.980026	0.000594477	Group	***	0.00228645
Os01g0256500	Clausarinol	-0.848932	0.0325083	Group	*	0.0724328
Os01g0256500	Pectachol	-0.952631	0.00331256	Group	**	0.0100381
Os01g0256500	Corchorifatty acid F	-0.981883	0.000489392	Group	***	0.00359663
Os01g0256500	Meloside A	-0.987075	0.000249507	Group	***	0.00249133
Os01g0256500	Isanic acid	-0.818396	0.0464753	Group	*	0.11296
Os01g0256500	Gamma-Linolenic acid	-0.716855	0.108906	Group		0.216545
Os01g0256500	D-Glutamine	-0.941931	0.00496013	Group	**	0.0158689
Os01g0256500	13-Hydroxy-5'-O-methylmelledonal	0.899917	0.0145236	Group	*	0.0354234
Os01g0256500	(25S)-11alpha,20,26-trihydroxyecdysone	0.948842	0.00385877	Group	**	0.0104291
Os01g0256500	PG(16:0/0:0)	-0.994704	4.19998e-05	Group	***	0.00105
Os01g0256500	alpha-kamlolenic acid	-0.976834	0.000798753	Group	***	0.00578517
Os01g0256500	Sucrose 1',4'-(4,4'-dihydroxy-3,3'-dimethoxy-b-truxinate)	0.940274	0.00524421	Group	**	0.0145672
Os01g0256500	L-Isoleucine	0.626196	0.183479	Group		0.358783
Os01g0256500	Isoscoparin 2''-O-glucoside	-0.971318	0.00122216	Group	**	0.00769917
Os01g0256500	6R,7S-Epoxy-3Z,9Z-eicosadiene	-0.878333	0.0213037	Group	*	0.0465127
Os01g0256500	12(13)Ep-9-KODE	0.867493	0.0251737	Group	*	0.0582525
Os01g0256500	Isoscoparin 2''-(6-(E)-p-coumaroylglucoside)	-0.90752	0.0124334	Group	*	0.0376768
Os01g0256500	10-HODTA methyl ester	-0.699864	0.121604	Group		0.281436
Os01g0256500	DG(9D3/9D3/0:0)	0.890234	0.0174117	Group	*	0.0483659
Os01g0256500	Leu-Leu-Leu	-0.792026	0.0603819	Group		0.159282
Os01g0256500	Phosphocholine	-0.981745	0.000496835	Group	***	0.00448781
Os01g0256500	Lacto-N-triaose	-0.985055	0.000333345	Group	***	0.0037449
Os01g0256500	3,4,5-trihydroxy-6-[(2-oxo-2H-chromen-6-yl)oxy]oxane-2-carboxylic acid	-0.887773	0.0181855	Group	*	0.0627711
Os01g0256500	9S-HpOTrE	0.861467	0.0274576	Group	*	0.0654707
Os01g0256500	17-hydroxy-linolenic acid	-0.996239	2.11928e-05	Group	***	0.000627365
Os01g0256500	1-Acetoxy-2-hydroxy-16-heptadecyn-4-one	-0.691925	0.127745	Group		0.275307
Os01g0256500	9,10,13-TriHOME	-0.977589	0.000747777	Group	***	0.00485707
Os01g0256500	MG(18:3(6Z,9Z,12Z)/0:0/0:0)	-0.755463	0.0823859	Group		0.204533
Os01g0256500	Deinoxanthin	-0.772246	0.0719011	Group		0.140082
Os01g0256500	12-OPDA	-0.739449	0.092986	Group		0.179752
Os01g0256500	Rhamnocitrin 3-(5'''-p-coumarylapiosyl)-(1->2)-glucoside	-0.927463	0.00770164	Group	**	0.0330343
Os01g0256500	N1,N10-Diferuloylspermidine	0.997913	6.52614e-06	Group	***	0.000375798
Os01g0256500	Tricin 7-[feruloyl-(->2)-glucuronyl-(1->2)-glucuronide]	0.728956	0.100241	Group		0.239625
Os01g0256500	Descladinose roxithromycin	-0.979735	0.000611855	Group	***	0.00431057
Os01g0256500	Estriol-16-Glucuronide	0.888692	0.0178947	Group	*	0.0338914
Os01g0256500	8,8a-Deoxyoleandolide	0.980701	0.000555081	Group	***	0.00277395
Os01g0256500	6-({8,8-dimethyl-2-oxo-4-phenyl-2H,8H-pyrano[2,3-f]chromen-5-yl}oxy)-3,4,5-trihydroxyoxane-2-carboxylic acid	-0.92733	0.00772944	Group	**	0.032206
Os01g0256500	Serylarginine	-0.984885	0.00034098	Group	***	0.00195719
Os01g0256500	Methylphosphate	-0.835709	0.0382701	Group	*	0.111532
Os01g0256500	2-Keto-3-deoxyoctonate (KDO)	-0.965568	0.00175795	Group	**	0.00693094
Os01g0256500	Okanin 4'-(6''-acetylglucoside)	0.84805	0.0328789	Group	*	0.0846485
Os01g0256500	N-Undecanoylglycine	-0.967843	0.00153449	Group	**	0.00650812
Os01g0256500	Dihydroartemisinin	0.91269	0.0111017	Group	*	0.0257207
Os01g0256500	L-Glutamic acid	-0.981849	0.000491174	Group	***	0.00272875
Os01g0256500	Jaceosidin	-0.802187	0.0548246	Group		0.132384
Os01g0256500	8(R)-Hydroperoxylinoleic acid	0.63745	0.173336	Group		0.311737
Os01g0256500	Linoleamide	-0.922626	0.00874856	Group	**	0.0252712
Os01g0256500	16-epi-16-J1-PhytoP	0.814464	0.0484418	Group	*	0.110796
Os01g0256500	(7'S,8'S)-4,7'-Epoxy-3,8'-bilign-7-ene-3',5-dimethoxy-4',9,9'-triol 4'-glucoside	0.921586	0.00898196	Group	**	0.0381918
Os01g0256500	LysoPE(16:0/0:0)	-0.867216	0.0252768	Group	*	0.0819228
Os01g0256500	Indoleacrylic acid	0.872031	0.0235163	Group	*	0.0545019
Os01g0256500	Cucurbic acid	-0.985308	0.000322212	Group	***	0.0026851
Os01g0256500	Norophthalmic acid	-0.931715	0.00683507	Group	**	0.0210931
Os01g0256500	ent-16-epi-16-J1-PhytoP	-0.887281	0.0183421	Group	*	0.0446843
Os01g0256500	Raffinose	0.961059	0.00224502	Group	**	0.00645809
Os01g0256500	ent-16-L1-PhytoP	0.808141	0.0516837	Group		0.116385
Os01g0256500	N-di-Demethyl roxithromycin	0.710683	0.113448	Group		0.217652
Os01g0256500	2,3-dinor Prostaglandin E1	0.946442	0.00422595	Group	**	0.013899
Os01g0256500	(1S,2S)-3-oxo-2-pentyl-cyclopentanebutanoic acid	-0.998493	3.40615e-06	Group	***	0.000170308
Os01g0256500	avocadenyne acetate	-0.691824	0.127825	Group		0.2906
Os01g0256500	delta14-9-PhytoF	0.938633	0.00553323	Group	**	0.0192914
Os01g0256500	Cholic acid glucuronide	-0.714449	0.110667	Group		0.246097
Os01g0256500	Glabranin	0.936957	0.00583634	Group	**	0.0278136
Os01g0256500	Dimethyl trisulfide	-0.991535	0.000107172	Group	***	0.00202836
Os01g0256500	Rhamnazin 3-rutinoside	0.918559	0.00967885	Group	**	0.0269308
Os01g0256500	16-E1t-PhytoP	0.908683	0.0121275	Group	*	0.0295792
Os01g0256500	MGDG(18:3(9Z,12Z,15Z)/18:3(9Z,12Z,15Z))	-0.872895	0.0232068	Group	*	0.076132
Os01g0256500	LysoPC(18:2(9Z,12Z))	-0.976706	0.000807582	Group	***	0.00657448
Os01g0256500	9-A1-PhytoP	0.852054	0.031213	Group	*	0.0725884
Os01g0256500	(9Z)-3-hydroxyoctadecenoylcarnitine	-0.966321	0.00168227	Group	**	0.00642543
Os01g0256500	Pectenol A/ (Pectenol)	-0.852411	0.0310663	Group	*	0.0722473
Os01g0256500	Linalool oxide D 3-[apiosyl-(1->6)-glucoside]	-0.884728	0.0191655	Group	*	0.0504356
Os01g0256500	15-F2t-IsoP	0.992223	9.04909e-05	Group	***	0.00103481
Os01g0256500	Tromethamine	-0.892934	0.0165809	Group	*	0.0431885
Os01g0256500	PC(18:2(2E,4E)/0:0)	-0.99759	8.70562e-06	Group	***	0.000217641
Os08g0460000	Genistein 7-O-glucoside-4'-O-apioside	0.661352	0.152605	Group		0.179535
Os08g0460000	1-O-(2-methoxy-4Z-hexadecenyl)-sn-glycero-3-phosphocholine	-0.616425	0.192477	Group		0.287279
Os08g0460000	Rhamnocitrin 3-(5'''-ferulylapiosyl)-(1->2)-glucoside	0.806255	0.0526695	Group		0.0591792
Os08g0460000	Vidarabine	0.967126	0.00160329	Group	**	0.00641317
Os08g0460000	Porson	0.787057	0.0631889	Group		0.0651432
Os08g0460000	C16 Sphinganine	0.742673	0.0908063	Group		0.0936148
Os08g0460000	Isopalmitic acid	0.871832	0.0235877	Group	*	0.0298578
Os08g0460000	Armillaripin	0.744415	0.0896378	Group		0.0924101
Os08g0460000	Isovitexin 2''-O-(6'''-(E)-p-coumaroyl)glucoside	0.761647	0.0784477	Group		0.0891451
Os08g0460000	Aflatoxin B2a	0.704063	0.118409	Group		0.122071
Os08g0460000	16-F1t-PhytoP	0.890257	0.0174045	Group	*	0.0200052
Os08g0460000	N-stearoyl valine	0.963357	0.00198944	Group	**	0.00382585
Os08g0460000	Safingol ( L-threo-sphinganine)	0.864488	0.0263012	Group	*	0.0404634
Os08g0460000	9-hydroxy-10E,14Z-octadecadien-12-ynoic acid	0.902145	0.0138948	Group	*	0.0169449
Os08g0460000	Tibouchinin	0.873414	0.0230218	Group	*	0.0255797
Os08g0460000	Sucrose	0.658967	0.154624	Group		0.171804
Os08g0460000	3,4,5-trihydroxy-6-[(2-oxo-2H-chromen-3-yl)oxy]oxane-2-carboxylic acid	0.908009	0.0123042	Group	*	0.0159794
Os08g0460000	12,13,15-trihydroxy-9E-octadecenoic acid	0.882292	0.0199672	Group	*	0.0229508
Os08g0460000	16-epi-16-F1t-PhytoP	0.887338	0.018324	Group	*	0.021062
Os08g0460000	Adenosine	0.822431	0.0444966	Group	*	0.0468385
Os08g0460000	Hexacosanedioic acid	0.865104	0.0260679	Group	*	0.0321826
Os08g0460000	9-tridecynoic acid	0.933851	0.00641885	Group	**	0.00882347
Os08g0460000	PI(18:4(6Z,9Z,12Z,15Z)/0:0)	0.765656	0.075941	Group		0.169791
Os08g0460000	Norrubrofusarin 6-beta-gentiobioside	-0.780359	0.0670652	Group		0.114519
Os08g0460000	Choline	0.954393	0.00307254	Group	**	0.00570589
Os08g0460000	Clausarinol	0.745774	0.088731	Group		0.106905
Os08g0460000	Pectachol	0.844023	0.034596	Group	*	0.0376044
Os08g0460000	Corchorifatty acid F	0.882378	0.0199389	Group	*	0.0224032
Os08g0460000	Meloside A	0.905778	0.0128985	Group	*	0.0154807
Os08g0460000	Isanic acid	0.680743	0.136617	Group		0.153503
Os08g0460000	Gamma-Linolenic acid	0.479107	0.336327	Group		0.339725
Os08g0460000	D-Glutamine	0.962514	0.00208143	Group	**	0.014212
Os08g0460000	13-Hydroxy-5'-O-methylmelledonal	-0.870879	0.0239318	Group	*	0.0411541
Os08g0460000	(25S)-11alpha,20,26-trihydroxyecdysone	-0.907548	0.0124261	Group	*	0.018909
Os08g0460000	PG(16:0/0:0)	0.961086	0.00224193	Group	**	0.00407623
Os08g0460000	alpha-kamlolenic acid	0.901096	0.0141893	Group	*	0.017304
Os08g0460000	Sucrose 1',4'-(4,4'-dihydroxy-3,3'-dimethoxy-b-truxinate)	-0.898718	0.0148677	Group	*	0.0228734
Os08g0460000	L-Isoleucine	-0.656697	0.156555	Group		0.358783
Os08g0460000	Isoscoparin 2''-O-glucoside	0.834901	0.0386362	Group	*	0.0406697
Os08g0460000	6R,7S-Epoxy-3Z,9Z-eicosadiene	0.687462	0.131256	Group		0.135315
Os08g0460000	12(13)Ep-9-KODE	-0.847797	0.0329859	Group	*	0.0634344
Os08g0460000	Isoscoparin 2''-(6-(E)-p-coumaroylglucoside)	0.781279	0.0665268	Group		0.0747493
Os08g0460000	10-HODTA methyl ester	0.4331	0.39097	Group		0.40726
Os08g0460000	DG(9D3/9D3/0:0)	-0.867364	0.025222	Group	*	0.0536637
Os08g0460000	Leu-Leu-Leu	0.850692	0.0317753	Group	*	0.159282
Os08g0460000	Phosphocholine	0.888667	0.0179025	Group	*	0.0205963
Os08g0460000	Lacto-N-triaose	0.870662	0.0240108	Group	*	0.0269784
Os08g0460000	3,4,5-trihydroxy-6-[(2-oxo-2H-chromen-6-yl)oxy]oxane-2-carboxylic acid	0.83846	0.0370349	Group	*	0.0627711
Os08g0460000	9S-HpOTrE	-0.832337	0.0398099	Group	*	0.0751263
Os08g0460000	17-hydroxy-linolenic acid	0.930763	0.00702459	Group	**	0.00975638
Os08g0460000	1-Acetoxy-2-hydroxy-16-heptadecyn-4-one	0.414174	0.414262	Group		0.422716
Os08g0460000	9,10,13-TriHOME	0.885424	0.0189394	Group	*	0.0217781
Os08g0460000	MG(18:3(6Z,9Z,12Z)/0:0/0:0)	0.838047	0.0372191	Group	*	0.204533
Os08g0460000	Deinoxanthin	0.903857	0.0134209	Group	*	0.140082
Os08g0460000	12-OPDA	0.654544	0.158397	Group		0.211195
Os08g0460000	Rhamnocitrin 3-(5'''-p-coumarylapiosyl)-(1->2)-glucoside	0.772178	0.0719418	Group		0.0781023
Os08g0460000	N1,N10-Diferuloylspermidine	-0.927325	0.00773054	Group	**	0.0107369
Os08g0460000	Tricin 7-[feruloyl-(->2)-glucuronyl-(1->2)-glucuronide]	-0.71896	0.107376	Group		0.239625
Os08g0460000	Descladinose roxithromycin	0.883733	0.0194911	Group	*	0.0219001
Os08g0460000	Estriol-16-Glucuronide	-0.92317	0.00862752	Group	**	0.0313337
Os08g0460000	8,8a-Deoxyoleandolide	-0.906899	0.0125983	Group	*	0.0179976
Os08g0460000	6-({8,8-dimethyl-2-oxo-4-phenyl-2H,8H-pyrano[2,3-f]chromen-5-yl}oxy)-3,4,5-trihydroxyoxane-2-carboxylic acid	0.832032	0.0399504	Group	*	0.049938
Os08g0460000	Serylarginine	0.972776	0.00110161	Group	**	0.00284483
Os08g0460000	Methylphosphate	0.608841	0.199583	Group		0.207899
Os08g0460000	2-Keto-3-deoxyoctonate (KDO)	0.990575	0.000132834	Group	***	0.00676295
Os08g0460000	Okanin 4'-(6''-acetylglucoside)	-0.945585	0.00436091	Group	**	0.0846485
Os08g0460000	N-Undecanoylglycine	0.970077	0.00132965	Group	**	0.00650812
Os08g0460000	Dihydroartemisinin	-0.802806	0.0544942	Group		0.0619252
Os08g0460000	L-Glutamic acid	0.944629	0.0045141	Group	**	0.00765102
Os08g0460000	Jaceosidin	0.532724	0.276506	Group		0.282149
Os08g0460000	8(R)-Hydroperoxylinoleic acid	-0.679293	0.137787	Group		0.311737
Os08g0460000	Linoleamide	0.753037	0.0839547	Group		0.0865513
Os08g0460000	16-epi-16-J1-PhytoP	-0.790389	0.0613004	Group		0.114831
Os08g0460000	(7'S,8'S)-4,7'-Epoxy-3,8'-bilign-7-ene-3',5-dimethoxy-4',9,9'-triol 4'-glucoside	-0.815914	0.0477123	Group	*	0.0592878
Os08g0460000	LysoPE(16:0/0:0)	0.776847	0.0691399	Group		0.0934323
Os08g0460000	Indoleacrylic acid	-0.85048	0.0318628	Group	*	0.0612747
Os08g0460000	Cucurbic acid	0.905085	0.0130858	Group	*	0.0159583
Os08g0460000	Norophthalmic acid	0.915484	0.0104126	Group	*	0.0226361
Os08g0460000	ent-16-epi-16-J1-PhytoP	0.742586	0.0908646	Group		0.0998512
Os08g0460000	Raffinose	-0.893072	0.0165391	Group	*	0.0226563
Os08g0460000	ent-16-L1-PhytoP	-0.799204	0.0564307	Group		0.116385
Os08g0460000	N-di-Demethyl roxithromycin	-0.71808	0.108015	Group		0.217652
Os08g0460000	2,3-dinor Prostaglandin E1	-0.890465	0.0173397	Group	*	0.0258801
Os08g0460000	(1S,2S)-3-oxo-2-pentyl-cyclopentanebutanoic acid	0.926119	0.00798602	Group	**	0.0113288
Os08g0460000	avocadenyne acetate	0.421476	0.405222	Group		0.422106
Os08g0460000	delta14-9-PhytoF	-0.888764	0.017872	Group	*	0.027925
Os08g0460000	Cholic acid glucuronide	0.56051	0.247283	Group		0.286595
Os08g0460000	Glabranin	-0.779807	0.0673895	Group		0.0724618
Os08g0460000	Dimethyl trisulfide	0.901033	0.014207	Group	*	0.0179835
Os08g0460000	Rhamnazin 3-rutinoside	-0.843092	0.0349986	Group	*	0.0479433
Os08g0460000	16-E1t-PhytoP	-0.868982	0.0246241	Group	*	0.0393237
Os08g0460000	MGDG(18:3(9Z,12Z,15Z)/18:3(9Z,12Z,15Z))	0.666485	0.148299	Group		0.166629
Os08g0460000	LysoPC(18:2(9Z,12Z))	0.881917	0.0200921	Group	*	0.0254331
Os08g0460000	9-A1-PhytoP	-0.818509	0.0464192	Group	*	0.0800331
Os08g0460000	(9Z)-3-hydroxyoctadecenoylcarnitine	0.867919	0.0250159	Group	*	0.0320717
Os08g0460000	Pectenol A/ (Pectenol)	0.8248	0.0433537	Group	*	0.0770168
Os08g0460000	Linalool oxide D 3-[apiosyl-(1->6)-glucoside]	0.888331	0.0180087	Group	*	0.0486721
Os08g0460000	15-F2t-IsoP	-0.930202	0.0071377	Group	**	0.0108147
Os08g0460000	Tromethamine	0.953374	0.00321036	Group	**	0.0431885
Os08g0460000	PC(18:2(2E,4E)/0:0)	0.911521	0.0113964	Group	*	0.0146108
Os04g0612500	Genistein 7-O-glucoside-4'-O-apioside	0.719651	0.106876	Group		0.140627
Os04g0612500	1-O-(2-methoxy-4Z-hexadecenyl)-sn-glycero-3-phosphocholine	-0.657365	0.155986	Group		0.264383
Os04g0612500	Rhamnocitrin 3-(5'''-ferulylapiosyl)-(1->2)-glucoside	0.89488	0.0159946	Group	*	0.0285245
Os04g0612500	Vidarabine	0.987634	0.000228443	Group	***	0.00380738
Os04g0612500	Porson	0.898726	0.0148654	Group	*	0.0224925
Os04g0612500	C16 Sphinganine	0.881246	0.0203163	Group	*	0.0330028
Os04g0612500	Isopalmitic acid	0.941758	0.00498939	Group	**	0.00955688
Os04g0612500	Armillaripin	0.849049	0.0324593	Group	*	0.0424116
Os04g0612500	Isovitexin 2''-O-(6'''-(E)-p-coumaroyl)glucoside	0.846023	0.0337382	Group	*	0.0518742
Os04g0612500	Aflatoxin B2a	0.872193	0.0234581	Group	*	0.042659
Os04g0612500	16-F1t-PhytoP	0.974203	0.000989637	Group	***	0.00449835
Os04g0612500	N-stearoyl valine	0.990116	0.000146055	Group	***	0.0017937
Os04g0612500	Safingol ( L-threo-sphinganine)	0.912936	0.0110403	Group	*	0.0263002
Os04g0612500	9-hydroxy-10E,14Z-octadecadien-12-ynoic acid	0.980588	0.000561573	Group	***	0.00308496
Os04g0612500	Tibouchinin	0.946907	0.00415341	Group	**	0.0108994
Os04g0612500	Sucrose	0.77227	0.0718863	Group		0.105715
Os04g0612500	3,4,5-trihydroxy-6-[(2-oxo-2H-chromen-3-yl)oxy]oxane-2-carboxylic acid	0.991561	0.000106514	Group	***	0.00231253
Os04g0612500	12,13,15-trihydroxy-9E-octadecenoic acid	0.968675	0.0014565	Group	**	0.00758449
Os04g0612500	16-epi-16-F1t-PhytoP	0.970514	0.00129129	Group	**	0.00586949
Os04g0612500	Adenosine	0.943852	0.00464038	Group	**	0.0100745
Os04g0612500	Hexacosanedioic acid	0.91302	0.0110192	Group	*	0.0189986
Os04g0612500	9-tridecynoic acid	0.984935	0.00033874	Group	***	0.000967829
Os04g0612500	PI(18:4(6Z,9Z,12Z,15Z)/0:0)	0.781771	0.0662392	Group		0.169791
Os04g0612500	Norrubrofusarin 6-beta-gentiobioside	-0.874993	0.0224633	Group	*	0.114519
Os04g0612500	Choline	0.96226	0.00210963	Group	**	0.00487188
Os04g0612500	Clausarinol	0.846354	0.0335971	Group	*	0.0724328
Os04g0612500	Pectachol	0.948074	0.00397449	Group	**	0.0107531
Os04g0612500	Corchorifatty acid F	0.971554	0.00120224	Group	**	0.00480895
Os04g0612500	Meloside A	0.977545	0.00075065	Group	***	0.00314281
Os04g0612500	Isanic acid	0.78769	0.0628283	Group		0.11296
Os04g0612500	Gamma-Linolenic acid	0.656791	0.156475	Group		0.220388
Os04g0612500	D-Glutamine	0.95294	0.0032698	Group	**	0.0146453
Os04g0612500	13-Hydroxy-5'-O-methylmelledonal	-0.916884	0.0100754	Group	*	0.0354234
Os04g0612500	(25S)-11alpha,20,26-trihydroxyecdysone	-0.962644	0.00206718	Group	**	0.0086943
Os04g0612500	PG(16:0/0:0)	0.992861	7.62599e-05	Group	***	0.00108604
Os04g0612500	alpha-kamlolenic acid	0.975508	0.000892426	Group	***	0.00578517
Os04g0612500	Sucrose 1',4'-(4,4'-dihydroxy-3,3'-dimethoxy-b-truxinate)	-0.964954	0.00182082	Group	**	0.0129984
Os04g0612500	L-Isoleucine	-0.542609	0.265965	Group		0.37995
Os04g0612500	Isoscoparin 2''-O-glucoside	0.95071	0.0035844	Group	**	0.00924551
Os04g0612500	6R,7S-Epoxy-3Z,9Z-eicosadiene	0.845827	0.0338216	Group	*	0.0537469
Os04g0612500	12(13)Ep-9-KODE	-0.895959	0.0156737	Group	*	0.0486122
Os04g0612500	Isoscoparin 2''-(6-(E)-p-coumaroylglucoside)	0.916782	0.0100997	Group	*	0.0376768
Os04g0612500	10-HODTA methyl ester	0.608591	0.199819	Group		0.281436
Os04g0612500	DG(9D3/9D3/0:0)	-0.83721	0.0375939	Group	*	0.0601926
Os04g0612500	Leu-Leu-Leu	0.806357	0.052616	Group		0.159282
Os04g0612500	Phosphocholine	0.959071	0.0024785	Group	**	0.0052734
Os04g0612500	Lacto-N-triaose	0.957764	0.00263813	Group	**	0.00551009
Os04g0612500	3,4,5-trihydroxy-6-[(2-oxo-2H-chromen-6-yl)oxy]oxane-2-carboxylic acid	0.926396	0.00792688	Group	**	0.0627711
Os04g0612500	9S-HpOTrE	-0.904787	0.0131666	Group	*	0.0525134
Os04g0612500	17-hydroxy-linolenic acid	0.995424	3.13682e-05	Group	***	0.000627365
Os04g0612500	1-Acetoxy-2-hydroxy-16-heptadecyn-4-one	0.59231	0.215436	Group		0.285364
Os04g0612500	9,10,13-TriHOME	0.973203	0.00106746	Group	**	0.00561822
Os04g0612500	MG(18:3(6Z,9Z,12Z)/0:0/0:0)	0.808692	0.0513975	Group		0.204533
Os04g0612500	Deinoxanthin	0.834194	0.0389585	Group	*	0.140082
Os04g0612500	12-OPDA	0.658048	0.155404	Group		0.210006
Os04g0612500	Rhamnocitrin 3-(5'''-p-coumarylapiosyl)-(1->2)-glucoside	0.910827	0.0115733	Group	*	0.0330343
Os04g0612500	N1,N10-Diferuloylspermidine	-0.985244	0.000325004	Group	***	0.00100539
Os04g0612500	Tricin 7-[feruloyl-(->2)-glucuronyl-(1->2)-glucuronide]	-0.764746	0.0765068	Group		0.239625
Os04g0612500	Descladinose roxithromycin	0.970219	0.00131718	Group	**	0.00548825
Os04g0612500	Estriol-16-Glucuronide	-0.863034	0.0268549	Group	*	0.0433144
Os04g0612500	8,8a-Deoxyoleandolide	-0.970733	0.0012723	Group	**	0.0040865
Os04g0612500	6-({8,8-dimethyl-2-oxo-4-phenyl-2H,8H-pyrano[2,3-f]chromen-5-yl}oxy)-3,4,5-trihydroxyoxane-2-carboxylic acid	0.952482	0.00333334	Group	**	0.0239903
Os04g0612500	Serylarginine	0.980482	0.000567702	Group	***	0.00223184
Os04g0612500	Methylphosphate	0.756457	0.0817473	Group		0.118157
Os04g0612500	2-Keto-3-deoxyoctonate (KDO)	0.982056	0.00048008	Group	***	0.00676295
Os04g0612500	Okanin 4'-(6''-acetylglucoside)	-0.891927	0.0168885	Group	*	0.0846485
Os04g0612500	N-Undecanoylglycine	0.984244	0.000370426	Group	***	0.00617376
Os04g0612500	Dihydroartemisinin	-0.919057	0.00956249	Group	**	0.0245192
Os04g0612500	L-Glutamic acid	0.97782	0.000732491	Group	***	0.00283593
Os04g0612500	Jaceosidin	0.740396	0.0923436	Group		0.138965
Os04g0612500	8(R)-Hydroperoxylinoleic acid	-0.692527	0.127275	Group		0.311737
Os04g0612500	Linoleamide	0.888314	0.0180141	Group	*	0.0277298
Os04g0612500	16-epi-16-J1-PhytoP	-0.849302	0.0323537	Group	*	0.110796
Os04g0612500	(7'S,8'S)-4,7'-Epoxy-3,8'-bilign-7-ene-3',5-dimethoxy-4',9,9'-triol 4'-glucoside	-0.944462	0.0045411	Group	**	0.0308206
Os04g0612500	LysoPE(16:0/0:0)	0.900807	0.0142709	Group	*	0.0819228
Os04g0612500	Indoleacrylic acid	-0.8109	0.0502571	Group		0.0759577
Os04g0612500	Cucurbic acid	0.979159	0.000647024	Group	***	0.00308107
Os04g0612500	Norophthalmic acid	0.941116	0.00509895	Group	**	0.0186415
Os04g0612500	ent-16-epi-16-J1-PhytoP	0.827532	0.0420529	Group	*	0.0576068
Os04g0612500	Raffinose	-0.961985	0.00214022	Group	**	0.00645809
Os04g0612500	ent-16-L1-PhytoP	-0.844329	0.0344641	Group	*	0.108759
Os04g0612500	N-di-Demethyl roxithromycin	-0.636393	0.174279	Group		0.227492
Os04g0612500	2,3-dinor Prostaglandin E1	-0.959416	0.00243719	Group	**	0.0116564
Os04g0612500	(1S,2S)-3-oxo-2-pentyl-cyclopentanebutanoic acid	0.979555	0.000622732	Group	***	0.00163597
Os04g0612500	avocadenyne acetate	0.598238	0.209694	Group		0.2906
Os04g0612500	delta14-9-PhytoF	-0.952823	0.003286	Group	**	0.0186716
Os04g0612500	Cholic acid glucuronide	0.752414	0.0843596	Group		0.246097
Os04g0612500	Glabranin	-0.919066	0.00956036	Group	**	0.0278136
Os04g0612500	Dimethyl trisulfide	0.967785	0.00153999	Group	**	0.00349997
Os04g0612500	Rhamnazin 3-rutinoside	-0.89277	0.0166309	Group	*	0.0304268
Os04g0612500	16-E1t-PhytoP	-0.92513	0.00819842	Group	**	0.0271067
Os04g0612500	MGDG(18:3(9Z,12Z,15Z)/18:3(9Z,12Z,15Z))	0.817141	0.047099	Group	*	0.0866521
Os04g0612500	LysoPC(18:2(9Z,12Z))	0.982464	0.00045857	Group	***	0.00573213
Os04g0612500	9-A1-PhytoP	-0.881731	0.0201543	Group	*	0.0630312
Os04g0612500	(9Z)-3-hydroxyoctadecenoylcarnitine	0.944345	0.00456001	Group	**	0.00891591
Os04g0612500	Pectenol A/ (Pectenol)	0.88352	0.0195611	Group	*	0.0621468
Os04g0612500	Linalool oxide D 3-[apiosyl-(1->6)-glucoside]	0.842882	0.0350897	Group	*	0.0650399
Os04g0612500	15-F2t-IsoP	-0.990156	0.000144874	Group	***	0.00103481
Os04g0612500	Tromethamine	0.913681	0.0108548	Group	*	0.0431885
Os04g0612500	PC(18:2(2E,4E)/0:0)	0.985108	0.000331006	Group	***	0.00118217
Os01g0123900	Genistein 7-O-glucoside-4'-O-apioside	-0.621197	0.18806	Group		0.208956
Os01g0123900	1-O-(2-methoxy-4Z-hexadecenyl)-sn-glycero-3-phosphocholine	0.582518	0.225055	Group		0.311919
Os01g0123900	Rhamnocitrin 3-(5'''-ferulylapiosyl)-(1->2)-glucoside	-0.839882	0.036404	Group	*	0.0460469
Os01g0123900	Vidarabine	-0.917309	0.00997391	Group	**	0.0138526
Os01g0123900	Porson	-0.91514	0.0104963	Group	*	0.0193766
Os01g0123900	C16 Sphinganine	-0.934653	0.0062658	Group	**	0.0278544
Os01g0123900	Isopalmitic acid	-0.919432	0.00947523	Group	**	0.0145773
Os01g0123900	Armillaripin	-0.847571	0.033081	Group	*	0.0424116
Os01g0123900	Isovitexin 2''-O-(6'''-(E)-p-coumaroyl)glucoside	-0.767266	0.0749447	Group		0.0861433
Os01g0123900	Aflatoxin B2a	-0.919969	0.00935123	Group	**	0.0375815
Os01g0123900	16-F1t-PhytoP	-0.946024	0.00429151	Group	**	0.00739915
Os01g0123900	N-stearoyl valine	-0.917526	0.00992247	Group	**	0.0135924
Os01g0123900	Safingol ( L-threo-sphinganine)	-0.896235	0.0155922	Group	*	0.0288539
Os01g0123900	9-hydroxy-10E,14Z-octadecadien-12-ynoic acid	-0.947592	0.00404799	Group	**	0.00663605
Os01g0123900	Tibouchinin	-0.901104	0.0141869	Group	*	0.0186816
Os01g0123900	Sucrose	-0.709147	0.114591	Group		0.138061
Os01g0123900	3,4,5-trihydroxy-6-[(2-oxo-2H-chromen-3-yl)oxy]oxane-2-carboxylic acid	-0.968966	0.00142974	Group	**	0.0046471
Os01g0123900	12,13,15-trihydroxy-9E-octadecenoic acid	-0.94286	0.00480419	Group	**	0.00987302
Os01g0123900	16-epi-16-F1t-PhytoP	-0.935497	0.00610671	Group	**	0.0101778
Os01g0123900	Adenosine	-0.943193	0.00474897	Group	**	0.0100745
Os01g0123900	Hexacosanedioic acid	-0.820453	0.0454615	Group	*	0.0505128
Os01g0123900	9-tridecynoic acid	-0.926823	0.00783642	Group	**	0.0104486
Os01g0123900	PI(18:4(6Z,9Z,12Z,15Z)/0:0)	-0.777383	0.0688213	Group		0.169791
Os01g0123900	Norrubrofusarin 6-beta-gentiobioside	0.851323	0.031514	Group	*	0.114519
Os01g0123900	Choline	-0.851837	0.031302	Group	*	0.0368258
Os01g0123900	Clausarinol	-0.924164	0.00840862	Group	**	0.0673069
Os01g0123900	Pectachol	-0.975718	0.000877287	Group	***	0.00821632
Os01g0123900	Corchorifatty acid F	-0.951096	0.00352887	Group	**	0.00664406
Os01g0123900	Meloside A	-0.94155	0.00502469	Group	**	0.00785108
Os01g0123900	Isanic acid	-0.724408	0.103461	Group		0.134365
Os01g0123900	Gamma-Linolenic acid	-0.698695	0.1225	Group		0.216545
Os01g0123900	D-Glutamine	-0.855043	0.0299958	Group	*	0.0360907
Os01g0123900	13-Hydroxy-5'-O-methylmelledonal	0.907044	0.0125595	Group	*	0.0354234
Os01g0123900	(25S)-11alpha,20,26-trihydroxyecdysone	0.958261	0.00257688	Group	**	0.00906968
Os01g0123900	PG(16:0/0:0)	-0.911715	0.0113473	Group	*	0.0145478
Os01g0123900	alpha-kamlolenic acid	-0.935209	0.00616075	Group	**	0.00977896
Os01g0123900	Sucrose 1',4'-(4,4'-dihydroxy-3,3'-dimethoxy-b-truxinate)	0.961828	0.00215787	Group	**	0.0129984
Os01g0123900	L-Isoleucine	0.325155	0.529456	Group		0.563245
Os01g0123900	Isoscoparin 2''-O-glucoside	-0.956307	0.00282196	Group	**	0.00855139
Os01g0123900	6R,7S-Epoxy-3Z,9Z-eicosadiene	-0.926932	0.00781342	Group	**	0.0460559
Os01g0123900	12(13)Ep-9-KODE	0.920062	0.00932976	Group	**	0.0486122
Os01g0123900	Isoscoparin 2''-(6-(E)-p-coumaroylglucoside)	-0.935851	0.00604061	Group	**	0.0376768
Os01g0123900	10-HODTA methyl ester	-0.666392	0.148377	Group		0.281436
Os01g0123900	DG(9D3/9D3/0:0)	0.664227	0.150187	Group		0.165041
Os01g0123900	Leu-Leu-Leu	-0.605477	0.20277	Group		0.235779
Os01g0123900	Phosphocholine	-0.908244	0.0122424	Group	*	0.0153031
Os01g0123900	Lacto-N-triaose	-0.920695	0.0091846	Group	**	0.0124116
Os01g0123900	3,4,5-trihydroxy-6-[(2-oxo-2H-chromen-6-yl)oxy]oxane-2-carboxylic acid	-0.919429	0.0094759	Group	**	0.0627711
Os01g0123900	9S-HpOTrE	0.94341	0.00471301	Group	**	0.0478207
Os01g0123900	17-hydroxy-linolenic acid	-0.953576	0.00318272	Group	**	0.00558371
Os01g0123900	1-Acetoxy-2-hydroxy-16-heptadecyn-4-one	-0.65497	0.158031	Group		0.275307
Os01g0123900	9,10,13-TriHOME	-0.949947	0.00369532	Group	**	0.00739064
Os01g0123900	MG(18:3(6Z,9Z,12Z)/0:0/0:0)	-0.689067	0.129989	Group		0.206331
Os01g0123900	Deinoxanthin	-0.752596	0.0842417	Group		0.140082
Os01g0123900	12-OPDA	-0.505409	0.306437	Group		0.333083
Os01g0123900	Rhamnocitrin 3-(5'''-p-coumarylapiosyl)-(1->2)-glucoside	-0.907915	0.012329	Group	*	0.0330343
Os01g0123900	N1,N10-Diferuloylspermidine	0.930364	0.00710498	Group	**	0.01015
Os01g0123900	Tricin 7-[feruloyl-(->2)-glucuronyl-(1->2)-glucuronide]	0.713451	0.111401	Group		0.239625
Os01g0123900	Descladinose roxithromycin	-0.944211	0.00458177	Group	**	0.00783639
Os01g0123900	Estriol-16-Glucuronide	0.722638	0.104726	Group		0.126176
Os01g0123900	8,8a-Deoxyoleandolide	0.940735	0.00516436	Group	**	0.00860727
Os01g0123900	6-({8,8-dimethyl-2-oxo-4-phenyl-2H,8H-pyrano[2,3-f]chromen-5-yl}oxy)-3,4,5-trihydroxyoxane-2-carboxylic acid	-0.968118	0.00150848	Group	**	0.0239903
Os01g0123900	Serylarginine	-0.881125	0.020357	Group	*	0.0248256
Os01g0123900	Methylphosphate	-0.782945	0.0655565	Group		0.111532
Os01g0123900	2-Keto-3-deoxyoctonate (KDO)	-0.882408	0.0199288	Group	*	0.0258816
Os01g0123900	Okanin 4'-(6''-acetylglucoside)	0.783904	0.0650006	Group		0.0918884
Os01g0123900	N-Undecanoylglycine	-0.913134	0.0109907	Group	*	0.017173
Os01g0123900	Dihydroartemisinin	0.979375	0.000633696	Group	***	0.0103561
Os01g0123900	L-Glutamic acid	-0.924335	0.0083711	Group	**	0.0113123
Os01g0123900	Jaceosidin	-0.824004	0.0437361	Group	*	0.132384
Os01g0123900	8(R)-Hydroperoxylinoleic acid	0.756039	0.0820156	Group		0.311737
Os01g0123900	Linoleamide	-0.929911	0.00719664	Group	**	0.0252712
Os01g0123900	16-epi-16-J1-PhytoP	0.877481	0.0215969	Group	*	0.110796
Os01g0123900	(7'S,8'S)-4,7'-Epoxy-3,8'-bilign-7-ene-3',5-dimethoxy-4',9,9'-triol 4'-glucoside	0.969674	0.00136558	Group	**	0.0280227
Os01g0123900	LysoPE(16:0/0:0)	-0.930529	0.00707169	Group	**	0.0819228
Os01g0123900	Indoleacrylic acid	0.649213	0.162995	Group		0.181105
Os01g0123900	Cucurbic acid	-0.94616	0.00427011	Group	**	0.00700019
Os01g0123900	Norophthalmic acid	-0.878575	0.0212208	Group	*	0.0286768
Os01g0123900	ent-16-epi-16-J1-PhytoP	-0.768165	0.0743907	Group		0.0855066
Os01g0123900	Raffinose	0.962468	0.00208659	Group	**	0.00645809
Os01g0123900	ent-16-L1-PhytoP	0.880553	0.0205492	Group	*	0.108759
Os01g0123900	N-di-Demethyl roxithromycin	0.436908	0.386339	Group		0.410999
Os01g0123900	2,3-dinor Prostaglandin E1	0.952639	0.00331149	Group	**	0.0137979
Os01g0123900	(1S,2S)-3-oxo-2-pentyl-cyclopentanebutanoic acid	-0.912243	0.0112141	Group	*	0.0145637
Os01g0123900	avocadenyne acetate	-0.662854	0.15134	Group		0.2906
Os01g0123900	delta14-9-PhytoF	0.937585	0.00572196	Group	**	0.0192914
Os01g0123900	Cholic acid glucuronide	-0.843444	0.0348461	Group	*	0.246097
Os01g0123900	Glabranin	0.919024	0.00957009	Group	**	0.0278136
Os01g0123900	Dimethyl trisulfide	-0.911452	0.011414	Group	*	0.0150185
Os01g0123900	Rhamnazin 3-rutinoside	0.870878	0.0239322	Group	*	0.0386004
Os01g0123900	16-E1t-PhytoP	0.934664	0.0062638	Group	**	0.0271067
Os01g0123900	MGDG(18:3(9Z,12Z,15Z)/18:3(9Z,12Z,15Z))	-0.844092	0.0345662	Group	*	0.076132
Os01g0123900	LysoPC(18:2(9Z,12Z))	-0.972779	0.00110139	Group	**	0.00657448
Os01g0123900	9-A1-PhytoP	0.919411	0.00948023	Group	**	0.059254
Os01g0123900	(9Z)-3-hydroxyoctadecenoylcarnitine	-0.933381	0.00650927	Group	**	0.0115984
Os01g0123900	Pectenol A/ (Pectenol)	-0.918582	0.00967343	Group	**	0.0595417
Os01g0123900	Linalool oxide D 3-[apiosyl-(1->6)-glucoside]	-0.652962	0.159755	Group		0.183627
Os01g0123900	15-F2t-IsoP	0.949029	0.00383083	Group	**	0.00638472
Os01g0123900	Tromethamine	-0.795276	0.0585777	Group		0.0681136
Os01g0123900	PC(18:2(2E,4E)/0:0)	-0.948236	0.00394986	Group	**	0.00635605
Os12g0559200	Genistein 7-O-glucoside-4'-O-apioside	-0.479409	0.335978	Group		0.342835
Os12g0559200	1-O-(2-methoxy-4Z-hexadecenyl)-sn-glycero-3-phosphocholine	0.418865	0.408447	Group		0.45893
Os12g0559200	Rhamnocitrin 3-(5'''-ferulylapiosyl)-(1->2)-glucoside	-0.722421	0.104881	Group		0.107022
Os12g0559200	Vidarabine	-0.861389	0.0274878	Group	*	0.0308851
Os12g0559200	Porson	-0.858226	0.0287249	Group	*	0.0326419
Os12g0559200	C16 Sphinganine	-0.896944	0.0153837	Group	*	0.0302427
Os12g0559200	Isopalmitic acid	-0.849235	0.0323817	Group	*	0.0385496
Os12g0559200	Armillaripin	-0.782387	0.0658804	Group		0.0700856
Os12g0559200	Isovitexin 2''-O-(6'''-(E)-p-coumaroyl)glucoside	-0.612754	0.195903	Group		0.199902
Os12g0559200	Aflatoxin B2a	-0.830674	0.0405795	Group	*	0.0527006
Os12g0559200	16-F1t-PhytoP	-0.867644	0.0251179	Group	*	0.0267212
Os12g0559200	N-stearoyl valine	-0.835754	0.0382498	Group	*	0.0439653
Os12g0559200	Safingol ( L-threo-sphinganine)	-0.84449	0.0343946	Group	*	0.0505803
Os12g0559200	9-hydroxy-10E,14Z-octadecadien-12-ynoic acid	-0.868584	0.0247703	Group	*	0.0266348
Os12g0559200	Tibouchinin	-0.818391	0.0464779	Group	*	0.0481972
Os12g0559200	Sucrose	-0.528288	0.281288	Group		0.284129
Os12g0559200	3,4,5-trihydroxy-6-[(2-oxo-2H-chromen-3-yl)oxy]oxane-2-carboxylic acid	-0.891245	0.0170984	Group	*	0.0211092
Os12g0559200	12,13,15-trihydroxy-9E-octadecenoic acid	-0.867199	0.0252831	Group	*	0.026897
Os12g0559200	16-epi-16-F1t-PhytoP	-0.84913	0.0324257	Group	*	0.0341323
Os12g0559200	Adenosine	-0.844352	0.0344541	Group	*	0.0382823
Os12g0559200	Hexacosanedioic acid	-0.697351	0.123534	Group		0.126055
Os12g0559200	9-tridecynoic acid	-0.84102	0.0359031	Group	*	0.0390251
Os12g0559200	PI(18:4(6Z,9Z,12Z,15Z)/0:0)	-0.836885	0.0377398	Group	*	0.169791
Os12g0559200	Norrubrofusarin 6-beta-gentiobioside	0.746168	0.0884689	Group		0.119553
Os12g0559200	Choline	-0.753473	0.083672	Group		0.0853796
Os12g0559200	Clausarinol	-0.956006	0.00286064	Group	**	0.0673069
Os12g0559200	Pectachol	-0.946648	0.00419371	Group	**	0.0107531
Os12g0559200	Corchorifatty acid F	-0.876346	0.02199	Group	*	0.0241648
Os12g0559200	Meloside A	-0.868154	0.0249289	Group	*	0.0266185
Os12g0559200	Isanic acid	-0.561332	0.246438	Group		0.251468
Os12g0559200	Gamma-Linolenic acid	-0.595674	0.21217	Group		0.243731
Os12g0559200	D-Glutamine	-0.806853	0.0523561	Group		0.0551117
Os12g0559200	13-Hydroxy-5'-O-methylmelledonal	0.866313	0.0256138	Group	*	0.0419899
Os12g0559200	(25S)-11alpha,20,26-trihydroxyecdysone	0.936466	0.00592667	Group	**	0.0137829
Os12g0559200	PG(16:0/0:0)	-0.81916	0.0460976	Group	*	0.0495673
Os12g0559200	alpha-kamlolenic acid	-0.854141	0.0303607	Group	*	0.0319586
Os12g0559200	Sucrose 1',4'-(4,4'-dihydroxy-3,3'-dimethoxy-b-truxinate)	0.94301	0.00477917	Group	**	0.0144823
Os12g0559200	L-Isoleucine	0.212389	0.686206	Group		0.700211
Os12g0559200	Isoscoparin 2''-O-glucoside	-0.879817	0.0207979	Group	*	0.023634
Os12g0559200	6R,7S-Epoxy-3Z,9Z-eicosadiene	-0.901339	0.0141209	Group	*	0.0460559
Os12g0559200	12(13)Ep-9-KODE	0.93617	0.00598138	Group	**	0.0486122
Os12g0559200	Isoscoparin 2''-(6-(E)-p-coumaroylglucoside)	-0.854937	0.0300384	Group	*	0.0445909
Os12g0559200	10-HODTA methyl ester	-0.531461	0.277865	Group		0.312207
Os12g0559200	DG(9D3/9D3/0:0)	0.518633	0.291802	Group		0.297757
Os12g0559200	Leu-Leu-Leu	-0.427186	0.3982	Group		0.402315
Os12g0559200	Phosphocholine	-0.816688	0.047325	Group	*	0.0482908
Os12g0559200	Lacto-N-triaose	-0.821648	0.0448775	Group	*	0.0462655
Os12g0559200	3,4,5-trihydroxy-6-[(2-oxo-2H-chromen-6-yl)oxy]oxane-2-carboxylic acid	-0.829599	0.0410809	Group	*	0.0644087
Os12g0559200	9S-HpOTrE	0.944141	0.00459313	Group	**	0.0478207
Os12g0559200	17-hydroxy-linolenic acid	-0.870579	0.0240408	Group	*	0.0276331
Os12g0559200	1-Acetoxy-2-hydroxy-16-heptadecyn-4-one	-0.529937	0.279506	Group		0.304031
Os12g0559200	9,10,13-TriHOME	-0.874195	0.0227447	Group	*	0.0247225
Os12g0559200	MG(18:3(6Z,9Z,12Z)/0:0/0:0)	-0.573506	0.234057	Group		0.268228
Os12g0559200	Deinoxanthin	-0.791009	0.0609519	Group		0.140082
Os12g0559200	12-OPDA	-0.353523	0.491807	Group		0.501844
Os12g0559200	Rhamnocitrin 3-(5'''-p-coumarylapiosyl)-(1->2)-glucoside	-0.783608	0.0651721	Group		0.0716177
Os12g0559200	N1,N10-Diferuloylspermidine	0.833385	0.0393281	Group	*	0.044691
Os12g0559200	Tricin 7-[feruloyl-(->2)-glucuronyl-(1->2)-glucuronide]	0.582049	0.22552	Group		0.2819
Os12g0559200	Descladinose roxithromycin	-0.866435	0.0255681	Group	*	0.0272001
Os12g0559200	Estriol-16-Glucuronide	0.652989	0.159732	Group		0.17553
Os12g0559200	8,8a-Deoxyoleandolide	0.864213	0.0264055	Group	*	0.0318139
Os12g0559200	6-({8,8-dimethyl-2-oxo-4-phenyl-2H,8H-pyrano[2,3-f]chromen-5-yl}oxy)-3,4,5-trihydroxyoxane-2-carboxylic acid	-0.889713	0.0175742	Group	*	0.034609
Os12g0559200	Serylarginine	-0.796903	0.0576839	Group		0.0607199
Os12g0559200	Methylphosphate	-0.659157	0.154462	Group		0.167101
Os12g0559200	2-Keto-3-deoxyoctonate (KDO)	-0.812735	0.0493187	Group	*	0.0543529
Os12g0559200	Okanin 4'-(6''-acetylglucoside)	0.738221	0.0938224	Group		0.118763
Os12g0559200	N-Undecanoylglycine	-0.847405	0.0331513	Group	*	0.0394659
Os12g0559200	Dihydroartemisinin	0.978435	0.000692565	Group	***	0.0103561
Os12g0559200	L-Glutamic acid	-0.872174	0.0234651	Group	*	0.0266649
Os12g0559200	Jaceosidin	-0.721632	0.105448	Group		0.14077
Os12g0559200	8(R)-Hydroperoxylinoleic acid	0.869868	0.0242996	Group	*	0.311737
Os12g0559200	Linoleamide	-0.881376	0.0202728	Group	*	0.0285533
Os12g0559200	16-epi-16-J1-PhytoP	0.8626	0.0270213	Group	*	0.110796
Os12g0559200	(7'S,8'S)-4,7'-Epoxy-3,8'-bilign-7-ene-3',5-dimethoxy-4',9,9'-triol 4'-glucoside	0.8868	0.0184962	Group	*	0.0396125
Os12g0559200	LysoPE(16:0/0:0)	-0.843427	0.0348535	Group	*	0.0819228
Os12g0559200	Indoleacrylic acid	0.527527	0.282111	Group		0.287868
Os12g0559200	Cucurbic acid	-0.874195	0.0227447	Group	*	0.0247225
Os12g0559200	Norophthalmic acid	-0.839948	0.0363749	Group	*	0.0395379
Os12g0559200	ent-16-epi-16-J1-PhytoP	-0.64745	0.164528	Group		0.167885
Os12g0559200	Raffinose	0.929367	0.0073073	Group	**	0.0122069
Os12g0559200	ent-16-L1-PhytoP	0.906299	0.0127585	Group	*	0.108759
Os12g0559200	N-di-Demethyl roxithromycin	0.32567	0.528765	Group		0.539556
Os12g0559200	2,3-dinor Prostaglandin E1	0.895111	0.0159255	Group	*	0.0248837
Os12g0559200	(1S,2S)-3-oxo-2-pentyl-cyclopentanebutanoic acid	-0.809473	0.0509925	Group		0.0536763
Os12g0559200	avocadenyne acetate	-0.536637	0.272315	Group		0.312669
Os12g0559200	delta14-9-PhytoF	0.870297	0.0241435	Group	*	0.0355051
Os12g0559200	Cholic acid glucuronide	-0.756859	0.0814893	Group		0.246097
Os12g0559200	Glabranin	0.795517	0.058445	Group		0.0642252
Os12g0559200	Dimethyl trisulfide	-0.812124	0.0496301	Group	*	0.050643
Os12g0559200	Rhamnazin 3-rutinoside	0.812309	0.0495361	Group	*	0.0643326
Os12g0559200	16-E1t-PhytoP	0.91705	0.0100357	Group	*	0.0271067
Os12g0559200	MGDG(18:3(9Z,12Z,15Z)/18:3(9Z,12Z,15Z))	-0.714213	0.11084	Group		0.130401
Os12g0559200	LysoPC(18:2(9Z,12Z))	-0.883817	0.0194636	Group	*	0.0252774
Os12g0559200	9-A1-PhytoP	0.926836	0.00783364	Group	**	0.059254
Os12g0559200	(9Z)-3-hydroxyoctadecenoylcarnitine	-0.866503	0.0255428	Group	*	0.0323326
Os12g0559200	Pectenol A/ (Pectenol)	-0.92999	0.00718053	Group	**	0.0595417
Os12g0559200	Linalool oxide D 3-[apiosyl-(1->6)-glucoside]	-0.492675	0.320781	Group		0.327328
Os12g0559200	15-F2t-IsoP	0.867268	0.0252574	Group	*	0.0297146
Os12g0559200	Tromethamine	-0.76022	0.0793487	Group		0.0826549
Os12g0559200	PC(18:2(2E,4E)/0:0)	-0.858789	0.028503	Group	*	0.0320258
Os05g0247100	Genistein 7-O-glucoside-4'-O-apioside	-0.824272	0.0436071	Group	*	0.125928
Os05g0247100	1-O-(2-methoxy-4Z-hexadecenyl)-sn-glycero-3-phosphocholine	0.738647	0.0935322	Group		0.260121
Os05g0247100	Rhamnocitrin 3-(5'''-ferulylapiosyl)-(1->2)-glucoside	-0.926115	0.00798673	Group	**	0.0285245
Os05g0247100	Vidarabine	-0.956793	0.00275996	Group	**	0.00775008
Os05g0247100	Porson	-0.952495	0.00333145	Group	**	0.0193766
Os05g0247100	C16 Sphinganine	-0.918301	0.0097395	Group	**	0.0278544
Os05g0247100	Isopalmitic acid	-0.977345	0.00076409	Group	***	0.00477548
Os05g0247100	Armillaripin	-0.924415	0.00835365	Group	**	0.0350239
Os05g0247100	Isovitexin 2''-O-(6'''-(E)-p-coumaroyl)glucoside	-0.91235	0.0111871	Group	*	0.0454376
Os05g0247100	Aflatoxin B2a	-0.906734	0.0126421	Group	*	0.0375815
Os05g0247100	16-F1t-PhytoP	-0.975718	0.000877272	Group	***	0.00429706
Os05g0247100	N-stearoyl valine	-0.978119	0.000712897	Group	***	0.00199288
Os05g0247100	Safingol ( L-threo-sphinganine)	-0.911727	0.0113442	Group	*	0.0263002
Os05g0247100	9-hydroxy-10E,14Z-octadecadien-12-ynoic acid	-0.978276	0.000702804	Group	***	0.00308496
Os05g0247100	Tibouchinin	-0.957918	0.00261903	Group	**	0.0108994
Os05g0247100	Sucrose	-0.849795	0.032148	Group	*	0.103025
Os05g0247100	3,4,5-trihydroxy-6-[(2-oxo-2H-chromen-3-yl)oxy]oxane-2-carboxylic acid	-0.968396	0.00148245	Group	**	0.0046471
Os05g0247100	12,13,15-trihydroxy-9E-octadecenoic acid	-0.958857	0.00250428	Group	**	0.00896556
Os05g0247100	16-epi-16-F1t-PhytoP	-0.973227	0.00106557	Group	**	0.00532787
Os05g0247100	Adenosine	-0.972133	0.00115406	Group	**	0.00904609
Os05g0247100	Hexacosanedioic acid	-0.970268	0.00131283	Group	**	0.0101618
Os05g0247100	9-tridecynoic acid	-0.99639	1.95265e-05	Group	***	0.000270039
Os05g0247100	PI(18:4(6Z,9Z,12Z,15Z)/0:0)	-0.70121	0.120576	Group		0.178872
Os05g0247100	Norrubrofusarin 6-beta-gentiobioside	0.78036	0.0670648	Group		0.114519
Os05g0247100	Choline	-0.984228	0.000371172	Group	***	0.00186859
Os05g0247100	Clausarinol	-0.841112	0.0358626	Group	*	0.0724328
Os05g0247100	Pectachol	-0.943106	0.00476323	Group	**	0.0112307
Os05g0247100	Corchorifatty acid F	-0.975185	0.000916041	Group	***	0.0043621
Os05g0247100	Meloside A	-0.981563	0.000506742	Group	***	0.00281524
Os05g0247100	Isanic acid	-0.81909	0.0461323	Group	*	0.11296
Os05g0247100	Gamma-Linolenic acid	-0.732436	0.0978084	Group		0.216545
Os05g0247100	D-Glutamine	-0.933012	0.00658085	Group	**	0.0159775
Os05g0247100	13-Hydroxy-5'-O-methylmelledonal	0.880646	0.0205179	Group	*	0.0391664
Os05g0247100	(25S)-11alpha,20,26-trihydroxyecdysone	0.932392	0.00670181	Group	**	0.0143371
Os05g0247100	PG(16:0/0:0)	-0.986906	0.000256061	Group	***	0.00118139
Os05g0247100	alpha-kamlolenic acid	-0.965826	0.00173183	Group	**	0.00685592
Os05g0247100	Sucrose 1',4'-(4,4'-dihydroxy-3,3'-dimethoxy-b-truxinate)	0.917031	0.0100402	Group	*	0.0196312
Os05g0247100	L-Isoleucine	0.682083	0.13554	Group		0.358783
Os05g0247100	Isoscoparin 2''-O-glucoside	-0.96826	0.00149514	Group	**	0.00769917
Os05g0247100	6R,7S-Epoxy-3Z,9Z-eicosadiene	-0.881401	0.0202646	Group	*	0.0460559
Os05g0247100	12(13)Ep-9-KODE	0.844266	0.0344911	Group	*	0.0641295
Os05g0247100	Isoscoparin 2''-(6-(E)-p-coumaroylglucoside)	-0.884504	0.0192386	Group	*	0.0409331
Os05g0247100	10-HODTA methyl ester	-0.730739	0.0989912	Group		0.281436
Os05g0247100	DG(9D3/9D3/0:0)	0.917476	0.00993425	Group	**	0.0334023
Os05g0247100	Leu-Leu-Leu	-0.777641	0.068668	Group		0.159282
Os05g0247100	Phosphocholine	-0.983673	0.000397661	Group	***	0.00448781
Os05g0247100	Lacto-N-triaose	-0.987673	0.000226983	Group	***	0.0037449
Os05g0247100	3,4,5-trihydroxy-6-[(2-oxo-2H-chromen-6-yl)oxy]oxane-2-carboxylic acid	-0.849208	0.0323929	Group	*	0.0627711
Os05g0247100	9S-HpOTrE	0.825998	0.0427808	Group	*	0.0751263
Os05g0247100	17-hydroxy-linolenic acid	-0.985052	0.000333493	Group	***	0.00138956
Os05g0247100	1-Acetoxy-2-hydroxy-16-heptadecyn-4-one	-0.728474	0.10058	Group		0.275307
Os05g0247100	9,10,13-TriHOME	-0.967399	0.00157693	Group	**	0.00630772
Os05g0247100	MG(18:3(6Z,9Z,12Z)/0:0/0:0)	-0.717319	0.108569	Group		0.204533
Os05g0247100	Deinoxanthin	-0.741681	0.0914741	Group		0.140082
Os05g0247100	12-OPDA	-0.781852	0.0661923	Group		0.176061
Os05g0247100	Rhamnocitrin 3-(5'''-p-coumarylapiosyl)-(1->2)-glucoside	-0.917592	0.00990687	Group	**	0.0330343
Os05g0247100	N1,N10-Diferuloylspermidine	0.993777	5.79694e-05	Group	***	0.00053361
Os05g0247100	Tricin 7-[feruloyl-(->2)-glucuronyl-(1->2)-glucuronide]	0.693292	0.126679	Group		0.239625
Os05g0247100	Descladinose roxithromycin	-0.972721	0.00110608	Group	**	0.00542839
Os05g0247100	Estriol-16-Glucuronide	0.904953	0.0131217	Group	*	0.0319603
Os05g0247100	8,8a-Deoxyoleandolide	0.975047	0.000926202	Group	***	0.00330786
Os05g0247100	6-({8,8-dimethyl-2-oxo-4-phenyl-2H,8H-pyrano[2,3-f]chromen-5-yl}oxy)-3,4,5-trihydroxyoxane-2-carboxylic acid	-0.895393	0.0158415	Group	*	0.034609
Os05g0247100	Serylarginine	-0.98144	0.000513533	Group	***	0.00223184
Os05g0247100	Methylphosphate	-0.862539	0.0270446	Group	*	0.111532
Os05g0247100	2-Keto-3-deoxyoctonate (KDO)	-0.951262	0.00350525	Group	**	0.0076515
Os05g0247100	Okanin 4'-(6''-acetylglucoside)	0.821676	0.0448637	Group	*	0.0846485
Os05g0247100	N-Undecanoylglycine	-0.951341	0.00349393	Group	**	0.00776429
Os05g0247100	Dihydroartemisinin	0.896706	0.0154536	Group	*	0.0291577
Os05g0247100	L-Glutamic acid	-0.977321	0.000765701	Group	***	0.00283593
Os05g0247100	Jaceosidin	-0.814774	0.0482856	Group	*	0.132384
Os05g0247100	8(R)-Hydroperoxylinoleic acid	0.606515	0.201784	Group		0.311737
Os05g0247100	Linoleamide	-0.927808	0.00762935	Group	**	0.0252712
Os05g0247100	16-epi-16-J1-PhytoP	0.784096	0.0648899	Group		0.114831
Os05g0247100	(7'S,8'S)-4,7'-Epoxy-3,8'-bilign-7-ene-3',5-dimethoxy-4',9,9'-triol 4'-glucoside	0.889771	0.0175561	Group	*	0.0396125
Os05g0247100	LysoPE(16:0/0:0)	-0.82853	0.041582	Group	*	0.0846118
Os05g0247100	Indoleacrylic acid	0.9061	0.0128119	Group	*	0.0432524
Os05g0247100	Cucurbic acid	-0.97759	0.000747662	Group	***	0.0033899
Os05g0247100	Norophthalmic acid	-0.921272	0.00905316	Group	**	0.0225005
Os05g0247100	ent-16-epi-16-J1-PhytoP	-0.909837	0.0118277	Group	*	0.0446843
Os05g0247100	Raffinose	0.950654	0.00359242	Group	**	0.00835446
Os05g0247100	ent-16-L1-PhytoP	0.780638	0.0669019	Group		0.118082
Os05g0247100	N-di-Demethyl roxithromycin	0.758397	0.0805064	Group		0.217652
Os05g0247100	2,3-dinor Prostaglandin E1	0.926922	0.00781536	Group	**	0.016708
Os05g0247100	(1S,2S)-3-oxo-2-pentyl-cyclopentanebutanoic acid	-0.998632	2.80787e-06	Group	***	0.000170308
Os05g0247100	avocadenyne acetate	-0.724473	0.103414	Group		0.2906
Os05g0247100	delta14-9-PhytoF	0.918215	0.0097597	Group	**	0.0199778
Os05g0247100	Cholic acid glucuronide	-0.667661	0.147321	Group		0.246097
Os05g0247100	Glabranin	0.927675	0.00765709	Group	**	0.0278136
Os05g0247100	Dimethyl trisulfide	-0.993837	5.68569e-05	Group	***	0.00202836
Os05g0247100	Rhamnazin 3-rutinoside	0.924485	0.00833855	Group	**	0.0269308
Os05g0247100	16-E1t-PhytoP	0.89023	0.017413	Group	*	0.0334865
Os05g0247100	MGDG(18:3(9Z,12Z,15Z)/18:3(9Z,12Z,15Z))	-0.884428	0.0192635	Group	*	0.076132
Os05g0247100	LysoPC(18:2(9Z,12Z))	-0.957766	0.00263787	Group	**	0.00775845
Os05g0247100	9-A1-PhytoP	0.825978	0.0427903	Group	*	0.0792412
Os05g0247100	(9Z)-3-hydroxyoctadecenoylcarnitine	-0.967347	0.00158194	Group	**	0.00632775
Os05g0247100	Pectenol A/ (Pectenol)	-0.826138	0.0427141	Group	*	0.0770168
Os05g0247100	Linalool oxide D 3-[apiosyl-(1->6)-glucoside]	-0.905373	0.0130078	Group	*	0.0419606
Os05g0247100	15-F2t-IsoP	0.982037	0.000481107	Group	***	0.00155196
Os05g0247100	Tromethamine	-0.88179	0.0201344	Group	*	0.0431885
Os05g0247100	PC(18:2(2E,4E)/0:0)	-0.992353	8.749e-05	Group	***	0.000546812
Os01g0124000	Genistein 7-O-glucoside-4'-O-apioside	-0.645145	0.166541	Group		0.193652
Os01g0124000	1-O-(2-methoxy-4Z-hexadecenyl)-sn-glycero-3-phosphocholine	0.59985	0.208144	Group		0.297799
Os01g0124000	Rhamnocitrin 3-(5'''-ferulylapiosyl)-(1->2)-glucoside	-0.850926	0.0316782	Group	*	0.0422377
Os01g0124000	Vidarabine	-0.934598	0.00627618	Group	**	0.0101278
Os01g0124000	Porson	-0.932579	0.00666515	Group	**	0.0193766
Os01g0124000	C16 Sphinganine	-0.945238	0.00441613	Group	**	0.0278544
Os01g0124000	Isopalmitic acid	-0.939959	0.00529918	Group	**	0.00963487
Os01g0124000	Armillaripin	-0.868522	0.0247931	Group	*	0.0381433
Os01g0124000	Isovitexin 2''-O-(6'''-(E)-p-coumaroyl)glucoside	-0.781629	0.0663222	Group		0.078955
Os01g0124000	Aflatoxin B2a	-0.920309	0.00927297	Group	**	0.0375815
Os01g0124000	16-F1t-PhytoP	-0.957416	0.00268144	Group	**	0.00594316
Os01g0124000	N-stearoyl valine	-0.935524	0.00610168	Group	**	0.00953387
Os01g0124000	Safingol ( L-threo-sphinganine)	-0.91299	0.0110268	Group	*	0.0263002
Os01g0124000	9-hydroxy-10E,14Z-octadecadien-12-ynoic acid	-0.959212	0.00246157	Group	**	0.00535124
Os01g0124000	Tibouchinin	-0.915039	0.0105208	Group	*	0.0160626
Os01g0124000	Sucrose	-0.716401	0.109238	Group		0.133217
Os01g0124000	3,4,5-trihydroxy-6-[(2-oxo-2H-chromen-3-yl)oxy]oxane-2-carboxylic acid	-0.975704	0.000878298	Group	***	0.00399226
Os01g0124000	12,13,15-trihydroxy-9E-octadecenoic acid	-0.951509	0.00347008	Group	**	0.0094405
Os01g0124000	16-epi-16-F1t-PhytoP	-0.946458	0.00422333	Group	**	0.00767878
Os01g0124000	Adenosine	-0.95131	0.00349837	Group	**	0.00944723
Os01g0124000	Hexacosanedioic acid	-0.843791	0.0346961	Group	*	0.041068
Os01g0124000	9-tridecynoic acid	-0.945373	0.00439462	Group	**	0.00697558
Os01g0124000	PI(18:4(6Z,9Z,12Z,15Z)/0:0)	-0.788411	0.0624183	Group		0.169791
Os01g0124000	Norrubrofusarin 6-beta-gentiobioside	0.834732	0.038713	Group	*	0.114519
Os01g0124000	Choline	-0.877941	0.0214383	Group	*	0.026467
Os01g0124000	Clausarinol	-0.936825	0.00586054	Group	**	0.0673069
Os01g0124000	Pectachol	-0.985887	0.000297344	Group	***	0.00821632
Os01g0124000	Corchorifatty acid F	-0.962313	0.00210374	Group	**	0.00584373
Os01g0124000	Meloside A	-0.956024	0.00285833	Group	**	0.00571666
Os01g0124000	Isanic acid	-0.724967	0.103063	Group		0.134365
Os01g0124000	Gamma-Linolenic acid	-0.698198	0.122882	Group		0.216545
Os01g0124000	D-Glutamine	-0.879227	0.0209985	Group	*	0.027998
Os01g0124000	13-Hydroxy-5'-O-methylmelledonal	0.91779	0.00985999	Group	**	0.0354234
Os01g0124000	(25S)-11alpha,20,26-trihydroxyecdysone	0.972088	0.00115776	Group	**	0.00790835
Os01g0124000	PG(16:0/0:0)	-0.92938	0.00730473	Group	**	0.0102883
Os01g0124000	alpha-kamlolenic acid	-0.945594	0.00435952	Group	**	0.00864001
Os01g0124000	Sucrose 1',4'-(4,4'-dihydroxy-3,3'-dimethoxy-b-truxinate)	0.970495	0.00129295	Group	**	0.0129984
Os01g0124000	L-Isoleucine	0.381543	0.455457	Group		0.523514
Os01g0124000	Isoscoparin 2''-O-glucoside	-0.965277	0.0017876	Group	**	0.00769917
Os01g0124000	6R,7S-Epoxy-3Z,9Z-eicosadiene	-0.933869	0.00641534	Group	**	0.0460559
Os01g0124000	12(13)Ep-9-KODE	0.931549	0.00686789	Group	**	0.0486122
Os01g0124000	Isoscoparin 2''-(6-(E)-p-coumaroylglucoside)	-0.929472	0.00728582	Group	**	0.0376768
Os01g0124000	10-HODTA methyl ester	-0.671442	0.144192	Group		0.281436
Os01g0124000	DG(9D3/9D3/0:0)	0.700829	0.120867	Group		0.140671
Os01g0124000	Leu-Leu-Leu	-0.61716	0.191794	Group		0.231077
Os01g0124000	Phosphocholine	-0.925165	0.00819083	Group	**	0.0115364
Os01g0124000	Lacto-N-triaose	-0.935272	0.00614907	Group	**	0.00957941
Os01g0124000	3,4,5-trihydroxy-6-[(2-oxo-2H-chromen-6-yl)oxy]oxane-2-carboxylic acid	-0.910539	0.011647	Group	*	0.0627711
Os01g0124000	9S-HpOTrE	0.944017	0.00461334	Group	**	0.0478207
Os01g0124000	17-hydroxy-linolenic acid	-0.965794	0.00173505	Group	**	0.00369161
Os01g0124000	1-Acetoxy-2-hydroxy-16-heptadecyn-4-one	-0.662976	0.151237	Group		0.275307
Os01g0124000	9,10,13-TriHOME	-0.959348	0.00244531	Group	**	0.00698696
Os01g0124000	MG(18:3(6Z,9Z,12Z)/0:0/0:0)	-0.690236	0.129069	Group		0.206331
Os01g0124000	Deinoxanthin	-0.774814	0.0703535	Group		0.140082
Os01g0124000	12-OPDA	-0.539563	0.269197	Group		0.305905
Os01g0124000	Rhamnocitrin 3-(5'''-p-coumarylapiosyl)-(1->2)-glucoside	-0.90531	0.0130247	Group	*	0.0330343
Os01g0124000	N1,N10-Diferuloylspermidine	0.946147	0.00427219	Group	**	0.007241
Os01g0124000	Tricin 7-[feruloyl-(->2)-glucuronyl-(1->2)-glucuronide]	0.703636	0.118732	Group		0.239625
Os01g0124000	Descladinose roxithromycin	-0.955329	0.00294866	Group	**	0.00645779
Os01g0124000	Estriol-16-Glucuronide	0.763389	0.0773539	Group		0.100735
Os01g0124000	8,8a-Deoxyoleandolide	0.955924	0.00287123	Group	**	0.00574246
Os01g0124000	6-({8,8-dimethyl-2-oxo-4-phenyl-2H,8H-pyrano[2,3-f]chromen-5-yl}oxy)-3,4,5-trihydroxyoxane-2-carboxylic acid	-0.960182	0.00234668	Group	**	0.0239903
Os01g0124000	Serylarginine	-0.904575	0.0132245	Group	*	0.0176326
Os01g0124000	Methylphosphate	-0.794991	0.0587348	Group		0.111532
Os01g0124000	2-Keto-3-deoxyoctonate (KDO)	-0.903015	0.0136529	Group	*	0.0203775
Os01g0124000	Okanin 4'-(6''-acetylglucoside)	0.802538	0.0546371	Group		0.0867256
Os01g0124000	N-Undecanoylglycine	-0.929932	0.00719226	Group	**	0.0119871
Os01g0124000	Dihydroartemisinin	0.985347	0.000320508	Group	***	0.0103561
Os01g0124000	L-Glutamic acid	-0.946019	0.0042922	Group	**	0.00765102
Os01g0124000	Jaceosidin	-0.820909	0.0452381	Group	*	0.132384
Os01g0124000	8(R)-Hydroperoxylinoleic acid	0.767954	0.0745205	Group		0.311737
Os01g0124000	Linoleamide	-0.940847	0.0051451	Group	**	0.0252712
Os01g0124000	16-epi-16-J1-PhytoP	0.879934	0.0207583	Group	*	0.110796
Os01g0124000	(7'S,8'S)-4,7'-Epoxy-3,8'-bilign-7-ene-3',5-dimethoxy-4',9,9'-triol 4'-glucoside	0.960217	0.00234253	Group	**	0.0280227
Os01g0124000	LysoPE(16:0/0:0)	-0.916175	0.0102453	Group	*	0.0819228
Os01g0124000	Indoleacrylic acid	0.69178	0.127859	Group		0.154047
Os01g0124000	Cucurbic acid	-0.959239	0.00245834	Group	**	0.00546299
Os01g0124000	Norophthalmic acid	-0.897495	0.0152225	Group	*	0.0255069
Os01g0124000	ent-16-epi-16-J1-PhytoP	-0.788276	0.0624951	Group		0.0762135
Os01g0124000	Raffinose	0.977057	0.000783539	Group	***	0.00575878
Os01g0124000	ent-16-L1-PhytoP	0.889082	0.0177718	Group	*	0.108759
Os01g0124000	N-di-Demethyl roxithromycin	0.487511	0.326666	Group		0.367041
Os01g0124000	2,3-dinor Prostaglandin E1	0.960369	0.00232481	Group	**	0.0116564
Os01g0124000	(1S,2S)-3-oxo-2-pentyl-cyclopentanebutanoic acid	-0.930369	0.00710392	Group	**	0.0102955
Os01g0124000	avocadenyne acetate	-0.669007	0.146203	Group		0.2906
Os01g0124000	delta14-9-PhytoF	0.944568	0.00452393	Group	**	0.0192914
Os01g0124000	Cholic acid glucuronide	-0.810571	0.0504264	Group		0.246097
Os01g0124000	Glabranin	0.91703	0.0100404	Group	*	0.0278136
Os01g0124000	Dimethyl trisulfide	-0.928846	0.00741431	Group	**	0.0102976
Os01g0124000	Rhamnazin 3-rutinoside	0.893242	0.0164877	Group	*	0.0304268
Os01g0124000	16-E1t-PhytoP	0.946387	0.00423455	Group	**	0.0271067
Os01g0124000	MGDG(18:3(9Z,12Z,15Z)/18:3(9Z,12Z,15Z))	-0.848733	0.0325918	Group	*	0.076132
Os01g0124000	LysoPC(18:2(9Z,12Z))	-0.975067	0.000924723	Group	***	0.00657448
Os01g0124000	9-A1-PhytoP	0.92628	0.00795172	Group	**	0.059254
Os01g0124000	(9Z)-3-hydroxyoctadecenoylcarnitine	-0.950492	0.00361583	Group	**	0.00886421
Os01g0124000	Pectenol A/ (Pectenol)	-0.926262	0.00795554	Group	**	0.0595417
Os01g0124000	Linalool oxide D 3-[apiosyl-(1->6)-glucoside]	-0.68709	0.13155	Group		0.162408
Os01g0124000	15-F2t-IsoP	0.962398	0.00209425	Group	**	0.00418849
Os01g0124000	Tromethamine	-0.821763	0.0448215	Group	*	0.0560269
Os01g0124000	PC(18:2(2E,4E)/0:0)	-0.961845	0.00215591	Group	**	0.00409947
Os06g0336200	Genistein 7-O-glucoside-4'-O-apioside	0.720271	0.106428	Group		0.140627
Os06g0336200	1-O-(2-methoxy-4Z-hexadecenyl)-sn-glycero-3-phosphocholine	-0.551092	0.257045	Group		0.33388
Os06g0336200	Rhamnocitrin 3-(5'''-ferulylapiosyl)-(1->2)-glucoside	0.873822	0.0228769	Group	*	0.0338647
Os06g0336200	Vidarabine	0.994685	4.22946e-05	Group	***	0.00211473
Os06g0336200	Porson	0.910029	0.0117779	Group	*	0.0205098
Os06g0336200	C16 Sphinganine	0.893946	0.0162748	Group	*	0.0302427
Os06g0336200	Isopalmitic acid	0.932865	0.00660942	Group	**	0.0118025
Os06g0336200	Armillaripin	0.87513	0.0224153	Group	*	0.0350239
Os06g0336200	Isovitexin 2''-O-(6'''-(E)-p-coumaroyl)glucoside	0.805604	0.0530114	Group		0.0671031
Os06g0336200	Aflatoxin B2a	0.834673	0.0387402	Group	*	0.0527006
Os06g0336200	16-F1t-PhytoP	0.962273	0.00210814	Group	**	0.00578449
Os06g0336200	N-stearoyl valine	0.968884	0.00143728	Group	**	0.00299433
Os06g0336200	Safingol ( L-threo-sphinganine)	0.888367	0.0179974	Group	*	0.0299956
Os06g0336200	9-hydroxy-10E,14Z-octadecadien-12-ynoic acid	0.966983	0.00161722	Group	**	0.00468935
Os06g0336200	Tibouchinin	0.947109	0.00412224	Group	**	0.0108994
Os06g0336200	Sucrose	0.699304	0.122033	Group		0.141899
Os06g0336200	3,4,5-trihydroxy-6-[(2-oxo-2H-chromen-3-yl)oxy]oxane-2-carboxylic acid	0.961109	0.00223934	Group	**	0.00566099
Os06g0336200	12,13,15-trihydroxy-9E-octadecenoic acid	0.956314	0.00282101	Group	**	0.00940337
Os06g0336200	16-epi-16-F1t-PhytoP	0.954641	0.00303954	Group	**	0.00662495
Os06g0336200	Adenosine	0.906891	0.0126004	Group	*	0.0182615
Os06g0336200	Hexacosanedioic acid	0.903368	0.0135555	Group	*	0.0201478
Os06g0336200	9-tridecynoic acid	0.971934	0.0011705	Group	**	0.002341
Os06g0336200	PI(18:4(6Z,9Z,12Z,15Z)/0:0)	0.870954	0.0239048	Group	*	0.169791
Os06g0336200	Norrubrofusarin 6-beta-gentiobioside	-0.782554	0.0657836	Group		0.114519
Os06g0336200	Choline	0.963073	0.00202017	Group	**	0.00487188
Os06g0336200	Clausarinol	0.884271	0.0193147	Group	*	0.0673069
Os06g0336200	Pectachol	0.958246	0.00257865	Group	**	0.00951638
Os06g0336200	Corchorifatty acid F	0.961023	0.00224923	Group	**	0.00591901
Os06g0336200	Meloside A	0.973565	0.00103896	Group	**	0.00344839
Os06g0336200	Isanic acid	0.720734	0.106094	Group		0.13511
Os06g0336200	Gamma-Linolenic acid	0.635357	0.175204	Group		0.230532
Os06g0336200	D-Glutamine	0.987166	0.000246007	Group	***	0.0123003
Os06g0336200	13-Hydroxy-5'-O-methylmelledonal	-0.884135	0.0193592	Group	*	0.0387184
Os06g0336200	(25S)-11alpha,20,26-trihydroxyecdysone	-0.968179	0.00150277	Group	**	0.00790835
Os06g0336200	PG(16:0/0:0)	0.974156	0.000993239	Group	***	0.00223772
Os06g0336200	alpha-kamlolenic acid	0.962118	0.00212533	Group	**	0.00685592
Os06g0336200	Sucrose 1',4'-(4,4'-dihydroxy-3,3'-dimethoxy-b-truxinate)	-0.980043	0.000593437	Group	***	0.0129984
Os06g0336200	L-Isoleucine	-0.597053	0.210836	Group		0.358783
Os06g0336200	Isoscoparin 2''-O-glucoside	0.933174	0.00654928	Group	**	0.0109155
Os06g0336200	6R,7S-Epoxy-3Z,9Z-eicosadiene	0.859874	0.0280772	Group	*	0.0529758
Os06g0336200	12(13)Ep-9-KODE	-0.908836	0.0120876	Group	*	0.0486122
Os06g0336200	Isoscoparin 2''-(6-(E)-p-coumaroylglucoside)	0.873555	0.0229715	Group	*	0.0425399
Os06g0336200	10-HODTA methyl ester	0.520658	0.289584	Group		0.314765
Os06g0336200	DG(9D3/9D3/0:0)	-0.832503	0.0397334	Group	*	0.0606037
Os06g0336200	Leu-Leu-Leu	0.726177	0.102203	Group		0.162265
Os06g0336200	Phosphocholine	0.952855	0.00328162	Group	**	0.00656325
Os06g0336200	Lacto-N-triaose	0.938071	0.00563398	Group	**	0.00950394
Os06g0336200	3,4,5-trihydroxy-6-[(2-oxo-2H-chromen-6-yl)oxy]oxane-2-carboxylic acid	0.833262	0.0393845	Group	*	0.0644087
Os06g0336200	9S-HpOTrE	-0.884411	0.019269	Group	*	0.0586881
Os06g0336200	17-hydroxy-linolenic acid	0.968708	0.00145343	Group	**	0.00315964
Os06g0336200	1-Acetoxy-2-hydroxy-16-heptadecyn-4-one	0.523713	0.286252	Group		0.306051
Os06g0336200	9,10,13-TriHOME	0.959807	0.0023908	Group	**	0.00698696
Os06g0336200	MG(18:3(6Z,9Z,12Z)/0:0/0:0)	0.704848	0.117816	Group		0.204533
Os06g0336200	Deinoxanthin	0.900216	0.0144386	Group	*	0.140082
Os06g0336200	12-OPDA	0.670232	0.14519	Group		0.206449
Os06g0336200	Rhamnocitrin 3-(5'''-p-coumarylapiosyl)-(1->2)-glucoside	0.843624	0.0347683	Group	*	0.045183
Os06g0336200	N1,N10-Diferuloylspermidine	-0.953744	0.00315989	Group	**	0.00574525
Os06g0336200	Tricin 7-[feruloyl-(->2)-glucuronyl-(1->2)-glucuronide]	-0.621466	0.187812	Group		0.264524
Os06g0336200	Descladinose roxithromycin	0.959416	0.00243721	Group	**	0.00645779
Os06g0336200	Estriol-16-Glucuronide	-0.892278	0.0167811	Group	*	0.0338914
Os06g0336200	8,8a-Deoxyoleandolide	-0.942168	0.00492015	Group	**	0.00833924
Os06g0336200	6-({8,8-dimethyl-2-oxo-4-phenyl-2H,8H-pyrano[2,3-f]chromen-5-yl}oxy)-3,4,5-trihydroxyoxane-2-carboxylic acid	0.890619	0.017292	Group	*	0.034609
Os06g0336200	Serylarginine	0.980266	0.000580279	Group	***	0.00223184
Os06g0336200	Methylphosphate	0.696635	0.124086	Group		0.15065
Os06g0336200	2-Keto-3-deoxyoctonate (KDO)	0.9764	0.000828841	Group	***	0.00676295
Os06g0336200	Okanin 4'-(6''-acetylglucoside)	-0.874648	0.0225848	Group	*	0.0846485
Os06g0336200	N-Undecanoylglycine	0.966325	0.00168187	Group	**	0.00650812
Os06g0336200	Dihydroartemisinin	-0.936061	0.00600161	Group	**	0.0222818
Os06g0336200	L-Glutamic acid	0.992393	8.65761e-05	Group	***	0.00157863
Os06g0336200	Jaceosidin	0.687379	0.131322	Group		0.1509
Os06g0336200	8(R)-Hydroperoxylinoleic acid	-0.767453	0.0748292	Group		0.311737
Os06g0336200	Linoleamide	0.897179	0.0153148	Group	*	0.0277298
Os06g0336200	16-epi-16-J1-PhytoP	-0.807451	0.0520434	Group		0.110796
Os06g0336200	(7'S,8'S)-4,7'-Epoxy-3,8'-bilign-7-ene-3',5-dimethoxy-4',9,9'-triol 4'-glucoside	-0.869936	0.024275	Group	*	0.0413656
Os06g0336200	LysoPE(16:0/0:0)	0.799434	0.056306	Group		0.0877929
Os06g0336200	Indoleacrylic acid	-0.826751	0.0424227	Group	*	0.0688532
Os06g0336200	Cucurbic acid	0.973451	0.00104793	Group	**	0.00388123
Os06g0336200	Norophthalmic acid	0.978505	0.00068806	Group	***	0.0137612
Os06g0336200	ent-16-epi-16-J1-PhytoP	0.824964	0.043275	Group	*	0.0584797
Os06g0336200	Raffinose	-0.963419	0.00198282	Group	**	0.00639618
Os06g0336200	ent-16-L1-PhytoP	-0.84763	0.0330563	Group	*	0.108759
Os06g0336200	N-di-Demethyl roxithromycin	-0.695056	0.125307	Group		0.217652
Os06g0336200	2,3-dinor Prostaglandin E1	-0.919558	0.00944612	Group	**	0.0178376
Os06g0336200	(1S,2S)-3-oxo-2-pentyl-cyclopentanebutanoic acid	0.956446	0.00280408	Group	**	0.00475268
Os06g0336200	avocadenyne acetate	0.518582	0.291857	Group		0.317236
Os06g0336200	delta14-9-PhytoF	-0.902161	0.0138905	Group	*	0.0237677
Os06g0336200	Cholic acid glucuronide	0.632538	0.177734	Group		0.246097
Os06g0336200	Glabranin	-0.850066	0.0320352	Group	*	0.0416041
Os06g0336200	Dimethyl trisulfide	0.952329	0.00335466	Group	**	0.00588537
Os06g0336200	Rhamnazin 3-rutinoside	-0.879271	0.0209834	Group	*	0.0355651
Os06g0336200	16-E1t-PhytoP	-0.915947	0.0103006	Group	*	0.0271067
Os06g0336200	MGDG(18:3(9Z,12Z,15Z)/18:3(9Z,12Z,15Z))	0.732417	0.0978216	Group		0.116454
Os06g0336200	LysoPC(18:2(9Z,12Z))	0.930779	0.00702149	Group	**	0.0123184
Os06g0336200	9-A1-PhytoP	-0.873693	0.0229225	Group	*	0.0630312
Os06g0336200	(9Z)-3-hydroxyoctadecenoylcarnitine	0.925921	0.00802831	Group	**	0.0127433
Os06g0336200	Pectenol A/ (Pectenol)	0.880836	0.0204542	Group	*	0.0621468
Os06g0336200	Linalool oxide D 3-[apiosyl-(1->6)-glucoside]	0.812956	0.0492062	Group	*	0.0714449
Os06g0336200	15-F2t-IsoP	-0.959891	0.00238082	Group	**	0.00449212
Os06g0336200	Tromethamine	0.964335	0.00188531	Group	**	0.0427402
Os06g0336200	PC(18:2(2E,4E)/0:0)	0.956707	0.0027709	Group	**	0.00469643
Os09g0538000	Genistein 7-O-glucoside-4'-O-apioside	-0.759288	0.0799397	Group		0.133233
Os09g0538000	1-O-(2-methoxy-4Z-hexadecenyl)-sn-glycero-3-phosphocholine	0.748441	0.086963	Group		0.260121
Os09g0538000	Rhamnocitrin 3-(5'''-ferulylapiosyl)-(1->2)-glucoside	-0.90548	0.0129789	Group	*	0.0285245
Os09g0538000	Vidarabine	-0.953657	0.0031718	Group	**	0.00775008
Os09g0538000	Porson	-0.941487	0.00503543	Group	**	0.0193766
Os09g0538000	C16 Sphinganine	-0.919266	0.00951378	Group	**	0.0278544
Os09g0538000	Isopalmitic acid	-0.975876	0.000865928	Group	***	0.00477548
Os09g0538000	Armillaripin	-0.892775	0.0166294	Group	*	0.0350239
Os09g0538000	Isovitexin 2''-O-(6'''-(E)-p-coumaroyl)glucoside	-0.881641	0.0201841	Group	*	0.0455807
Os09g0538000	Aflatoxin B2a	-0.91954	0.00945022	Group	**	0.0375815
Os09g0538000	16-F1t-PhytoP	-0.975371	0.000902382	Group	***	0.00429706
Os09g0538000	N-stearoyl valine	-0.982332	0.000465499	Group	***	0.0017937
Os09g0538000	Safingol ( L-threo-sphinganine)	-0.934708	0.00625544	Group	**	0.0263002
Os09g0538000	9-hydroxy-10E,14Z-octadecadien-12-ynoic acid	-0.979144	0.000647943	Group	***	0.00308496
Os09g0538000	Tibouchinin	-0.942838	0.00480791	Group	**	0.0109482
Os09g0538000	Sucrose	-0.82845	0.0416197	Group	*	0.103025
Os09g0538000	3,4,5-trihydroxy-6-[(2-oxo-2H-chromen-3-yl)oxy]oxane-2-carboxylic acid	-0.985913	0.000296273	Group	***	0.00312567
Os09g0538000	12,13,15-trihydroxy-9E-octadecenoic acid	-0.961049	0.00224621	Group	**	0.00896556
Os09g0538000	16-epi-16-F1t-PhytoP	-0.971101	0.00124065	Group	**	0.00586949
Os09g0538000	Adenosine	-0.979467	0.000628058	Group	***	0.00904609
Os09g0538000	Hexacosanedioic acid	-0.934102	0.00637071	Group	**	0.0138752
Os09g0538000	9-tridecynoic acid	-0.990845	0.000125336	Group	***	0.000596839
Os09g0538000	PI(18:4(6Z,9Z,12Z,15Z)/0:0)	-0.69474	0.125553	Group		0.178872
Os09g0538000	Norrubrofusarin 6-beta-gentiobioside	0.833474	0.0392876	Group	*	0.114519
Os09g0538000	Choline	-0.956218	0.00283332	Group	**	0.00544868
Os09g0538000	Clausarinol	-0.862688	0.0269875	Group	*	0.0692451
Os09g0538000	Pectachol	-0.954544	0.00305245	Group	**	0.0100203
Os09g0538000	Corchorifatty acid F	-0.975895	0.000864561	Group	***	0.0043228
Os09g0538000	Meloside A	-0.977035	0.000785056	Group	***	0.00314281
Os09g0538000	Isanic acid	-0.806265	0.052664	Group		0.11296
Os09g0538000	Gamma-Linolenic acid	-0.714097	0.110926	Group		0.216545
Os09g0538000	D-Glutamine	-0.908679	0.0121284	Group	*	0.0200709
Os09g0538000	13-Hydroxy-5'-O-methylmelledonal	0.919112	0.00954963	Group	**	0.0354234
Os09g0538000	(25S)-11alpha,20,26-trihydroxyecdysone	0.951907	0.00341382	Group	**	0.0103261
Os09g0538000	PG(16:0/0:0)	-0.982415	0.000461122	Group	***	0.00164687
Os09g0538000	alpha-kamlolenic acid	-0.965302	0.00178501	Group	**	0.00685592
Os09g0538000	Sucrose 1',4'-(4,4'-dihydroxy-3,3'-dimethoxy-b-truxinate)	0.931844	0.00680954	Group	**	0.0151323
Os09g0538000	L-Isoleucine	0.574137	0.233422	Group		0.358783
Os09g0538000	Isoscoparin 2''-O-glucoside	-0.973469	0.00104648	Group	**	0.00769917
Os09g0538000	6R,7S-Epoxy-3Z,9Z-eicosadiene	-0.888317	0.018013	Group	*	0.0460559
Os09g0538000	12(13)Ep-9-KODE	0.879239	0.0209943	Group	*	0.0549224
Os09g0538000	Isoscoparin 2''-(6-(E)-p-coumaroylglucoside)	-0.910931	0.0115466	Group	*	0.0376768
Os09g0538000	10-HODTA methyl ester	-0.744542	0.089553	Group		0.281436
Os09g0538000	DG(9D3/9D3/0:0)	0.856225	0.0295207	Group	*	0.0588873
Os09g0538000	Leu-Leu-Leu	-0.764006	0.0769683	Group		0.159282
Os09g0538000	Phosphocholine	-0.968156	0.00150489	Group	**	0.00470279
Os09g0538000	Lacto-N-triaose	-0.979299	0.000638346	Group	***	0.0037449
Os09g0538000	3,4,5-trihydroxy-6-[(2-oxo-2H-chromen-6-yl)oxy]oxane-2-carboxylic acid	-0.912803	0.0110734	Group	*	0.0627711
Os09g0538000	9S-HpOTrE	0.882332	0.019954	Group	*	0.0586881
Os09g0538000	17-hydroxy-linolenic acid	-0.994852	3.96876e-05	Group	***	0.000651434
Os09g0538000	1-Acetoxy-2-hydroxy-16-heptadecyn-4-one	-0.730867	0.0989019	Group		0.275307
Os09g0538000	9,10,13-TriHOME	-0.970408	0.00130058	Group	**	0.0056547
Os09g0538000	MG(18:3(6Z,9Z,12Z)/0:0/0:0)	-0.765851	0.0758196	Group		0.204533
Os09g0538000	Deinoxanthin	-0.74058	0.0922186	Group		0.140082
Os09g0538000	12-OPDA	-0.695477	0.124981	Group		0.201272
Os09g0538000	Rhamnocitrin 3-(5'''-p-coumarylapiosyl)-(1->2)-glucoside	-0.935554	0.00609602	Group	**	0.0330343
Os09g0538000	N1,N10-Diferuloylspermidine	0.99742	9.97319e-06	Group	***	0.000375798
Os09g0538000	Tricin 7-[feruloyl-(->2)-glucuronyl-(1->2)-glucuronide]	0.765932	0.0757697	Group		0.239625
Os09g0538000	Descladinose roxithromycin	-0.971714	0.00118886	Group	**	0.00542839
Os09g0538000	Estriol-16-Glucuronide	0.863116	0.0268233	Group	*	0.0433144
Os09g0538000	8,8a-Deoxyoleandolide	0.988664	0.000192021	Group	***	0.00212234
Os09g0538000	6-({8,8-dimethyl-2-oxo-4-phenyl-2H,8H-pyrano[2,3-f]chromen-5-yl}oxy)-3,4,5-trihydroxyoxane-2-carboxylic acid	-0.940919	0.00513277	Group	**	0.0320798
Os09g0538000	Serylarginine	-0.964662	0.00185113	Group	**	0.0034994
Os09g0538000	Methylphosphate	-0.864322	0.026364	Group	*	0.111532
Os09g0538000	2-Keto-3-deoxyoctonate (KDO)	-0.948972	0.00383938	Group	**	0.00810986
Os09g0538000	Okanin 4'-(6''-acetylglucoside)	0.840799	0.036	Group	*	0.0846485
Os09g0538000	N-Undecanoylglycine	-0.962917	0.00203727	Group	**	0.00650812
Os09g0538000	Dihydroartemisinin	0.919991	0.00934613	Group	**	0.0245192
Os09g0538000	L-Glutamic acid	-0.968737	0.00145078	Group	**	0.00368161
Os09g0538000	Jaceosidin	-0.827616	0.0420129	Group	*	0.132384
Os09g0538000	8(R)-Hydroperoxylinoleic acid	0.642179	0.169147	Group		0.311737
Os09g0538000	Linoleamide	-0.925373	0.00814606	Group	**	0.0252712
Os09g0538000	16-epi-16-J1-PhytoP	0.845713	0.0338702	Group	*	0.110796
Os09g0538000	(7'S,8'S)-4,7'-Epoxy-3,8'-bilign-7-ene-3',5-dimethoxy-4',9,9'-triol 4'-glucoside	0.943149	0.00475611	Group	**	0.0308206
Os09g0538000	LysoPE(16:0/0:0)	-0.901105	0.0141866	Group	*	0.0819228
Os09g0538000	Indoleacrylic acid	0.84003	0.0363389	Group	*	0.0660707
Os09g0538000	Cucurbic acid	-0.975839	0.000868581	Group	***	0.00347432
Os09g0538000	Norophthalmic acid	-0.90121	0.0141572	Group	*	0.0255069
Os09g0538000	ent-16-epi-16-J1-PhytoP	-0.866457	0.0255598	Group	*	0.0456424
Os09g0538000	Raffinose	0.966285	0.00168585	Group	**	0.0060891
Os09g0538000	ent-16-L1-PhytoP	0.828241	0.0417184	Group	*	0.108759
Os09g0538000	N-di-Demethyl roxithromycin	0.653429	0.159354	Group		0.224442
Os09g0538000	2,3-dinor Prostaglandin E1	0.963393	0.00198561	Group	**	0.0116564
Os09g0538000	(1S,2S)-3-oxo-2-pentyl-cyclopentanebutanoic acid	-0.990745	0.000128076	Group	***	0.00051778
Os09g0538000	avocadenyne acetate	-0.73611	0.0952683	Group		0.2906
Os09g0538000	delta14-9-PhytoF	0.957486	0.00267277	Group	**	0.0186716
Os09g0538000	Cholic acid glucuronide	-0.754529	0.0829887	Group		0.246097
Os09g0538000	Glabranin	0.947849	0.00400866	Group	**	0.0278136
Os09g0538000	Dimethyl trisulfide	-0.981413	0.000515012	Group	***	0.00202836
Os09g0538000	Rhamnazin 3-rutinoside	0.9316	0.00685781	Group	**	0.0269308
Os09g0538000	16-E1t-PhytoP	0.923642	0.00852311	Group	**	0.0271067
Os09g0538000	MGDG(18:3(9Z,12Z,15Z)/18:3(9Z,12Z,15Z))	-0.90773	0.0123779	Group	*	0.076132
Os09g0538000	LysoPC(18:2(9Z,12Z))	-0.986763	0.000261652	Group	***	0.00388813
Os09g0538000	9-A1-PhytoP	0.873596	0.0229573	Group	*	0.0630312
Os09g0538000	(9Z)-3-hydroxyoctadecenoylcarnitine	-0.976947	0.00079101	Group	***	0.00576079
Os09g0538000	Pectenol A/ (Pectenol)	-0.871643	0.023656	Group	*	0.0638747
Os09g0538000	Linalool oxide D 3-[apiosyl-(1->6)-glucoside]	-0.856839	0.0292754	Group	*	0.0613087
Os09g0538000	15-F2t-IsoP	0.995064	3.648e-05	Group	***	0.000870087
Os09g0538000	Tromethamine	-0.849644	0.0322109	Group	*	0.0469635
Os09g0538000	PC(18:2(2E,4E)/0:0)	-0.998722	2.45063e-06	Group	***	0.000217641
Os12g0569500	Genistein 7-O-glucoside-4'-O-apioside	-0.62393	0.185549	Group		0.208482
Os12g0569500	1-O-(2-methoxy-4Z-hexadecenyl)-sn-glycero-3-phosphocholine	0.619385	0.189732	Group		0.287279
Os12g0569500	Rhamnocitrin 3-(5'''-ferulylapiosyl)-(1->2)-glucoside	-0.835031	0.0385775	Group	*	0.046942
Os12g0569500	Vidarabine	-0.927438	0.00770686	Group	**	0.0115363
Os12g0569500	Porson	-0.925189	0.00818567	Group	**	0.0193766
Os12g0569500	C16 Sphinganine	-0.936726	0.00587883	Group	**	0.0278544
Os12g0569500	Isopalmitic acid	-0.940849	0.00514478	Group	**	0.00955688
Os12g0569500	Armillaripin	-0.85475	0.030114	Group	*	0.041252
Os12g0569500	Isovitexin 2''-O-(6'''-(E)-p-coumaroyl)glucoside	-0.767797	0.0746173	Group		0.0861433
Os12g0569500	Aflatoxin B2a	-0.912177	0.0112307	Group	*	0.0375815
Os12g0569500	16-F1t-PhytoP	-0.94853	0.00390552	Group	**	0.00697414
Os12g0569500	N-stearoyl valine	-0.935679	0.00607269	Group	**	0.00953387
Os12g0569500	Safingol ( L-threo-sphinganine)	-0.923318	0.00859465	Group	**	0.0263002
Os12g0569500	9-hydroxy-10E,14Z-octadecadien-12-ynoic acid	-0.951077	0.0035316	Group	**	0.00613392
Os12g0569500	Tibouchinin	-0.901169	0.0141685	Group	*	0.0186816
Os12g0569500	Sucrose	-0.704945	0.117743	Group		0.14017
Os12g0569500	3,4,5-trihydroxy-6-[(2-oxo-2H-chromen-3-yl)oxy]oxane-2-carboxylic acid	-0.971689	0.00119094	Group	**	0.0046471
Os12g0569500	12,13,15-trihydroxy-9E-octadecenoic acid	-0.941026	0.0051144	Group	**	0.00987302
Os12g0569500	16-epi-16-F1t-PhytoP	-0.936747	0.0058749	Group	**	0.00995745
Os12g0569500	Adenosine	-0.946515	0.00421452	Group	**	0.00990891
Os12g0569500	Hexacosanedioic acid	-0.831717	0.0400958	Group	*	0.0454093
Os12g0569500	9-tridecynoic acid	-0.941189	0.00508644	Group	**	0.00726641
Os12g0569500	PI(18:4(6Z,9Z,12Z,15Z)/0:0)	-0.769059	0.0738422	Group		0.169791
Os12g0569500	Norrubrofusarin 6-beta-gentiobioside	0.831515	0.0401894	Group	*	0.114519
Os12g0569500	Choline	-0.869764	0.0243375	Group	*	0.0296799
Os12g0569500	Clausarinol	-0.937906	0.00566379	Group	**	0.0673069
Os12g0569500	Pectachol	-0.9799	0.000601954	Group	***	0.00821632
Os12g0569500	Corchorifatty acid F	-0.953743	0.00316013	Group	**	0.00649757
Os12g0569500	Meloside A	-0.947413	0.00407533	Group	**	0.00702643
Os12g0569500	Isanic acid	-0.709041	0.114669	Group		0.139841
Os12g0569500	Gamma-Linolenic acid	-0.678136	0.138722	Group		0.216545
Os12g0569500	D-Glutamine	-0.86706	0.0253348	Group	*	0.0324805
Os12g0569500	13-Hydroxy-5'-O-methylmelledonal	0.929565	0.00726694	Group	**	0.0354234
Os12g0569500	(25S)-11alpha,20,26-trihydroxyecdysone	0.973242	0.00106439	Group	**	0.00790835
Os12g0569500	PG(16:0/0:0)	-0.924789	0.00827235	Group	**	0.011155
Os12g0569500	alpha-kamlolenic acid	-0.935467	0.0061124	Group	**	0.00977896
Os12g0569500	Sucrose 1',4'-(4,4'-dihydroxy-3,3'-dimethoxy-b-truxinate)	0.962853	0.00204427	Group	**	0.0129984
Os12g0569500	L-Isoleucine	0.371362	0.468564	Group		0.526477
Os12g0569500	Isoscoparin 2''-O-glucoside	-0.958088	0.00259811	Group	**	0.00811908
Os12g0569500	6R,7S-Epoxy-3Z,9Z-eicosadiene	-0.925234	0.00817592	Group	**	0.0460559
Os12g0569500	12(13)Ep-9-KODE	0.938204	0.00561005	Group	**	0.0486122
Os12g0569500	Isoscoparin 2''-(6-(E)-p-coumaroylglucoside)	-0.919326	0.00950003	Group	**	0.0376768
Os12g0569500	10-HODTA methyl ester	-0.68095	0.136451	Group		0.281436
Os12g0569500	DG(9D3/9D3/0:0)	0.691458	0.128111	Group		0.147254
Os12g0569500	Leu-Leu-Leu	-0.61141	0.197164	Group		0.23472
Os12g0569500	Phosphocholine	-0.914708	0.0106019	Group	*	0.0136954
Os12g0569500	Lacto-N-triaose	-0.927372	0.00772078	Group	**	0.0111895
Os12g0569500	3,4,5-trihydroxy-6-[(2-oxo-2H-chromen-6-yl)oxy]oxane-2-carboxylic acid	-0.919478	0.0094646	Group	**	0.0627711
Os12g0569500	9S-HpOTrE	0.95254	0.00332519	Group	**	0.0478207
Os12g0569500	17-hydroxy-linolenic acid	-0.963339	0.00199139	Group	**	0.00398277
Os12g0569500	1-Acetoxy-2-hydroxy-16-heptadecyn-4-one	-0.668729	0.146433	Group		0.275307
Os12g0569500	9,10,13-TriHOME	-0.950105	0.00367214	Group	**	0.00739064
Os12g0569500	MG(18:3(6Z,9Z,12Z)/0:0/0:0)	-0.705105	0.117622	Group		0.204533
Os12g0569500	Deinoxanthin	-0.770011	0.0732595	Group		0.140082
Os12g0569500	12-OPDA	-0.518786	0.291633	Group		0.320476
Os12g0569500	Rhamnocitrin 3-(5'''-p-coumarylapiosyl)-(1->2)-glucoside	-0.898053	0.0150601	Group	*	0.0341742
Os12g0569500	N1,N10-Diferuloylspermidine	0.945342	0.00439953	Group	**	0.0072865
Os12g0569500	Tricin 7-[feruloyl-(->2)-glucuronyl-(1->2)-glucuronide]	0.72441	0.103459	Group		0.239625
Os12g0569500	Descladinose roxithromycin	-0.94585	0.00431892	Group	**	0.00759538
Os12g0569500	Estriol-16-Glucuronide	0.76305	0.0775661	Group		0.100735
Os12g0569500	8,8a-Deoxyoleandolide	0.959349	0.00244522	Group	**	0.0051238
Os12g0569500	6-({8,8-dimethyl-2-oxo-4-phenyl-2H,8H-pyrano[2,3-f]chromen-5-yl}oxy)-3,4,5-trihydroxyoxane-2-carboxylic acid	-0.958212	0.00258291	Group	**	0.0239903
Os12g0569500	Serylarginine	-0.898458	0.0149427	Group	*	0.0196614
Os12g0569500	Methylphosphate	-0.799399	0.0563251	Group		0.111532
Os12g0569500	2-Keto-3-deoxyoctonate (KDO)	-0.900892	0.0142469	Group	*	0.0209513
Os12g0569500	Okanin 4'-(6''-acetylglucoside)	0.811064	0.0501732	Group		0.0854775
Os12g0569500	N-Undecanoylglycine	-0.93183	0.00681229	Group	**	0.0115463
Os12g0569500	Dihydroartemisinin	0.980557	0.000563367	Group	***	0.0103561
Os12g0569500	L-Glutamic acid	-0.940789	0.00515505	Group	**	0.0083146
Os12g0569500	Jaceosidin	-0.814591	0.0483777	Group	*	0.132384
Os12g0569500	8(R)-Hydroperoxylinoleic acid	0.773239	0.071301	Group		0.311737
Os12g0569500	Linoleamide	-0.931282	0.00692109	Group	**	0.0252712
Os12g0569500	16-epi-16-J1-PhytoP	0.896408	0.0155412	Group	*	0.110796
Os12g0569500	(7'S,8'S)-4,7'-Epoxy-3,8'-bilign-7-ene-3',5-dimethoxy-4',9,9'-triol 4'-glucoside	0.961979	0.00214092	Group	**	0.0280227
Os12g0569500	LysoPE(16:0/0:0)	-0.925487	0.00812142	Group	**	0.0819228
Os12g0569500	Indoleacrylic acid	0.685007	0.133204	Group		0.15671
Os12g0569500	Cucurbic acid	-0.950592	0.00360144	Group	**	0.00634489
Os12g0569500	Norophthalmic acid	-0.882122	0.020024	Group	*	0.0282028
Os12g0569500	ent-16-epi-16-J1-PhytoP	-0.771226	0.0725195	Group		0.084325
Os12g0569500	Raffinose	0.977902	0.000727074	Group	***	0.00575878
Os12g0569500	ent-16-L1-PhytoP	0.900703	0.0143003	Group	*	0.108759
Os12g0569500	N-di-Demethyl roxithromycin	0.47017	0.346713	Group		0.381003
Os12g0569500	2,3-dinor Prostaglandin E1	0.967977	0.00152175	Group	**	0.0116564
Os12g0569500	(1S,2S)-3-oxo-2-pentyl-cyclopentanebutanoic acid	-0.92585	0.00804345	Group	**	0.0113288
Os12g0569500	avocadenyne acetate	-0.678105	0.138748	Group		0.2906
Os12g0569500	delta14-9-PhytoF	0.953903	0.00313838	Group	**	0.0186716
Os12g0569500	Cholic acid glucuronide	-0.813048	0.0491595	Group	*	0.246097
Os12g0569500	Glabranin	0.911493	0.0114036	Group	*	0.0278136
Os12g0569500	Dimethyl trisulfide	-0.921078	0.00909723	Group	**	0.012462
Os12g0569500	Rhamnazin 3-rutinoside	0.901573	0.014055	Group	*	0.0302036
Os12g0569500	16-E1t-PhytoP	0.954319	0.00308245	Group	**	0.0271067
Os12g0569500	MGDG(18:3(9Z,12Z,15Z)/18:3(9Z,12Z,15Z))	-0.856381	0.0294584	Group	*	0.076132
Os12g0569500	LysoPC(18:2(9Z,12Z))	-0.974365	0.000977341	Group	***	0.00657448
Os12g0569500	9-A1-PhytoP	0.936672	0.00588868	Group	**	0.059254
Os12g0569500	(9Z)-3-hydroxyoctadecenoylcarnitine	-0.953929	0.00313496	Group	**	0.00886421
Os12g0569500	Pectenol A/ (Pectenol)	-0.935855	0.00603986	Group	**	0.0595417
Os12g0569500	Linalool oxide D 3-[apiosyl-(1->6)-glucoside]	-0.68329	0.134574	Group		0.164114
Os12g0569500	15-F2t-IsoP	0.963169	0.00200981	Group	**	0.0041871
Os12g0569500	Tromethamine	-0.807128	0.052212	Group		0.062906
Os12g0569500	PC(18:2(2E,4E)/0:0)	-0.959886	0.00238144	Group	**	0.00425258
Os01g0642200	Genistein 7-O-glucoside-4'-O-apioside	0.743214	0.0904423	Group		0.137034
Os01g0642200	1-O-(2-methoxy-4Z-hexadecenyl)-sn-glycero-3-phosphocholine	-0.814686	0.0483301	Group	*	0.260121
Os01g0642200	Rhamnocitrin 3-(5'''-ferulylapiosyl)-(1->2)-glucoside	0.842971	0.035051	Group	*	0.0449372
Os01g0642200	Vidarabine	0.88761	0.0182376	Group	*	0.0217114
Os01g0642200	Porson	0.961074	0.00224331	Group	**	0.0193766
Os01g0642200	C16 Sphinganine	0.927422	0.00771028	Group	**	0.0278544
Os01g0642200	Isopalmitic acid	0.994782	4.07684e-05	Group	***	0.0023133
Os01g0642200	Armillaripin	0.911215	0.0114742	Group	*	0.0350239
Os01g0642200	Isovitexin 2''-O-(6'''-(E)-p-coumaroyl)glucoside	0.841411	0.0357314	Group	*	0.0518742
Os01g0642200	Aflatoxin B2a	0.897003	0.0153663	Group	*	0.0375815
Os01g0642200	16-F1t-PhytoP	0.924944	0.00823861	Group	**	0.0117694
Os01g0642200	N-stearoyl valine	0.943666	0.00467083	Group	**	0.0080459
Os01g0642200	Safingol ( L-threo-sphinganine)	0.952173	0.00337643	Group	**	0.0263002
Os01g0642200	9-hydroxy-10E,14Z-octadecadien-12-ynoic acid	0.92673	0.00785612	Group	**	0.0109113
Os01g0642200	Tibouchinin	0.885136	0.0190328	Group	*	0.022931
Os01g0642200	Sucrose	0.790695	0.0611282	Group		0.103025
Os01g0642200	3,4,5-trihydroxy-6-[(2-oxo-2H-chromen-3-yl)oxy]oxane-2-carboxylic acid	0.924211	0.00839833	Group	**	0.0119976
Os01g0642200	12,13,15-trihydroxy-9E-octadecenoic acid	0.89516	0.0159111	Group	*	0.0200466
Os01g0642200	16-epi-16-F1t-PhytoP	0.915066	0.0105144	Group	*	0.0140192
Os01g0642200	Adenosine	0.957108	0.00272014	Group	**	0.00918829
Os01g0642200	Hexacosanedioic acid	0.908646	0.012137	Group	*	0.0195759
Os01g0642200	9-tridecynoic acid	0.961636	0.00217942	Group	**	0.00396259
Os01g0642200	PI(18:4(6Z,9Z,12Z,15Z)/0:0)	0.599302	0.20867	Group		0.215124
Os01g0642200	Norrubrofusarin 6-beta-gentiobioside	-0.680264	0.137003	Group		0.151034
Os01g0642200	Choline	0.919927	0.00936088	Group	**	0.0131843
Os01g0642200	Clausarinol	0.892313	0.0167704	Group	*	0.0673069
Os01g0642200	Pectachol	0.931999	0.00677896	Group	**	0.0130365
Os01g0642200	Corchorifatty acid F	0.930506	0.00707633	Group	**	0.0102556
Os01g0642200	Meloside A	0.933131	0.00655764	Group	**	0.00950383
Os01g0642200	Isanic acid	0.716306	0.109307	Group		0.13511
Os01g0642200	Gamma-Linolenic acid	0.688346	0.130557	Group		0.216545
Os01g0642200	D-Glutamine	0.843674	0.0347465	Group	*	0.0399386
Os01g0642200	13-Hydroxy-5'-O-methylmelledonal	-0.909638	0.0118791	Group	*	0.0354234
Os01g0642200	(25S)-11alpha,20,26-trihydroxyecdysone	-0.928647	0.00745528	Group	**	0.0143371
Os01g0642200	PG(16:0/0:0)	0.930228	0.00713236	Group	**	0.0102883
Os01g0642200	alpha-kamlolenic acid	0.897992	0.0150779	Group	*	0.0181661
Os01g0642200	Sucrose 1',4'-(4,4'-dihydroxy-3,3'-dimethoxy-b-truxinate)	-0.865257	0.0260103	Group	*	0.0319204
Os01g0642200	L-Isoleucine	-0.643613	0.167885	Group		0.358783
Os01g0642200	Isoscoparin 2''-O-glucoside	0.945142	0.00443156	Group	**	0.00924551
Os01g0642200	6R,7S-Epoxy-3Z,9Z-eicosadiene	0.900139	0.0144604	Group	*	0.0460559
Os01g0642200	12(13)Ep-9-KODE	-0.869014	0.0246125	Group	*	0.0582525
Os01g0642200	Isoscoparin 2''-(6-(E)-p-coumaroylglucoside)	0.817229	0.0470551	Group	*	0.0588189
Os01g0642200	10-HODTA methyl ester	0.83715	0.0376207	Group	*	0.281436
Os01g0642200	DG(9D3/9D3/0:0)	-0.850941	0.0316721	Group	*	0.0595929
Os01g0642200	Leu-Leu-Leu	0.634739	0.175758	Group		0.219697
Os01g0642200	Phosphocholine	0.930451	0.00708734	Group	**	0.010628
Os01g0642200	Lacto-N-triaose	0.950333	0.00363902	Group	**	0.00713533
Os01g0642200	3,4,5-trihydroxy-6-[(2-oxo-2H-chromen-6-yl)oxy]oxane-2-carboxylic acid	0.823618	0.0439221	Group	*	0.0655553
Os01g0642200	9S-HpOTrE	-0.839936	0.0363801	Group	*	0.0751263
Os01g0642200	17-hydroxy-linolenic acid	0.948935	0.0038449	Group	**	0.00634394
Os01g0642200	1-Acetoxy-2-hydroxy-16-heptadecyn-4-one	0.832449	0.039758	Group	*	0.275307
Os01g0642200	9,10,13-TriHOME	0.912471	0.0111566	Group	*	0.0152831
Os01g0642200	MG(18:3(6Z,9Z,12Z)/0:0/0:0)	0.664789	0.149716	Group		0.21388
Os01g0642200	Deinoxanthin	0.666321	0.148437	Group		0.170617
Os01g0642200	12-OPDA	0.695458	0.124996	Group		0.201272
Os01g0642200	Rhamnocitrin 3-(5'''-p-coumarylapiosyl)-(1->2)-glucoside	0.867982	0.0249928	Group	*	0.0384572
Os01g0642200	N1,N10-Diferuloylspermidine	-0.968783	0.0014465	Group	**	0.00289301
Os01g0642200	Tricin 7-[feruloyl-(->2)-glucuronyl-(1->2)-glucuronide]	-0.692541	0.127265	Group		0.239625
Os01g0642200	Descladinose roxithromycin	0.920799	0.00916081	Group	**	0.0129026
Os01g0642200	Estriol-16-Glucuronide	-0.886404	0.0186232	Group	*	0.0343473
Os01g0642200	8,8a-Deoxyoleandolide	-0.978858	0.000665747	Group	***	0.00277395
Os01g0642200	6-({8,8-dimethyl-2-oxo-4-phenyl-2H,8H-pyrano[2,3-f]chromen-5-yl}oxy)-3,4,5-trihydroxyoxane-2-carboxylic acid	0.8472	0.0332378	Group	*	0.045186
Os01g0642200	Serylarginine	0.920159	0.00930744	Group	**	0.0132963
Os01g0642200	Methylphosphate	0.934277	0.00633737	Group	**	0.111532
Os01g0642200	2-Keto-3-deoxyoctonate (KDO)	0.890698	0.0172674	Group	*	0.0237307
Os01g0642200	Okanin 4'-(6''-acetylglucoside)	-0.784121	0.0648753	Group		0.0918884
Os01g0642200	N-Undecanoylglycine	0.916031	0.0102801	Group	*	0.0163176
Os01g0642200	Dihydroartemisinin	-0.897112	0.0153345	Group	*	0.0291577
Os01g0642200	L-Glutamic acid	0.942406	0.0048801	Group	**	0.00800017
Os01g0642200	Jaceosidin	0.842443	0.0352807	Group	*	0.132384
Os01g0642200	8(R)-Hydroperoxylinoleic acid	-0.641789	0.16949	Group		0.311737
Os01g0642200	Linoleamide	0.92727	0.00774214	Group	**	0.0252712
Os01g0642200	16-epi-16-J1-PhytoP	-0.831844	0.0400372	Group	*	0.110796
Os01g0642200	(7'S,8'S)-4,7'-Epoxy-3,8'-bilign-7-ene-3',5-dimethoxy-4',9,9'-triol 4'-glucoside	-0.860223	0.0279408	Group	*	0.0423345
Os01g0642200	LysoPE(16:0/0:0)	0.818581	0.0463839	Group	*	0.0846118
Os01g0642200	Indoleacrylic acid	-0.871173	0.0238254	Group	*	0.0545019
Os01g0642200	Cucurbic acid	0.926641	0.0078749	Group	**	0.010946
Os01g0642200	Norophthalmic acid	0.831207	0.0403319	Group	*	0.0424546
Os01g0642200	ent-16-epi-16-J1-PhytoP	0.852028	0.0312236	Group	*	0.0511863
Os01g0642200	Raffinose	-0.955812	0.00288577	Group	**	0.0073994
Os01g0642200	ent-16-L1-PhytoP	-0.82421	0.0436372	Group	*	0.109093
Os01g0642200	N-di-Demethyl roxithromycin	-0.685193	0.133056	Group		0.217652
Os01g0642200	2,3-dinor Prostaglandin E1	-0.936773	0.00587004	Group	**	0.0145855
Os01g0642200	(1S,2S)-3-oxo-2-pentyl-cyclopentanebutanoic acid	0.959198	0.00246327	Group	**	0.00424701
Os01g0642200	avocadenyne acetate	0.836446	0.0379375	Group	*	0.2906
Os01g0642200	delta14-9-PhytoF	-0.928293	0.0075284	Group	**	0.0192914
Os01g0642200	Cholic acid glucuronide	0.634652	0.175836	Group		0.246097
Os01g0642200	Glabranin	-0.887907	0.018143	Group	*	0.0312811
Os01g0642200	Dimethyl trisulfide	0.949146	0.00381346	Group	**	0.00646349
Os01g0642200	Rhamnazin 3-rutinoside	-0.974148	0.000993833	Group	***	0.0269308
Os01g0642200	16-E1t-PhytoP	-0.916959	0.0100574	Group	*	0.0271067
Os01g0642200	MGDG(18:3(9Z,12Z,15Z)/18:3(9Z,12Z,15Z))	0.943593	0.00468286	Group	**	0.076132
Os01g0642200	LysoPC(18:2(9Z,12Z))	0.926504	0.0079039	Group	**	0.0136274
Os01g0642200	9-A1-PhytoP	-0.864714	0.0262154	Group	*	0.0655384
Os01g0642200	(9Z)-3-hydroxyoctadecenoylcarnitine	0.991681	0.000103528	Group	***	0.00345092
Os01g0642200	Pectenol A/ (Pectenol)	0.860979	0.0276469	Group	*	0.0683942
Os01g0642200	Linalool oxide D 3-[apiosyl-(1->6)-glucoside]	0.841319	0.0357719	Group	*	0.0650399
Os01g0642200	15-F2t-IsoP	-0.961729	0.00216894	Group	**	0.00425283
Os01g0642200	Tromethamine	0.771633	0.0722722	Group		0.0782734
Os01g0642200	PC(18:2(2E,4E)/0:0)	0.969149	0.00141297	Group	**	0.00300632
Os12g0247700	Genistein 7-O-glucoside-4'-O-apioside	-0.418949	0.408344	Group		0.412468
Os12g0247700	1-O-(2-methoxy-4Z-hexadecenyl)-sn-glycero-3-phosphocholine	0.444003	0.37776	Group		0.434207
Os12g0247700	Rhamnocitrin 3-(5'''-ferulylapiosyl)-(1->2)-glucoside	-0.691123	0.128374	Group		0.12967
Os12g0247700	Vidarabine	-0.800758	0.0555911	Group		0.0580792
Os12g0247700	Porson	-0.803186	0.0542919	Group		0.0583784
Os12g0247700	C16 Sphinganine	-0.852721	0.0309392	Group	*	0.038674
Os12g0247700	Isopalmitic acid	-0.800298	0.0558392	Group		0.0606948
Os12g0247700	Armillaripin	-0.712783	0.111894	Group		0.113024
Os12g0247700	Isovitexin 2''-O-(6'''-(E)-p-coumaroyl)glucoside	-0.589833	0.217853	Group		0.220053
Os12g0247700	Aflatoxin B2a	-0.832343	0.0398072	Group	*	0.0527006
Os12g0247700	16-F1t-PhytoP	-0.830143	0.0408268	Group	*	0.0420895
Os12g0247700	N-stearoyl valine	-0.793177	0.0597399	Group		0.0635531
Os12g0247700	Safingol ( L-threo-sphinganine)	-0.812716	0.0493283	Group	*	0.0632415
Os12g0247700	9-hydroxy-10E,14Z-octadecadien-12-ynoic acid	-0.831439	0.0402245	Group	*	0.0414685
Os12g0247700	Tibouchinin	-0.768801	0.0740005	Group		0.0747479
Os12g0247700	Sucrose	-0.539194	0.269589	Group		0.275091
Os12g0247700	3,4,5-trihydroxy-6-[(2-oxo-2H-chromen-3-yl)oxy]oxane-2-carboxylic acid	-0.872156	0.0234714	Group	*	0.0266134
Os12g0247700	12,13,15-trihydroxy-9E-octadecenoic acid	-0.833665	0.0391999	Group	*	0.0408332
Os12g0247700	16-epi-16-F1t-PhytoP	-0.814319	0.0485152	Group	*	0.0500157
Os12g0247700	Adenosine	-0.83059	0.0406187	Group	*	0.0441507
Os12g0247700	Hexacosanedioic acid	-0.640083	0.170999	Group		0.172726
Os12g0247700	9-tridecynoic acid	-0.793108	0.0597785	Group		0.0609984
Os12g0247700	PI(18:4(6Z,9Z,12Z,15Z)/0:0)	-0.739853	0.0927114	Group		0.169791
Os12g0247700	Norrubrofusarin 6-beta-gentiobioside	0.800842	0.0555463	Group		0.114519
Os12g0247700	Choline	-0.68351	0.134398	Group		0.135756
Os12g0247700	Clausarinol	-0.896183	0.0156075	Group	*	0.0673069
Os12g0247700	Pectachol	-0.901129	0.0141799	Group	*	0.0196068
Os12g0247700	Corchorifatty acid F	-0.838796	0.0368853	Group	*	0.0384222
Os12g0247700	Meloside A	-0.820894	0.0452456	Group	*	0.046169
Os12g0247700	Isanic acid	-0.575997	0.231555	Group		0.241203
Os12g0247700	Gamma-Linolenic acid	-0.592573	0.21518	Group		0.243731
Os12g0247700	D-Glutamine	-0.718236	0.107902	Group		0.108692
Os12g0247700	13-Hydroxy-5'-O-methylmelledonal	0.848071	0.0328701	Group	*	0.0490598
Os12g0247700	(25S)-11alpha,20,26-trihydroxyecdysone	0.887312	0.0183325	Group	*	0.0247736
Os12g0247700	PG(16:0/0:0)	-0.77425	0.070692	Group		0.0721347
Os12g0247700	alpha-kamlolenic acid	-0.817891	0.0467257	Group	*	0.0481708
Os12g0247700	Sucrose 1',4'-(4,4'-dihydroxy-3,3'-dimethoxy-b-truxinate)	0.893415	0.0164351	Group	*	0.023148
Os12g0247700	L-Isoleucine	0.073026	0.890656	Group		0.890656
Os12g0247700	Isoscoparin 2''-O-glucoside	-0.852262	0.0311276	Group	*	0.0338343
Os12g0247700	6R,7S-Epoxy-3Z,9Z-eicosadiene	-0.863829	0.0265512	Group	*	0.0520612
Os12g0247700	12(13)Ep-9-KODE	0.889593	0.0176115	Group	*	0.0515949
Os12g0247700	Isoscoparin 2''-(6-(E)-p-coumaroylglucoside)	-0.86547	0.0259302	Group	*	0.0438561
Os12g0247700	10-HODTA methyl ester	-0.570003	0.237594	Group		0.309222
Os12g0247700	DG(9D3/9D3/0:0)	0.438003	0.38501	Group		0.388899
Os12g0247700	Leu-Leu-Leu	-0.42711	0.398292	Group		0.402315
Os12g0247700	Phosphocholine	-0.767096	0.0750495	Group		0.0758076
Os12g0247700	Lacto-N-triaose	-0.785106	0.0643075	Group		0.0649571
Os12g0247700	3,4,5-trihydroxy-6-[(2-oxo-2H-chromen-6-yl)oxy]oxane-2-carboxylic acid	-0.875675	0.0222242	Group	*	0.0627711
Os12g0247700	9S-HpOTrE	0.934176	0.00635658	Group	**	0.0521302
Os12g0247700	17-hydroxy-linolenic acid	-0.840731	0.03603	Group	*	0.039163
Os12g0247700	1-Acetoxy-2-hydroxy-16-heptadecyn-4-one	-0.552501	0.255576	Group		0.300678
Os12g0247700	9,10,13-TriHOME	-0.840539	0.0361145	Group	*	0.0376193
Os12g0247700	MG(18:3(6Z,9Z,12Z)/0:0/0:0)	-0.609823	0.198657	Group		0.253014
Os12g0247700	Deinoxanthin	-0.68929	0.129813	Group		0.152721
Os12g0247700	12-OPDA	-0.270487	0.604165	Group		0.610267
Os12g0247700	Rhamnocitrin 3-(5'''-p-coumarylapiosyl)-(1->2)-glucoside	-0.803925	0.0538988	Group		0.061519
Os12g0247700	N1,N10-Diferuloylspermidine	0.80165	0.0551122	Group		0.0583655
Os12g0247700	Tricin 7-[feruloyl-(->2)-glucuronyl-(1->2)-glucuronide]	0.664787	0.149718	Group		0.241481
Os12g0247700	Descladinose roxithromycin	-0.828758	0.0414749	Group	*	0.0427576
Os12g0247700	Estriol-16-Glucuronide	0.547161	0.261164	Group		0.263802
Os12g0247700	8,8a-Deoxyoleandolide	0.833846	0.039117	Group	*	0.0449621
Os12g0247700	6-({8,8-dimethyl-2-oxo-4-phenyl-2H,8H-pyrano[2,3-f]chromen-5-yl}oxy)-3,4,5-trihydroxyoxane-2-carboxylic acid	-0.913919	0.0107959	Group	*	0.0328562
Os12g0247700	Serylarginine	-0.731439	0.0985024	Group		0.0985024
Os12g0247700	Methylphosphate	-0.663454	0.150835	Group		0.165753
Os12g0247700	2-Keto-3-deoxyoctonate (KDO)	-0.754764	0.0828366	Group		0.088124
Os12g0247700	Okanin 4'-(6''-acetylglucoside)	0.693358	0.126627	Group		0.145549
Os12g0247700	N-Undecanoylglycine	-0.804622	0.0535299	Group		0.0594776
Os12g0247700	Dihydroartemisinin	0.937022	0.0058245	Group	**	0.0222818
Os12g0247700	L-Glutamic acid	-0.802627	0.0545895	Group		0.0562778
Os12g0247700	Jaceosidin	-0.744285	0.0897245	Group		0.138038
Os12g0247700	8(R)-Hydroperoxylinoleic acid	0.790563	0.0612023	Group		0.311737
Os12g0247700	Linoleamide	-0.838097	0.037197	Group	*	0.0430468
Os12g0247700	16-epi-16-J1-PhytoP	0.86593	0.0257571	Group	*	0.110796
Os12g0247700	(7'S,8'S)-4,7'-Epoxy-3,8'-bilign-7-ene-3',5-dimethoxy-4',9,9'-triol 4'-glucoside	0.922479	0.00878139	Group	**	0.0381918
Os12g0247700	LysoPE(16:0/0:0)	-0.905202	0.0130541	Group	*	0.0819228
Os12g0247700	Indoleacrylic acid	0.427586	0.397709	Group		0.397709
Os12g0247700	Cucurbic acid	-0.830007	0.0408901	Group	*	0.0421547
Os12g0247700	Norophthalmic acid	-0.758495	0.0804442	Group		0.0812568
Os12g0247700	ent-16-epi-16-J1-PhytoP	-0.593979	0.213812	Group		0.215972
Os12g0247700	Raffinose	0.882255	0.0199797	Group	*	0.0256313
Os12g0247700	ent-16-L1-PhytoP	0.872552	0.0233294	Group	*	0.108759
Os12g0247700	N-di-Demethyl roxithromycin	0.188842	0.720104	Group		0.725405
Os12g0247700	2,3-dinor Prostaglandin E1	0.883993	0.0194057	Group	*	0.0281242
Os12g0247700	(1S,2S)-3-oxo-2-pentyl-cyclopentanebutanoic acid	-0.768209	0.0743638	Group		0.0751149
Os12g0247700	avocadenyne acetate	-0.569081	0.238527	Group		0.310888
Os12g0247700	delta14-9-PhytoF	0.866968	0.0253692	Group	*	0.036767
Os12g0247700	Cholic acid glucuronide	-0.86233	0.0271249	Group	*	0.246097
Os12g0247700	Glabranin	0.816351	0.0474935	Group	*	0.0539699
Os12g0247700	Dimethyl trisulfide	-0.767591	0.0747442	Group		0.0754992
Os12g0247700	Rhamnazin 3-rutinoside	0.766154	0.0756323	Group		0.0869337
Os12g0247700	16-E1t-PhytoP	0.882886	0.0197703	Group	*	0.0356826
Os12g0247700	MGDG(18:3(9Z,12Z,15Z)/18:3(9Z,12Z,15Z))	-0.742868	0.0906749	Group		0.114087
Os12g0247700	LysoPC(18:2(9Z,12Z))	-0.885783	0.0188234	Group	*	0.0249703
Os12g0247700	9-A1-PhytoP	0.901553	0.0140607	Group	*	0.0630312
Os12g0247700	(9Z)-3-hydroxyoctadecenoylcarnitine	-0.82912	0.0413051	Group	*	0.0485943
Os12g0247700	Pectenol A/ (Pectenol)	-0.899859	0.0145402	Group	*	0.0621468
Os12g0247700	Linalool oxide D 3-[apiosyl-(1->6)-glucoside]	-0.430889	0.393667	Group		0.394322
Os12g0247700	15-F2t-IsoP	0.838768	0.0368982	Group	*	0.040998
Os12g0247700	Tromethamine	-0.657376	0.155976	Group		0.156284
Os12g0247700	PC(18:2(2E,4E)/0:0)	-0.828955	0.0413827	Group	*	0.0454755
Os01g0357100	Genistein 7-O-glucoside-4'-O-apioside	0.76544	0.0760748	Group		0.131557
Os01g0357100	1-O-(2-methoxy-4Z-hexadecenyl)-sn-glycero-3-phosphocholine	-0.778471	0.0681771	Group		0.260121
Os01g0357100	Rhamnocitrin 3-(5'''-ferulylapiosyl)-(1->2)-glucoside	0.890502	0.0173283	Group	*	0.0288804
Os01g0357100	Vidarabine	0.94584	0.0043206	Group	**	0.00847177
Os01g0357100	Porson	0.94864	0.00388904	Group	**	0.0193766
Os01g0357100	C16 Sphinganine	0.917084	0.0100276	Group	*	0.0278544
Os01g0357100	Isopalmitic acid	0.989017	0.000180271	Group	***	0.00300452
Os01g0357100	Armillaripin	0.901546	0.0140626	Group	*	0.0350239
Os01g0357100	Isovitexin 2''-O-(6'''-(E)-p-coumaroyl)glucoside	0.875641	0.0222363	Group	*	0.0463255
Os01g0357100	Aflatoxin B2a	0.903031	0.0136486	Group	*	0.0375815
Os01g0357100	16-F1t-PhytoP	0.963869	0.00193457	Group	**	0.00578449
Os01g0357100	N-stearoyl valine	0.98291	0.000435593	Group	***	0.0017937
Os01g0357100	Safingol ( L-threo-sphinganine)	0.947639	0.00404075	Group	**	0.0263002
Os01g0357100	9-hydroxy-10E,14Z-octadecadien-12-ynoic acid	0.967782	0.0015403	Group	**	0.00468935
Os01g0357100	Tibouchinin	0.93119	0.00693923	Group	**	0.0123915
Os01g0357100	Sucrose	0.8179	0.0467215	Group	*	0.103025
Os01g0357100	3,4,5-trihydroxy-6-[(2-oxo-2H-chromen-3-yl)oxy]oxane-2-carboxylic acid	0.969565	0.00137532	Group	**	0.0046471
Os01g0357100	12,13,15-trihydroxy-9E-octadecenoic acid	0.943661	0.00467174	Group	**	0.00987302
Os01g0357100	16-epi-16-F1t-PhytoP	0.958097	0.00259695	Group	**	0.00635769
Os01g0357100	Adenosine	0.971464	0.00120981	Group	**	0.00904609
Os01g0357100	Hexacosanedioic acid	0.938984	0.00547086	Group	**	0.0130259
Os01g0357100	9-tridecynoic acid	0.991898	9.81951e-05	Group	***	0.000596839
Os01g0357100	PI(18:4(6Z,9Z,12Z,15Z)/0:0)	0.67189	0.143823	Group		0.183604
Os01g0357100	Norrubrofusarin 6-beta-gentiobioside	-0.780899	0.066749	Group		0.114519
Os01g0357100	Choline	0.962728	0.00205796	Group	**	0.00487188
Os01g0357100	Clausarinol	0.869307	0.0245049	Group	*	0.0673069
Os01g0357100	Pectachol	0.947023	0.00413552	Group	**	0.0107531
Os01g0357100	Corchorifatty acid F	0.965127	0.00180293	Group	**	0.00584373
Os01g0357100	Meloside A	0.969713	0.00136206	Group	**	0.0038152
Os01g0357100	Isanic acid	0.778258	0.0683028	Group		0.11296
Os01g0357100	Gamma-Linolenic acid	0.694458	0.125772	Group		0.216545
Os01g0357100	D-Glutamine	0.906396	0.0127326	Group	*	0.0202104
Os01g0357100	13-Hydroxy-5'-O-methylmelledonal	-0.921953	0.0088993	Group	**	0.0354234
Os01g0357100	(25S)-11alpha,20,26-trihydroxyecdysone	-0.950556	0.00360664	Group	**	0.0103261
Os01g0357100	PG(16:0/0:0)	0.978715	0.000674765	Group	***	0.00174462
Os01g0357100	alpha-kamlolenic acid	0.949591	0.00374754	Group	**	0.00799926
Os01g0357100	Sucrose 1',4'-(4,4'-dihydroxy-3,3'-dimethoxy-b-truxinate)	-0.914691	0.0106061	Group	*	0.0196312
Os01g0357100	L-Isoleucine	-0.633372	0.176984	Group		0.358783
Os01g0357100	Isoscoparin 2''-O-glucoside	0.963997	0.00192099	Group	**	0.00769917
Os01g0357100	6R,7S-Epoxy-3Z,9Z-eicosadiene	0.883232	0.0196562	Group	*	0.0460559
Os01g0357100	12(13)Ep-9-KODE	-0.880087	0.0207066	Group	*	0.0549224
Os01g0357100	Isoscoparin 2''-(6-(E)-p-coumaroylglucoside)	0.874642	0.0225871	Group	*	0.0425399
Os01g0357100	10-HODTA methyl ester	0.762468	0.077931	Group		0.281436
Os01g0357100	DG(9D3/9D3/0:0)	-0.880276	0.0206429	Group	*	0.0495995
Os01g0357100	Leu-Leu-Leu	0.745091	0.0891862	Group		0.159282
Os01g0357100	Phosphocholine	0.964101	0.00190998	Group	**	0.00501662
Os01g0357100	Lacto-N-triaose	0.975406	0.000899839	Group	***	0.00425775
Os01g0357100	3,4,5-trihydroxy-6-[(2-oxo-2H-chromen-6-yl)oxy]oxane-2-carboxylic acid	0.882311	0.0199609	Group	*	0.0627711
Os01g0357100	9S-HpOTrE	-0.867785	0.0250655	Group	*	0.0626638
Os01g0357100	17-hydroxy-linolenic acid	0.987278	0.000241742	Group	***	0.00120871
Os01g0357100	1-Acetoxy-2-hydroxy-16-heptadecyn-4-one	0.751811	0.0847526	Group		0.275307
Os01g0357100	9,10,13-TriHOME	0.955501	0.00292619	Group	**	0.00731546
Os01g0357100	MG(18:3(6Z,9Z,12Z)/0:0/0:0)	0.748001	0.0872539	Group		0.204533
Os01g0357100	Deinoxanthin	0.73799	0.0939806	Group		0.140082
Os01g0357100	12-OPDA	0.715741	0.10972	Group		0.190482
Os01g0357100	Rhamnocitrin 3-(5'''-p-coumarylapiosyl)-(1->2)-glucoside	0.909191	0.011995	Group	*	0.0330343
Os01g0357100	N1,N10-Diferuloylspermidine	-0.997257	1.12739e-05	Group	***	0.000375798
Os01g0357100	Tricin 7-[feruloyl-(->2)-glucuronyl-(1->2)-glucuronide]	-0.744486	0.0895903	Group		0.239625
Os01g0357100	Descladinose roxithromycin	0.959659	0.00240826	Group	**	0.00645779
Os01g0357100	Estriol-16-Glucuronide	-0.898112	0.0150428	Group	*	0.032006
Os01g0357100	8,8a-Deoxyoleandolide	-0.992486	8.44766e-05	Group	***	0.00179695
Os01g0357100	6-({8,8-dimethyl-2-oxo-4-phenyl-2H,8H-pyrano[2,3-f]chromen-5-yl}oxy)-3,4,5-trihydroxyoxane-2-carboxylic acid	0.905803	0.0128916	Group	*	0.0328562
Os01g0357100	Serylarginine	0.96752	0.00156525	Group	**	0.00341182
Os01g0357100	Methylphosphate	0.881624	0.02019	Group	*	0.111532
Os01g0357100	2-Keto-3-deoxyoctonate (KDO)	0.948078	0.00397383	Group	**	0.00810986
Os01g0357100	Okanin 4'-(6''-acetylglucoside)	-0.843214	0.0349459	Group	*	0.0846485
Os01g0357100	N-Undecanoylglycine	0.961483	0.00219674	Group	**	0.00655108
Os01g0357100	Dihydroartemisinin	-0.908567	0.0121579	Group	*	0.0264301
Os01g0357100	L-Glutamic acid	0.972616	0.00111454	Group	**	0.00344669
Os01g0357100	Jaceosidin	0.816232	0.0475529	Group	*	0.132384
Os01g0357100	8(R)-Hydroperoxylinoleic acid	-0.645666	0.166085	Group		0.311737
Os01g0357100	Linoleamide	0.922195	0.00884491	Group	**	0.0252712
Os01g0357100	16-epi-16-J1-PhytoP	-0.841758	0.0355794	Group	*	0.110796
Os01g0357100	(7'S,8'S)-4,7'-Epoxy-3,8'-bilign-7-ene-3',5-dimethoxy-4',9,9'-triol 4'-glucoside	-0.909877	0.0118172	Group	*	0.0381918
Os01g0357100	LysoPE(16:0/0:0)	0.866551	0.0255249	Group	*	0.0819228
Os01g0357100	Indoleacrylic acid	-0.877028	0.0217535	Group	*	0.0545019
Os01g0357100	Cucurbic acid	0.966189	0.00169548	Group	**	0.0049493
Os01g0357100	Norophthalmic acid	0.891484	0.0170247	Group	*	0.0255308
Os01g0357100	ent-16-epi-16-J1-PhytoP	0.868904	0.0246529	Group	*	0.0449717
Os01g0357100	Raffinose	-0.967819	0.00153681	Group	**	0.00594074
Os01g0357100	ent-16-L1-PhytoP	-0.829575	0.0410922	Group	*	0.108759
Os01g0357100	N-di-Demethyl roxithromycin	-0.696611	0.124104	Group		0.217652
Os01g0357100	2,3-dinor Prostaglandin E1	-0.958443	0.00255461	Group	**	0.0116564
Os01g0357100	(1S,2S)-3-oxo-2-pentyl-cyclopentanebutanoic acid	0.991182	0.000116287	Group	***	0.000505597
Os01g0357100	avocadenyne acetate	0.756242	0.0818853	Group		0.2906
Os01g0357100	delta14-9-PhytoF	-0.952284	0.00336089	Group	**	0.0186716
Os01g0357100	Cholic acid glucuronide	0.694283	0.125908	Group		0.246097
Os01g0357100	Glabranin	-0.923901	0.0084663	Group	**	0.0278136
Os01g0357100	Dimethyl trisulfide	0.97979	0.000608509	Group	***	0.00202836
Os01g0357100	Rhamnazin 3-rutinoside	-0.953842	0.00314665	Group	**	0.0269308
Os01g0357100	16-E1t-PhytoP	-0.925938	0.00802474	Group	**	0.0271067
Os01g0357100	MGDG(18:3(9Z,12Z,15Z)/18:3(9Z,12Z,15Z))	0.912607	0.0111225	Group	*	0.076132
Os01g0357100	LysoPC(18:2(9Z,12Z))	0.96772	0.00154622	Group	**	0.00657448
Os01g0357100	9-A1-PhytoP	-0.871757	0.0236148	Group	*	0.0630312
Os01g0357100	(9Z)-3-hydroxyoctadecenoylcarnitine	0.986869	0.000257488	Group	***	0.00390648
Os01g0357100	Pectenol A/ (Pectenol)	0.869943	0.0242724	Group	*	0.0638747
Os01g0357100	Linalool oxide D 3-[apiosyl-(1->6)-glucoside]	0.879098	0.0210425	Group	*	0.0539551
Os01g0357100	15-F2t-IsoP	-0.992022	9.52184e-05	Group	***	0.00103481
Os01g0357100	Tromethamine	0.84695	0.0333441	Group	*	0.0469635
Os01g0357100	PC(18:2(2E,4E)/0:0)	0.995618	2.87638e-05	Group	***	0.000461879
Os03g0401300	Genistein 7-O-glucoside-4'-O-apioside	0.86391	0.0265204	Group	*	0.125928
Os03g0401300	1-O-(2-methoxy-4Z-hexadecenyl)-sn-glycero-3-phosphocholine	-0.492347	0.321154	Group		0.391651
Os03g0401300	Rhamnocitrin 3-(5'''-ferulylapiosyl)-(1->2)-glucoside	0.968347	0.00148702	Group	**	0.0285245
Os03g0401300	Vidarabine	0.964532	0.00186466	Group	**	0.0069574
Os03g0401300	Porson	0.926943	0.00781108	Group	**	0.0193766
Os03g0401300	C16 Sphinganine	0.918233	0.00975547	Group	**	0.0278544
Os03g0401300	Isopalmitic acid	0.892465	0.0167238	Group	*	0.0217192
Os03g0401300	Armillaripin	0.933582	0.00647054	Group	**	0.0350239
Os03g0401300	Isovitexin 2''-O-(6'''-(E)-p-coumaroyl)glucoside	0.916168	0.0102472	Group	*	0.0454376
Os03g0401300	Aflatoxin B2a	0.905012	0.0131055	Group	*	0.0375815
Os03g0401300	16-F1t-PhytoP	0.983284	0.000416804	Group	***	0.00329089
Os03g0401300	N-stearoyl valine	0.918351	0.00972768	Group	**	0.0135107
Os03g0401300	Safingol ( L-threo-sphinganine)	0.781118	0.066621	Group		0.0793107
Os03g0401300	9-hydroxy-10E,14Z-octadecadien-12-ynoic acid	0.981488	0.000510847	Group	***	0.00300498
Os03g0401300	Tibouchinin	0.996026	2.36628e-05	Group	***	0.00115663
Os03g0401300	Sucrose	0.835113	0.0385401	Group	*	0.103025
Os03g0401300	3,4,5-trihydroxy-6-[(2-oxo-2H-chromen-3-yl)oxy]oxane-2-carboxylic acid	0.954529	0.00305442	Group	**	0.00611054
Os03g0401300	12,13,15-trihydroxy-9E-octadecenoic acid	0.986242	0.000282611	Group	***	0.00565223
Os03g0401300	16-epi-16-F1t-PhytoP	0.985449	0.000316067	Group	***	0.00461518
Os03g0401300	Adenosine	0.937874	0.00566962	Group	**	0.0113392
Os03g0401300	Hexacosanedioic acid	0.960702	0.00228611	Group	**	0.0101618
Os03g0401300	9-tridecynoic acid	0.957145	0.00271544	Group	**	0.00476393
Os03g0401300	PI(18:4(6Z,9Z,12Z,15Z)/0:0)	0.853531	0.0306088	Group	*	0.169791
Os03g0401300	Norrubrofusarin 6-beta-gentiobioside	-0.811579	0.0499089	Group	*	0.114519
Os03g0401300	Choline	0.961933	0.00214607	Group	**	0.00487188
Os03g0401300	Clausarinol	0.800759	0.055591	Group		0.0832172
Os03g0401300	Pectachol	0.94271	0.00482919	Group	**	0.0112307
Os03g0401300	Corchorifatty acid F	0.980349	0.000575461	Group	***	0.00359663
Os03g0401300	Meloside A	0.984123	0.00037614	Group	***	0.00273447
Os03g0401300	Isanic acid	0.866165	0.0256691	Group	*	0.11296
Os03g0401300	Gamma-Linolenic acid	0.806125	0.0527376	Group		0.216545
Os03g0401300	D-Glutamine	0.969492	0.00138193	Group	**	0.014212
Os03g0401300	13-Hydroxy-5'-O-methylmelledonal	-0.761877	0.0783027	Group		0.0943407
Os03g0401300	(25S)-11alpha,20,26-trihydroxyecdysone	-0.88831	0.0180154	Group	*	0.0247736
Os03g0401300	PG(16:0/0:0)	0.957733	0.00264203	Group	**	0.00471791
Os03g0401300	alpha-kamlolenic acid	0.987879	0.00021948	Group	***	0.00578517
Os03g0401300	Sucrose 1',4'-(4,4'-dihydroxy-3,3'-dimethoxy-b-truxinate)	-0.950481	0.0036175	Group	**	0.0129984
Os03g0401300	L-Isoleucine	-0.608603	0.199808	Group		0.358783
Os03g0401300	Isoscoparin 2''-O-glucoside	0.959355	0.00244449	Group	**	0.00795196
Os03g0401300	6R,7S-Epoxy-3Z,9Z-eicosadiene	0.889319	0.0176975	Group	*	0.0460559
Os03g0401300	12(13)Ep-9-KODE	-0.780105	0.0672145	Group		0.0894752
Os03g0401300	Isoscoparin 2''-(6-(E)-p-coumaroylglucoside)	0.933056	0.00657221	Group	**	0.0376768
Os03g0401300	10-HODTA methyl ester	0.557175	0.250723	Group		0.309222
Os03g0401300	DG(9D3/9D3/0:0)	-0.865226	0.0260221	Group	*	0.0542127
Os03g0401300	Leu-Leu-Leu	0.763866	0.0770554	Group		0.159282
Os03g0401300	Phosphocholine	0.986072	0.000289634	Group	***	0.00448781
Os03g0401300	Lacto-N-triaose	0.969583	0.00137374	Group	**	0.00425775
Os03g0401300	3,4,5-trihydroxy-6-[(2-oxo-2H-chromen-6-yl)oxy]oxane-2-carboxylic acid	0.777386	0.0688193	Group		0.0882299
Os03g0401300	9S-HpOTrE	-0.766402	0.0754788	Group		0.100638
Os03g0401300	17-hydroxy-linolenic acid	0.948287	0.00394222	Group	**	0.00635842
Os03g0401300	1-Acetoxy-2-hydroxy-16-heptadecyn-4-one	0.576108	0.231443	Group		0.290495
Os03g0401300	9,10,13-TriHOME	0.983039	0.000429084	Group	***	0.00461096
Os03g0401300	MG(18:3(6Z,9Z,12Z)/0:0/0:0)	0.599259	0.208712	Group		0.254843
Os03g0401300	Deinoxanthin	0.777146	0.0689617	Group		0.140082
Os03g0401300	12-OPDA	0.801454	0.0552172	Group		0.176061
Os03g0401300	Rhamnocitrin 3-(5'''-p-coumarylapiosyl)-(1->2)-glucoside	0.916897	0.0100723	Group	*	0.0330343
Os03g0401300	N1,N10-Diferuloylspermidine	-0.931314	0.00691457	Group	**	0.0100211
Os03g0401300	Tricin 7-[feruloyl-(->2)-glucuronyl-(1->2)-glucuronide]	-0.530895	0.278473	Group		0.331516
Os03g0401300	Descladinose roxithromycin	0.984693	0.000349683	Group	***	0.00431057
Os03g0401300	Estriol-16-Glucuronide	-0.812033	0.0496769	Group	*	0.070967
Os03g0401300	8,8a-Deoxyoleandolide	-0.887862	0.0181573	Group	*	0.0235809
Os03g0401300	6-({8,8-dimethyl-2-oxo-4-phenyl-2H,8H-pyrano[2,3-f]chromen-5-yl}oxy)-3,4,5-trihydroxyoxane-2-carboxylic acid	0.895268	0.0158789	Group	*	0.034609
Os03g0401300	Serylarginine	0.957409	0.00268239	Group	**	0.00462482
Os03g0401300	Methylphosphate	0.724592	0.10333	Group		0.13596
Os03g0401300	2-Keto-3-deoxyoctonate (KDO)	0.916854	0.0100824	Group	*	0.0157537
Os03g0401300	Okanin 4'-(6''-acetylglucoside)	-0.735387	0.0957662	Group		0.119708
Os03g0401300	N-Undecanoylglycine	0.892068	0.0168452	Group	*	0.0222083
Os03g0401300	Dihydroartemisinin	-0.904693	0.0131923	Group	*	0.0266164
Os03g0401300	L-Glutamic acid	0.954558	0.00305058	Group	**	0.00575581
Os03g0401300	Jaceosidin	0.787128	0.0631488	Group		0.132384
Os03g0401300	8(R)-Hydroperoxylinoleic acid	-0.591487	0.216237	Group		0.311737
Os03g0401300	Linoleamide	0.931986	0.00678157	Group	**	0.0252712
Os03g0401300	16-epi-16-J1-PhytoP	-0.657498	0.155872	Group		0.191167
Os03g0401300	(7'S,8'S)-4,7'-Epoxy-3,8'-bilign-7-ene-3',5-dimethoxy-4',9,9'-triol 4'-glucoside	-0.86186	0.0273058	Group	*	0.0423345
Os03g0401300	LysoPE(16:0/0:0)	0.757763	0.080911	Group		0.103798
Os03g0401300	Indoleacrylic acid	-0.828054	0.0418062	Group	*	0.0688532
Os03g0401300	Cucurbic acid	0.984285	0.000368494	Group	***	0.00283457
Os03g0401300	Norophthalmic acid	0.987875	0.000219644	Group	***	0.0103716
Os03g0401300	ent-16-epi-16-J1-PhytoP	0.931885	0.00680139	Group	**	0.0446843
Os03g0401300	Raffinose	-0.897816	0.0151288	Group	*	0.0213081
Os03g0401300	ent-16-L1-PhytoP	-0.691216	0.1283	Group		0.164488
Os03g0401300	N-di-Demethyl roxithromycin	-0.747374	0.0876685	Group		0.217652
Os03g0401300	2,3-dinor Prostaglandin E1	-0.835342	0.0384361	Group	*	0.049917
Os03g0401300	(1S,2S)-3-oxo-2-pentyl-cyclopentanebutanoic acid	0.956048	0.00285515	Group	**	0.00475859
Os03g0401300	avocadenyne acetate	0.553045	0.255009	Group		0.310987
Os03g0401300	delta14-9-PhytoF	-0.814018	0.0486676	Group	*	0.0593507
Os03g0401300	Cholic acid glucuronide	0.673777	0.142273	Group		0.246097
Os03g0401300	Glabranin	-0.912809	0.0110721	Group	*	0.0278136
Os03g0401300	Dimethyl trisulfide	0.973711	0.00102758	Group	**	0.00276218
Os03g0401300	Rhamnazin 3-rutinoside	-0.788664	0.062275	Group		0.0750301
Os03g0401300	16-E1t-PhytoP	-0.802082	0.0548808	Group		0.0717929
Os03g0401300	MGDG(18:3(9Z,12Z,15Z)/18:3(9Z,12Z,15Z))	0.743017	0.0905748	Group		0.114087
Os03g0401300	LysoPC(18:2(9Z,12Z))	0.922303	0.00882076	Group	**	0.0142066
Os03g0401300	9-A1-PhytoP	-0.738983	0.093303	Group		0.122767
Os03g0401300	(9Z)-3-hydroxyoctadecenoylcarnitine	0.872699	0.023277	Group	*	0.031036
Os03g0401300	Pectenol A/ (Pectenol)	0.745701	0.0887794	Group		0.116815
Os03g0401300	Linalool oxide D 3-[apiosyl-(1->6)-glucoside]	0.819346	0.0460059	Group	*	0.0714449
Os03g0401300	15-F2t-IsoP	-0.919917	0.00936315	Group	**	0.0133759
Os03g0401300	Tromethamine	0.943507	0.00469711	Group	**	0.0431885
Os03g0401300	PC(18:2(2E,4E)/0:0)	0.942131	0.0049263	Group	**	0.00769734
Os05g0541750	Genistein 7-O-glucoside-4'-O-apioside	0.720813	0.106037	Group		0.140627
Os05g0541750	1-O-(2-methoxy-4Z-hexadecenyl)-sn-glycero-3-phosphocholine	-0.643683	0.167824	Group		0.275121
Os05g0541750	Rhamnocitrin 3-(5'''-ferulylapiosyl)-(1->2)-glucoside	0.901166	0.0141695	Group	*	0.0285245
Os05g0541750	Vidarabine	0.983534	0.000404441	Group	***	0.00577772
Os05g0541750	Porson	0.916477	0.0101727	Group	*	0.0193766
Os05g0541750	C16 Sphinganine	0.906474	0.0127116	Group	*	0.0292684
Os05g0541750	Isopalmitic acid	0.947011	0.00413733	Group	**	0.00861943
Os05g0541750	Armillaripin	0.866457	0.0255597	Group	*	0.0387268
Os05g0541750	Isovitexin 2''-O-(6'''-(E)-p-coumaroyl)glucoside	0.847847	0.0329647	Group	*	0.0515074
Os05g0541750	Aflatoxin B2a	0.896859	0.0154084	Group	*	0.0375815
Os05g0541750	16-F1t-PhytoP	0.981812	0.000493222	Group	***	0.00329089
Os05g0541750	N-stearoyl valine	0.983386	0.000411728	Group	***	0.0017937
Os05g0541750	Safingol ( L-threo-sphinganine)	0.912949	0.0110369	Group	*	0.0263002
Os05g0541750	9-hydroxy-10E,14Z-octadecadien-12-ynoic acid	0.986698	0.000264232	Group	***	0.0026223
Os05g0541750	Tibouchinin	0.953203	0.00323367	Group	**	0.0108994
Os05g0541750	Sucrose	0.776788	0.0691745	Group		0.10481
Os05g0541750	3,4,5-trihydroxy-6-[(2-oxo-2H-chromen-3-yl)oxy]oxane-2-carboxylic acid	0.997273	1.11476e-05	Group	***	0.000582776
Os05g0541750	12,13,15-trihydroxy-9E-octadecenoic acid	0.977	0.000787427	Group	***	0.00750569
Os05g0541750	16-epi-16-F1t-PhytoP	0.97718	0.000775199	Group	***	0.00461518
Os05g0541750	Adenosine	0.95683	0.00275527	Group	**	0.00918829
Os05g0541750	Hexacosanedioic acid	0.910547	0.0116449	Group	*	0.0194081
Os05g0541750	9-tridecynoic acid	0.984389	0.000363646	Group	***	0.000988636
Os05g0541750	PI(18:4(6Z,9Z,12Z,15Z)/0:0)	0.791903	0.0604507	Group		0.169791
Os05g0541750	Norrubrofusarin 6-beta-gentiobioside	-0.876842	0.0218178	Group	*	0.114519
Os05g0541750	Choline	0.952545	0.0033245	Group	**	0.00583246
Os05g0541750	Clausarinol	0.869114	0.0245755	Group	*	0.0673069
Os05g0541750	Pectachol	0.965159	0.0017997	Group	**	0.00841531
Os05g0541750	Corchorifatty acid F	0.980705	0.000554881	Group	***	0.00359663
Os05g0541750	Meloside A	0.983332	0.000414415	Group	***	0.00273447
Os05g0541750	Isanic acid	0.7922	0.0602845	Group		0.11296
Os05g0541750	Gamma-Linolenic acid	0.685868	0.132519	Group		0.216545
Os05g0541750	D-Glutamine	0.945103	0.00443783	Group	**	0.0147928
Os05g0541750	13-Hydroxy-5'-O-methylmelledonal	-0.916152	0.0102509	Group	*	0.0354234
Os05g0541750	(25S)-11alpha,20,26-trihydroxyecdysone	-0.968312	0.00149027	Group	**	0.00790835
Os05g0541750	PG(16:0/0:0)	0.986943	0.000254609	Group	***	0.00118139
Os05g0541750	alpha-kamlolenic acid	0.980648	0.000558138	Group	***	0.00578517
Os05g0541750	Sucrose 1',4'-(4,4'-dihydroxy-3,3'-dimethoxy-b-truxinate)	-0.974266	0.000984836	Group	***	0.0129984
Os05g0541750	L-Isoleucine	-0.511765	0.299369	Group		0.395834
Os05g0541750	Isoscoparin 2''-O-glucoside	0.965367	0.00177842	Group	**	0.00769917
Os05g0541750	6R,7S-Epoxy-3Z,9Z-eicosadiene	0.876617	0.0218961	Group	*	0.0465874
Os05g0541750	12(13)Ep-9-KODE	-0.90317	0.0136103	Group	*	0.0486122
Os05g0541750	Isoscoparin 2''-(6-(E)-p-coumaroylglucoside)	0.933615	0.00646422	Group	**	0.0376768
Os05g0541750	10-HODTA methyl ester	0.629443	0.180528	Group		0.281436
Os05g0541750	DG(9D3/9D3/0:0)	-0.81651	0.0474141	Group	*	0.0687161
Os05g0541750	Leu-Leu-Leu	0.773892	0.0709075	Group		0.159282
Os05g0541750	Phosphocholine	0.963484	0.00197582	Group	**	0.00501662
Os05g0541750	Lacto-N-triaose	0.96436	0.00188263	Group	**	0.00448245
Os05g0541750	3,4,5-trihydroxy-6-[(2-oxo-2H-chromen-6-yl)oxy]oxane-2-carboxylic acid	0.927054	0.00778762	Group	**	0.0627711
Os05g0541750	9S-HpOTrE	-0.913625	0.0108688	Group	*	0.0521302
Os05g0541750	17-hydroxy-linolenic acid	0.996814	1.52132e-05	Group	***	0.000627365
Os05g0541750	1-Acetoxy-2-hydroxy-16-heptadecyn-4-one	0.61621	0.192677	Group		0.275307
Os05g0541750	9,10,13-TriHOME	0.981711	0.000498699	Group	***	0.00461096
Os05g0541750	MG(18:3(6Z,9Z,12Z)/0:0/0:0)	0.780758	0.0668314	Group		0.204533
Os05g0541750	Deinoxanthin	0.82091	0.0452376	Group	*	0.140082
Os05g0541750	12-OPDA	0.647533	0.164455	Group		0.216159
Os05g0541750	Rhamnocitrin 3-(5'''-p-coumarylapiosyl)-(1->2)-glucoside	0.92384	0.00847956	Group	**	0.0330343
Os05g0541750	N1,N10-Diferuloylspermidine	-0.98394	0.000384795	Group	***	0.00109018
Os05g0541750	Tricin 7-[feruloyl-(->2)-glucuronyl-(1->2)-glucuronide]	-0.749842	0.0860414	Group		0.239625
Os05g0541750	Descladinose roxithromycin	0.978577	0.000683529	Group	***	0.00431057
Os05g0541750	Estriol-16-Glucuronide	-0.84246	0.0352733	Group	*	0.0534443
Os05g0541750	8,8a-Deoxyoleandolide	-0.972236	0.00114557	Group	**	0.00381858
Os05g0541750	6-({8,8-dimethyl-2-oxo-4-phenyl-2H,8H-pyrano[2,3-f]chromen-5-yl}oxy)-3,4,5-trihydroxyoxane-2-carboxylic acid	0.963997	0.00192095	Group	**	0.0239903
Os05g0541750	Serylarginine	0.971274	0.00122592	Group	**	0.00284483
Os05g0541750	Methylphosphate	0.773156	0.0713506	Group		0.113505
Os05g0541750	2-Keto-3-deoxyoctonate (KDO)	0.969379	0.00139211	Group	**	0.00693094
Os05g0541750	Okanin 4'-(6''-acetylglucoside)	-0.869641	0.0243825	Group	*	0.0846485
Os05g0541750	N-Undecanoylglycine	0.975826	0.0008695	Group	***	0.00650812
Os05g0541750	Dihydroartemisinin	-0.941284	0.00507021	Group	**	0.0222818
Os05g0541750	L-Glutamic acid	0.977576	0.000748639	Group	***	0.00283593
Os05g0541750	Jaceosidin	0.77286	0.0715293	Group		0.132384
Os05g0541750	8(R)-Hydroperoxylinoleic acid	-0.70406	0.118412	Group		0.311737
Os05g0541750	Linoleamide	0.911805	0.0113245	Group	*	0.0260789
Os05g0541750	16-epi-16-J1-PhytoP	-0.85252	0.0310215	Group	*	0.110796
Os05g0541750	(7'S,8'S)-4,7'-Epoxy-3,8'-bilign-7-ene-3',5-dimethoxy-4',9,9'-triol 4'-glucoside	-0.95646	0.00280227	Group	**	0.0280227
Os05g0541750	LysoPE(16:0/0:0)	0.909297	0.0119674	Group	*	0.0819228
Os05g0541750	Indoleacrylic acid	-0.791372	0.0607481	Group		0.0855607
Os05g0541750	Cucurbic acid	0.985385	0.000318857	Group	***	0.0026851
Os05g0541750	Norophthalmic acid	0.942274	0.00490219	Group	**	0.0186415
Os05g0541750	ent-16-epi-16-J1-PhytoP	0.834935	0.038621	Group	*	0.0551729
Os05g0541750	Raffinose	-0.969842	0.00135059	Group	**	0.00587211
Os05g0541750	ent-16-L1-PhytoP	-0.850793	0.0317332	Group	*	0.108759
Os05g0541750	N-di-Demethyl roxithromycin	-0.612898	0.195769	Group		0.24201
Os05g0541750	2,3-dinor Prostaglandin E1	-0.96214	0.00212289	Group	**	0.0116564
Os05g0541750	(1S,2S)-3-oxo-2-pentyl-cyclopentanebutanoic acid	0.977738	0.000737903	Group	***	0.00180905
Os05g0541750	avocadenyne acetate	0.620685	0.188532	Group		0.2906
Os05g0541750	delta14-9-PhytoF	-0.952935	0.00327061	Group	**	0.0186716
Os05g0541750	Cholic acid glucuronide	0.775864	0.0697256	Group		0.246097
Os05g0541750	Glabranin	-0.932033	0.00677228	Group	**	0.0278136
Os05g0541750	Dimethyl trisulfide	0.970014	0.00133528	Group	**	0.00323613
Os05g0541750	Rhamnazin 3-rutinoside	-0.893852	0.016303	Group	*	0.0304268
Os05g0541750	16-E1t-PhytoP	-0.930118	0.00715459	Group	**	0.0271067
Os05g0541750	MGDG(18:3(9Z,12Z,15Z)/18:3(9Z,12Z,15Z))	0.831509	0.040192	Group	*	0.0803841
Os05g0541750	LysoPC(18:2(9Z,12Z))	0.989559	0.000162962	Group	***	0.00388813
Os05g0541750	9-A1-PhytoP	-0.890079	0.0174599	Group	*	0.0630312
Os05g0541750	(9Z)-3-hydroxyoctadecenoylcarnitine	0.950365	0.00363433	Group	**	0.00886421
Os05g0541750	Pectenol A/ (Pectenol)	0.891536	0.0170087	Group	*	0.0621468
Os05g0541750	Linalool oxide D 3-[apiosyl-(1->6)-glucoside]	0.815485	0.0479278	Group	*	0.0714449
Os05g0541750	15-F2t-IsoP	-0.990219	0.000143023	Group	***	0.00103481
Os05g0541750	Tromethamine	0.901421	0.0140978	Group	*	0.0431885
Os05g0541750	PC(18:2(2E,4E)/0:0)	0.988106	0.000211366	Group	***	0.00100651
Os04g0493600	Genistein 7-O-glucoside-4'-O-apioside	-0.605111	0.203117	Group		0.223206
Os04g0493600	1-O-(2-methoxy-4Z-hexadecenyl)-sn-glycero-3-phosphocholine	0.626227	0.18345	Group		0.287279
Os04g0493600	Rhamnocitrin 3-(5'''-ferulylapiosyl)-(1->2)-glucoside	-0.760972	0.0788733	Group		0.0833015
Os04g0493600	Vidarabine	-0.951076	0.00353179	Group	**	0.00775008
Os04g0493600	Porson	-0.8899	0.0175157	Group	*	0.0239941
Os04g0493600	C16 Sphinganine	-0.862907	0.0269034	Group	*	0.0358712
Os04g0493600	Isopalmitic acid	-0.949415	0.00377358	Group	**	0.00802889
Os04g0493600	Armillaripin	-0.827538	0.0420498	Group	*	0.0483331
Os04g0493600	Isovitexin 2''-O-(6'''-(E)-p-coumaroyl)glucoside	-0.699562	0.121835	Group		0.130836
Os04g0493600	Aflatoxin B2a	-0.763891	0.0770397	Group		0.0828384
Os04g0493600	16-F1t-PhytoP	-0.899341	0.0146885	Group	*	0.0174863
Os04g0493600	N-stearoyl valine	-0.957904	0.00262079	Group	**	0.00485331
Os04g0493600	Safingol ( L-threo-sphinganine)	-0.948313	0.00393821	Group	**	0.0263002
Os04g0493600	9-hydroxy-10E,14Z-octadecadien-12-ynoic acid	-0.906963	0.0125812	Group	*	0.0155324
Os04g0493600	Tibouchinin	-0.861405	0.0274817	Group	*	0.0301996
Os04g0493600	Sucrose	-0.585227	0.222377	Group		0.231643
Os04g0493600	3,4,5-trihydroxy-6-[(2-oxo-2H-chromen-3-yl)oxy]oxane-2-carboxylic acid	-0.910776	0.0115862	Group	*	0.0154482
Os04g0493600	12,13,15-trihydroxy-9E-octadecenoic acid	-0.87889	0.0211133	Group	*	0.0234592
Os04g0493600	16-epi-16-F1t-PhytoP	-0.882886	0.0197705	Group	*	0.0224563
Os04g0493600	Adenosine	-0.858649	0.0285579	Group	*	0.0328252
Os04g0493600	Hexacosanedioic acid	-0.833331	0.0393528	Group	*	0.0452331
Os04g0493600	9-tridecynoic acid	-0.943483	0.00470108	Group	**	0.00706309
Os04g0493600	PI(18:4(6Z,9Z,12Z,15Z)/0:0)	-0.79584	0.0582671	Group		0.169791
Os04g0493600	Norrubrofusarin 6-beta-gentiobioside	0.666933	0.147926	Group		0.159061
Os04g0493600	Choline	-0.920251	0.0092863	Group	**	0.0131843
Os04g0493600	Clausarinol	-0.930284	0.00712115	Group	**	0.0673069
Os04g0493600	Pectachol	-0.932419	0.0066965	Group	**	0.0130365
Os04g0493600	Corchorifatty acid F	-0.902037	0.0139251	Group	*	0.0167772
Os04g0493600	Meloside A	-0.919774	0.00939623	Group	**	0.0120464
Os04g0493600	Isanic acid	-0.568612	0.239004	Group		0.246396
Os04g0493600	Gamma-Linolenic acid	-0.502931	0.30921	Group		0.31552
Os04g0493600	D-Glutamine	-0.93333	0.00651908	Group	**	0.0159775
Os04g0493600	13-Hydroxy-5'-O-methylmelledonal	0.9385	0.0055571	Group	**	0.0354234
Os04g0493600	(25S)-11alpha,20,26-trihydroxyecdysone	0.981918	0.000487491	Group	***	0.00790835
Os04g0493600	PG(16:0/0:0)	-0.93356	0.00647473	Group	**	0.00952166
Os04g0493600	alpha-kamlolenic acid	-0.886332	0.0186461	Group	*	0.0211476
Os04g0493600	Sucrose 1',4'-(4,4'-dihydroxy-3,3'-dimethoxy-b-truxinate)	0.935586	0.00609003	Group	**	0.0146527
Os04g0493600	L-Isoleucine	0.610285	0.198222	Group		0.358783
Os04g0493600	Isoscoparin 2''-O-glucoside	-0.881624	0.0201899	Group	*	0.0234767
Os04g0493600	6R,7S-Epoxy-3Z,9Z-eicosadiene	-0.828584	0.0415566	Group	*	0.0560963
Os04g0493600	12(13)Ep-9-KODE	0.961245	0.00222381	Group	**	0.0486122
Os04g0493600	Isoscoparin 2''-(6-(E)-p-coumaroylglucoside)	-0.76695	0.0751397	Group		0.0791537
Os04g0493600	10-HODTA methyl ester	-0.55178	0.256328	Group		0.309222
Os04g0493600	DG(9D3/9D3/0:0)	0.790156	0.0614317	Group		0.0819089
Os04g0493600	Leu-Leu-Leu	-0.618075	0.190945	Group		0.231077
Os04g0493600	Phosphocholine	-0.889301	0.0177031	Group	*	0.0205963
Os04g0493600	Lacto-N-triaose	-0.882701	0.0198317	Group	*	0.0236092
Os04g0493600	3,4,5-trihydroxy-6-[(2-oxo-2H-chromen-6-yl)oxy]oxane-2-carboxylic acid	-0.807272	0.0521366	Group		0.0734424
Os04g0493600	9S-HpOTrE	0.915537	0.0103997	Group	*	0.0521302
Os04g0493600	17-hydroxy-linolenic acid	-0.93559	0.00608935	Group	**	0.00869907
Os04g0493600	1-Acetoxy-2-hydroxy-16-heptadecyn-4-one	-0.548066	0.260214	Group		0.302574
Os04g0493600	9,10,13-TriHOME	-0.891302	0.0170808	Group	*	0.0203342
Os04g0493600	MG(18:3(6Z,9Z,12Z)/0:0/0:0)	-0.705972	0.116969	Group		0.204533
Os04g0493600	Deinoxanthin	-0.904644	0.0132056	Group	*	0.140082
Os04g0493600	12-OPDA	-0.571717	0.23586	Group		0.274256
Os04g0493600	Rhamnocitrin 3-(5'''-p-coumarylapiosyl)-(1->2)-glucoside	-0.747206	0.0877796	Group		0.0904945
Os04g0493600	N1,N10-Diferuloylspermidine	0.932898	0.00660294	Group	**	0.00971021
Os04g0493600	Tricin 7-[feruloyl-(->2)-glucuronyl-(1->2)-glucuronide]	0.636438	0.174238	Group		0.256233
Os04g0493600	Descladinose roxithromycin	-0.893498	0.01641	Group	*	0.0192319
Os04g0493600	Estriol-16-Glucuronide	0.93192	0.00679447	Group	**	0.0313337
Os04g0493600	8,8a-Deoxyoleandolide	0.952319	0.00335602	Group	**	0.00631586
Os04g0493600	6-({8,8-dimethyl-2-oxo-4-phenyl-2H,8H-pyrano[2,3-f]chromen-5-yl}oxy)-3,4,5-trihydroxyoxane-2-carboxylic acid	-0.819737	0.0458133	Group	*	0.0558534
Os04g0493600	Serylarginine	-0.945854	0.00431831	Group	**	0.00674736
Os04g0493600	Methylphosphate	-0.712364	0.112203	Group		0.14385
Os04g0493600	2-Keto-3-deoxyoctonate (KDO)	-0.957281	0.00269836	Group	**	0.00751409
Os04g0493600	Okanin 4'-(6''-acetylglucoside)	0.909412	0.0119377	Group	*	0.0846485
Os04g0493600	N-Undecanoylglycine	-0.964875	0.00182898	Group	**	0.00650812
Os04g0493600	Dihydroartemisinin	0.919772	0.00939666	Group	**	0.0245192
Os04g0493600	L-Glutamic acid	-0.976373	0.000830736	Group	***	0.00294773
Os04g0493600	Jaceosidin	-0.625737	0.183897	Group		0.197739
Os04g0493600	8(R)-Hydroperoxylinoleic acid	0.851278	0.0315327	Group	*	0.311737
Os04g0493600	Linoleamide	-0.8562	0.0295308	Group	*	0.0369135
Os04g0493600	16-epi-16-J1-PhytoP	0.879354	0.020955	Group	*	0.110796
Os04g0493600	(7'S,8'S)-4,7'-Epoxy-3,8'-bilign-7-ene-3',5-dimethoxy-4',9,9'-triol 4'-glucoside	0.815295	0.0480231	Group	*	0.0592878
Os04g0493600	LysoPE(16:0/0:0)	-0.770502	0.0729603	Group		0.0972804
Os04g0493600	Indoleacrylic acid	0.82332	0.044066	Group	*	0.0688532
Os04g0493600	Cucurbic acid	-0.91657	0.0101505	Group	*	0.0130134
Os04g0493600	Norophthalmic acid	-0.905	0.0131087	Group	*	0.0255069
Os04g0493600	ent-16-epi-16-J1-PhytoP	-0.731849	0.0982164	Group		0.105609
Os04g0493600	Raffinose	0.976489	0.000822643	Group	***	0.00575878
Os04g0493600	ent-16-L1-PhytoP	0.92339	0.00857893	Group	**	0.108759
Os04g0493600	N-di-Demethyl roxithromycin	0.658148	0.155319	Group		0.221884
Os04g0493600	2,3-dinor Prostaglandin E1	0.940229	0.00525214	Group	**	0.0145855
Os04g0493600	(1S,2S)-3-oxo-2-pentyl-cyclopentanebutanoic acid	-0.919121	0.00954769	Group	**	0.0129023
Os04g0493600	avocadenyne acetate	-0.554701	0.253288	Group		0.310987
Os04g0493600	delta14-9-PhytoF	0.925302	0.00816121	Group	**	0.0193067
Os04g0493600	Cholic acid glucuronide	-0.536257	0.272721	Group		0.303023
Os04g0493600	Glabranin	0.764778	0.076487	Group		0.0788525
Os04g0493600	Dimethyl trisulfide	-0.900363	0.0143968	Group	*	0.017996
Os04g0493600	Rhamnazin 3-rutinoside	0.942663	0.0048371	Group	**	0.0269308
Os04g0493600	16-E1t-PhytoP	0.963499	0.00197418	Group	**	0.0271067
Os04g0493600	MGDG(18:3(9Z,12Z,15Z)/18:3(9Z,12Z,15Z))	-0.740763	0.0920947	Group		0.114087
Os04g0493600	LysoPC(18:2(9Z,12Z))	-0.885646	0.0188675	Group	*	0.0249703
Os04g0493600	9-A1-PhytoP	0.93385	0.00641897	Group	**	0.059254
Os04g0493600	(9Z)-3-hydroxyoctadecenoylcarnitine	-0.949261	0.00379631	Group	**	0.00887235
Os04g0493600	Pectenol A/ (Pectenol)	-0.939416	0.00539449	Group	**	0.0595417
Os04g0493600	Linalool oxide D 3-[apiosyl-(1->6)-glucoside]	-0.784068	0.064906	Group		0.0889124
Os04g0493600	15-F2t-IsoP	0.946952	0.00414656	Group	**	0.006688
Os04g0493600	Tromethamine	-0.903252	0.0135875	Group	*	0.0431885
Os04g0493600	PC(18:2(2E,4E)/0:0)	-0.930134	0.00715142	Group	**	0.0105168
Os03g0782200	Genistein 7-O-glucoside-4'-O-apioside	0.877428	0.0216151	Group	*	0.125928
Os03g0782200	1-O-(2-methoxy-4Z-hexadecenyl)-sn-glycero-3-phosphocholine	-0.732034	0.0980877	Group		0.260121
Os03g0782200	Rhamnocitrin 3-(5'''-ferulylapiosyl)-(1->2)-glucoside	0.951287	0.00350163	Group	**	0.0285245
Os03g0782200	Vidarabine	0.877008	0.0217603	Group	*	0.0247276
Os03g0782200	Porson	0.960206	0.00234385	Group	**	0.0193766
Os03g0782200	C16 Sphinganine	0.938934	0.00547967	Group	**	0.0278544
Os03g0782200	Isopalmitic acid	0.940757	0.00516072	Group	**	0.00955688
Os03g0782200	Armillaripin	0.949052	0.0038274	Group	**	0.0350239
Os03g0782200	Isovitexin 2''-O-(6'''-(E)-p-coumaroyl)glucoside	0.956849	0.00275284	Group	**	0.0454376
Os03g0782200	Aflatoxin B2a	0.968479	0.0014747	Group	**	0.0375815
Os03g0782200	16-F1t-PhytoP	0.957974	0.00261215	Group	**	0.00594316
Os03g0782200	N-stearoyl valine	0.904242	0.0133154	Group	*	0.0179937
Os03g0782200	Safingol ( L-threo-sphinganine)	0.83729	0.0375581	Group	*	0.052164
Os03g0782200	9-hydroxy-10E,14Z-octadecadien-12-ynoic acid	0.954472	0.00306199	Group	**	0.00588845
Os03g0782200	Tibouchinin	0.946633	0.00419598	Group	**	0.0108994
Os03g0782200	Sucrose	0.932058	0.00676743	Group	**	0.103025
Os03g0782200	3,4,5-trihydroxy-6-[(2-oxo-2H-chromen-3-yl)oxy]oxane-2-carboxylic acid	0.937306	0.00577269	Group	**	0.00901982
Os03g0782200	12,13,15-trihydroxy-9E-octadecenoic acid	0.943254	0.00473872	Group	**	0.00987302
Os03g0782200	16-epi-16-F1t-PhytoP	0.959912	0.0023784	Group	**	0.00635769
Os03g0782200	Adenosine	0.990085	0.000146984	Group	***	0.00904609
Os03g0782200	Hexacosanedioic acid	0.964717	0.00184538	Group	**	0.0101618
Os03g0782200	9-tridecynoic acid	0.951515	0.00346918	Group	**	0.00578197
Os03g0782200	PI(18:4(6Z,9Z,12Z,15Z)/0:0)	0.610033	0.19846	Group		0.211127
Os03g0782200	Norrubrofusarin 6-beta-gentiobioside	-0.771133	0.0725759	Group		0.114519
Os03g0782200	Choline	0.924104	0.00842173	Group	**	0.0122054
Os03g0782200	Clausarinol	0.792101	0.0603399	Group		0.0861998
Os03g0782200	Pectachol	0.918261	0.00974884	Group	**	0.0165235
Os03g0782200	Corchorifatty acid F	0.959849	0.00238582	Group	**	0.00611748
Os03g0782200	Meloside A	0.952841	0.00328349	Group	**	0.00601426
Os03g0782200	Isanic acid	0.888295	0.0180201	Group	*	0.11296
Os03g0782200	Gamma-Linolenic acid	0.856379	0.0294594	Group	*	0.216545
Os03g0782200	D-Glutamine	0.842333	0.0353284	Group	*	0.0401459
Os03g0782200	13-Hydroxy-5'-O-methylmelledonal	-0.792701	0.060005	Group		0.0779285
Os03g0782200	(25S)-11alpha,20,26-trihydroxyecdysone	-0.854391	0.0302593	Group	*	0.0373571
Os03g0782200	PG(16:0/0:0)	0.928316	0.00752373	Group	**	0.0103065
Os03g0782200	alpha-kamlolenic acid	0.942569	0.00485284	Group	**	0.00866578
Os03g0782200	Sucrose 1',4'-(4,4'-dihydroxy-3,3'-dimethoxy-b-truxinate)	-0.856043	0.0295937	Group	*	0.0352306
Os03g0782200	L-Isoleucine	-0.613176	0.195508	Group		0.358783
Os03g0782200	Isoscoparin 2''-O-glucoside	0.974767	0.000947035	Group	***	0.00769917
Os03g0782200	6R,7S-Epoxy-3Z,9Z-eicosadiene	0.915571	0.0103914	Group	*	0.0460559
Os03g0782200	12(13)Ep-9-KODE	-0.743711	0.0901088	Group		0.109741
Os03g0782200	Isoscoparin 2''-(6-(E)-p-coumaroylglucoside)	0.908278	0.0122335	Group	*	0.0376768
Os03g0782200	10-HODTA methyl ester	0.834039	0.0390288	Group	*	0.281436
Os03g0782200	DG(9D3/9D3/0:0)	-0.874432	0.0226612	Group	*	0.0495995
Os03g0782200	Leu-Leu-Leu	0.720755	0.106079	Group		0.162265
Os03g0782200	Phosphocholine	0.96897	0.00142935	Group	**	0.00470279
Os03g0782200	Lacto-N-triaose	0.984718	0.000348526	Group	***	0.0037449
Os03g0782200	3,4,5-trihydroxy-6-[(2-oxo-2H-chromen-6-yl)oxy]oxane-2-carboxylic acid	0.807258	0.0521441	Group		0.0734424
Os03g0782200	9S-HpOTrE	-0.740886	0.0920118	Group		0.115015
Os03g0782200	17-hydroxy-linolenic acid	0.941724	0.00499514	Group	**	0.00768483
Os03g0782200	1-Acetoxy-2-hydroxy-16-heptadecyn-4-one	0.839309	0.0366579	Group	*	0.275307
Os03g0782200	9,10,13-TriHOME	0.950962	0.00354812	Group	**	0.00739064
Os03g0782200	MG(18:3(6Z,9Z,12Z)/0:0/0:0)	0.606832	0.201483	Group		0.253014
Os03g0782200	Deinoxanthin	0.568697	0.238918	Group		0.248873
Os03g0782200	12-OPDA	0.8101	0.0506689	Group		0.176061
Os03g0782200	Rhamnocitrin 3-(5'''-p-coumarylapiosyl)-(1->2)-glucoside	0.962366	0.00209786	Group	**	0.0330343
Os03g0782200	N1,N10-Diferuloylspermidine	-0.952597	0.00331731	Group	**	0.00582344
Os03g0782200	Tricin 7-[feruloyl-(->2)-glucuronyl-(1->2)-glucuronide]	-0.641195	0.170015	Group		0.253753
Os03g0782200	Descladinose roxithromycin	0.958037	0.00260438	Group	**	0.00645779
Os03g0782200	Estriol-16-Glucuronide	-0.789252	0.0619419	Group		0.0848519
Os03g0782200	8,8a-Deoxyoleandolide	-0.924961	0.00823502	Group	**	0.0128672
Os03g0782200	6-({8,8-dimethyl-2-oxo-4-phenyl-2H,8H-pyrano[2,3-f]chromen-5-yl}oxy)-3,4,5-trihydroxyoxane-2-carboxylic acid	0.887594	0.0182424	Group	*	0.034609
Os03g0782200	Serylarginine	0.90745	0.012452	Group	*	0.0172944
Os03g0782200	Methylphosphate	0.928942	0.00739448	Group	**	0.111532
Os03g0782200	2-Keto-3-deoxyoctonate (KDO)	0.849665	0.0322022	Group	*	0.038336
Os03g0782200	Okanin 4'-(6''-acetylglucoside)	-0.668876	0.146312	Group		0.162568
Os03g0782200	N-Undecanoylglycine	0.857596	0.0289746	Group	*	0.0349092
Os03g0782200	Dihydroartemisinin	-0.868854	0.024671	Group	*	0.0385484
Os03g0782200	L-Glutamic acid	0.907524	0.0124324	Group	*	0.0151615
Os03g0782200	Jaceosidin	0.928552	0.00747483	Group	**	0.132384
Os03g0782200	8(R)-Hydroperoxylinoleic acid	-0.46577	0.351868	Group		0.386668
Os03g0782200	Linoleamide	0.95138	0.0034884	Group	**	0.0252712
Os03g0782200	16-epi-16-J1-PhytoP	-0.692503	0.127294	Group		0.168536
Os03g0782200	(7'S,8'S)-4,7'-Epoxy-3,8'-bilign-7-ene-3',5-dimethoxy-4',9,9'-triol 4'-glucoside	-0.885181	0.0190182	Group	*	0.0396125
Os03g0782200	LysoPE(16:0/0:0)	0.814118	0.048617	Group	*	0.0846118
Os03g0782200	Indoleacrylic acid	-0.848563	0.0326635	Group	*	0.0616292
Os03g0782200	Cucurbic acid	0.94901	0.00383366	Group	**	0.00658014
Os03g0782200	Norophthalmic acid	0.857835	0.0288796	Group	*	0.032449
Os03g0782200	ent-16-epi-16-J1-PhytoP	0.950828	0.00356732	Group	**	0.0446843
Os03g0782200	Raffinose	-0.889934	0.0175049	Group	*	0.0234522
Os03g0782200	ent-16-L1-PhytoP	-0.67154	0.144111	Group		0.177824
Os03g0782200	N-di-Demethyl roxithromycin	-0.708258	0.115255	Group		0.217652
Os03g0782200	2,3-dinor Prostaglandin E1	-0.863098	0.0268304	Group	*	0.0362572
Os03g0782200	(1S,2S)-3-oxo-2-pentyl-cyclopentanebutanoic acid	0.964253	0.00189394	Group	**	0.0035073
Os03g0782200	avocadenyne acetate	0.827722	0.0419629	Group	*	0.2906
Os03g0782200	delta14-9-PhytoF	-0.852721	0.0309392	Group	*	0.0418098
Os03g0782200	Cholic acid glucuronide	0.7276	0.101196	Group		0.246097
Os03g0782200	Glabranin	-0.969241	0.0014046	Group	**	0.0278136
Os03g0782200	Dimethyl trisulfide	0.974723	0.000950285	Group	***	0.00263968
Os03g0782200	Rhamnazin 3-rutinoside	-0.863603	0.0266375	Group	*	0.0397575
Os03g0782200	16-E1t-PhytoP	-0.805261	0.0531922	Group		0.0709229
Os03g0782200	MGDG(18:3(9Z,12Z,15Z)/18:3(9Z,12Z,15Z))	0.937634	0.00571292	Group	**	0.076132
Os03g0782200	LysoPC(18:2(9Z,12Z))	0.938992	0.00546934	Group	**	0.010518
Os03g0782200	9-A1-PhytoP	-0.735036	0.0960082	Group		0.123087
Os03g0782200	(9Z)-3-hydroxyoctadecenoylcarnitine	0.92818	0.00755199	Group	**	0.0123069
Os03g0782200	Pectenol A/ (Pectenol)	0.731219	0.0986559	Group		0.12332
Os03g0782200	Linalool oxide D 3-[apiosyl-(1->6)-glucoside]	0.845873	0.0338022	Group	*	0.0650042
Os03g0782200	15-F2t-IsoP	-0.931089	0.00695947	Group	**	0.0107069
Os03g0782200	Tromethamine	0.771708	0.0722268	Group		0.0782734
[truncated: 8,001 more rows]
