# Supplementary material for: Integrated analysis of transcriptome and metabolome reveals molecular mechanisms of salt tolerance in seedlings of upland rice landrace 17SM-19
Source: Front Plant Sci. 2022 Sep 14;13:961445. doi: 10.3389/fpls.2022.961445 (PMC9515574; doi:10.3389/fpls.2022.961445)
Supplement: Supplementary file 3 [file Data_Sheet_2.zip › Other support data/Correlations of top 100 DEGs and top 100 DAMs at 5 DAS.xlsx]

## Sheet: diff_mRNA-diff_metabolite-Corre
category1	category2	Correlation	Pvalue	Type	Significance	AdjPvalue
Os09g0537700	PI(20:1(11Z)/22:6(4Z,7Z,10Z,13Z,16Z,19Z))	-0.816633	0.0473524	Group	*	0.109979
Os09g0537700	1-O-(2-methoxy-4Z-hexadecenyl)-sn-glycero-3-phosphocholine	-0.738298	0.0937701	Group		0.114354
Os09g0537700	Rhamnocitrin 3-(5'''-ferulylapiosyl)-(1->2)-glucoside	-0.955458	0.00293181	Group	**	0.00990941
Os09g0537700	Vidarabine	-0.92728	0.00774004	Group	**	0.0117273
Os09g0537700	C16 Sphinganine	-0.59979	0.208202	Group		0.242095
Os09g0537700	Porson	-0.876782	0.0218387	Group	*	0.0388032
Os09g0537700	Isopalmitic acid	-0.716292	0.109318	Group		0.117546
Os09g0537700	Safingol ( L-threo-sphinganine)	-0.60497	0.203251	Group		0.235542
Os09g0537700	Isovitexin 2''-O-(6'''-(E)-p-coumaroyl)glucoside	-0.97848	0.000689677	Group	***	0.00812885
Os09g0537700	Armillaripin	-0.895758	0.0157333	Group	*	0.0319949
Os09g0537700	Sucrose	-0.836913	0.0377274	Group	*	0.046577
Os09g0537700	N-stearoyl valine	-0.949411	0.00377411	Group	**	0.00599065
Os09g0537700	Aflatoxin B2a	-0.858845	0.0284807	Group	*	0.0379743
Os09g0537700	p-CHLOROPHENYLALANINE	-0.797945	0.0571148	Group		0.142937
Os09g0537700	16-F1t-PhytoP	-0.933951	0.00639964	Group	**	0.0110126
Os09g0537700	Tibouchinin	-0.937192	0.00579333	Group	**	0.00904654
Os09g0537700	9-hydroxy-10E,14Z-octadecadien-12-ynoic acid	-0.94503	0.00444945	Group	**	0.00816009
Os09g0537700	3,4,5-trihydroxy-6-[(2-oxo-2H-chromen-3-yl)oxy]oxane-2-carboxylic acid	-0.886855	0.0184784	Group	*	0.0284282
Os09g0537700	PI(18:4(6Z,9Z,12Z,15Z)/0:0)	-0.957349	0.00268989	Group	**	0.00440966
Os09g0537700	12,13,15-trihydroxy-9E-octadecenoic acid	-0.957655	0.00265168	Group	**	0.00726491
Os09g0537700	6-Desmethoxy hormothamnione triacetate	-0.570453	0.237138	Group		0.249619
Os09g0537700	Adenosine	-0.877533	0.021579	Group	*	0.028772
Os09g0537700	16-epi-16-F1t-PhytoP	-0.934771	0.00624342	Group	**	0.00975534
Os09g0537700	9-tridecynoic acid	-0.85422	0.0303286	Group	*	0.0668506
Os09g0537700	Hexacosanedioic acid	-0.914548	0.0106411	Group	*	0.0186589
Os09g0537700	Clausarinol	-0.83954	0.0365554	Group	*	0.0468659
Os09g0537700	Norrubrofusarin 6-beta-gentiobioside	0.67767	0.139101	Group		0.167115
Os09g0537700	Choline	-0.948845	0.00385827	Group	**	0.00653945
Os09g0537700	Pectachol	-0.884328	0.0192962	Group	*	0.0291469
Os09g0537700	Thiabendazole	-0.789842	0.0616088	Group		0.14863
Os09g0537700	(25S)-11alpha,20,26-trihydroxyecdysone	0.955227	0.00296206	Group	**	0.00485583
Os09g0537700	Meloside A	-0.967558	0.00156163	Group	**	0.00427914
Os09g0537700	Harderoporphyrin	0.758081	0.0807083	Group		0.15597
Os09g0537700	Corchorifatty acid F	-0.936244	0.00596764	Group	**	0.0116981
Os09g0537700	D-Glutamine	-0.879021	0.0210686	Group	*	0.0273619
Os09g0537700	Gamma-Linolenic acid	-0.743576	0.0901996	Group		0.127771
Os09g0537700	N1,N10-Diferuloylspermidine	0.938288	0.00559508	Group	**	0.00799297
Os09g0537700	Cinnamic acid	0.903748	0.0134509	Group	*	0.0179346
Os09g0537700	6R,7S-Epoxy-3Z,9Z-eicosadiene	-0.621377	0.187894	Group		0.223596
Os09g0537700	DG(9D3/9D3/0:0)	0.857955	0.0288323	Group	*	0.0439763
Os09g0537700	L-Isoleucine	0.805841	0.0528871	Group		0.0635787
Os09g0537700	PG(16:0/0:0)	-0.936892	0.00584821	Group	**	0.00901854
Os09g0537700	Isoscoparin 2''-(6-(E)-p-coumaroylglucoside)	-0.935197	0.00616309	Group	**	0.0492552
Os09g0537700	13-epi-12-oxo Phytodienoic Acid	0.785436	0.0641176	Group		0.0915965
Os09g0537700	alpha-kamlolenic acid	-0.963675	0.00195527	Group	**	0.00553833
Os09g0537700	MG(18:3(6Z,9Z,12Z)/0:0/0:0)	-0.98894	0.000182821	Group	***	0.00182846
Os09g0537700	12(13)Ep-9-KODE	0.946384	0.00423501	Group	**	0.00688621
Os09g0537700	Isoscoparin 2''-O-glucoside	-0.970376	0.00130338	Group	**	0.00583056
Os09g0537700	Sucrose 1',4'-(4,4'-dihydroxy-3,3'-dimethoxy-b-truxinate)	0.840146	0.0362874	Group	*	0.0447992
Os09g0537700	17-hydroxy-linolenic acid	-0.964649	0.00185245	Group	**	0.00319387
Os09g0537700	Estriol-16-Glucuronide	0.958499	0.00254777	Group	**	0.00895487
Os09g0537700	9S-HpOTrE	0.884369	0.0192826	Group	*	0.0253719
Os09g0537700	Lacto-N-triaose	-0.947241	0.00410183	Group	**	0.0062149
Os09g0537700	9,10,13-TriHOME	-0.955571	0.00291711	Group	**	0.00537381
Os09g0537700	L-Glutamic acid	-0.908224	0.0122477	Group	*	0.0165509
Os09g0537700	12-OPDA	-0.684639	0.133497	Group		0.237305
Os09g0537700	Deinoxanthin	-0.917424	0.00994668	Group	**	0.0143101
Os09g0537700	6-({8,8-dimethyl-2-oxo-4-phenyl-2H,8H-pyrano[2,3-f]chromen-5-yl}oxy)-3,4,5-trihydroxyoxane-2-carboxylic acid	-0.799992	0.0560043	Group		0.0700054
Os09g0537700	Okanin 4'-(6''-acetylglucoside)	0.971769	0.00118421	Group	**	0.00375804
Os09g0537700	Phosphocholine	-0.924849	0.00825925	Group	**	0.0131099
Os09g0537700	Indoleacrylic acid	0.902231	0.0138709	Group	*	0.0211251
Os09g0537700	Tricin 7-[feruloyl-(->2)-glucuronyl-(1->2)-glucuronide]	0.819136	0.0461093	Group	*	0.110806
Os09g0537700	(7'S,8'S)-4,7'-Epoxy-3,8'-bilign-7-ene-3',5-dimethoxy-4',9,9'-triol 4'-glucoside	0.914502	0.0106524	Group	*	0.0423151
Os09g0537700	N-di-Demethyl roxithromycin	0.747373	0.0876695	Group		0.124694
Os09g0537700	8,8a-Deoxyoleandolide	0.955665	0.0029048	Group	**	0.00453161
Os09g0537700	Rhamnocitrin 3-(5'''-p-coumarylapiosyl)-(1->2)-glucoside	-0.953447	0.00320038	Group	**	0.0421893
Os09g0537700	Raffinose	0.945771	0.00433143	Group	**	0.0832391
Os09g0537700	Oenin	0.737095	0.0945928	Group		0.109992
Os09g0537700	Glabranin	0.820979	0.0452042	Group	*	0.0619236
Os09g0537700	N-Undecanoylglycine	-0.947336	0.00408722	Group	**	0.00648765
Os09g0537700	11Z-Eicosenal	-0.582818	0.224758	Group		0.274095
Os09g0537700	Serylarginine	-0.950583	0.00360266	Group	**	0.00554255
Os09g0537700	PGF1alpha	-0.762103	0.0781606	Group		0.0840437
Os09g0537700	2-Keto-3-deoxyoctonate (KDO)	-0.949761	0.00372257	Group	**	0.00745877
Os09g0537700	Methylphosphate	-0.766419	0.0754678	Group		0.173877
Os09g0537700	Dihydroartemisinin	0.796026	0.0581647	Group		0.0712269
Os09g0537700	Descladinose roxithromycin	-0.919284	0.00950976	Group	**	0.0146304
Os09g0537700	Biotin-XX hydrazide	-0.926882	0.00782386	Group	**	0.0111769
Os09g0537700	Linoleamide	-0.631098	0.179031	Group		0.208176
Os09g0537700	Rhamnazin 3-rutinoside	0.861066	0.0276131	Group	*	0.0499199
Os09g0537700	Rollidecin D	0.763066	0.0775558	Group		0.237002
Os09g0537700	Norophthalmic acid	-0.891591	0.0169918	Group	*	0.0220673
Os09g0537700	LysoPC(17:0)	-0.777394	0.0688146	Group		0.0829091
Os09g0537700	(1S,2S)-3-oxo-2-pentyl-cyclopentanebutanoic acid	-0.967875	0.00153141	Group	**	0.00278438
Os09g0537700	Jaceosidin	-0.859726	0.0281349	Group	*	0.0388341
Os09g0537700	Daucic acid	-0.726856	0.101722	Group		0.218525
Os09g0537700	TG(18:0/18:2(9Z,12Z)/18:2(9Z,12Z))	-0.963966	0.00192433	Group	**	0.0039272
Os09g0537700	15-F2t-IsoP	0.931082	0.0069608	Group	**	0.0104835
Os09g0537700	LysoPC(18:2(9Z,12Z))	-0.946389	0.00423423	Group	**	0.0298621
Os09g0537700	16-epi-16-J1-PhytoP	0.890292	0.0173936	Group	*	0.0225891
Os09g0537700	ent-16-L1-PhytoP	0.907559	0.0124231	Group	*	0.0174973
Os09g0537700	DG(16:1(9Z)/18:3(9Z,12Z,15Z)/0:0)	0.668199	0.146874	Group		0.181326
Os09g0537700	2,3-dinor Prostaglandin E1	0.862123	0.0272044	Group	*	0.0364697
Os09g0537700	DG(18:1(11Z)/18:4(6Z,9Z,12Z,15Z)/0:0)	0.639897	0.171163	Group		0.208735
Os09g0537700	Cucurbic acid	-0.935681	0.0060724	Group	**	0.0100999
Os09g0537700	LysoPE(16:0/0:0)	-0.73282	0.0975411	Group		0.350638
Os09g0537700	L-Agaridoxin	-0.769239	0.0737321	Group		0.101003
Os09g0537700	Tricosanoylglycine	-0.923891	0.00846835	Group	**	0.0126393
Os09g0537700	ent-16-epi-16-J1-PhytoP	0.641839	0.169446	Group		0.211808
Os09g0537700	Dimethyl trisulfide	-0.956675	0.00277492	Group	**	0.00440463
Os01g0256500	PI(20:1(11Z)/22:6(4Z,7Z,10Z,13Z,16Z,19Z))	-0.782596	0.0657589	Group		0.109979
Os01g0256500	1-O-(2-methoxy-4Z-hexadecenyl)-sn-glycero-3-phosphocholine	-0.823662	0.043901	Group	*	0.0895938
Os01g0256500	Rhamnocitrin 3-(5'''-ferulylapiosyl)-(1->2)-glucoside	-0.942771	0.00481907	Group	**	0.0114507
Os01g0256500	Vidarabine	-0.987874	0.000219686	Group	***	0.00536469
Os01g0256500	C16 Sphinganine	-0.65711	0.156203	Group		0.227031
Os01g0256500	Porson	-0.882031	0.0200541	Group	*	0.0388032
Os01g0256500	Isopalmitic acid	-0.873683	0.0229262	Group	*	0.0759695
Os01g0256500	Safingol ( L-threo-sphinganine)	-0.683574	0.134347	Group		0.211184
Os01g0256500	Isovitexin 2''-O-(6'''-(E)-p-coumaroyl)glucoside	-0.945129	0.00443367	Group	**	0.0134402
Os01g0256500	Armillaripin	-0.890056	0.0174671	Group	*	0.0329568
Os01g0256500	Sucrose	-0.935913	0.00602902	Group	**	0.0203975
Os01g0256500	N-stearoyl valine	-0.994539	4.46514e-05	Group	***	0.000615383
Os01g0256500	Aflatoxin B2a	-0.958219	0.00258201	Group	**	0.0237621
Os01g0256500	p-CHLOROPHENYLALANINE	-0.820029	0.0456697	Group	*	0.142937
Os01g0256500	16-F1t-PhytoP	-0.978459	0.000691021	Group	***	0.00661604
Os01g0256500	Tibouchinin	-0.958781	0.00251345	Group	**	0.0057841
Os01g0256500	9-hydroxy-10E,14Z-octadecadien-12-ynoic acid	-0.982083	0.000478626	Group	***	0.00398855
Os01g0256500	3,4,5-trihydroxy-6-[(2-oxo-2H-chromen-3-yl)oxy]oxane-2-carboxylic acid	-0.934535	0.00628814	Group	**	0.0208197
Os01g0256500	PI(18:4(6Z,9Z,12Z,15Z)/0:0)	-0.988033	0.000213972	Group	***	0.00128285
Os01g0256500	12,13,15-trihydroxy-9E-octadecenoic acid	-0.971673	0.00119225	Group	**	0.00659174
Os01g0256500	6-Desmethoxy hormothamnione triacetate	-0.820796	0.0452937	Group	*	0.157882
Os01g0256500	Adenosine	-0.961214	0.00222735	Group	**	0.018419
Os01g0256500	16-epi-16-F1t-PhytoP	-0.987048	0.000250556	Group	***	0.00333514
Os01g0256500	9-tridecynoic acid	-0.842771	0.0351381	Group	*	0.0668506
Os01g0256500	Hexacosanedioic acid	-0.944943	0.00446346	Group	**	0.0160989
Os01g0256500	Clausarinol	-0.89051	0.0173258	Group	*	0.03428
Os01g0256500	Norrubrofusarin 6-beta-gentiobioside	0.740402	0.0923394	Group		0.163956
Os01g0256500	Choline	-0.991776	0.000101177	Group	***	0.00223052
Os01g0256500	Pectachol	-0.915041	0.0105205	Group	*	0.0221446
Os01g0256500	Thiabendazole	-0.816341	0.0474987	Group	*	0.14863
Os01g0256500	(25S)-11alpha,20,26-trihydroxyecdysone	0.990947	0.000122557	Group	***	0.000942743
Os01g0256500	Meloside A	-0.971461	0.00121011	Group	**	0.0041994
Os01g0256500	Harderoporphyrin	0.712402	0.112175	Group		0.15597
Os01g0256500	Corchorifatty acid F	-0.971863	0.00117638	Group	**	0.00735239
Os01g0256500	D-Glutamine	-0.976571	0.000816977	Group	***	0.00709284
Os01g0256500	Gamma-Linolenic acid	-0.747987	0.0872633	Group		0.127245
Os01g0256500	N1,N10-Diferuloylspermidine	0.990819	0.000126049	Group	***	0.000741462
Os01g0256500	Cinnamic acid	0.976274	0.000837729	Group	***	0.003847
Os01g0256500	6R,7S-Epoxy-3Z,9Z-eicosadiene	-0.675022	0.141256	Group		0.203612
Os01g0256500	DG(9D3/9D3/0:0)	0.910878	0.0115601	Group	*	0.0275894
Os01g0256500	L-Isoleucine	0.918314	0.00973633	Group	**	0.0284516
Os01g0256500	PG(16:0/0:0)	-0.981992	0.00048351	Group	***	0.00194235
Os01g0256500	Isoscoparin 2''-(6-(E)-p-coumaroylglucoside)	-0.865499	0.0259193	Group	*	0.0508222
Os01g0256500	13-epi-12-oxo Phytodienoic Acid	0.872355	0.0233999	Group	*	0.0803584
Os01g0256500	alpha-kamlolenic acid	-0.977397	0.000760565	Group	***	0.00447391
Os01g0256500	MG(18:3(6Z,9Z,12Z)/0:0/0:0)	-0.959381	0.00244132	Group	**	0.00586117
Os01g0256500	12(13)Ep-9-KODE	0.976689	0.000808749	Group	***	0.00346694
Os01g0256500	Isoscoparin 2''-O-glucoside	-0.956819	0.00275659	Group	**	0.00625556
Os01g0256500	Sucrose 1',4'-(4,4'-dihydroxy-3,3'-dimethoxy-b-truxinate)	0.933734	0.00644136	Group	**	0.0247745
Os01g0256500	17-hydroxy-linolenic acid	-0.987986	0.000215637	Group	***	0.00110207
Os01g0256500	Estriol-16-Glucuronide	0.948468	0.00391483	Group	**	0.0093637
Os01g0256500	9S-HpOTrE	0.985986	0.00029322	Group	***	0.00356155
Os01g0256500	Lacto-N-triaose	-0.985054	0.000333388	Group	***	0.00124212
Os01g0256500	9,10,13-TriHOME	-0.985837	0.000299462	Group	***	0.0022549
Os01g0256500	L-Glutamic acid	-0.981295	0.000521524	Group	***	0.00622099
Os01g0256500	12-OPDA	-0.640043	0.171034	Group		0.237305
Os01g0256500	Deinoxanthin	-0.979375	0.000633707	Group	***	0.00487185
Os01g0256500	6-({8,8-dimethyl-2-oxo-4-phenyl-2H,8H-pyrano[2,3-f]chromen-5-yl}oxy)-3,4,5-trihydroxyoxane-2-carboxylic acid	-0.923926	0.00846076	Group	**	0.0384675
Os01g0256500	Okanin 4'-(6''-acetylglucoside)	0.976543	0.000818902	Group	***	0.00302104
Os01g0256500	Phosphocholine	-0.948506	0.00390919	Group	**	0.0088669
Os01g0256500	Indoleacrylic acid	0.947818	0.00401345	Group	**	0.0105178
Os01g0256500	Tricin 7-[feruloyl-(->2)-glucuronyl-(1->2)-glucuronide]	0.816841	0.0472486	Group	*	0.110806
Os01g0256500	(7'S,8'S)-4,7'-Epoxy-3,8'-bilign-7-ene-3',5-dimethoxy-4',9,9'-triol 4'-glucoside	0.86454	0.0262813	Group	*	0.0423151
Os01g0256500	N-di-Demethyl roxithromycin	0.838447	0.0370409	Group	*	0.0949662
Os01g0256500	8,8a-Deoxyoleandolide	0.992716	7.93842e-05	Group	***	0.000995742
Os01g0256500	Rhamnocitrin 3-(5'''-p-coumarylapiosyl)-(1->2)-glucoside	-0.894017	0.0162533	Group	*	0.0421893
Os01g0256500	Raffinose	0.797729	0.0572326	Group		0.105097
Os01g0256500	Oenin	0.897279	0.0152855	Group	*	0.0857433
Os01g0256500	Glabranin	0.912842	0.0110637	Group	*	0.0503254
Os01g0256500	N-Undecanoylglycine	-0.98143	0.000514072	Group	***	0.00196143
Os01g0256500	11Z-Eicosenal	-0.64811	0.163953	Group		0.244689
Os01g0256500	Serylarginine	-0.989796	0.000155648	Group	***	0.00128472
Os01g0256500	PGF1alpha	-0.899206	0.0147271	Group	*	0.0444013
Os01g0256500	2-Keto-3-deoxyoctonate (KDO)	-0.97802	0.000719368	Group	***	0.00534138
Os01g0256500	Methylphosphate	-0.755523	0.0823473	Group		0.173877
Os01g0256500	Dihydroartemisinin	0.887939	0.0181327	Group	*	0.0416115
Os01g0256500	Descladinose roxithromycin	-0.979346	0.000635494	Group	***	0.00874637
Os01g0256500	Biotin-XX hydrazide	-0.987471	0.000234488	Group	***	0.00137934
Os01g0256500	Linoleamide	-0.690432	0.128916	Group		0.192106
Os01g0256500	Rhamnazin 3-rutinoside	0.843605	0.0347765	Group	*	0.0526569
Os01g0256500	Rollidecin D	0.67974	0.137426	Group		0.253232
Os01g0256500	Norophthalmic acid	-0.964944	0.00182181	Group	**	0.00636737
Os01g0256500	LysoPC(17:0)	-0.891283	0.0170865	Group	*	0.0533952
Os01g0256500	(1S,2S)-3-oxo-2-pentyl-cyclopentanebutanoic acid	-0.986866	0.000257632	Group	***	0.000954194
Os01g0256500	Jaceosidin	-0.954242	0.00309283	Group	**	0.0271053
Os01g0256500	Daucic acid	-0.711702	0.112693	Group		0.218525
Os01g0256500	TG(18:0/18:2(9Z,12Z)/18:2(9Z,12Z))	-0.984573	0.000355137	Group	***	0.00197298
Os01g0256500	15-F2t-IsoP	0.995282	3.33397e-05	Group	***	0.00211237
Os01g0256500	LysoPC(18:2(9Z,12Z))	-0.896	0.0156615	Group	*	0.0316167
Os01g0256500	16-epi-16-J1-PhytoP	0.990604	0.000132002	Group	***	0.00330004
Os01g0256500	ent-16-L1-PhytoP	0.981154	0.000529437	Group	***	0.00573316
Os01g0256500	DG(16:1(9Z)/18:3(9Z,12Z,15Z)/0:0)	0.835739	0.0382563	Group	*	0.130068
Os01g0256500	2,3-dinor Prostaglandin E1	0.964252	0.00189406	Group	**	0.0170792
Os01g0256500	DG(18:1(11Z)/18:4(6Z,9Z,12Z,15Z)/0:0)	0.803871	0.0539279	Group		0.141668
Os01g0256500	Cucurbic acid	-0.981942	0.000486208	Group	***	0.00442007
Os01g0256500	LysoPE(16:0/0:0)	-0.586988	0.220643	Group		0.351714
Os01g0256500	L-Agaridoxin	-0.897074	0.0153456	Group	*	0.0603446
Os01g0256500	Tricosanoylglycine	-0.987713	0.000225539	Group	***	0.00468133
Os01g0256500	ent-16-epi-16-J1-PhytoP	0.806941	0.0523098	Group		0.185266
Os01g0256500	Dimethyl trisulfide	-0.995485	3.05375e-05	Group	***	0.000569989
Os12g0189300	PI(20:1(11Z)/22:6(4Z,7Z,10Z,13Z,16Z,19Z))	0.782115	0.066039	Group		0.109979
Os12g0189300	1-O-(2-methoxy-4Z-hexadecenyl)-sn-glycero-3-phosphocholine	0.819163	0.046096	Group	*	0.0921921
Os12g0189300	Rhamnocitrin 3-(5'''-ferulylapiosyl)-(1->2)-glucoside	0.944933	0.00446513	Group	**	0.0111628
Os12g0189300	Vidarabine	0.956624	0.00278145	Group	**	0.00668435
Os12g0189300	C16 Sphinganine	0.678553	0.138385	Group		0.227031
Os12g0189300	Porson	0.935714	0.00606623	Group	**	0.0300927
Os12g0189300	Isopalmitic acid	0.792848	0.0599231	Group		0.0798974
Os12g0189300	Safingol ( L-threo-sphinganine)	0.676292	0.140221	Group		0.211184
Os12g0189300	Isovitexin 2''-O-(6'''-(E)-p-coumaroyl)glucoside	0.966342	0.00168027	Group	**	0.0122533
Os12g0189300	Armillaripin	0.94398	0.00461952	Group	**	0.0260681
Os12g0189300	Sucrose	0.882799	0.0197993	Group	*	0.0308386
Os12g0189300	N-stearoyl valine	0.985988	0.000293129	Group	***	0.000944356
Os12g0189300	Aflatoxin B2a	0.905869	0.012874	Group	*	0.0249073
Os12g0189300	p-CHLOROPHENYLALANINE	0.780498	0.0669837	Group		0.142937
Os12g0189300	16-F1t-PhytoP	0.962893	0.00203984	Group	**	0.00804394
Os12g0189300	Tibouchinin	0.962012	0.0021372	Group	**	0.0057841
Os12g0189300	9-hydroxy-10E,14Z-octadecadien-12-ynoic acid	0.973031	0.00108117	Group	**	0.00532298
Os12g0189300	3,4,5-trihydroxy-6-[(2-oxo-2H-chromen-3-yl)oxy]oxane-2-carboxylic acid	0.940554	0.00519569	Group	**	0.0208197
Os12g0189300	PI(18:4(6Z,9Z,12Z,15Z)/0:0)	0.979023	0.000655461	Group	***	0.00177152
Os12g0189300	12,13,15-trihydroxy-9E-octadecenoic acid	0.974155	0.000993341	Group	***	0.00659174
Os12g0189300	6-Desmethoxy hormothamnione triacetate	0.700805	0.120885	Group		0.157882
Os12g0189300	Adenosine	0.920015	0.00934055	Group	**	0.0195157
Os12g0189300	16-epi-16-F1t-PhytoP	0.970457	0.00129629	Group	**	0.00468478
Os12g0189300	9-tridecynoic acid	0.884537	0.0192279	Group	*	0.0668506
Os12g0189300	Hexacosanedioic acid	0.950699	0.0035859	Group	**	0.0160989
Os12g0189300	Clausarinol	0.920022	0.00933903	Group	**	0.0322848
Os12g0189300	Norrubrofusarin 6-beta-gentiobioside	-0.773816	0.0709528	Group		0.163369
Os12g0189300	Choline	0.967847	0.00153409	Group	**	0.00383522
Os12g0189300	Pectachol	0.952482	0.00333329	Group	**	0.0158934
Os12g0189300	Thiabendazole	0.773423	0.0711897	Group		0.14863
Os12g0189300	(25S)-11alpha,20,26-trihydroxyecdysone	-0.977588	0.000747793	Group	***	0.00207263
Os12g0189300	Meloside A	0.971048	0.00124521	Group	**	0.0041994
Os12g0189300	Harderoporphyrin	-0.807503	0.0520163	Group		0.15597
Os12g0189300	Corchorifatty acid F	0.966245	0.00168985	Group	**	0.0080469
Os12g0189300	D-Glutamine	0.92696	0.00780746	Group	**	0.0123928
Os12g0189300	Gamma-Linolenic acid	0.816398	0.0474697	Group	*	0.127245
Os12g0189300	N1,N10-Diferuloylspermidine	-0.986109	0.000288081	Group	***	0.00101057
Os12g0189300	Cinnamic acid	-0.959766	0.00239563	Group	**	0.00585353
Os12g0189300	6R,7S-Epoxy-3Z,9Z-eicosadiene	0.699661	0.12176	Group		0.203612
Os12g0189300	DG(9D3/9D3/0:0)	-0.932125	0.00675413	Group	**	0.0273466
Os12g0189300	L-Isoleucine	-0.89546	0.0158216	Group	*	0.0342854
Os12g0189300	PG(16:0/0:0)	0.977568	0.00074915	Group	***	0.00224551
Os12g0189300	Isoscoparin 2''-(6-(E)-p-coumaroylglucoside)	0.8839	0.0194363	Group	*	0.0499623
Os12g0189300	13-epi-12-oxo Phytodienoic Acid	-0.842735	0.0351536	Group	*	0.0803584
Os12g0189300	alpha-kamlolenic acid	0.980367	0.000574377	Group	***	0.00388976
Os12g0189300	MG(18:3(6Z,9Z,12Z)/0:0/0:0)	0.993653	6.02919e-05	Group	***	0.00182846
Os12g0189300	12(13)Ep-9-KODE	-0.983008	0.000430631	Group	***	0.00340851
Os12g0189300	Isoscoparin 2''-O-glucoside	0.970576	0.00128594	Group	**	0.00583056
Os12g0189300	Sucrose 1',4'-(4,4'-dihydroxy-3,3'-dimethoxy-b-truxinate)	-0.883087	0.0197041	Group	*	0.0344073
Os12g0189300	17-hydroxy-linolenic acid	0.991033	0.000120243	Group	***	0.00110207
Os12g0189300	Estriol-16-Glucuronide	-0.957981	0.00261124	Group	**	0.00895487
Os12g0189300	9S-HpOTrE	-0.953264	0.00322536	Group	**	0.00744988
Os12g0189300	Lacto-N-triaose	0.980138	0.000587838	Group	***	0.00167954
Os12g0189300	9,10,13-TriHOME	0.981102	0.000532336	Group	***	0.00266168
Os12g0189300	L-Glutamic acid	0.940418	0.00521926	Group	**	0.00889709
Os12g0189300	12-OPDA	0.675828	0.140598	Group		0.237305
Os12g0189300	Deinoxanthin	0.966645	0.0016503	Group	**	0.00634731
Os12g0189300	6-({8,8-dimethyl-2-oxo-4-phenyl-2H,8H-pyrano[2,3-f]chromen-5-yl}oxy)-3,4,5-trihydroxyoxane-2-carboxylic acid	0.881	0.020399	Group	*	0.0425952
Os12g0189300	Okanin 4'-(6''-acetylglucoside)	-0.98798	0.000215866	Group	***	0.00174359
Os12g0189300	Phosphocholine	0.948055	0.00397739	Group	**	0.0088669
Os12g0189300	Indoleacrylic acid	-0.968217	0.00149917	Group	**	0.00713891
Os12g0189300	Tricin 7-[feruloyl-(->2)-glucuronyl-(1->2)-glucuronide]	-0.858308	0.0286925	Group	*	0.107518
Os12g0189300	(7'S,8'S)-4,7'-Epoxy-3,8'-bilign-7-ene-3',5-dimethoxy-4',9,9'-triol 4'-glucoside	-0.897807	0.0151314	Group	*	0.0423151
Os12g0189300	N-di-Demethyl roxithromycin	-0.842924	0.0350715	Group	*	0.0949662
Os12g0189300	8,8a-Deoxyoleandolide	-0.991739	0.000102094	Group	***	0.000995742
Os12g0189300	Rhamnocitrin 3-(5'''-p-coumarylapiosyl)-(1->2)-glucoside	0.923177	0.00862591	Group	**	0.0421893
Os12g0189300	Raffinose	-0.896982	0.0153724	Group	*	0.0832391
Os12g0189300	Oenin	-0.801458	0.0552151	Group		0.0882515
Os12g0189300	Glabranin	-0.882439	0.0199185	Group	*	0.0503254
Os12g0189300	N-Undecanoylglycine	0.981575	0.000506108	Group	***	0.00196143
Os12g0189300	11Z-Eicosenal	0.652721	0.159963	Group		0.244689
Os12g0189300	Serylarginine	0.989429	0.000167014	Group	***	0.00128472
Os12g0189300	PGF1alpha	0.850853	0.0317082	Group	*	0.0518916
Os12g0189300	2-Keto-3-deoxyoctonate (KDO)	0.977344	0.00076416	Group	***	0.00534138
Os12g0189300	Methylphosphate	0.70265	0.11948	Group		0.185476
Os12g0189300	Dihydroartemisinin	-0.849539	0.0322546	Group	*	0.0504337
Os12g0189300	Descladinose roxithromycin	0.953637	0.00317449	Group	**	0.00991299
Os12g0189300	Biotin-XX hydrazide	0.958076	0.00259956	Group	**	0.00562034
Os12g0189300	Linoleamide	0.707939	0.115493	Group		0.192106
Os12g0189300	Rhamnazin 3-rutinoside	-0.884929	0.0191	Group	*	0.0481448
Os12g0189300	Rollidecin D	-0.77988	0.0673463	Group		0.237002
Os12g0189300	Norophthalmic acid	0.936107	0.00599297	Group	**	0.0108963
Os12g0189300	LysoPC(17:0)	0.848596	0.0326492	Group	*	0.0604615
Os12g0189300	(1S,2S)-3-oxo-2-pentyl-cyclopentanebutanoic acid	0.997786	7.34514e-06	Group	***	0.000213223
Os12g0189300	Jaceosidin	0.903378	0.0135527	Group	*	0.0271053
Os12g0189300	Daucic acid	0.731414	0.09852	Group		0.218525
Os12g0189300	TG(18:0/18:2(9Z,12Z)/18:2(9Z,12Z))	0.97133	0.00122114	Group	**	0.00339803
Os12g0189300	15-F2t-IsoP	-0.973297	0.00106007	Group	**	0.00280618
Os12g0189300	LysoPC(18:2(9Z,12Z))	0.954814	0.00301652	Group	**	0.0298621
Os12g0189300	16-epi-16-J1-PhytoP	-0.951998	0.00340102	Group	**	0.00641703
Os12g0189300	ent-16-L1-PhytoP	-0.95931	0.00244989	Group	**	0.00653555
Os12g0189300	DG(16:1(9Z)/18:3(9Z,12Z,15Z)/0:0)	-0.774499	0.0705428	Group		0.135659
Os12g0189300	2,3-dinor Prostaglandin E1	-0.923523	0.00854951	Group	**	0.0181905
Os12g0189300	DG(18:1(11Z)/18:4(6Z,9Z,12Z,15Z)/0:0)	-0.787166	0.063127	Group		0.141668
Os12g0189300	Cucurbic acid	0.969886	0.00134659	Group	**	0.00585475
Os12g0189300	LysoPE(16:0/0:0)	0.731462	0.0984863	Group		0.350638
Os12g0189300	L-Agaridoxin	0.854206	0.0303343	Group	*	0.0603446
Os12g0189300	Tricosanoylglycine	0.961593	0.00218437	Group	**	0.00520088
Os12g0189300	ent-16-epi-16-J1-PhytoP	-0.696251	0.124383	Group		0.188866
Os12g0189300	Dimethyl trisulfide	0.990861	0.000124898	Group	***	0.000581509
Os04g0683700	PI(20:1(11Z)/22:6(4Z,7Z,10Z,13Z,16Z,19Z))	-0.839305	0.0366594	Group	*	0.109979
Os04g0683700	1-O-(2-methoxy-4Z-hexadecenyl)-sn-glycero-3-phosphocholine	-0.84014	0.0362901	Group	*	0.0888104
Os04g0683700	Rhamnocitrin 3-(5'''-ferulylapiosyl)-(1->2)-glucoside	-0.957372	0.00268693	Group	**	0.00990941
Os04g0683700	Vidarabine	-0.968414	0.0014808	Group	**	0.00569537
Os04g0683700	C16 Sphinganine	-0.667821	0.147187	Group		0.227031
Os04g0683700	Porson	-0.808716	0.0513849	Group		0.0650442
Os04g0683700	Isopalmitic acid	-0.889439	0.01766	Group	*	0.0759695
Os04g0683700	Safingol ( L-threo-sphinganine)	-0.716065	0.109483	Group		0.211184
Os04g0683700	Isovitexin 2''-O-(6'''-(E)-p-coumaroyl)glucoside	-0.904103	0.0133535	Group	*	0.021196
Os04g0683700	Armillaripin	-0.809685	0.0508829	Group		0.0644087
Os04g0683700	Sucrose	-0.977545	0.000750651	Group	***	0.0195424
Os04g0683700	N-stearoyl valine	-0.980311	0.000577659	Group	***	0.00144415
Os04g0683700	Aflatoxin B2a	-0.943117	0.00476143	Group	**	0.0237621
Os04g0683700	p-CHLOROPHENYLALANINE	-0.801989	0.0549308	Group		0.142937
Os04g0683700	16-F1t-PhytoP	-0.939823	0.00532287	Group	**	0.00990174
Os04g0683700	Tibouchinin	-0.960188	0.00234591	Group	**	0.0057841
Os04g0683700	9-hydroxy-10E,14Z-octadecadien-12-ynoic acid	-0.942319	0.00489462	Group	**	0.00828745
Os04g0683700	3,4,5-trihydroxy-6-[(2-oxo-2H-chromen-3-yl)oxy]oxane-2-carboxylic acid	-0.871557	0.0236871	Group	*	0.0333621
Os04g0683700	PI(18:4(6Z,9Z,12Z,15Z)/0:0)	-0.982291	0.000467639	Group	***	0.00166157
Os04g0683700	12,13,15-trihydroxy-9E-octadecenoic acid	-0.925404	0.00813935	Group	**	0.0127846
Os04g0683700	6-Desmethoxy hormothamnione triacetate	-0.837163	0.0376151	Group	*	0.157882
Os04g0683700	Adenosine	-0.934607	0.00627464	Group	**	0.018419
Os04g0683700	16-epi-16-F1t-PhytoP	-0.95136	0.00349125	Group	**	0.00671394
Os04g0683700	9-tridecynoic acid	-0.809983	0.0507294	Group		0.0708333
Os04g0683700	Hexacosanedioic acid	-0.908866	0.0120797	Group	*	0.0186589
Os04g0683700	Clausarinol	-0.840973	0.0359234	Group	*	0.0468659
Os04g0683700	Norrubrofusarin 6-beta-gentiobioside	0.671194	0.144396	Group		0.167903
Os04g0683700	Choline	-0.982438	0.000459942	Group	***	0.00229971
Os04g0683700	Pectachol	-0.844998	0.0341765	Group	*	0.0443851
Os04g0683700	Thiabendazole	-0.800237	0.0558721	Group		0.14863
Os04g0683700	(25S)-11alpha,20,26-trihydroxyecdysone	0.987979	0.000215898	Group	***	0.00109492
Os04g0683700	Meloside A	-0.972832	0.00109715	Group	**	0.0041994
Os04g0683700	Harderoporphyrin	0.65603	0.157125	Group		0.184852
Os04g0683700	Corchorifatty acid F	-0.92267	0.00873878	Group	**	0.0134443
Os04g0683700	D-Glutamine	-0.986703	0.000264039	Group	***	0.00709284
Os04g0683700	Gamma-Linolenic acid	-0.695249	0.125158	Group		0.142133
Os04g0683700	N1,N10-Diferuloylspermidine	0.971605	0.00119797	Group	**	0.00249576
Os04g0683700	Cinnamic acid	0.971449	0.00121112	Group	**	0.00459917
Os04g0683700	6R,7S-Epoxy-3Z,9Z-eicosadiene	-0.687269	0.131408	Group		0.203612
Os04g0683700	DG(9D3/9D3/0:0)	0.829989	0.0408986	Group	*	0.0552684
Os04g0683700	L-Isoleucine	0.919682	0.00941731	Group	**	0.0284516
Os04g0683700	PG(16:0/0:0)	-0.974159	0.000992991	Group	***	0.00248248
Os04g0683700	Isoscoparin 2''-(6-(E)-p-coumaroylglucoside)	-0.892223	0.0167977	Group	*	0.0499623
Os04g0683700	13-epi-12-oxo Phytodienoic Acid	0.835074	0.0385579	Group	*	0.0803584
Os04g0683700	alpha-kamlolenic acid	-0.934685	0.00625971	Group	**	0.010175
Os04g0683700	MG(18:3(6Z,9Z,12Z)/0:0/0:0)	-0.911226	0.0114715	Group	*	0.0157143
Os04g0683700	12(13)Ep-9-KODE	0.950771	0.00357558	Group	**	0.00606031
Os04g0683700	Isoscoparin 2''-O-glucoside	-0.95632	0.00282019	Group	**	0.00625556
Os04g0683700	Sucrose 1',4'-(4,4'-dihydroxy-3,3'-dimethoxy-b-truxinate)	0.977157	0.000776716	Group	***	0.0187917
Os04g0683700	17-hydroxy-linolenic acid	-0.970431	0.00129861	Group	**	0.00249732
Os04g0683700	Estriol-16-Glucuronide	0.956501	0.00279707	Group	**	0.00895487
Os04g0683700	9S-HpOTrE	0.969521	0.00137934	Group	**	0.00510867
Os04g0683700	Lacto-N-triaose	-0.978641	0.000679426	Group	***	0.00183629
Os04g0683700	9,10,13-TriHOME	-0.949504	0.00376039	Group	**	0.00626731
Os04g0683700	L-Glutamic acid	-0.982865	0.000437891	Group	***	0.00622099
Os04g0683700	12-OPDA	-0.673261	0.142696	Group		0.237305
Os04g0683700	Deinoxanthin	-0.932877	0.00660695	Group	**	0.0106762
Os04g0683700	6-({8,8-dimethyl-2-oxo-4-phenyl-2H,8H-pyrano[2,3-f]chromen-5-yl}oxy)-3,4,5-trihydroxyoxane-2-carboxylic acid	-0.870196	0.0241799	Group	*	0.0456999
Os04g0683700	Okanin 4'-(6''-acetylglucoside)	0.93259	0.00666295	Group	**	0.00979846
Os04g0683700	Phosphocholine	-0.961772	0.00216411	Group	**	0.00800207
Os04g0683700	Indoleacrylic acid	0.883355	0.0196155	Group	*	0.0265074
Os04g0683700	Tricin 7-[feruloyl-(->2)-glucuronyl-(1->2)-glucuronide]	0.703929	0.11851	Group		0.151937
Os04g0683700	(7'S,8'S)-4,7'-Epoxy-3,8'-bilign-7-ene-3',5-dimethoxy-4',9,9'-triol 4'-glucoside	0.883308	0.0196309	Group	*	0.0423151
Os04g0683700	N-di-Demethyl roxithromycin	0.742145	0.0911617	Group		0.124879
Os04g0683700	8,8a-Deoxyoleandolide	0.963986	0.00192213	Group	**	0.00349478
Os04g0683700	Rhamnocitrin 3-(5'''-p-coumarylapiosyl)-(1->2)-glucoside	-0.860217	0.0279434	Group	*	0.0465313
Os04g0683700	Raffinose	0.719658	0.106871	Group		0.134294
Os04g0683700	Oenin	0.935578	0.00609164	Group	**	0.0857433
Os04g0683700	Glabranin	0.849379	0.0323215	Group	*	0.0547821
Os04g0683700	N-Undecanoylglycine	-0.971252	0.00122783	Group	**	0.00270847
Os04g0683700	11Z-Eicosenal	-0.685355	0.132927	Group		0.244689
Os04g0683700	Serylarginine	-0.951909	0.00341355	Group	**	0.00536467
Os04g0683700	PGF1alpha	-0.930214	0.0071352	Group	**	0.0433508
Os04g0683700	2-Keto-3-deoxyoctonate (KDO)	-0.936195	0.00597682	Group	**	0.00964003
Os04g0683700	Methylphosphate	-0.835251	0.0384776	Group	*	0.173877
Os04g0683700	Dihydroartemisinin	0.934529	0.00628934	Group	**	0.0416115
Os04g0683700	Descladinose roxithromycin	-0.945306	0.0044054	Group	**	0.0100773
Os04g0683700	Biotin-XX hydrazide	-0.996985	1.36213e-05	Group	***	0.000448292
Os04g0683700	Linoleamide	-0.699981	0.121514	Group		0.192106
Os04g0683700	Rhamnazin 3-rutinoside	0.837967	0.0372549	Group	*	0.0527851
Os04g0683700	Rollidecin D	0.543196	0.265344	Group		0.319692
Os04g0683700	Norophthalmic acid	-0.979856	0.000604585	Group	***	0.00636737
Os04g0683700	LysoPC(17:0)	-0.925693	0.00807724	Group	**	0.0515908
Os04g0683700	(1S,2S)-3-oxo-2-pentyl-cyclopentanebutanoic acid	-0.957904	0.00262085	Group	**	0.00403208
Os04g0683700	Jaceosidin	-0.938675	0.00552582	Group	**	0.0271053
Os04g0683700	Daucic acid	-0.667136	0.147757	Group		0.218525
Os04g0683700	TG(18:0/18:2(9Z,12Z)/18:2(9Z,12Z))	-0.973599	0.0010363	Group	**	0.00334035
Os04g0683700	15-F2t-IsoP	0.973015	0.0010825	Group	**	0.00280618
Os04g0683700	LysoPC(18:2(9Z,12Z))	-0.825937	0.0428099	Group	*	0.0548844
Os04g0683700	16-epi-16-J1-PhytoP	0.976548	0.000818523	Group	***	0.00476792
Os04g0683700	ent-16-L1-PhytoP	0.963862	0.00193531	Group	**	0.00586458
Os04g0683700	DG(16:1(9Z)/18:3(9Z,12Z,15Z)/0:0)	0.784529	0.0646395	Group		0.130068
Os04g0683700	2,3-dinor Prostaglandin E1	0.935583	0.00609062	Group	**	0.0170792
Os04g0683700	DG(18:1(11Z)/18:4(6Z,9Z,12Z,15Z)/0:0)	0.745114	0.0891708	Group		0.151651
Os04g0683700	Cucurbic acid	-0.9405	0.00520508	Group	**	0.00897427
Os04g0683700	LysoPE(16:0/0:0)	-0.455248	0.364304	Group		0.433695
Os04g0683700	L-Agaridoxin	-0.86574	0.0258284	Group	*	0.0603446
Os04g0683700	Tricosanoylglycine	-0.971505	0.00120635	Group	**	0.00498793
Os04g0683700	ent-16-epi-16-J1-PhytoP	0.808563	0.0514641	Group		0.185266
Os04g0683700	Dimethyl trisulfide	-0.976102	0.000849862	Group	***	0.0016664
Os11g0704500	PI(20:1(11Z)/22:6(4Z,7Z,10Z,13Z,16Z,19Z))	-0.75424	0.0831751	Group		0.111002
Os11g0704500	1-O-(2-methoxy-4Z-hexadecenyl)-sn-glycero-3-phosphocholine	-0.838432	0.0370475	Group	*	0.0888104
Os11g0704500	Rhamnocitrin 3-(5'''-ferulylapiosyl)-(1->2)-glucoside	-0.914642	0.010618	Group	*	0.0153884
Os11g0704500	Vidarabine	-0.940906	0.00513495	Group	**	0.00916955
Os11g0704500	C16 Sphinganine	-0.743691	0.0901227	Group		0.227031
Os11g0704500	Porson	-0.965321	0.00178313	Group	**	0.0300927
Os11g0704500	Isopalmitic acid	-0.836117	0.0380859	Group	*	0.0759695
Os11g0704500	Safingol ( L-threo-sphinganine)	-0.736828	0.0947755	Group		0.211184
Os11g0704500	Isovitexin 2''-O-(6'''-(E)-p-coumaroyl)glucoside	-0.920952	0.00912601	Group	**	0.01755
Os11g0704500	Armillaripin	-0.965502	0.00176461	Group	**	0.0260681
Os11g0704500	Sucrose	-0.887449	0.0182888	Group	*	0.0304813
Os11g0704500	N-stearoyl valine	-0.977053	0.000783785	Group	***	0.00166763
Os11g0704500	Aflatoxin B2a	-0.890128	0.0174446	Group	*	0.0286495
Os11g0704500	p-CHLOROPHENYLALANINE	-0.713819	0.111131	Group		0.146224
Os11g0704500	16-F1t-PhytoP	-0.946656	0.00419255	Group	**	0.00892033
Os11g0704500	Tibouchinin	-0.959094	0.0024757	Group	**	0.0057841
Os11g0704500	9-hydroxy-10E,14Z-octadecadien-12-ynoic acid	-0.956903	0.00274597	Group	**	0.00628774
Os11g0704500	3,4,5-trihydroxy-6-[(2-oxo-2H-chromen-3-yl)oxy]oxane-2-carboxylic acid	-0.932572	0.00666656	Group	**	0.0208197
Os11g0704500	PI(18:4(6Z,9Z,12Z,15Z)/0:0)	-0.967837	0.00153505	Group	**	0.00289632
Os11g0704500	12,13,15-trihydroxy-9E-octadecenoic acid	-0.953489	0.00319464	Group	**	0.00779182
Os11g0704500	6-Desmethoxy hormothamnione triacetate	-0.758582	0.080389	Group		0.157882
Os11g0704500	Adenosine	-0.9249	0.00824814	Group	**	0.0195157
Os11g0704500	16-epi-16-F1t-PhytoP	-0.964121	0.00190788	Group	**	0.00492795
Os11g0704500	9-tridecynoic acid	-0.856617	0.029364	Group	*	0.0668506
Os11g0704500	Hexacosanedioic acid	-0.926601	0.00788348	Group	**	0.0169224
Os11g0704500	Clausarinol	-0.963991	0.00192164	Group	**	0.0322848
Os11g0704500	Norrubrofusarin 6-beta-gentiobioside	0.850688	0.0317767	Group	*	0.163369
Os11g0704500	Choline	-0.94568	0.00434582	Group	**	0.00724303
Os11g0704500	Pectachol	-0.981076	0.00053377	Group	***	0.00930956
Os11g0704500	Thiabendazole	-0.707123	0.116104	Group		0.152769
Os11g0704500	(25S)-11alpha,20,26-trihydroxyecdysone	0.959727	0.00240024	Group	**	0.00421094
Os11g0704500	Meloside A	-0.940203	0.0052566	Group	**	0.00808708
Os11g0704500	Harderoporphyrin	0.825906	0.0428249	Group	*	0.15597
Os11g0704500	Corchorifatty acid F	-0.954361	0.00307686	Group	**	0.00899047
Os11g0704500	D-Glutamine	-0.935146	0.0061727	Group	**	0.0116572
Os11g0704500	Gamma-Linolenic acid	-0.86727	0.0252566	Group	*	0.127245
Os11g0704500	N1,N10-Diferuloylspermidine	0.988719	0.000190162	Group	***	0.000802532
Os11g0704500	Cinnamic acid	0.959659	0.0024083	Group	**	0.00585353
Os11g0704500	6R,7S-Epoxy-3Z,9Z-eicosadiene	-0.757958	0.0807864	Group		0.203612
Os11g0704500	DG(9D3/9D3/0:0)	0.947738	0.00402564	Group	**	0.0273466
Os11g0704500	L-Isoleucine	0.918647	0.00965816	Group	**	0.0284516
Os11g0704500	PG(16:0/0:0)	-0.971919	0.00117172	Group	**	0.00270911
Os11g0704500	Isoscoparin 2''-(6-(E)-p-coumaroylglucoside)	-0.825528	0.0430051	Group	*	0.0582576
Os11g0704500	13-epi-12-oxo Phytodienoic Acid	0.821634	0.0448846	Group	*	0.0814653
Os11g0704500	alpha-kamlolenic acid	-0.959799	0.00239165	Group	**	0.0058333
Os11g0704500	MG(18:3(6Z,9Z,12Z)/0:0/0:0)	-0.970195	0.00131927	Group	**	0.0043798
Os11g0704500	12(13)Ep-9-KODE	0.968414	0.00148076	Group	**	0.00370191
Os11g0704500	Isoscoparin 2''-O-glucoside	-0.943211	0.00474588	Group	**	0.0079098
Os11g0704500	Sucrose 1',4'-(4,4'-dihydroxy-3,3'-dimethoxy-b-truxinate)	0.878568	0.0212234	Group	*	0.0344073
Os11g0704500	17-hydroxy-linolenic acid	-0.975524	0.000891272	Group	***	0.00180717
Os11g0704500	Estriol-16-Glucuronide	0.928945	0.00739384	Group	**	0.0113751
Os11g0704500	9S-HpOTrE	0.959965	0.00237209	Group	**	0.00658914
Os11g0704500	Lacto-N-triaose	-0.975806	0.000870973	Group	***	0.00207374
Os11g0704500	9,10,13-TriHOME	-0.971218	0.00123067	Group	**	0.00326483
Os11g0704500	L-Glutamic acid	-0.937731	0.00569536	Group	**	0.00949227
Os11g0704500	12-OPDA	-0.689645	0.129534	Group		0.237305
Os11g0704500	Deinoxanthin	-0.964373	0.00188127	Group	**	0.00648713
Os11g0704500	6-({8,8-dimethyl-2-oxo-4-phenyl-2H,8H-pyrano[2,3-f]chromen-5-yl}oxy)-3,4,5-trihydroxyoxane-2-carboxylic acid	-0.899722	0.0145795	Group	*	0.0384675
Os11g0704500	Okanin 4'-(6''-acetylglucoside)	0.972586	0.001117	Group	**	0.00372333
Os11g0704500	Phosphocholine	-0.936021	0.00600903	Group	**	0.0113378
Os11g0704500	Indoleacrylic acid	0.981112	0.000531784	Group	***	0.00590871
Os11g0704500	Tricin 7-[feruloyl-(->2)-glucuronyl-(1->2)-glucuronide]	0.857811	0.0288892	Group	*	0.107518
Os11g0704500	(7'S,8'S)-4,7'-Epoxy-3,8'-bilign-7-ene-3',5-dimethoxy-4',9,9'-triol 4'-glucoside	0.865549	0.0259005	Group	*	0.0423151
Os11g0704500	N-di-Demethyl roxithromycin	0.87255	0.0233301	Group	*	0.0949662
Os11g0704500	8,8a-Deoxyoleandolide	0.98111	0.000531875	Group	***	0.00147743
Os11g0704500	Rhamnocitrin 3-(5'''-p-coumarylapiosyl)-(1->2)-glucoside	-0.857911	0.0288494	Group	*	0.0465313
Os11g0704500	Raffinose	0.847494	0.0331135	Group	*	0.0909038
Os11g0704500	Oenin	0.793998	0.0592842	Group		0.0882515
Os11g0704500	Glabranin	0.889729	0.017569	Group	*	0.0503254
Os11g0704500	N-Undecanoylglycine	-0.970847	0.00126242	Group	**	0.00270847
Os11g0704500	11Z-Eicosenal	-0.708127	0.115353	Group		0.244689
Os11g0704500	Serylarginine	-0.980704	0.000554904	Group	***	0.00179001
Os11g0704500	PGF1alpha	-0.882862	0.0197785	Group	*	0.0448959
Os11g0704500	2-Keto-3-deoxyoctonate (KDO)	-0.957217	0.00270648	Group	**	0.0068643
Os11g0704500	Methylphosphate	-0.636057	0.174579	Group		0.210336
Os11g0704500	Dihydroartemisinin	0.863093	0.0268324	Group	*	0.0447206
Os11g0704500	Descladinose roxithromycin	-0.943737	0.00465923	Group	**	0.0101288
Os11g0704500	Biotin-XX hydrazide	-0.94516	0.00442861	Group	**	0.00776878
Os11g0704500	Linoleamide	-0.770909	0.0727122	Group		0.192106
Os11g0704500	Rhamnazin 3-rutinoside	0.898847	0.0148304	Group	*	0.0481448
Os11g0704500	Rollidecin D	0.785947	0.0638244	Group		0.237002
Os11g0704500	Norophthalmic acid	-0.944807	0.00448532	Group	**	0.00954323
Os11g0704500	LysoPC(17:0)	-0.854655	0.0301526	Group	*	0.0591567
Os11g0704500	(1S,2S)-3-oxo-2-pentyl-cyclopentanebutanoic acid	-0.989737	0.000157468	Group	***	0.000661379
Os11g0704500	Jaceosidin	-0.884374	0.0192813	Group	*	0.0310988
Os11g0704500	Daucic acid	-0.668903	0.14629	Group		0.218525
Os11g0704500	TG(18:0/18:2(9Z,12Z)/18:2(9Z,12Z))	-0.948553	0.00390209	Group	**	0.00650348
Os11g0704500	15-F2t-IsoP	0.963516	0.00197235	Group	**	0.0040252
Os11g0704500	LysoPC(18:2(9Z,12Z))	-0.923742	0.00850127	Group	**	0.0303935
Os11g0704500	16-epi-16-J1-PhytoP	0.954254	0.00309119	Group	**	0.00641703
Os11g0704500	ent-16-L1-PhytoP	0.950029	0.0036832	Group	**	0.00736639
Os11g0704500	DG(16:1(9Z)/18:3(9Z,12Z,15Z)/0:0)	0.796663	0.0578152	Group		0.130068
Os11g0704500	2,3-dinor Prostaglandin E1	0.918986	0.00957912	Group	**	0.0189772
Os11g0704500	DG(18:1(11Z)/18:4(6Z,9Z,12Z,15Z)/0:0)	0.854419	0.0302482	Group	*	0.141668
Os11g0704500	Cucurbic acid	-0.958594	0.00253621	Group	**	0.00649612
Os11g0704500	LysoPE(16:0/0:0)	-0.722978	0.104482	Group		0.350638
Os11g0704500	L-Agaridoxin	-0.856009	0.0296073	Group	*	0.0603446
Os11g0704500	Tricosanoylglycine	-0.944251	0.00457532	Group	**	0.00818732
Os11g0704500	ent-16-epi-16-J1-PhytoP	0.68578	0.132589	Group		0.188866
Os11g0704500	Dimethyl trisulfide	-0.982148	0.000475194	Group	***	0.0011051
Os01g0124000	PI(20:1(11Z)/22:6(4Z,7Z,10Z,13Z,16Z,19Z))	-0.787954	0.062678	Group		0.109979
Os01g0124000	1-O-(2-methoxy-4Z-hexadecenyl)-sn-glycero-3-phosphocholine	-0.751383	0.0850319	Group		0.107635
Os01g0124000	Rhamnocitrin 3-(5'''-ferulylapiosyl)-(1->2)-glucoside	-0.949189	0.00380699	Group	**	0.0106652
Os01g0124000	Vidarabine	-0.981346	0.000518685	Group	***	0.00536469
Os01g0124000	C16 Sphinganine	-0.60976	0.198717	Group		0.242095
Os01g0124000	Porson	-0.892342	0.0167614	Group	*	0.0349834
Os01g0124000	Isopalmitic acid	-0.82453	0.0434835	Group	*	0.0759695
Os01g0124000	Safingol ( L-threo-sphinganine)	-0.630922	0.17919	Group		0.232715
Os01g0124000	Isovitexin 2''-O-(6'''-(E)-p-coumaroyl)glucoside	-0.978431	0.000692846	Group	***	0.00812885
Os01g0124000	Armillaripin	-0.912485	0.0111531	Group	*	0.0293503
Os01g0124000	Sucrose	-0.884483	0.0192455	Group	*	0.0308386
Os01g0124000	N-stearoyl valine	-0.979197	0.000644615	Group	***	0.00149911
Os01g0124000	Aflatoxin B2a	-0.929975	0.00718359	Group	**	0.0237621
Os01g0124000	p-CHLOROPHENYLALANINE	-0.834839	0.0386644	Group	*	0.142937
Os01g0124000	16-F1t-PhytoP	-0.982752	0.000443663	Group	***	0.00579228
Os01g0124000	Tibouchinin	-0.948659	0.00388621	Group	**	0.00719668
Os01g0124000	9-hydroxy-10E,14Z-octadecadien-12-ynoic acid	-0.987877	0.000219576	Group	***	0.00243973
Os01g0124000	3,4,5-trihydroxy-6-[(2-oxo-2H-chromen-3-yl)oxy]oxane-2-carboxylic acid	-0.928442	0.00749771	Group	**	0.0208197
Os01g0124000	PI(18:4(6Z,9Z,12Z,15Z)/0:0)	-0.982745	0.000444024	Group	***	0.00166157
Os01g0124000	12,13,15-trihydroxy-9E-octadecenoic acid	-0.990961	0.000122192	Group	***	0.00267352
Os01g0124000	6-Desmethoxy hormothamnione triacetate	-0.720292	0.106413	Group		0.157882
Os01g0124000	Adenosine	-0.955271	0.00295634	Group	**	0.018419
Os01g0124000	16-epi-16-F1t-PhytoP	-0.987475	0.000234315	Group	***	0.00333514
Os01g0124000	9-tridecynoic acid	-0.82979	0.0409917	Group	*	0.0683194
Os01g0124000	Hexacosanedioic acid	-0.93366	0.0064555	Group	**	0.0169224
Os01g0124000	Clausarinol	-0.87143	0.0237329	Group	*	0.0370826
Os01g0124000	Norrubrofusarin 6-beta-gentiobioside	0.729844	0.0996179	Group		0.163956
Os01g0124000	Choline	-0.986824	0.000259248	Group	***	0.00223052
Os01g0124000	Pectachol	-0.914194	0.010728	Group	*	0.0221446
Os01g0124000	Thiabendazole	-0.829139	0.0412964	Group	*	0.14863
Os01g0124000	(25S)-11alpha,20,26-trihydroxyecdysone	0.980014	0.000595185	Group	***	0.00191995
Os01g0124000	Meloside A	-0.970878	0.00125982	Group	**	0.0041994
Os01g0124000	Harderoporphyrin	0.711168	0.113088	Group		0.15597
Os01g0124000	Corchorifatty acid F	-0.983018	0.000430124	Group	***	0.00595276
Os01g0124000	D-Glutamine	-0.944627	0.00451441	Group	**	0.0109093
Os01g0124000	Gamma-Linolenic acid	-0.737808	0.0941045	Group		0.128639
Os01g0124000	N1,N10-Diferuloylspermidine	0.9718	0.00118163	Group	**	0.00249576
Os01g0124000	Cinnamic acid	0.938303	0.00559232	Group	**	0.00981109
Os01g0124000	6R,7S-Epoxy-3Z,9Z-eicosadiene	-0.623877	0.185598	Group		0.223596
Os01g0124000	DG(9D3/9D3/0:0)	0.904024	0.013375	Group	*	0.0278646
Os01g0124000	L-Isoleucine	0.850622	0.0318039	Group	*	0.0455017
Os01g0124000	PG(16:0/0:0)	-0.959418	0.00243691	Group	**	0.00443075
Os01g0124000	Isoscoparin 2''-(6-(E)-p-coumaroylglucoside)	-0.89251	0.0167102	Group	*	0.0499623
Os01g0124000	13-epi-12-oxo Phytodienoic Acid	0.840401	0.0361752	Group	*	0.0803584
Os01g0124000	alpha-kamlolenic acid	-0.994438	4.63111e-05	Group	***	0.00115778
Os01g0124000	MG(18:3(6Z,9Z,12Z)/0:0/0:0)	-0.989386	0.00016838	Group	***	0.00182846
Os01g0124000	12(13)Ep-9-KODE	0.964272	0.0018919	Group	**	0.00425142
Os01g0124000	Isoscoparin 2''-O-glucoside	-0.961746	0.00216705	Group	**	0.00585689
Os01g0124000	Sucrose 1',4'-(4,4'-dihydroxy-3,3'-dimethoxy-b-truxinate)	0.879493	0.0209079	Group	*	0.0344073
Os01g0124000	17-hydroxy-linolenic acid	-0.981755	0.000496276	Group	***	0.00135148
Os01g0124000	Estriol-16-Glucuronide	0.948164	0.00396087	Group	**	0.0093637
Os01g0124000	9S-HpOTrE	0.94553	0.00436967	Group	**	0.00857024
Os01g0124000	Lacto-N-triaose	-0.971022	0.00124745	Group	**	0.00254583
Os01g0124000	9,10,13-TriHOME	-0.995374	3.20554e-05	Group	***	0.00106851
Os01g0124000	L-Glutamic acid	-0.96597	0.00171731	Group	**	0.00675191
Os01g0124000	12-OPDA	-0.648052	0.164004	Group		0.237305
Os01g0124000	Deinoxanthin	-0.973149	0.00107181	Group	**	0.00487185
Os01g0124000	6-({8,8-dimethyl-2-oxo-4-phenyl-2H,8H-pyrano[2,3-f]chromen-5-yl}oxy)-3,4,5-trihydroxyoxane-2-carboxylic acid	-0.898394	0.0149611	Group	*	0.0384675
Os01g0124000	Okanin 4'-(6''-acetylglucoside)	0.99709	1.26905e-05	Group	***	0.000423018
Os01g0124000	Phosphocholine	-0.928145	0.00755922	Group	**	0.0129087
Os01g0124000	Indoleacrylic acid	0.939392	0.00539874	Group	**	0.0110178
Os01g0124000	Tricin 7-[feruloyl-(->2)-glucuronyl-(1->2)-glucuronide]	0.856864	0.0292655	Group	*	0.107518
Os01g0124000	(7'S,8'S)-4,7'-Epoxy-3,8'-bilign-7-ene-3',5-dimethoxy-4',9,9'-triol 4'-glucoside	0.870841	0.0239459	Group	*	0.0423151
Os01g0124000	N-di-Demethyl roxithromycin	0.824071	0.0437041	Group	*	0.0949662
Os01g0124000	8,8a-Deoxyoleandolide	0.985451	0.000315983	Group	***	0.00105328
Os01g0124000	Rhamnocitrin 3-(5'''-p-coumarylapiosyl)-(1->2)-glucoside	-0.931098	0.00695761	Group	**	0.0421893
Os01g0124000	Raffinose	0.884725	0.0191665	Group	*	0.0832391
Os01g0124000	Oenin	0.822656	0.0443876	Group	*	0.0882515
Os01g0124000	Glabranin	0.908028	0.0122993	Group	*	0.0503254
Os01g0124000	N-Undecanoylglycine	-0.964504	0.00186761	Group	**	0.00352379
Os01g0124000	11Z-Eicosenal	-0.59003	0.21766	Group		0.27374
Os01g0124000	Serylarginine	-0.985956	0.000294471	Group	***	0.00136443
Os01g0124000	PGF1alpha	-0.820007	0.0456804	Group	*	0.0607008
Os01g0124000	2-Keto-3-deoxyoctonate (KDO)	-0.982888	0.000436723	Group	***	0.00397021
Os01g0124000	Methylphosphate	-0.76138	0.0786155	Group		0.173877
Os01g0124000	Dihydroartemisinin	0.827847	0.0419039	Group	*	0.0598627
Os01g0124000	Descladinose roxithromycin	-0.978733	0.000673631	Group	***	0.00874637
Os01g0124000	Biotin-XX hydrazide	-0.962525	0.00208024	Group	**	0.00507376
Os01g0124000	Linoleamide	-0.645705	0.166051	Group		0.205001
Os01g0124000	Rhamnazin 3-rutinoside	0.843113	0.0349893	Group	*	0.0526569
Os01g0124000	Rollidecin D	0.756286	0.0818569	Group		0.237002
Os01g0124000	Norophthalmic acid	-0.932729	0.0066358	Group	**	0.0116417
Os01g0124000	LysoPC(17:0)	-0.815407	0.047967	Group	*	0.0666208
Os01g0124000	(1S,2S)-3-oxo-2-pentyl-cyclopentanebutanoic acid	-0.987135	0.000247214	Group	***	0.000950821
Os01g0124000	Jaceosidin	-0.928147	0.00755873	Group	**	0.0271053
Os01g0124000	Daucic acid	-0.714908	0.110331	Group		0.218525
Os01g0124000	TG(18:0/18:2(9Z,12Z)/18:2(9Z,12Z))	-0.992459	8.50796e-05	Group	***	0.00180604
Os01g0124000	15-F2t-IsoP	0.978933	0.000661045	Group	***	0.00248526
Os01g0124000	LysoPC(18:2(9Z,12Z))	-0.928597	0.00746553	Group	**	0.0298621
Os01g0124000	16-epi-16-J1-PhytoP	0.954751	0.00302485	Group	**	0.00641703
Os01g0124000	ent-16-L1-PhytoP	0.951143	0.00352216	Group	**	0.00736411
Os01g0124000	DG(16:1(9Z)/18:3(9Z,12Z,15Z)/0:0)	0.781608	0.0663347	Group		0.130068
Os01g0124000	2,3-dinor Prostaglandin E1	0.933691	0.00644956	Group	**	0.0170792
Os01g0124000	DG(18:1(11Z)/18:4(6Z,9Z,12Z,15Z)/0:0)	0.729328	0.0999802	Group		0.151651
Os01g0124000	Cucurbic acid	-0.984575	0.000355075	Group	***	0.00415724
Os01g0124000	LysoPE(16:0/0:0)	-0.668709	0.146451	Group		0.350638
Os01g0124000	L-Agaridoxin	-0.844037	0.0345899	Group	*	0.0603446
Os01g0124000	Tricosanoylglycine	-0.968783	0.0014465	Group	**	0.00498793
Os01g0124000	ent-16-epi-16-J1-PhytoP	0.763169	0.0774919	Group		0.185266
Os01g0124000	Dimethyl trisulfide	-0.985862	0.000298419	Group	***	0.000852625
Os01g0357100	PI(20:1(11Z)/22:6(4Z,7Z,10Z,13Z,16Z,19Z))	0.756309	0.0818422	Group		0.111002
Os01g0357100	1-O-(2-methoxy-4Z-hexadecenyl)-sn-glycero-3-phosphocholine	0.751723	0.0848104	Group		0.107635
Os01g0357100	Rhamnocitrin 3-(5'''-ferulylapiosyl)-(1->2)-glucoside	0.936376	0.00594333	Group	**	0.0118653
Os01g0357100	Vidarabine	0.982937	0.000434259	Group	***	0.00536469
Os01g0357100	C16 Sphinganine	0.57033	0.237263	Group		0.260728
Os01g0357100	Porson	0.88145	0.0202481	Group	*	0.0388032
Os01g0357100	Isopalmitic acid	0.795355	0.0585339	Group		0.0797507
Os01g0357100	Safingol ( L-threo-sphinganine)	0.586431	0.221191	Group		0.243067
Os01g0357100	Isovitexin 2''-O-(6'''-(E)-p-coumaroyl)glucoside	0.988747	0.000189225	Group	***	0.00644866
Os01g0357100	Armillaripin	0.903622	0.0134856	Group	*	0.029362
Os01g0357100	Sucrose	0.868143	0.0249331	Group	*	0.0349523
Os01g0357100	N-stearoyl valine	0.977929	0.000725334	Group	***	0.00157681
Os01g0357100	Aflatoxin B2a	0.942993	0.00478211	Group	**	0.0237621
Os01g0357100	p-CHLOROPHENYLALANINE	0.862888	0.0269108	Group	*	0.142937
Os01g0357100	16-F1t-PhytoP	0.988248	0.000206341	Group	***	0.00579228
Os01g0357100	Tibouchinin	0.932802	0.00662167	Group	**	0.00959662
Os01g0357100	9-hydroxy-10E,14Z-octadecadien-12-ynoic acid	0.992807	7.74335e-05	Group	***	0.00243973
Os01g0357100	3,4,5-trihydroxy-6-[(2-oxo-2H-chromen-3-yl)oxy]oxane-2-carboxylic acid	0.947405	0.00407654	Group	**	0.0208197
Os01g0357100	PI(18:4(6Z,9Z,12Z,15Z)/0:0)	0.97302	0.00108203	Group	**	0.00224452
Os01g0357100	12,13,15-trihydroxy-9E-octadecenoic acid	0.99462	4.33322e-05	Group	***	0.00184837
Os01g0357100	6-Desmethoxy hormothamnione triacetate	0.712413	0.112167	Group		0.157882
Os01g0357100	Adenosine	0.946713	0.0041836	Group	**	0.018419
Os01g0357100	16-epi-16-F1t-PhytoP	0.986633	0.000266811	Group	***	0.00333514
Os01g0357100	9-tridecynoic acid	0.852617	0.0309818	Group	*	0.0668506
Os01g0357100	Hexacosanedioic acid	0.952736	0.00329803	Group	**	0.0160989
Os01g0357100	Clausarinol	0.855578	0.0297806	Group	*	0.043795
Os01g0357100	Norrubrofusarin 6-beta-gentiobioside	-0.699864	0.121604	Group		0.166431
Os01g0357100	Choline	0.986551	0.000270092	Group	***	0.00223052
Os01g0357100	Pectachol	0.908277	0.0122339	Group	*	0.0230828
Os01g0357100	Thiabendazole	0.857241	0.0291156	Group	*	0.14863
Os01g0357100	(25S)-11alpha,20,26-trihydroxyecdysone	-0.976772	0.00080307	Group	***	0.00207263
Os01g0357100	Meloside A	0.968662	0.00145769	Group	**	0.00427914
Os01g0357100	Harderoporphyrin	-0.70935	0.11444	Group		0.15597
Os01g0357100	Corchorifatty acid F	0.986932	0.00025504	Group	***	0.00595276
Os01g0357100	D-Glutamine	0.929716	0.00723617	Group	**	0.0118626
Os01g0357100	Gamma-Linolenic acid	0.716383	0.109251	Group		0.136409
Os01g0357100	N1,N10-Diferuloylspermidine	-0.967232	0.00159305	Group	**	0.00300576
Os01g0357100	Cinnamic acid	-0.939747	0.00533622	Group	**	0.00952897
Os01g0357100	6R,7S-Epoxy-3Z,9Z-eicosadiene	0.590115	0.217577	Group		0.241752
Os01g0357100	DG(9D3/9D3/0:0)	-0.916558	0.0101535	Group	*	0.0275894
Os01g0357100	L-Isoleucine	-0.851416	0.0314758	Group	*	0.0455017
Os01g0357100	PG(16:0/0:0)	0.956993	0.00273458	Group	**	0.00488319
Os01g0357100	Isoscoparin 2''-(6-(E)-p-coumaroylglucoside)	0.882598	0.0198659	Group	*	0.0499623
Os01g0357100	13-epi-12-oxo Phytodienoic Acid	-0.872344	0.0234038	Group	*	0.0803584
Os01g0357100	alpha-kamlolenic acid	0.997355	1.04845e-05	Group	***	0.000524227
Os01g0357100	MG(18:3(6Z,9Z,12Z)/0:0/0:0)	0.989482	0.000165367	Group	***	0.00182846
Os01g0357100	12(13)Ep-9-KODE	-0.971414	0.00121406	Group	**	0.00347804
Os01g0357100	Isoscoparin 2''-O-glucoside	0.954987	0.00299359	Group	**	0.00625556
Os01g0357100	Sucrose 1',4'-(4,4'-dihydroxy-3,3'-dimethoxy-b-truxinate)	-0.87023	0.0241675	Group	*	0.0355405
Os01g0357100	17-hydroxy-linolenic acid	0.981439	0.000513564	Group	***	0.00135148
Os01g0357100	Estriol-16-Glucuronide	-0.941481	0.00503645	Group	**	0.00987406
Os01g0357100	9S-HpOTrE	-0.949727	0.00372751	Group	**	0.00810328
Os01g0357100	Lacto-N-triaose	0.961946	0.00214466	Group	**	0.00389938
Os01g0357100	9,10,13-TriHOME	0.991873	9.88135e-05	Group	***	0.00141162
Os01g0357100	L-Glutamic acid	0.953123	0.00324469	Group	**	0.00709843
Os01g0357100	12-OPDA	0.600786	0.207246	Group		0.257703
Os01g0357100	Deinoxanthin	0.97901	0.000656273	Group	***	0.00487185
Os01g0357100	6-({8,8-dimethyl-2-oxo-4-phenyl-2H,8H-pyrano[2,3-f]chromen-5-yl}oxy)-3,4,5-trihydroxyoxane-2-carboxylic acid	0.906439	0.0127209	Group	*	0.0384675
Os01g0357100	Okanin 4'-(6''-acetylglucoside)	-0.994895	3.90291e-05	Group	***	0.000975728
Os01g0357100	Phosphocholine	0.918754	0.00963329	Group	**	0.0148204
Os01g0357100	Indoleacrylic acid	-0.945405	0.00438952	Group	**	0.0107061
Os01g0357100	Tricin 7-[feruloyl-(->2)-glucuronyl-(1->2)-glucuronide]	-0.871808	0.0235964	Group	*	0.107518
Os01g0357100	(7'S,8'S)-4,7'-Epoxy-3,8'-bilign-7-ene-3',5-dimethoxy-4',9,9'-triol 4'-glucoside	-0.858641	0.0285614	Group	*	0.0426289
Os01g0357100	N-di-Demethyl roxithromycin	-0.841188	0.0358292	Group	*	0.0949662
Os01g0357100	8,8a-Deoxyoleandolide	-0.98805	0.000213351	Group	***	0.00102666
Os01g0357100	Rhamnocitrin 3-(5'''-p-coumarylapiosyl)-(1->2)-glucoside	0.950391	0.0036306	Group	**	0.0421893
Os01g0357100	Raffinose	-0.888005	0.0181119	Group	*	0.0832391
Os01g0357100	Oenin	-0.83154	0.0401778	Group	*	0.0882515
Os01g0357100	Glabranin	-0.917065	0.0100321	Group	*	0.0503254
Os01g0357100	N-Undecanoylglycine	0.963474	0.00197688	Group	**	0.00366088
Os01g0357100	11Z-Eicosenal	0.550435	0.257733	Group		0.286369
Os01g0357100	Serylarginine	0.990019	0.000148919	Group	***	0.00128472
Os01g0357100	PGF1alpha	0.807007	0.0522753	Group		0.0645374
Os01g0357100	2-Keto-3-deoxyoctonate (KDO)	0.992138	9.248e-05	Group	***	0.0023084
Os01g0357100	Methylphosphate	0.746061	0.0885401	Group		0.173877
Os01g0357100	Dihydroartemisinin	-0.808679	0.0514038	Group		0.0676366
Os01g0357100	Descladinose roxithromycin	0.980465	0.000568694	Group	***	0.00874637
Os01g0357100	Biotin-XX hydrazide	0.957909	0.00262022	Group	**	0.00562034
Os01g0357100	Linoleamide	0.60613	0.202149	Group		0.223809
Os01g0357100	Rhamnazin 3-rutinoside	-0.815703	0.0478183	Group	*	0.0587591
Os01g0357100	Rollidecin D	-0.759931	0.0795316	Group		0.237002
Os01g0357100	Norophthalmic acid	0.915072	0.0105129	Group	*	0.0150185
Os01g0357100	LysoPC(17:0)	0.816835	0.0472515	Group	*	0.0665514
Os01g0357100	(1S,2S)-3-oxo-2-pentyl-cyclopentanebutanoic acid	0.983632	0.000399677	Group	***	0.0011629
Os01g0357100	Jaceosidin	0.942494	0.00486527	Group	**	0.0271053
Os01g0357100	Daucic acid	0.761962	0.0782495	Group		0.218525
Os01g0357100	TG(18:0/18:2(9Z,12Z)/18:2(9Z,12Z))	0.986004	0.000292448	Group	***	0.0018278
Os01g0357100	15-F2t-IsoP	-0.983189	0.000421555	Group	***	0.00248526
Os01g0357100	LysoPC(18:2(9Z,12Z))	0.944825	0.00448248	Group	**	0.0298621
Os01g0357100	16-epi-16-J1-PhytoP	-0.958125	0.00259357	Group	**	0.00641703
Os01g0357100	ent-16-L1-PhytoP	-0.960735	0.00228235	Group	**	0.00643351
Os01g0357100	DG(16:1(9Z)/18:3(9Z,12Z,15Z)/0:0)	-0.804956	0.0533533	Group		0.130068
Os01g0357100	2,3-dinor Prostaglandin E1	-0.946899	0.00415472	Group	**	0.0170792
Os01g0357100	DG(18:1(11Z)/18:4(6Z,9Z,12Z,15Z)/0:0)	-0.737049	0.0946245	Group		0.151651
Os01g0357100	Cucurbic acid	0.988897	0.000184239	Group	***	0.00415724
Os01g0357100	LysoPE(16:0/0:0)	0.678424	0.13849	Group		0.350638
Os01g0357100	L-Agaridoxin	0.868869	0.0246657	Group	*	0.0603446
Os01g0357100	Tricosanoylglycine	0.976919	0.00079296	Group	***	0.00498793
Os01g0357100	ent-16-epi-16-J1-PhytoP	-0.777573	0.0687084	Group		0.185266
Os01g0357100	Dimethyl trisulfide	0.983688	0.000396958	Group	***	0.00103932
Os12g0569500	PI(20:1(11Z)/22:6(4Z,7Z,10Z,13Z,16Z,19Z))	-0.907284	0.0124958	Group	*	0.109979
Os12g0569500	1-O-(2-methoxy-4Z-hexadecenyl)-sn-glycero-3-phosphocholine	-0.763644	0.0771943	Group		0.105943
Os12g0569500	Rhamnocitrin 3-(5'''-ferulylapiosyl)-(1->2)-glucoside	-0.980565	0.000562907	Group	***	0.00613372
Os12g0569500	Vidarabine	-0.930327	0.00711234	Group	**	0.0112894
Os12g0569500	C16 Sphinganine	-0.601163	0.206885	Group		0.242095
Os12g0569500	Porson	-0.728268	0.100725	Group		0.107155
Os12g0569500	Isopalmitic acid	-0.816436	0.0474512	Group	*	0.0777888
Os12g0569500	Safingol ( L-threo-sphinganine)	-0.664267	0.150154	Group		0.211184
Os12g0569500	Isovitexin 2''-O-(6'''-(E)-p-coumaroyl)glucoside	-0.904358	0.0132837	Group	*	0.021196
Os12g0569500	Armillaripin	-0.737456	0.0943454	Group		0.102549
Os12g0569500	Sucrose	-0.947228	0.00410391	Group	**	0.0195424
Os12g0569500	N-stearoyl valine	-0.9393	0.00541493	Group	**	0.00784772
Os12g0569500	Aflatoxin B2a	-0.883651	0.019518	Group	*	0.0307432
Os12g0569500	p-CHLOROPHENYLALANINE	-0.807164	0.0521931	Group		0.142937
Os12g0569500	16-F1t-PhytoP	-0.895293	0.0158713	Group	*	0.0217415
Os12g0569500	Tibouchinin	-0.941628	0.00501156	Group	**	0.00829824
Os12g0569500	9-hydroxy-10E,14Z-octadecadien-12-ynoic acid	-0.899071	0.014766	Group	*	0.019954
Os12g0569500	3,4,5-trihydroxy-6-[(2-oxo-2H-chromen-3-yl)oxy]oxane-2-carboxylic acid	-0.790414	0.0612861	Group		0.0738387
Os12g0569500	PI(18:4(6Z,9Z,12Z,15Z)/0:0)	-0.962011	0.00213737	Group	**	0.00362267
Os12g0569500	12,13,15-trihydroxy-9E-octadecenoic acid	-0.893063	0.0165419	Group	*	0.0219157
Os12g0569500	6-Desmethoxy hormothamnione triacetate	-0.69936	0.12199	Group		0.157882
Os12g0569500	Adenosine	-0.880894	0.0204345	Group	*	0.0284347
Os12g0569500	16-epi-16-F1t-PhytoP	-0.902076	0.0139141	Group	*	0.0183081
Os12g0569500	9-tridecynoic acid	-0.767481	0.0748121	Group		0.0946988
Os12g0569500	Hexacosanedioic acid	-0.856762	0.0293062	Group	*	0.0368158
Os12g0569500	Clausarinol	-0.745826	0.0886963	Group		0.0933645
Os12g0569500	Norrubrofusarin 6-beta-gentiobioside	0.554482	0.253515	Group		0.264078
Os12g0569500	Choline	-0.960302	0.00233264	Group	**	0.00485968
Os12g0569500	Pectachol	-0.753692	0.0835303	Group		0.0917915
Os12g0569500	Thiabendazole	-0.804744	0.053465	Group		0.14863
Os12g0569500	(25S)-11alpha,20,26-trihydroxyecdysone	0.966342	0.00168023	Group	**	0.00317025
Os12g0569500	Meloside A	-0.973753	0.00102435	Group	**	0.0041994
Os12g0569500	Harderoporphyrin	0.593548	0.214231	Group		0.238035
Os12g0569500	Corchorifatty acid F	-0.874113	0.0227737	Group	*	0.0283228
Os12g0569500	D-Glutamine	-0.94212	0.00492817	Group	**	0.0109093
Os12g0569500	Gamma-Linolenic acid	-0.611119	0.197437	Group		0.207829
Os12g0569500	N1,N10-Diferuloylspermidine	0.917766	0.00986555	Group	**	0.0126027
Os12g0569500	Cinnamic acid	0.912185	0.0112287	Group	*	0.015815
Os12g0569500	6R,7S-Epoxy-3Z,9Z-eicosadiene	-0.62092	0.188315	Group		0.223596
Os12g0569500	DG(9D3/9D3/0:0)	0.722828	0.10459	Group		0.124511
Os12g0569500	L-Isoleucine	0.82662	0.0424852	Group	*	0.0537787
Os12g0569500	PG(16:0/0:0)	-0.931871	0.00680426	Group	**	0.00986125
Os12g0569500	Isoscoparin 2''-(6-(E)-p-coumaroylglucoside)	-0.963875	0.00193395	Group	**	0.0492552
Os12g0569500	13-epi-12-oxo Phytodienoic Acid	0.753991	0.0833363	Group		0.112895
Os12g0569500	alpha-kamlolenic acid	-0.903745	0.0134516	Group	*	0.0176995
Os12g0569500	MG(18:3(6Z,9Z,12Z)/0:0/0:0)	-0.89421	0.0161952	Group	*	0.0210327
Os12g0569500	12(13)Ep-9-KODE	0.904732	0.0131816	Group	*	0.0171189
Os12g0569500	Isoscoparin 2''-O-glucoside	-0.962162	0.00212049	Group	**	0.00585689
Os12g0569500	Sucrose 1',4'-(4,4'-dihydroxy-3,3'-dimethoxy-b-truxinate)	0.949428	0.00377156	Group	**	0.0202487
Os12g0569500	17-hydroxy-linolenic acid	-0.939748	0.00533609	Group	**	0.00750972
Os12g0569500	Estriol-16-Glucuronide	0.965991	0.00171528	Group	**	0.00895487
Os12g0569500	9S-HpOTrE	0.890089	0.0174569	Group	*	0.0235903
Os12g0569500	Lacto-N-triaose	-0.946458	0.00422334	Group	**	0.00630349
Os12g0569500	9,10,13-TriHOME	-0.912335	0.011191	Group	*	0.0145337
Os12g0569500	L-Glutamic acid	-0.951998	0.00340096	Group	**	0.00709843
Os12g0569500	12-OPDA	-0.710861	0.113316	Group		0.237305
Os12g0569500	Deinoxanthin	-0.86402	0.0264787	Group	*	0.032291
Os12g0569500	6-({8,8-dimethyl-2-oxo-4-phenyl-2H,8H-pyrano[2,3-f]chromen-5-yl}oxy)-3,4,5-trihydroxyoxane-2-carboxylic acid	-0.761474	0.0785565	Group		0.0902949
Os12g0569500	Okanin 4'-(6''-acetylglucoside)	0.903491	0.0135215	Group	*	0.0171158
Os12g0569500	Phosphocholine	-0.947846	0.0040091	Group	**	0.0088669
Os12g0569500	Indoleacrylic acid	0.792646	0.060036	Group		0.0698093
Os12g0569500	Tricin 7-[feruloyl-(->2)-glucuronyl-(1->2)-glucuronide]	0.622318	0.187029	Group		0.222654
Os12g0569500	(7'S,8'S)-4,7'-Epoxy-3,8'-bilign-7-ene-3',5-dimethoxy-4',9,9'-triol 4'-glucoside	0.91708	0.0100285	Group	*	0.0423151
Os12g0569500	N-di-Demethyl roxithromycin	0.603615	0.204542	Group		0.237702
Os12g0569500	8,8a-Deoxyoleandolide	0.917753	0.00986858	Group	**	0.012652
Os12g0569500	Rhamnocitrin 3-(5'''-p-coumarylapiosyl)-(1->2)-glucoside	-0.881172	0.0203413	Group	*	0.0421893
Os12g0569500	Raffinose	0.752274	0.0844508	Group		0.119142
Os12g0569500	Oenin	0.875212	0.0223866	Group	*	0.0857433
Os12g0569500	Glabranin	0.758445	0.0804762	Group		0.0938806
Os12g0569500	N-Undecanoylglycine	-0.93499	0.00620204	Group	**	0.00912065
Os12g0569500	11Z-Eicosenal	-0.636867	0.173856	Group		0.244689
Os12g0569500	Serylarginine	-0.89892	0.0148093	Group	*	0.0185116
Os12g0569500	PGF1alpha	-0.850028	0.0320508	Group	*	0.0518916
Os12g0569500	2-Keto-3-deoxyoctonate (KDO)	-0.892456	0.0167268	Group	*	0.0211732
Os12g0569500	Methylphosphate	-0.934913	0.00621669	Group	**	0.173877
Os12g0569500	Dihydroartemisinin	0.899819	0.0145515	Group	*	0.0416115
Os12g0569500	Descladinose roxithromycin	-0.896684	0.0154598	Group	*	0.021472
Os12g0569500	Biotin-XX hydrazide	-0.969668	0.00136611	Group	**	0.00379475
Os12g0569500	Linoleamide	-0.634697	0.175795	Group		0.207785
Os12g0569500	Rhamnazin 3-rutinoside	0.823084	0.04418	Group	*	0.0565016
Os12g0569500	Rollidecin D	0.483188	0.331623	Group		0.37261
Os12g0569500	Norophthalmic acid	-0.943175	0.0047518	Group	**	0.00989959
Os12g0569500	LysoPC(17:0)	-0.862941	0.0268903	Group	*	0.0584529
Os12g0569500	(1S,2S)-3-oxo-2-pentyl-cyclopentanebutanoic acid	-0.920412	0.00924928	Group	**	0.0120121
Os12g0569500	Jaceosidin	-0.882444	0.0199167	Group	*	0.0316138
Os12g0569500	Daucic acid	-0.639837	0.171216	Group		0.228288
Os12g0569500	TG(18:0/18:2(9Z,12Z)/18:2(9Z,12Z))	-0.965349	0.00178027	Group	**	0.0037878
Os12g0569500	15-F2t-IsoP	0.920552	0.00921732	Group	**	0.0126265
Os12g0569500	LysoPC(18:2(9Z,12Z))	-0.795175	0.0586332	Group		0.0715039
Os12g0569500	16-epi-16-J1-PhytoP	0.905306	0.0130258	Group	*	0.0178435
Os12g0569500	ent-16-L1-PhytoP	0.902122	0.0139014	Group	*	0.0193075
Os12g0569500	DG(16:1(9Z)/18:3(9Z,12Z,15Z)/0:0)	0.644901	0.166754	Group		0.200909
Os12g0569500	2,3-dinor Prostaglandin E1	0.856671	0.0293427	Group	*	0.0385816
Os12g0569500	DG(18:1(11Z)/18:4(6Z,9Z,12Z,15Z)/0:0)	0.566353	0.241301	Group		0.261177
Os12g0569500	Cucurbic acid	-0.889882	0.0175213	Group	*	0.0219016
Os12g0569500	LysoPE(16:0/0:0)	-0.418808	0.408518	Group		0.464225
Os12g0569500	L-Agaridoxin	-0.758037	0.080736	Group		0.104852
Os12g0569500	Tricosanoylglycine	-0.92498	0.00823094	Group	**	0.0125805
Os12g0569500	ent-16-epi-16-J1-PhytoP	0.741602	0.0915276	Group		0.185266
Os12g0569500	Dimethyl trisulfide	-0.936159	0.00598348	Group	**	0.00808579
Os08g0237000	PI(20:1(11Z)/22:6(4Z,7Z,10Z,13Z,16Z,19Z))	0.887548	0.0182571	Group	*	0.109979
Os08g0237000	1-O-(2-methoxy-4Z-hexadecenyl)-sn-glycero-3-phosphocholine	0.869725	0.0243517	Group	*	0.0888104
Os08g0237000	Rhamnocitrin 3-(5'''-ferulylapiosyl)-(1->2)-glucoside	0.985687	0.000305827	Group	***	0.00613372
Os08g0237000	Vidarabine	0.946713	0.00418354	Group	**	0.00780792
Os08g0237000	C16 Sphinganine	0.732287	0.0979121	Group		0.227031
Os08g0237000	Porson	0.852205	0.0311511	Group	*	0.0456952
Os08g0237000	Isopalmitic acid	0.852599	0.0309891	Group	*	0.0759695
Os08g0237000	Safingol ( L-threo-sphinganine)	0.764004	0.0769696	Group		0.211184
Os08g0237000	Isovitexin 2''-O-(6'''-(E)-p-coumaroyl)glucoside	0.913996	0.0107769	Group	*	0.0192444
Os08g0237000	Armillaripin	0.847511	0.0331065	Group	*	0.0459813
Os08g0237000	Sucrose	0.973789	0.00102149	Group	**	0.0195424
Os08g0237000	N-stearoyl valine	0.986525	0.000271143	Group	***	0.000944356
Os08g0237000	Aflatoxin B2a	0.900329	0.0144063	Group	*	0.0266784
Os08g0237000	p-CHLOROPHENYLALANINE	0.753052	0.083945	Group		0.142937
Os08g0237000	16-F1t-PhytoP	0.922345	0.00881135	Group	**	0.0139863
Os08g0237000	Tibouchinin	0.989462	0.000165981	Group	***	0.00511874
Os08g0237000	9-hydroxy-10E,14Z-octadecadien-12-ynoic acid	0.930962	0.00698493	Group	**	0.0107766
Os08g0237000	3,4,5-trihydroxy-6-[(2-oxo-2H-chromen-3-yl)oxy]oxane-2-carboxylic acid	0.861285	0.0275282	Group	*	0.0382336
Os08g0237000	PI(18:4(6Z,9Z,12Z,15Z)/0:0)	0.993216	6.88765e-05	Group	***	0.000765294
Os08g0237000	12,13,15-trihydroxy-9E-octadecenoic acid	0.920877	0.00914299	Group	**	0.0136463
Os08g0237000	6-Desmethoxy hormothamnione triacetate	0.760484	0.0791814	Group		0.157882
Os08g0237000	Adenosine	0.904445	0.0132599	Group	*	0.0210475
Os08g0237000	16-epi-16-F1t-PhytoP	0.937883	0.00566798	Group	**	0.0091419
Os08g0237000	9-tridecynoic acid	0.845053	0.0341528	Group	*	0.0668506
Os08g0237000	Hexacosanedioic acid	0.909783	0.0118416	Group	*	0.0186589
Os08g0237000	Clausarinol	0.877633	0.0215444	Group	*	0.0359073
Os08g0237000	Norrubrofusarin 6-beta-gentiobioside	-0.706717	0.116409	Group		0.163956
Os08g0237000	Choline	0.972582	0.00111729	Group	**	0.00310358
Os08g0237000	Pectachol	0.873873	0.0228588	Group	*	0.0317483
Os08g0237000	Thiabendazole	0.748961	0.0866206	Group		0.14863
Os08g0237000	(25S)-11alpha,20,26-trihydroxyecdysone	-0.993706	5.93032e-05	Group	***	0.00074129
Os08g0237000	Meloside A	0.990339	0.00013954	Group	***	0.00232567
Os08g0237000	Harderoporphyrin	-0.742606	0.0908511	Group		0.15597
Os08g0237000	Corchorifatty acid F	0.910392	0.0116845	Group	*	0.0171831
Os08g0237000	D-Glutamine	0.970563	0.00128705	Group	**	0.00709284
Os08g0237000	Gamma-Linolenic acid	0.768123	0.0744167	Group		0.127245
Os08g0237000	N1,N10-Diferuloylspermidine	-0.98197	0.000484679	Group	***	0.00134633
Os08g0237000	Cinnamic acid	-0.976152	0.000846341	Group	***	0.003847
Os08g0237000	6R,7S-Epoxy-3Z,9Z-eicosadiene	0.753886	0.0834041	Group		0.203612
Os08g0237000	DG(9D3/9D3/0:0)	-0.830885	0.0404813	Group	*	0.0552684
Os08g0237000	L-Isoleucine	-0.925573	0.00810302	Group	**	0.0284516
Os08g0237000	PG(16:0/0:0)	0.988709	0.000190498	Group	***	0.00149868
Os08g0237000	Isoscoparin 2''-(6-(E)-p-coumaroylglucoside)	0.93474	0.00624936	Group	**	0.0492552
Os08g0237000	13-epi-12-oxo Phytodienoic Acid	-0.796879	0.0576968	Group		0.0874194
Os08g0237000	alpha-kamlolenic acid	0.932899	0.00660282	Group	**	0.0103169
Os08g0237000	MG(18:3(6Z,9Z,12Z)/0:0/0:0)	0.937172	0.00579699	Group	**	0.00982541
Os08g0237000	12(13)Ep-9-KODE	-0.962539	0.00207871	Group	**	0.00433064
Os08g0237000	Isoscoparin 2''-O-glucoside	0.988115	0.000211027	Group	***	0.00401398
Os08g0237000	Sucrose 1',4'-(4,4'-dihydroxy-3,3'-dimethoxy-b-truxinate)	-0.973727	0.0010263	Group	**	0.0187917
Os08g0237000	17-hydroxy-linolenic acid	0.984631	0.000352486	Group	***	0.0012525
Os08g0237000	Estriol-16-Glucuronide	-0.98817	0.00020911	Group	***	0.00479154
Os08g0237000	9S-HpOTrE	-0.952881	0.00327795	Group	**	0.00744988
Os08g0237000	Lacto-N-triaose	0.994764	4.10592e-05	Group	***	0.00102648
Os08g0237000	9,10,13-TriHOME	0.947096	0.0041242	Group	**	0.00654635
Os08g0237000	L-Glutamic acid	0.96803	0.00151681	Group	**	0.00675191
Os08g0237000	12-OPDA	0.753277	0.0837991	Group		0.237305
Os08g0237000	Deinoxanthin	0.917128	0.0100171	Group	*	0.0143101
Os08g0237000	6-({8,8-dimethyl-2-oxo-4-phenyl-2H,8H-pyrano[2,3-f]chromen-5-yl}oxy)-3,4,5-trihydroxyoxane-2-carboxylic acid	0.823278	0.0440864	Group	*	0.0603924
Os08g0237000	Okanin 4'-(6''-acetylglucoside)	-0.940516	0.00520222	Group	**	0.00838418
Os08g0237000	Phosphocholine	0.990686	0.000129709	Group	***	0.00600633
Os08g0237000	Indoleacrylic acid	-0.893708	0.0163466	Group	*	0.0228799
Os08g0237000	Tricin 7-[feruloyl-(->2)-glucuronyl-(1->2)-glucuronide]	-0.700888	0.120822	Group		0.152939
Os08g0237000	(7'S,8'S)-4,7'-Epoxy-3,8'-bilign-7-ene-3',5-dimethoxy-4',9,9'-triol 4'-glucoside	-0.942777	0.00481796	Group	**	0.0423151
Os08g0237000	N-di-Demethyl roxithromycin	-0.718446	0.107749	Group		0.143666
Os08g0237000	8,8a-Deoxyoleandolide	-0.968779	0.00144695	Group	**	0.0028017
Os08g0237000	Rhamnocitrin 3-(5'''-p-coumarylapiosyl)-(1->2)-glucoside	0.874997	0.022462	Group	*	0.0446176
Os08g0237000	Raffinose	-0.783795	0.0650638	Group		0.108403
Os08g0237000	Oenin	-0.87978	0.0208104	Group	*	0.0857433
Os08g0237000	Glabranin	-0.806548	0.0525157	Group		0.0690997
Os08g0237000	N-Undecanoylglycine	0.9877	0.000226017	Group	***	0.00188348
Os08g0237000	11Z-Eicosenal	0.745177	0.089129	Group		0.244689
Os08g0237000	Serylarginine	0.95239	0.00334614	Group	**	0.00536467
Os08g0237000	PGF1alpha	0.930402	0.00709723	Group	**	0.0433508
Os08g0237000	2-Keto-3-deoxyoctonate (KDO)	0.930501	0.00707733	Group	**	0.0108882
Os08g0237000	Methylphosphate	0.831616	0.0401428	Group	*	0.173877
Os08g0237000	Dihydroartemisinin	-0.949633	0.00374135	Group	**	0.0416115
Os08g0237000	Descladinose roxithromycin	0.922193	0.00884544	Group	**	0.0140404
Os08g0237000	Biotin-XX hydrazide	0.994786	4.07069e-05	Group	***	0.000642863
Os08g0237000	Linoleamide	0.760174	0.0793778	Group		0.192106
Os08g0237000	Rhamnazin 3-rutinoside	-0.904315	0.0132955	Group	*	0.0481448
Os08g0237000	Rollidecin D	-0.585709	0.221902	Group		0.295869
Os08g0237000	Norophthalmic acid	0.987497	0.000233521	Group	***	0.00636737
Os08g0237000	LysoPC(17:0)	0.925252	0.00817211	Group	**	0.0515908
Os08g0237000	(1S,2S)-3-oxo-2-pentyl-cyclopentanebutanoic acid	0.975825	0.000869579	Group	***	0.00189039
Os08g0237000	Jaceosidin	0.896081	0.0156377	Group	*	0.0289587
Os08g0237000	Daucic acid	0.658806	0.154761	Group		0.221008
Os08g0237000	TG(18:0/18:2(9Z,12Z)/18:2(9Z,12Z))	0.974097	0.000997786	Group	***	0.00334035
Os08g0237000	15-F2t-IsoP	-0.9603	0.00233287	Group	**	0.00448629
Os08g0237000	LysoPC(18:2(9Z,12Z))	0.858855	0.0284767	Group	*	0.0410935
Os08g0237000	16-epi-16-J1-PhytoP	-0.954507	0.0030573	Group	**	0.00641703
Os08g0237000	ent-16-L1-PhytoP	-0.953116	0.00324568	Group	**	0.00721263
Os08g0237000	DG(16:1(9Z)/18:3(9Z,12Z,15Z)/0:0)	-0.717145	0.108695	Group		0.156283
Os08g0237000	2,3-dinor Prostaglandin E1	-0.89969	0.0145884	Group	*	0.0235297
Os08g0237000	DG(18:1(11Z)/18:4(6Z,9Z,12Z,15Z)/0:0)	-0.730265	0.099323	Group		0.151651
Os08g0237000	Cucurbic acid	0.926398	0.00792662	Group	**	0.01201
Os08g0237000	LysoPE(16:0/0:0)	0.53854	0.270285	Group		0.37145
Os08g0237000	L-Agaridoxin	0.824475	0.0435099	Group	*	0.0683728
Os08g0237000	Tricosanoylglycine	0.955521	0.00292362	Group	**	0.00622047
Os08g0237000	ent-16-epi-16-J1-PhytoP	-0.713657	0.111249	Group		0.185266
Os08g0237000	Dimethyl trisulfide	0.983593	0.000401576	Group	***	0.00103932
Os08g0434100	PI(20:1(11Z)/22:6(4Z,7Z,10Z,13Z,16Z,19Z))	-0.793564	0.0595251	Group		0.109979
Os08g0434100	1-O-(2-methoxy-4Z-hexadecenyl)-sn-glycero-3-phosphocholine	-0.910511	0.0116541	Group	*	0.0888104
Os08g0434100	Rhamnocitrin 3-(5'''-ferulylapiosyl)-(1->2)-glucoside	-0.924017	0.00844077	Group	**	0.0131887
Os08g0434100	Vidarabine	-0.939386	0.00539982	Group	**	0.00947337
Os08g0434100	C16 Sphinganine	-0.731423	0.0985137	Group		0.227031
Os08g0434100	Porson	-0.843881	0.0346569	Group	*	0.0473776
Os08g0434100	Isopalmitic acid	-0.872037	0.0235142	Group	*	0.0759695
Os08g0434100	Safingol ( L-threo-sphinganine)	-0.756698	0.0815927	Group		0.211184
Os08g0434100	Isovitexin 2''-O-(6'''-(E)-p-coumaroyl)glucoside	-0.868702	0.0247272	Group	*	0.0324731
Os08g0434100	Armillaripin	-0.83096	0.0404467	Group	*	0.0546578
Os08g0434100	Sucrose	-0.971789	0.00118254	Group	**	0.0195424
Os08g0434100	N-stearoyl valine	-0.978164	0.000710033	Group	***	0.00157681
Os08g0434100	Aflatoxin B2a	-0.926424	0.00792098	Group	**	0.0237621
Os08g0434100	p-CHLOROPHENYLALANINE	-0.739593	0.0928885	Group		0.142937
Os08g0434100	16-F1t-PhytoP	-0.915187	0.0104849	Group	*	0.0156491
Os08g0434100	Tibouchinin	-0.955125	0.00297545	Group	**	0.00652216
Os08g0434100	9-hydroxy-10E,14Z-octadecadien-12-ynoic acid	-0.920871	0.00914448	Group	**	0.0131867
Os08g0434100	3,4,5-trihydroxy-6-[(2-oxo-2H-chromen-3-yl)oxy]oxane-2-carboxylic acid	-0.886958	0.0184455	Group	*	0.0284282
Os08g0434100	PI(18:4(6Z,9Z,12Z,15Z)/0:0)	-0.963342	0.00199113	Group	**	0.00345038
Os08g0434100	12,13,15-trihydroxy-9E-octadecenoic acid	-0.896954	0.0153806	Group	*	0.0207846
Os08g0434100	6-Desmethoxy hormothamnione triacetate	-0.860585	0.0277998	Group	*	0.157882
Os08g0434100	Adenosine	-0.901254	0.0141447	Group	*	0.0217611
Os08g0434100	16-epi-16-F1t-PhytoP	-0.930207	0.00713662	Group	**	0.0106517
Os08g0434100	9-tridecynoic acid	-0.851514	0.0314351	Group	*	0.0668506
Os08g0434100	Hexacosanedioic acid	-0.920446	0.0092416	Group	**	0.0186589
Os08g0434100	Clausarinol	-0.889053	0.017781	Group	*	0.03428
Os08g0434100	Norrubrofusarin 6-beta-gentiobioside	0.722267	0.104992	Group		0.163956
Os08g0434100	Choline	-0.952775	0.00329266	Group	**	0.00577659
Os08g0434100	Pectachol	-0.88104	0.0203856	Group	*	0.0298309
Os08g0434100	Thiabendazole	-0.737392	0.0943892	Group		0.14863
Os08g0434100	(25S)-11alpha,20,26-trihydroxyecdysone	0.972033	0.00116226	Group	**	0.00246777
Os08g0434100	Meloside A	-0.951098	0.00352869	Group	**	0.00619068
Os08g0434100	Harderoporphyrin	0.734549	0.0963439	Group		0.15597
Os08g0434100	Corchorifatty acid F	-0.900409	0.0143836	Group	*	0.0197036
Os08g0434100	D-Glutamine	-0.96824	0.00149707	Group	**	0.00709284
Os08g0434100	Gamma-Linolenic acid	-0.764857	0.0764376	Group		0.127245
Os08g0434100	N1,N10-Diferuloylspermidine	0.979521	0.000624785	Group	***	0.00156196
Os08g0434100	Cinnamic acid	0.990874	0.000124532	Group	***	0.00285096
Os08g0434100	6R,7S-Epoxy-3Z,9Z-eicosadiene	-0.75715	0.0813032	Group		0.203612
Os08g0434100	DG(9D3/9D3/0:0)	0.865581	0.0258885	Group	*	0.0404508
Os08g0434100	L-Isoleucine	0.973864	0.00101572	Group	**	0.0284516
Os08g0434100	PG(16:0/0:0)	-0.982803	0.000441069	Group	***	0.00194235
Os08g0434100	Isoscoparin 2''-(6-(E)-p-coumaroylglucoside)	-0.83973	0.0364711	Group	*	0.0539281
Os08g0434100	13-epi-12-oxo Phytodienoic Acid	0.849992	0.032066	Group	*	0.0803584
Os08g0434100	alpha-kamlolenic acid	-0.908188	0.0122571	Group	*	0.0169382
Os08g0434100	MG(18:3(6Z,9Z,12Z)/0:0/0:0)	-0.893002	0.0165604	Group	*	0.0212313
Os08g0434100	12(13)Ep-9-KODE	0.960238	0.00234006	Group	**	0.00451697
Os08g0434100	Isoscoparin 2''-O-glucoside	-0.938895	0.00548661	Group	**	0.00870226
Os08g0434100	Sucrose 1',4'-(4,4'-dihydroxy-3,3'-dimethoxy-b-truxinate)	0.976077	0.000851619	Group	***	0.0187917
Os08g0434100	17-hydroxy-linolenic acid	-0.96588	0.00172642	Group	**	0.00308289
Os08g0434100	Estriol-16-Glucuronide	0.93992	0.00530604	Group	**	0.00997319
Os08g0434100	9S-HpOTrE	0.984444	0.0003611	Group	***	0.00356155
Os08g0434100	Lacto-N-triaose	-0.974969	0.00093198	Group	***	0.00211814
Os08g0434100	9,10,13-TriHOME	-0.925156	0.00819287	Group	**	0.0115393
Os08g0434100	L-Glutamic acid	-0.95135	0.00349272	Group	**	0.00709843
Os08g0434100	12-OPDA	-0.664008	0.150371	Group		0.237305
Os08g0434100	Deinoxanthin	-0.927727	0.00764631	Group	**	0.0117636
Os08g0434100	6-({8,8-dimethyl-2-oxo-4-phenyl-2H,8H-pyrano[2,3-f]chromen-5-yl}oxy)-3,4,5-trihydroxyoxane-2-carboxylic acid	-0.872863	0.0232184	Group	*	0.0455262
Os08g0434100	Okanin 4'-(6''-acetylglucoside)	0.908365	0.0122106	Group	*	0.0160666
Os08g0434100	Phosphocholine	-0.963237	0.00200242	Group	**	0.00800207
Os08g0434100	Indoleacrylic acid	0.91356	0.0108848	Group	*	0.0172775
Os08g0434100	Tricin 7-[feruloyl-(->2)-glucuronyl-(1->2)-glucuronide]	0.705057	0.117658	Group		0.151937
Os08g0434100	(7'S,8'S)-4,7'-Epoxy-3,8'-bilign-7-ene-3',5-dimethoxy-4',9,9'-triol 4'-glucoside	0.873373	0.0230363	Group	*	0.0423151
Os08g0434100	N-di-Demethyl roxithromycin	0.782915	0.0655739	Group		0.110725
Os08g0434100	8,8a-Deoxyoleandolide	0.96195	0.00214413	Group	**	0.00363412
Os08g0434100	Rhamnocitrin 3-(5'''-p-coumarylapiosyl)-(1->2)-glucoside	-0.823468	0.0439946	Group	*	0.0602665
Os08g0434100	Raffinose	0.687149	0.131503	Group		0.156551
Os08g0434100	Oenin	0.930603	0.00705684	Group	**	0.0857433
Os08g0434100	Glabranin	0.837084	0.0376503	Group	*	0.0555138
Os08g0434100	N-Undecanoylglycine	-0.976446	0.000825634	Group	***	0.00227016
Os08g0434100	11Z-Eicosenal	-0.740954	0.091966	Group		0.244689
Os08g0434100	Serylarginine	-0.94921	0.00380389	Group	**	0.00576346
Os08g0434100	PGF1alpha	-0.970689	0.00127613	Group	**	0.0433508
Os08g0434100	2-Keto-3-deoxyoctonate (KDO)	-0.922924	0.0086821	Group	**	0.0125827
Os08g0434100	Methylphosphate	-0.740674	0.0921548	Group		0.173877
Os08g0434100	Dihydroartemisinin	0.950833	0.00356667	Group	**	0.0416115
Os08g0434100	Descladinose roxithromycin	-0.91819	0.00976554	Group	**	0.0147963
Os08g0434100	Biotin-XX hydrazide	-0.983511	0.000405573	Group	***	0.00184352
Os08g0434100	Linoleamide	-0.756785	0.081537	Group		0.192106
Os08g0434100	Rhamnazin 3-rutinoside	0.854013	0.0304127	Group	*	0.0502352
Os08g0434100	Rollidecin D	0.550991	0.257152	Group		0.317471
Os08g0434100	Norophthalmic acid	-0.975763	0.000874029	Group	***	0.00636737
Os08g0434100	LysoPC(17:0)	-0.963997	0.00192103	Group	**	0.0515908
Os08g0434100	(1S,2S)-3-oxo-2-pentyl-cyclopentanebutanoic acid	-0.954965	0.00299655	Group	**	0.00454023
Os08g0434100	Jaceosidin	-0.92036	0.00926127	Group	**	0.0271053
Os08g0434100	Daucic acid	-0.676495	0.140055	Group		0.218525
Os08g0434100	TG(18:0/18:2(9Z,12Z)/18:2(9Z,12Z))	-0.935476	0.00611076	Group	**	0.00912054
Os08g0434100	15-F2t-IsoP	0.965081	0.00180772	Group	**	0.00376608
Os08g0434100	LysoPC(18:2(9Z,12Z))	-0.8316	0.0401501	Group	*	0.052143
Os08g0434100	16-epi-16-J1-PhytoP	0.97981	0.000607359	Group	***	0.00476792
Os08g0434100	ent-16-L1-PhytoP	0.972794	0.00110016	Group	**	0.00573316
Os08g0434100	DG(16:1(9Z)/18:3(9Z,12Z,15Z)/0:0)	0.812835	0.0492679	Group	*	0.130068
Os08g0434100	2,3-dinor Prostaglandin E1	0.935837	0.00604325	Group	**	0.0170792
Os08g0434100	DG(18:1(11Z)/18:4(6Z,9Z,12Z,15Z)/0:0)	0.838846	0.0368635	Group	*	0.141668
Os08g0434100	Cucurbic acid	-0.921814	0.00893069	Group	**	0.012943
Os08g0434100	LysoPE(16:0/0:0)	-0.488899	0.325081	Group		0.406351
Os08g0434100	L-Agaridoxin	-0.897045	0.0153539	Group	*	0.0603446
Os08g0434100	Tricosanoylglycine	-0.961636	0.00217947	Group	**	0.00520088
Os08g0434100	ent-16-epi-16-J1-PhytoP	0.766449	0.0754495	Group		0.185266
Os08g0434100	Dimethyl trisulfide	-0.971103	0.00124045	Group	**	0.00229713
Os03g0820500	PI(20:1(11Z)/22:6(4Z,7Z,10Z,13Z,16Z,19Z))	-0.807168	0.0521909	Group		0.109979
Os03g0820500	1-O-(2-methoxy-4Z-hexadecenyl)-sn-glycero-3-phosphocholine	-0.854866	0.0300674	Group	*	0.0888104
Os03g0820500	Rhamnocitrin 3-(5'''-ferulylapiosyl)-(1->2)-glucoside	-0.954398	0.00307192	Group	**	0.00990941
Os03g0820500	Vidarabine	-0.946503	0.00421628	Group	**	0.00780792
Os03g0820500	C16 Sphinganine	-0.722077	0.105128	Group		0.227031
Os03g0820500	Porson	-0.937032	0.00582258	Group	**	0.0300927
Os03g0820500	Isopalmitic acid	-0.800452	0.055756	Group		0.0790267
Os03g0820500	Safingol ( L-threo-sphinganine)	-0.719316	0.107118	Group		0.211184
Os03g0820500	Isovitexin 2''-O-(6'''-(E)-p-coumaroyl)glucoside	-0.949909	0.0037008	Group	**	0.0130994
Os03g0820500	Armillaripin	-0.937965	0.00565317	Group	**	0.0260681
Os03g0820500	Sucrose	-0.904798	0.0131638	Group	*	0.0277451
Os03g0820500	N-stearoyl valine	-0.989724	0.000157858	Group	***	0.00082177
Os03g0820500	Aflatoxin B2a	-0.895079	0.0159352	Group	*	0.0284556
Os03g0820500	p-CHLOROPHENYLALANINE	-0.751032	0.0852612	Group		0.142937
Os03g0820500	16-F1t-PhytoP	-0.947518	0.00405925	Group	**	0.00892033
Os03g0820500	Tibouchinin	-0.975954	0.000860363	Group	***	0.00511874
Os03g0820500	9-hydroxy-10E,14Z-octadecadien-12-ynoic acid	-0.959202	0.00246272	Group	**	0.00628774
Os03g0820500	3,4,5-trihydroxy-6-[(2-oxo-2H-chromen-3-yl)oxy]oxane-2-carboxylic acid	-0.926469	0.0079115	Group	**	0.0208197
Os03g0820500	PI(18:4(6Z,9Z,12Z,15Z)/0:0)	-0.983128	0.00042458	Group	***	0.00166157
Os03g0820500	12,13,15-trihydroxy-9E-octadecenoic acid	-0.957406	0.00268275	Group	**	0.00726491
Os03g0820500	6-Desmethoxy hormothamnione triacetate	-0.709641	0.114222	Group		0.157882
Os03g0820500	Adenosine	-0.906939	0.0125875	Group	*	0.0209792
Os03g0820500	16-epi-16-F1t-PhytoP	-0.958914	0.00249737	Group	**	0.0056175
Os03g0820500	9-tridecynoic acid	-0.892631	0.0166734	Group	*	0.0668506
Os03g0820500	Hexacosanedioic acid	-0.945977	0.00429897	Group	**	0.0160989
Os03g0820500	Clausarinol	-0.932754	0.00663093	Group	**	0.0322848
Os03g0820500	Norrubrofusarin 6-beta-gentiobioside	0.782434	0.065853	Group		0.163369
Os03g0820500	Choline	-0.962952	0.00203345	Group	**	0.0044556
Os03g0820500	Pectachol	-0.952279	0.00336158	Group	**	0.0158934
Os03g0820500	Thiabendazole	-0.744086	0.089858	Group		0.14863
Os03g0820500	(25S)-11alpha,20,26-trihydroxyecdysone	0.981427	0.000514255	Group	***	0.00177329
Os03g0820500	Meloside A	-0.976023	0.000855474	Group	***	0.0041994
Os03g0820500	Harderoporphyrin	0.829531	0.0411127	Group	*	0.15597
Os03g0820500	Corchorifatty acid F	-0.949108	0.00381909	Group	**	0.00961173
Os03g0820500	D-Glutamine	-0.933405	0.00650467	Group	**	0.0117607
Os03g0820500	Gamma-Linolenic acid	-0.839307	0.0366587	Group	*	0.127245
Os03g0820500	N1,N10-Diferuloylspermidine	0.992256	8.97134e-05	Group	***	0.000560708
Os03g0820500	Cinnamic acid	0.971692	0.00119064	Group	**	0.00459917
Os03g0820500	6R,7S-Epoxy-3Z,9Z-eicosadiene	-0.744769	0.0894013	Group		0.203612
Os03g0820500	DG(9D3/9D3/0:0)	0.920547	0.00921833	Group	**	0.0275894
Os03g0820500	L-Isoleucine	0.918959	0.00958532	Group	**	0.0284516
Os03g0820500	PG(16:0/0:0)	-0.987733	0.000224802	Group	***	0.00149868
Os03g0820500	Isoscoparin 2''-(6-(E)-p-coumaroylglucoside)	-0.892829	0.0166129	Group	*	0.0499623
Os03g0820500	13-epi-12-oxo Phytodienoic Acid	0.829797	0.0409882	Group	*	0.0803584
Os03g0820500	alpha-kamlolenic acid	-0.96591	0.00172343	Group	**	0.00531799
Os03g0820500	MG(18:3(6Z,9Z,12Z)/0:0/0:0)	-0.984149	0.000374891	Group	***	0.00249927
Os03g0820500	12(13)Ep-9-KODE	0.985179	0.000327883	Group	***	0.00340851
Os03g0820500	Isoscoparin 2''-O-glucoside	-0.978989	0.000657526	Group	***	0.00410954
Os03g0820500	Sucrose 1',4'-(4,4'-dihydroxy-3,3'-dimethoxy-b-truxinate)	0.905604	0.0129453	Group	*	0.0293443
Os03g0820500	17-hydroxy-linolenic acid	-0.993925	5.52422e-05	Group	***	0.00110207
Os03g0820500	Estriol-16-Glucuronide	0.969309	0.00139841	Group	**	0.00779542
Os03g0820500	9S-HpOTrE	0.956598	0.0027847	Group	**	0.00679194
Os03g0820500	Lacto-N-triaose	-0.988891	0.000184428	Group	***	0.00112196
Os03g0820500	9,10,13-TriHOME	-0.970568	0.00128658	Group	**	0.00326483
Os03g0820500	L-Glutamic acid	-0.940245	0.00524928	Group	**	0.00889709
Os03g0820500	12-OPDA	-0.709981	0.11397	Group		0.237305
Os03g0820500	Deinoxanthin	-0.95434	0.00307972	Group	**	0.0076993
Os03g0820500	6-({8,8-dimethyl-2-oxo-4-phenyl-2H,8H-pyrano[2,3-f]chromen-5-yl}oxy)-3,4,5-trihydroxyoxane-2-carboxylic acid	-0.863163	0.0268053	Group	*	0.0489041
Os03g0820500	Okanin 4'-(6''-acetylglucoside)	0.976158	0.000845892	Group	***	0.00302104
Os03g0820500	Phosphocholine	-0.966269	0.0016875	Group	**	0.00800207
Os03g0820500	Indoleacrylic acid	0.963426	0.00198201	Group	**	0.00734078
Os03g0820500	Tricin 7-[feruloyl-(->2)-glucuronyl-(1->2)-glucuronide]	0.824891	0.0433103	Group	*	0.110806
Os03g0820500	(7'S,8'S)-4,7'-Epoxy-3,8'-bilign-7-ene-3',5-dimethoxy-4',9,9'-triol 4'-glucoside	0.918927	0.00959288	Group	**	0.0423151
Os03g0820500	N-di-Demethyl roxithromycin	0.822753	0.0443405	Group	*	0.0949662
Os03g0820500	8,8a-Deoxyoleandolide	0.989799	0.000155553	Group	***	0.0010001
Os03g0820500	Rhamnocitrin 3-(5'''-p-coumarylapiosyl)-(1->2)-glucoside	-0.907246	0.0125059	Group	*	0.0421893
Os03g0820500	Raffinose	0.87735	0.0216422	Group	*	0.0832391
Os03g0820500	Oenin	0.809792	0.0508277	Group		0.0882515
Os03g0820500	Glabranin	0.857559	0.0289893	Group	*	0.0527078
Os03g0820500	N-Undecanoylglycine	-0.990005	0.000149343	Group	***	0.00188348
Os03g0820500	11Z-Eicosenal	-0.70194	0.12002	Group		0.244689
Os03g0820500	Serylarginine	-0.983389	0.000411572	Group	***	0.00159282
Os03g0820500	PGF1alpha	-0.88193	0.0200877	Group	*	0.0448959
Os03g0820500	2-Keto-3-deoxyoctonate (KDO)	-0.965058	0.00181008	Group	**	0.00603359
Os03g0820500	Methylphosphate	-0.71063	0.113488	Group		0.185299
Os03g0820500	Dihydroartemisinin	0.882217	0.0199922	Group	*	0.0416115
Os03g0820500	Descladinose roxithromycin	-0.939005	0.00546706	Group	**	0.0104007
Os03g0820500	Biotin-XX hydrazide	-0.965771	0.00173735	Group	**	0.00457196
Os03g0820500	Linoleamide	-0.748861	0.0866865	Group		0.192106
Os03g0820500	Rhamnazin 3-rutinoside	0.909201	0.0119923	Group	*	0.0481448
Os03g0820500	Rollidecin D	0.748356	0.0870191	Group		0.237002
Os03g0820500	Norophthalmic acid	-0.952004	0.00340015	Group	**	0.00792796
Os03g0820500	LysoPC(17:0)	-0.877165	0.021706	Group	*	0.0556565
Os03g0820500	(1S,2S)-3-oxo-2-pentyl-cyclopentanebutanoic acid	-0.998574	3.05064e-06	Group	***	0.000152532
Os03g0820500	Jaceosidin	-0.891717	0.0169529	Group	*	0.0302731
Os03g0820500	Daucic acid	-0.714601	0.110556	Group		0.218525
Os03g0820500	TG(18:0/18:2(9Z,12Z)/18:2(9Z,12Z))	-0.966197	0.00169462	Group	**	0.00375357
Os03g0820500	15-F2t-IsoP	0.968983	0.0014282	Group	**	0.00310479
Os03g0820500	LysoPC(18:2(9Z,12Z))	-0.942165	0.00492067	Group	**	0.0298621
Os03g0820500	16-epi-16-J1-PhytoP	0.952279	0.00336167	Group	**	0.00641703
Os03g0820500	ent-16-L1-PhytoP	0.960444	0.00231606	Group	**	0.00643351
Os03g0820500	DG(16:1(9Z)/18:3(9Z,12Z,15Z)/0:0)	0.757974	0.0807764	Group		0.13927
Os03g0820500	2,3-dinor Prostaglandin E1	0.914055	0.0107624	Group	*	0.0189772
Os03g0820500	DG(18:1(11Z)/18:4(6Z,9Z,12Z,15Z)/0:0)	0.796881	0.0576959	Group		0.141668
Os03g0820500	Cucurbic acid	-0.956007	0.00286051	Group	**	0.00697686
Os03g0820500	LysoPE(16:0/0:0)	-0.712673	0.111975	Group		0.350638
Os03g0820500	L-Agaridoxin	-0.848944	0.0325036	Group	*	0.0603446
Os03g0820500	Tricosanoylglycine	-0.957411	0.00268207	Group	**	0.00583059
Os03g0820500	ent-16-epi-16-J1-PhytoP	0.674826	0.141415	Group		0.19372
Os03g0820500	Dimethyl trisulfide	-0.992493	8.43243e-05	Group	***	0.000581509
Os12g0628600	PI(20:1(11Z)/22:6(4Z,7Z,10Z,13Z,16Z,19Z))	-0.639453	0.171557	Group		0.19276
Os12g0628600	1-O-(2-methoxy-4Z-hexadecenyl)-sn-glycero-3-phosphocholine	-0.829213	0.0412616	Group	*	0.0888104
Os12g0628600	Rhamnocitrin 3-(5'''-ferulylapiosyl)-(1->2)-glucoside	-0.837419	0.0375002	Group	*	0.0441179
Os12g0628600	Vidarabine	-0.89881	0.0148409	Group	*	0.02033
Os12g0628600	C16 Sphinganine	-0.711367	0.112941	Group		0.227031
Os12g0628600	Porson	-0.974879	0.000938644	Group	***	0.0300927
Os12g0628600	Isopalmitic acid	-0.768922	0.0739258	Group		0.0947767
Os12g0628600	Safingol ( L-threo-sphinganine)	-0.678269	0.138615	Group		0.211184
Os12g0628600	Isovitexin 2''-O-(6'''-(E)-p-coumaroyl)glucoside	-0.889897	0.0175165	Group	*	0.0246711
Os12g0628600	Armillaripin	-0.973132	0.0010731	Group	**	0.0260681
Os12g0628600	Sucrose	-0.813023	0.0491722	Group	*	0.0558775
Os12g0628600	N-stearoyl valine	-0.940626	0.00518324	Group	**	0.0076948
Os12g0628600	Aflatoxin B2a	-0.863613	0.0266336	Group	*	0.0369911
Os12g0628600	p-CHLOROPHENYLALANINE	-0.680095	0.137139	Group		0.173594
Os12g0628600	16-F1t-PhytoP	-0.919642	0.00942655	Group	**	0.0145024
Os12g0628600	Tibouchinin	-0.901723	0.0140129	Group	*	0.0177378
Os12g0628600	9-hydroxy-10E,14Z-octadecadien-12-ynoic acid	-0.930862	0.00700476	Group	**	0.0107766
Os12g0628600	3,4,5-trihydroxy-6-[(2-oxo-2H-chromen-3-yl)oxy]oxane-2-carboxylic acid	-0.94968	0.00373442	Group	**	0.0208197
Os12g0628600	PI(18:4(6Z,9Z,12Z,15Z)/0:0)	-0.912047	0.0112634	Group	*	0.0142575
Os12g0628600	12,13,15-trihydroxy-9E-octadecenoic acid	-0.925899	0.00803292	Group	**	0.0127846
Os12g0628600	6-Desmethoxy hormothamnione triacetate	-0.734165	0.0966091	Group		0.157882
Os12g0628600	Adenosine	-0.880421	0.0205937	Group	*	0.0284347
Os12g0628600	16-epi-16-F1t-PhytoP	-0.932536	0.00667356	Group	**	0.010267
Os12g0628600	9-tridecynoic acid	-0.871093	0.0238546	Group	*	0.0668506
Os12g0628600	Hexacosanedioic acid	-0.924955	0.00823636	Group	**	0.0171591
Os12g0628600	Clausarinol	-0.965069	0.00180895	Group	**	0.0322848
Os12g0628600	Norrubrofusarin 6-beta-gentiobioside	0.861838	0.0273146	Group	*	0.163369
Os12g0628600	Choline	-0.894701	0.0160482	Group	*	0.0200602
Os12g0628600	Pectachol	-0.993095	7.13616e-05	Group	***	0.00588924
Os12g0628600	Thiabendazole	-0.672615	0.143226	Group		0.181299
Os12g0628600	(25S)-11alpha,20,26-trihydroxyecdysone	0.908667	0.0121317	Group	*	0.0161756
Os12g0628600	Meloside A	-0.883405	0.0195991	Group	*	0.0248089
Os12g0628600	Harderoporphyrin	0.856186	0.0295365	Group	*	0.15597
Os12g0628600	Corchorifatty acid F	-0.932973	0.00658835	Group	**	0.0122941
Os12g0628600	D-Glutamine	-0.872046	0.0235111	Group	*	0.0293888
Os12g0628600	Gamma-Linolenic acid	-0.87909	0.0210452	Group	*	0.127245
Os12g0628600	N1,N10-Diferuloylspermidine	0.957994	0.00260969	Group	**	0.00427818
Os12g0628600	Cinnamic acid	0.932407	0.00669883	Group	**	0.0111996
Os12g0628600	6R,7S-Epoxy-3Z,9Z-eicosadiene	-0.730642	0.0990594	Group		0.203612
Os12g0628600	DG(9D3/9D3/0:0)	0.981003	0.00053789	Group	***	0.0131477
Os12g0628600	L-Isoleucine	0.908652	0.0121355	Group	*	0.0303451
Os12g0628600	PG(16:0/0:0)	-0.936452	0.00592921	Group	**	0.00901854
Os12g0628600	Isoscoparin 2''-(6-(E)-p-coumaroylglucoside)	-0.7343	0.0965158	Group		0.109677
Os12g0628600	13-epi-12-oxo Phytodienoic Acid	0.838985	0.0368017	Group	*	0.0803584
Os12g0628600	alpha-kamlolenic acid	-0.930232	0.00713162	Group	**	0.0108055
Os12g0628600	MG(18:3(6Z,9Z,12Z)/0:0/0:0)	-0.943149	0.00475615	Group	**	0.00849312
Os12g0628600	12(13)Ep-9-KODE	0.949824	0.00371334	Group	**	0.0061889
Os12g0628600	Isoscoparin 2''-O-glucoside	-0.88554	0.0189019	Group	*	0.0236274
Os12g0628600	Sucrose 1',4'-(4,4'-dihydroxy-3,3'-dimethoxy-b-truxinate)	0.810108	0.0506647	Group		0.0589125
Os12g0628600	17-hydroxy-linolenic acid	-0.939345	0.005407	Group	**	0.00750972
Os12g0628600	Estriol-16-Glucuronide	0.867471	0.0251821	Group	*	0.0318761
Os12g0628600	9S-HpOTrE	0.940983	0.0051218	Group	**	0.0087115
Os12g0628600	Lacto-N-triaose	-0.928436	0.00749887	Group	**	0.0101336
Os12g0628600	9,10,13-TriHOME	-0.935092	0.00618291	Group	**	0.00936805
Os12g0628600	L-Glutamic acid	-0.87315	0.0231157	Group	*	0.0281899
Os12g0628600	12-OPDA	-0.599231	0.208739	Group		0.257703
Os12g0628600	Deinoxanthin	-0.952152	0.00337943	Group	**	0.00806336
Os12g0628600	6-({8,8-dimethyl-2-oxo-4-phenyl-2H,8H-pyrano[2,3-f]chromen-5-yl}oxy)-3,4,5-trihydroxyoxane-2-carboxylic acid	-0.903778	0.0134427	Group	*	0.0384675
Os12g0628600	Okanin 4'-(6''-acetylglucoside)	0.940423	0.00521832	Group	**	0.00838418
Os12g0628600	Phosphocholine	-0.880162	0.0206813	Group	*	0.0264128
Os12g0628600	Indoleacrylic acid	0.995557	2.95713e-05	Group	***	0.00147856
Os12g0628600	Tricin 7-[feruloyl-(->2)-glucuronyl-(1->2)-glucuronide]	0.895927	0.0156832	Group	*	0.107518
Os12g0628600	(7'S,8'S)-4,7'-Epoxy-3,8'-bilign-7-ene-3',5-dimethoxy-4',9,9'-triol 4'-glucoside	0.797923	0.0571267	Group		0.068008
Os12g0628600	N-di-Demethyl roxithromycin	0.926401	0.00792583	Group	**	0.0880648
Os12g0628600	8,8a-Deoxyoleandolide	0.955353	0.00294555	Group	**	0.00453161
Os12g0628600	Rhamnocitrin 3-(5'''-p-coumarylapiosyl)-(1->2)-glucoside	-0.82915	0.0412912	Group	*	0.0581566
Os12g0628600	Raffinose	0.832368	0.0397956	Group	*	0.0909038
Os12g0628600	Oenin	0.746412	0.0883069	Group		0.10655
Os12g0628600	Glabranin	0.891514	0.0170155	Group	*	0.0503254
Os12g0628600	N-Undecanoylglycine	-0.935414	0.00612237	Group	**	0.00912065
Os12g0628600	11Z-Eicosenal	-0.657874	0.155552	Group		0.244689
Os12g0628600	Serylarginine	-0.961243	0.0022241	Group	**	0.00406775
Os12g0628600	PGF1alpha	-0.842301	0.0353427	Group	*	0.0527503
Os12g0628600	2-Keto-3-deoxyoctonate (KDO)	-0.938763	0.00551011	Group	**	0.00903297
Os12g0628600	Methylphosphate	-0.500827	0.31157	Group		0.331457
Os12g0628600	Dihydroartemisinin	0.795457	0.0584778	Group		0.0712269
Os12g0628600	Descladinose roxithromycin	-0.911304	0.0114515	Group	*	0.0168404
Os12g0628600	Biotin-XX hydrazide	-0.889024	0.0177901	Group	*	0.0219631
Os12g0628600	Linoleamide	-0.734674	0.0962576	Group		0.192106
Os12g0628600	Rhamnazin 3-rutinoside	0.849141	0.0324212	Group	*	0.0520243
Os12g0628600	Rollidecin D	0.83286	0.0395689	Group	*	0.237002
Os12g0628600	Norophthalmic acid	-0.882272	0.0199741	Group	*	0.0249676
Os12g0628600	LysoPC(17:0)	-0.820391	0.045492	Group	*	0.0664006
Os12g0628600	(1S,2S)-3-oxo-2-pentyl-cyclopentanebutanoic acid	-0.958225	0.0025813	Group	**	0.00403208
Os12g0628600	Jaceosidin	-0.858195	0.0287372	Group	*	0.0388341
Os12g0628600	Daucic acid	-0.699012	0.122257	Group		0.218525
Os12g0628600	TG(18:0/18:2(9Z,12Z)/18:2(9Z,12Z))	-0.8889	0.0178293	Group	*	0.022049
Os12g0628600	15-F2t-IsoP	0.934434	0.00630749	Group	**	0.00985546
Os12g0628600	LysoPC(18:2(9Z,12Z))	-0.933233	0.00653792	Group	**	0.0298621
Os12g0628600	16-epi-16-J1-PhytoP	0.927708	0.00765028	Group	**	0.0121067
Os12g0628600	ent-16-L1-PhytoP	0.930954	0.0069865	Group	**	0.0112685
Os12g0628600	DG(16:1(9Z)/18:3(9Z,12Z,15Z)/0:0)	0.829249	0.0412448	Group	*	0.130068
Os12g0628600	2,3-dinor Prostaglandin E1	0.907957	0.012318	Group	*	0.0209417
Os12g0628600	DG(18:1(11Z)/18:4(6Z,9Z,12Z,15Z)/0:0)	0.910742	0.0115949	Group	*	0.141668
Os12g0628600	Cucurbic acid	-0.934987	0.00620261	Group	**	0.0100999
Os12g0628600	LysoPE(16:0/0:0)	-0.783066	0.065486	Group		0.350638
Os12g0628600	L-Agaridoxin	-0.873984	0.0228196	Group	*	0.0603446
Os12g0628600	Tricosanoylglycine	-0.91398	0.010781	Group	*	0.0156247
Os12g0628600	ent-16-epi-16-J1-PhytoP	0.650913	0.161523	Group		0.209119
Os12g0628600	Dimethyl trisulfide	-0.946221	0.00426051	Group	**	0.00617466
Os05g0548900	PI(20:1(11Z)/22:6(4Z,7Z,10Z,13Z,16Z,19Z))	0.795044	0.0587059	Group		0.109979
Os05g0548900	1-O-(2-methoxy-4Z-hexadecenyl)-sn-glycero-3-phosphocholine	0.923829	0.00848196	Group	**	0.0888104
Os05g0548900	Rhamnocitrin 3-(5'''-ferulylapiosyl)-(1->2)-glucoside	0.922638	0.0087458	Group	**	0.0132512
Os05g0548900	Vidarabine	0.881661	0.0201776	Group	*	0.025222
Os05g0548900	C16 Sphinganine	0.808904	0.0512871	Group		0.227031
Os05g0548900	Porson	0.944992	0.0044556	Group	**	0.0300927
Os05g0548900	Isopalmitic acid	0.763468	0.0773047	Group		0.097014
Os05g0548900	Safingol ( L-threo-sphinganine)	0.786198	0.0636803	Group		0.211184
Os05g0548900	Isovitexin 2''-O-(6'''-(E)-p-coumaroyl)glucoside	0.88235	0.019948	Group	*	0.0277056
Os05g0548900	Armillaripin	0.926944	0.00781087	Group	**	0.0263304
Os05g0548900	Sucrose	0.89794	0.015093	Group	*	0.0280443
Os05g0548900	N-stearoyl valine	0.964544	0.00186344	Group	**	0.00331304
Os05g0548900	Aflatoxin B2a	0.833294	0.0393701	Group	*	0.0474338
Os05g0548900	p-CHLOROPHENYLALANINE	0.640983	0.170202	Group		0.19791
Os05g0548900	16-F1t-PhytoP	0.880648	0.0205172	Group	*	0.0259712
Os05g0548900	Tibouchinin	0.967241	0.00159216	Group	**	0.00511874
Os05g0548900	9-hydroxy-10E,14Z-octadecadien-12-ynoic acid	0.897498	0.0152215	Group	*	0.0202953
Os05g0548900	3,4,5-trihydroxy-6-[(2-oxo-2H-chromen-3-yl)oxy]oxane-2-carboxylic acid	0.889724	0.0175707	Group	*	0.0284282
Os05g0548900	PI(18:4(6Z,9Z,12Z,15Z)/0:0)	0.948921	0.00384697	Group	**	0.00582874
Os05g0548900	12,13,15-trihydroxy-9E-octadecenoic acid	0.88974	0.0175658	Group	*	0.0225202
Os05g0548900	6-Desmethoxy hormothamnione triacetate	0.69245	0.127336	Group		0.157882
Os05g0548900	Adenosine	0.834686	0.0387341	Group	*	0.044522
Os05g0548900	16-epi-16-F1t-PhytoP	0.899406	0.0146699	Group	*	0.0188522
Os05g0548900	9-tridecynoic acid	0.911782	0.0113303	Group	*	0.0668506
Os05g0548900	Hexacosanedioic acid	0.919996	0.00934482	Group	**	0.0186589
Os05g0548900	Clausarinol	0.960389	0.00232243	Group	**	0.0322848
Os05g0548900	Norrubrofusarin 6-beta-gentiobioside	-0.81138	0.0500111	Group		0.163369
Os05g0548900	Choline	0.906443	0.0127198	Group	*	0.0169598
Os05g0548900	Pectachol	0.954623	0.00304194	Group	**	0.0158934
Os05g0548900	Thiabendazole	0.633459	0.176906	Group		0.205704
Os05g0548900	(25S)-11alpha,20,26-trihydroxyecdysone	-0.947531	0.00405729	Group	**	0.00605565
Os05g0548900	Meloside A	0.943095	0.00476516	Group	**	0.00744557
Os05g0548900	Harderoporphyrin	-0.904489	0.0132479	Group	*	0.15597
Os05g0548900	Corchorifatty acid F	0.883123	0.019692	Group	*	0.0252461
Os05g0548900	D-Glutamine	0.896209	0.0155997	Group	*	0.0210806
Os05g0548900	Gamma-Linolenic acid	0.905286	0.0130313	Group	*	0.127245
Os05g0548900	N1,N10-Diferuloylspermidine	-0.977398	0.000760483	Group	***	0.00185484
Os05g0548900	Cinnamic acid	-0.970031	0.00133376	Group	**	0.00459917
Os05g0548900	6R,7S-Epoxy-3Z,9Z-eicosadiene	0.837434	0.0374935	Group	*	0.203612
Os05g0548900	DG(9D3/9D3/0:0)	-0.90295	0.0136711	Group	*	0.0279002
Os05g0548900	L-Isoleucine	-0.954991	0.00299308	Group	**	0.0284516
Os05g0548900	PG(16:0/0:0)	0.979263	0.000640606	Group	***	0.00220899
Os05g0548900	Isoscoparin 2''-(6-(E)-p-coumaroylglucoside)	0.853846	0.0304806	Group	*	0.0517609
Os05g0548900	13-epi-12-oxo Phytodienoic Acid	-0.789391	0.0618633	Group		0.089657
Os05g0548900	alpha-kamlolenic acid	0.902629	0.01376	Group	*	0.0178702
Os05g0548900	MG(18:3(6Z,9Z,12Z)/0:0/0:0)	0.938966	0.00547405	Group	**	0.00943802
Os05g0548900	12(13)Ep-9-KODE	-0.967453	0.00157175	Group	**	0.00383353
Os05g0548900	Isoscoparin 2''-O-glucoside	0.956602	0.00278422	Group	**	0.00625556
Os05g0548900	Sucrose 1',4'-(4,4'-dihydroxy-3,3'-dimethoxy-b-truxinate)	-0.902491	0.0137985	Group	*	0.0296929
Os05g0548900	17-hydroxy-linolenic acid	0.968298	0.00149159	Group	**	0.00279194
Os05g0548900	Estriol-16-Glucuronide	-0.951071	0.00353253	Group	**	0.00914898
Os05g0548900	9S-HpOTrE	-0.936765	0.00587151	Group	**	0.00947018
Os05g0548900	Lacto-N-triaose	0.971171	0.00123471	Group	**	0.00254583
Os05g0548900	9,10,13-TriHOME	0.912822	0.0110688	Group	*	0.0145337
Os05g0548900	L-Glutamic acid	0.887172	0.0183772	Group	*	0.0235605
Os05g0548900	12-OPDA	0.74346	0.0902776	Group		0.237305
Os05g0548900	Deinoxanthin	0.903882	0.0134139	Group	*	0.0178852
Os05g0548900	6-({8,8-dimethyl-2-oxo-4-phenyl-2H,8H-pyrano[2,3-f]chromen-5-yl}oxy)-3,4,5-trihydroxyoxane-2-carboxylic acid	0.805607	0.0530103	Group		0.0688445
Os05g0548900	Okanin 4'-(6''-acetylglucoside)	-0.919696	0.00941413	Group	**	0.0130752
Os05g0548900	Phosphocholine	0.966931	0.00162224	Group	**	0.00800207
Os05g0548900	Indoleacrylic acid	-0.951391	0.00348688	Group	**	0.0102555
Os05g0548900	Tricin 7-[feruloyl-(->2)-glucuronyl-(1->2)-glucuronide]	-0.761724	0.0783991	Group		0.120614
Os05g0548900	(7'S,8'S)-4,7'-Epoxy-3,8'-bilign-7-ene-3',5-dimethoxy-4',9,9'-triol 4'-glucoside	-0.925348	0.00815139	Group	**	0.0423151
Os05g0548900	N-di-Demethyl roxithromycin	-0.794859	0.0588077	Group		0.106923
Os05g0548900	8,8a-Deoxyoleandolide	-0.957814	0.00263193	Group	**	0.00424505
Os05g0548900	Rhamnocitrin 3-(5'''-p-coumarylapiosyl)-(1->2)-glucoside	0.84209	0.0354345	Group	*	0.0528874
Os05g0548900	Raffinose	-0.825033	0.0432422	Group	*	0.0940048
Os05g0548900	Oenin	-0.776503	0.0693447	Group		0.0958724
Os05g0548900	Glabranin	-0.78353	0.065217	Group		0.0805148
Os05g0548900	N-Undecanoylglycine	0.977776	0.000735382	Group	***	0.00227016
Os05g0548900	11Z-Eicosenal	0.789451	0.0618294	Group		0.244689
Os05g0548900	Serylarginine	0.945287	0.00440835	Group	**	0.00648287
Os05g0548900	PGF1alpha	0.917224	0.00999429	Group	**	0.0433508
Os05g0548900	2-Keto-3-deoxyoctonate (KDO)	0.911837	0.0113165	Group	*	0.0159387
Os05g0548900	Methylphosphate	0.636057	0.174579	Group		0.210336
Os05g0548900	Dihydroartemisinin	-0.907743	0.0123744	Group	*	0.0416115
Os05g0548900	Descladinose roxithromycin	0.87006	0.0242295	Group	*	0.0296592
Os05g0548900	Biotin-XX hydrazide	0.936184	0.00597878	Group	**	0.009546
Os05g0548900	Linoleamide	0.826318	0.0426288	Group	*	0.192106
Os05g0548900	Rhamnazin 3-rutinoside	-0.938123	0.00562462	Group	**	0.0481448
Os05g0548900	Rollidecin D	-0.706419	0.116633	Group		0.237002
Os05g0548900	Norophthalmic acid	0.94092	0.00513257	Group	**	0.0102651
Os05g0548900	LysoPC(17:0)	0.908259	0.0122385	Group	*	0.0515908
Os05g0548900	(1S,2S)-3-oxo-2-pentyl-cyclopentanebutanoic acid	0.972432	0.00112956	Group	**	0.00221481
Os05g0548900	Jaceosidin	0.828047	0.0418096	Group	*	0.050373
Os05g0548900	Daucic acid	0.677947	0.138876	Group		0.218525
Os05g0548900	TG(18:0/18:2(9Z,12Z)/18:2(9Z,12Z))	0.906638	0.0126677	Group	*	0.016668
Os05g0548900	15-F2t-IsoP	-0.926278	0.00795201	Group	**	0.0110445
Os05g0548900	LysoPC(18:2(9Z,12Z))	0.912146	0.0112385	Group	*	0.0306555
Os05g0548900	16-epi-16-J1-PhytoP	-0.920028	0.00933759	Group	**	0.0138894
Os05g0548900	ent-16-L1-PhytoP	-0.935755	0.00605854	Group	**	0.0102687
Os05g0548900	DG(16:1(9Z)/18:3(9Z,12Z,15Z)/0:0)	-0.716182	0.109398	Group		0.156283
Os05g0548900	2,3-dinor Prostaglandin E1	-0.866086	0.0256986	Group	*	0.0352036
Os05g0548900	DG(18:1(11Z)/18:4(6Z,9Z,12Z,15Z)/0:0)	-0.840721	0.0360344	Group	*	0.141668
Os05g0548900	Cucurbic acid	0.89537	0.0158485	Group	*	0.0211313
Os05g0548900	LysoPE(16:0/0:0)	0.714431	0.11068	Group		0.350638
Os05g0548900	L-Agaridoxin	0.82648	0.0425516	Group	*	0.0683728
Os05g0548900	Tricosanoylglycine	0.913087	0.0110027	Group	*	0.0157181
Os05g0548900	ent-16-epi-16-J1-PhytoP	-0.57668	0.23087	Group		0.262352
Os05g0548900	Dimethyl trisulfide	0.963312	0.00199429	Group	**	0.00338016
Os08g0478700	PI(20:1(11Z)/22:6(4Z,7Z,10Z,13Z,16Z,19Z))	-0.809594	0.0509301	Group		0.109979
Os08g0478700	1-O-(2-methoxy-4Z-hexadecenyl)-sn-glycero-3-phosphocholine	-0.834304	0.038908	Group	*	0.0888104
Os08g0478700	Rhamnocitrin 3-(5'''-ferulylapiosyl)-(1->2)-glucoside	-0.956336	0.00281815	Group	**	0.00990941
Os08g0478700	Vidarabine	-0.984353	0.000365318	Group	***	0.00536469
Os08g0478700	C16 Sphinganine	-0.64382	0.167703	Group		0.227031
Os08g0478700	Porson	-0.844799	0.0342619	Group	*	0.0473776
Os08g0478700	Isopalmitic acid	-0.863378	0.0267234	Group	*	0.0759695
Os08g0478700	Safingol ( L-threo-sphinganine)	-0.678372	0.138532	Group		0.211184
Os08g0478700	Isovitexin 2''-O-(6'''-(E)-p-coumaroyl)glucoside	-0.942046	0.00494065	Group	**	0.0139571
Os08g0478700	Armillaripin	-0.851188	0.0315698	Group	*	0.0450998
Os08g0478700	Sucrose	-0.952521	0.00332794	Group	**	0.0195424
Os08g0478700	N-stearoyl valine	-0.993519	6.28672e-05	Group	***	0.000698524
Os08g0478700	Aflatoxin B2a	-0.959402	0.00243887	Group	**	0.0237621
Os08g0478700	p-CHLOROPHENYLALANINE	-0.833256	0.0393874	Group	*	0.142937
Os08g0478700	16-F1t-PhytoP	-0.967624	0.0015553	Group	**	0.00804394
Os08g0478700	Tibouchinin	-0.960287	0.00233433	Group	**	0.0057841
Os08g0478700	9-hydroxy-10E,14Z-octadecadien-12-ynoic acid	-0.970973	0.00125161	Group	**	0.00532298
Os08g0478700	3,4,5-trihydroxy-6-[(2-oxo-2H-chromen-3-yl)oxy]oxane-2-carboxylic acid	-0.916185	0.0102431	Group	*	0.0232799
Os08g0478700	PI(18:4(6Z,9Z,12Z,15Z)/0:0)	-0.988554	0.00019575	Group	***	0.00128285
Os08g0478700	12,13,15-trihydroxy-9E-octadecenoic acid	-0.958226	0.00258117	Group	**	0.00726491
Os08g0478700	6-Desmethoxy hormothamnione triacetate	-0.81312	0.049123	Group	*	0.157882
Os08g0478700	Adenosine	-0.946019	0.00429228	Group	**	0.018419
Os08g0478700	16-epi-16-F1t-PhytoP	-0.973838	0.00101769	Group	**	0.00449525
Os08g0478700	9-tridecynoic acid	-0.847051	0.0333009	Group	*	0.0668506
Os08g0478700	Hexacosanedioic acid	-0.943255	0.00473869	Group	**	0.0160989
Os08g0478700	Clausarinol	-0.85981	0.0281021	Group	*	0.0419434
Os08g0478700	Norrubrofusarin 6-beta-gentiobioside	0.68842	0.130499	Group		0.167115
Os08g0478700	Choline	-0.994464	4.58932e-05	Group	***	0.00223052
Os08g0478700	Pectachol	-0.880452	0.0205833	Group	*	0.0298309
Os08g0478700	Thiabendazole	-0.830251	0.0407766	Group	*	0.14863
Os08g0478700	(25S)-11alpha,20,26-trihydroxyecdysone	0.996048	2.33955e-05	Group	***	0.000567546
Os08g0478700	Meloside A	-0.982124	0.000476482	Group	***	0.00328011
Os08g0478700	Harderoporphyrin	0.691441	0.128125	Group		0.1652
Os08g0478700	Corchorifatty acid F	-0.954987	0.00299365	Group	**	0.00899047
Os08g0478700	D-Glutamine	-0.977183	0.000774961	Group	***	0.00709284
Os08g0478700	Gamma-Linolenic acid	-0.714689	0.110491	Group		0.136409
Os08g0478700	N1,N10-Diferuloylspermidine	0.984466	0.000360101	Group	***	0.00112532
Os08g0478700	Cinnamic acid	0.979105	0.000650326	Group	***	0.00342277
Os08g0478700	6R,7S-Epoxy-3Z,9Z-eicosadiene	-0.66608	0.148637	Group		0.203612
Os08g0478700	DG(9D3/9D3/0:0)	0.878186	0.0213543	Group	*	0.0375259
Os08g0478700	L-Isoleucine	0.919721	0.00940843	Group	**	0.0284516
Os08g0478700	PG(16:0/0:0)	-0.983644	0.000399079	Group	***	0.00194235
Os08g0478700	Isoscoparin 2''-(6-(E)-p-coumaroylglucoside)	-0.891622	0.0169823	Group	*	0.0499623
Os08g0478700	13-epi-12-oxo Phytodienoic Acid	0.871115	0.0238465	Group	*	0.0803584
Os08g0478700	alpha-kamlolenic acid	-0.965598	0.00175494	Group	**	0.00531799
Os08g0478700	MG(18:3(6Z,9Z,12Z)/0:0/0:0)	-0.946507	0.00421565	Group	**	0.00795405
Os08g0478700	12(13)Ep-9-KODE	0.974641	0.00095645	Group	***	0.00346694
Os08g0478700	Isoscoparin 2''-O-glucoside	-0.965309	0.00178432	Group	**	0.00583056
Os08g0478700	Sucrose 1',4'-(4,4'-dihydroxy-3,3'-dimethoxy-b-truxinate)	0.955524	0.00292316	Group	**	0.0202487
Os08g0478700	17-hydroxy-linolenic acid	-0.987472	0.000234444	Group	***	0.00110207
Os08g0478700	Estriol-16-Glucuronide	0.961325	0.00221466	Group	**	0.00895487
Os08g0478700	9S-HpOTrE	0.981463	0.000512229	Group	***	0.00356155
Os08g0478700	Lacto-N-triaose	-0.984731	0.00034792	Group	***	0.00124212
Os08g0478700	9,10,13-TriHOME	-0.972776	0.0011016	Group	**	0.00326483
Os08g0478700	L-Glutamic acid	-0.980581	0.000561963	Group	***	0.00622099
Os08g0478700	12-OPDA	-0.644499	0.167108	Group		0.237305
Os08g0478700	Deinoxanthin	-0.962653	0.00206613	Group	**	0.00649632
Os08g0478700	6-({8,8-dimethyl-2-oxo-4-phenyl-2H,8H-pyrano[2,3-f]chromen-5-yl}oxy)-3,4,5-trihydroxyoxane-2-carboxylic acid	-0.898252	0.0150023	Group	*	0.0384675
Os08g0478700	Okanin 4'-(6''-acetylglucoside)	0.962056	0.00213227	Group	**	0.00473837
Os08g0478700	Phosphocholine	-0.959695	0.00240396	Group	**	0.00800207
Os08g0478700	Indoleacrylic acid	0.921874	0.00891713	Group	**	0.0153744
Os08g0478700	Tricin 7-[feruloyl-(->2)-glucuronyl-(1->2)-glucuronide]	0.771744	0.0722048	Group		0.118247
Os08g0478700	(7'S,8'S)-4,7'-Epoxy-3,8'-bilign-7-ene-3',5-dimethoxy-4',9,9'-triol 4'-glucoside	0.88283	0.019789	Group	*	0.0423151
Os08g0478700	N-di-Demethyl roxithromycin	0.795448	0.0584828	Group		0.106923
Os08g0478700	8,8a-Deoxyoleandolide	0.986396	0.000276364	Group	***	0.00102666
Os08g0478700	Rhamnocitrin 3-(5'''-p-coumarylapiosyl)-(1->2)-glucoside	-0.90145	0.0140897	Group	*	0.0421893
Os08g0478700	Raffinose	0.778532	0.0681409	Group		0.10866
Os08g0478700	Oenin	0.91979	0.00939233	Group	**	0.0857433
Os08g0478700	Glabranin	0.885115	0.0190397	Group	*	0.0503254
Os08g0478700	N-Undecanoylglycine	-0.983514	0.000405434	Group	***	0.00196143
Os08g0478700	11Z-Eicosenal	-0.648758	0.16339	Group		0.244689
Os08g0478700	Serylarginine	-0.978961	0.000659325	Group	***	0.00193919
Os08g0478700	PGF1alpha	-0.907468	0.0124471	Group	*	0.0444013
Os08g0478700	2-Keto-3-deoxyoctonate (KDO)	-0.968709	0.00145341	Group	**	0.00597659
Os08g0478700	Methylphosphate	-0.802267	0.0547822	Group		0.173877
Os08g0478700	Dihydroartemisinin	0.905606	0.0129447	Group	*	0.0416115
Os08g0478700	Descladinose roxithromycin	-0.967732	0.00154507	Group	**	0.00891348
Os08g0478700	Biotin-XX hydrazide	-0.99654	1.79317e-05	Group	***	0.000448292
Os08g0478700	Linoleamide	-0.676701	0.139887	Group		0.192106
Os08g0478700	Rhamnazin 3-rutinoside	0.836839	0.0377603	Group	*	0.0527851
Os08g0478700	Rollidecin D	0.620847	0.188382	Group		0.277514
Os08g0478700	Norophthalmic acid	-0.96855	0.00146814	Group	**	0.00636737
Os08g0478700	LysoPC(17:0)	-0.911118	0.0114989	Group	*	0.0515908
Os08g0478700	(1S,2S)-3-oxo-2-pentyl-cyclopentanebutanoic acid	-0.978656	0.000678503	Group	***	0.00173975
Os08g0478700	Jaceosidin	-0.956273	0.00282633	Group	**	0.0271053
Os08g0478700	Daucic acid	-0.721592	0.105477	Group		0.218525
Os08g0478700	TG(18:0/18:2(9Z,12Z)/18:2(9Z,12Z))	-0.984986	0.000336421	Group	***	0.00197298
Os08g0478700	15-F2t-IsoP	0.991174	0.000116504	Group	***	0.00222366
Os08g0478700	LysoPC(18:2(9Z,12Z))	-0.880428	0.0205916	Group	*	0.0360385
Os08g0478700	16-epi-16-J1-PhytoP	0.987272	0.000241983	Group	***	0.00368119
Os08g0478700	ent-16-L1-PhytoP	0.981508	0.000509794	Group	***	0.00573316
Os08g0478700	DG(16:1(9Z)/18:3(9Z,12Z,15Z)/0:0)	0.814587	0.0483801	Group	*	0.130068
Os08g0478700	2,3-dinor Prostaglandin E1	0.957648	0.00265257	Group	**	0.0170792
Os08g0478700	DG(18:1(11Z)/18:4(6Z,9Z,12Z,15Z)/0:0)	0.769379	0.073646	Group		0.146014
Os08g0478700	Cucurbic acid	-0.968742	0.0014503	Group	**	0.00590911
Os08g0478700	LysoPE(16:0/0:0)	-0.538096	0.270758	Group		0.37145
Os08g0478700	L-Agaridoxin	-0.891877	0.0169039	Group	*	0.0603446
Os08g0478700	Tricosanoylglycine	-0.989017	0.000180276	Group	***	0.00468133
Os08g0478700	ent-16-epi-16-J1-PhytoP	0.81098	0.0502159	Group		0.185266
Os08g0478700	Dimethyl trisulfide	-0.991707	0.00010287	Group	***	0.000581509
Os11g0454300	PI(20:1(11Z)/22:6(4Z,7Z,10Z,13Z,16Z,19Z))	-0.882621	0.019858	Group	*	0.109979
Os11g0454300	1-O-(2-methoxy-4Z-hexadecenyl)-sn-glycero-3-phosphocholine	-0.796694	0.0577983	Group		0.0942846
Os11g0454300	Rhamnocitrin 3-(5'''-ferulylapiosyl)-(1->2)-glucoside	-0.975738	0.000875798	Group	***	0.00729831
Os11g0454300	Vidarabine	-0.882356	0.019946	Group	*	0.025222
Os11g0454300	C16 Sphinganine	-0.666173	0.14856	Group		0.227031
Os11g0454300	Porson	-0.848019	0.0328919	Group	*	0.0463266
Os11g0454300	Isopalmitic acid	-0.686861	0.131732	Group		0.138665
Os11g0454300	Safingol ( L-threo-sphinganine)	-0.670349	0.145093	Group		0.211184
Os11g0454300	Isovitexin 2''-O-(6'''-(E)-p-coumaroyl)glucoside	-0.938804	0.00550278	Group	**	0.014481
Os11g0454300	Armillaripin	-0.852413	0.0310655	Group	*	0.0450225
Os11g0454300	Sucrose	-0.864717	0.0262142	Group	*	0.0349523
Os11g0454300	N-stearoyl valine	-0.938332	0.00558715	Group	**	0.00792604
Os11g0454300	Aflatoxin B2a	-0.808781	0.0513511	Group		0.0604131
Os11g0454300	p-CHLOROPHENYLALANINE	-0.731363	0.0985558	Group		0.142937
Os11g0454300	16-F1t-PhytoP	-0.876914	0.0217928	Group	*	0.0269047
Os11g0454300	Tibouchinin	-0.953456	0.00319916	Group	**	0.00666492
Os11g0454300	9-hydroxy-10E,14Z-octadecadien-12-ynoic acid	-0.892489	0.0167167	Group	*	0.0214316
Os11g0454300	3,4,5-trihydroxy-6-[(2-oxo-2H-chromen-3-yl)oxy]oxane-2-carboxylic acid	-0.828872	0.0414213	Group	*	0.0537939
Os11g0454300	PI(18:4(6Z,9Z,12Z,15Z)/0:0)	-0.950269	0.0036483	Group	**	0.00561277
Os11g0454300	12,13,15-trihydroxy-9E-octadecenoic acid	-0.901882	0.0139683	Group	*	0.0194005
Os11g0454300	6-Desmethoxy hormothamnione triacetate	-0.529364	0.280124	Group		0.282954
Os11g0454300	Adenosine	-0.815012	0.0481656	Group	*	0.052354
Os11g0454300	16-epi-16-F1t-PhytoP	-0.882724	0.0198241	Group	*	0.0236001
Os11g0454300	9-tridecynoic acid	-0.868945	0.0246376	Group	*	0.0668506
Os11g0454300	Hexacosanedioic acid	-0.889286	0.0177078	Group	*	0.0252969
Os11g0454300	Clausarinol	-0.83005	0.0408702	Group	*	0.0498417
Os11g0454300	Norrubrofusarin 6-beta-gentiobioside	0.645782	0.165984	Group		0.184427
Os11g0454300	Choline	-0.921846	0.00892339	Group	**	0.0125682
Os11g0454300	Pectachol	-0.848955	0.0324988	Group	*	0.0433318
Os11g0454300	Thiabendazole	-0.723134	0.104371	Group		0.14863
Os11g0454300	(25S)-11alpha,20,26-trihydroxyecdysone	0.949548	0.00375386	Group	**	0.00577517
Os11g0454300	Meloside A	-0.973712	0.00102752	Group	**	0.0041994
Os11g0454300	Harderoporphyrin	0.794772	0.0588559	Group		0.15597
Os11g0454300	Corchorifatty acid F	-0.87364	0.0229415	Group	*	0.0283228
Os11g0454300	D-Glutamine	-0.864288	0.0263769	Group	*	0.0310317
Os11g0454300	Gamma-Linolenic acid	-0.764324	0.0767697	Group		0.127245
Os11g0454300	N1,N10-Diferuloylspermidine	0.927819	0.00762714	Group	**	0.0103069
Os11g0454300	Cinnamic acid	0.907618	0.0124076	Group	*	0.016767
Os11g0454300	6R,7S-Epoxy-3Z,9Z-eicosadiene	-0.694446	0.125781	Group		0.203612
Os11g0454300	DG(9D3/9D3/0:0)	0.796102	0.0581231	Group		0.0735736
Os11g0454300	L-Isoleucine	0.826775	0.0424116	Group	*	0.0537787
Os11g0454300	PG(16:0/0:0)	-0.9412	0.00508456	Group	**	0.00820155
Os11g0454300	Isoscoparin 2''-(6-(E)-p-coumaroylglucoside)	-0.973113	0.00107467	Group	**	0.0492552
Os11g0454300	13-epi-12-oxo Phytodienoic Acid	0.733594	0.0970047	Group		0.122791
Os11g0454300	alpha-kamlolenic acid	-0.913715	0.0108465	Group	*	0.0154949
Os11g0454300	MG(18:3(6Z,9Z,12Z)/0:0/0:0)	-0.95716	0.00271353	Group	**	0.00628868
Os11g0454300	12(13)Ep-9-KODE	0.934773	0.00624316	Group	**	0.00918112
Os11g0454300	Isoscoparin 2''-O-glucoside	-0.985857	0.000298609	Group	***	0.00401398
Os11g0454300	Sucrose 1',4'-(4,4'-dihydroxy-3,3'-dimethoxy-b-truxinate)	0.87343	0.0230163	Group	*	0.0344073
Os11g0454300	17-hydroxy-linolenic acid	-0.956258	0.00282825	Group	**	0.00448928
Os11g0454300	Estriol-16-Glucuronide	0.982145	0.00047538	Group	***	0.00479154
Os11g0454300	9S-HpOTrE	0.8602	0.02795	Group	*	0.0332739
Os11g0454300	Lacto-N-triaose	-0.948379	0.00392835	Group	**	0.00604362
Os11g0454300	9,10,13-TriHOME	-0.909779	0.0118425	Group	*	0.0151826
Os11g0454300	L-Glutamic acid	-0.883196	0.019668	Group	*	0.0248962
Os11g0454300	12-OPDA	-0.759908	0.0795465	Group		0.237305
Os11g0454300	Deinoxanthin	-0.860358	0.0278882	Group	*	0.0336003
Os11g0454300	6-({8,8-dimethyl-2-oxo-4-phenyl-2H,8H-pyrano[2,3-f]chromen-5-yl}oxy)-3,4,5-trihydroxyoxane-2-carboxylic acid	-0.714989	0.110271	Group		0.121177
Os11g0454300	Okanin 4'-(6''-acetylglucoside)	0.927355	0.00772433	Group	**	0.0110348
Os11g0454300	Phosphocholine	-0.95585	0.00288085	Group	**	0.00800207
Os11g0454300	Indoleacrylic acid	0.859444	0.0282458	Group	*	0.0357541
Os11g0454300	Tricin 7-[feruloyl-(->2)-glucuronyl-(1->2)-glucuronide]	0.714805	0.110406	Group		0.147208
Os11g0454300	(7'S,8'S)-4,7'-Epoxy-3,8'-bilign-7-ene-3',5-dimethoxy-4',9,9'-triol 4'-glucoside	0.970301	0.00130996	Group	**	0.0423151
Os11g0454300	N-di-Demethyl roxithromycin	0.655018	0.15799	Group		0.19505
Os11g0454300	8,8a-Deoxyoleandolide	0.931133	0.00695067	Group	**	0.00929405
Os11g0454300	Rhamnocitrin 3-(5'''-p-coumarylapiosyl)-(1->2)-glucoside	-0.92672	0.00785815	Group	**	0.0421893
Os11g0454300	Raffinose	0.912711	0.0110965	Group	*	0.0832391
Os11g0454300	Oenin	0.72917	0.100091	Group		0.115047
Os11g0454300	Glabranin	0.725881	0.102413	Group		0.11507
Os11g0454300	N-Undecanoylglycine	-0.950315	0.00364155	Group	**	0.00596975
Os11g0454300	11Z-Eicosenal	-0.667935	0.147093	Group		0.244689
Os11g0454300	Serylarginine	-0.914384	0.0106813	Group	*	0.0135207
Os11g0454300	PGF1alpha	-0.798029	0.0570692	Group		0.0693534
Os11g0454300	2-Keto-3-deoxyoctonate (KDO)	-0.903478	0.013525	Group	*	0.0182771
Os11g0454300	Methylphosphate	-0.803795	0.0539682	Group		0.173877
Os11g0454300	Dihydroartemisinin	0.849013	0.0324745	Group	*	0.0504337
Os11g0454300	Descladinose roxithromycin	-0.860267	0.0279239	Group	*	0.033021
Os11g0454300	Biotin-XX hydrazide	-0.927028	0.00779316	Group	**	0.0111769
Os11g0454300	Linoleamide	-0.690926	0.128528	Group		0.192106
Os11g0454300	Rhamnazin 3-rutinoside	0.902667	0.0137496	Group	*	0.0481448
Os11g0454300	Rollidecin D	0.670946	0.1446	Group		0.253232
Os11g0454300	Norophthalmic acid	-0.903359	0.0135578	Group	*	0.0183214
Os11g0454300	LysoPC(17:0)	-0.819731	0.0458164	Group	*	0.0664006
Os11g0454300	(1S,2S)-3-oxo-2-pentyl-cyclopentanebutanoic acid	-0.951247	0.0035074	Group	**	0.00494
Os11g0454300	Jaceosidin	-0.809299	0.0510828	Group		0.0600974
Os11g0454300	Daucic acid	-0.694624	0.125643	Group		0.218525
Os11g0454300	TG(18:0/18:2(9Z,12Z)/18:2(9Z,12Z))	-0.939099	0.00545043	Group	**	0.00838528
Os11g0454300	15-F2t-IsoP	0.897675	0.01517	Group	*	0.0194488
Os11g0454300	LysoPC(18:2(9Z,12Z))	-0.911734	0.0113425	Group	*	0.0306555
Os11g0454300	16-epi-16-J1-PhytoP	0.860401	0.0278716	Group	*	0.0323306
Os11g0454300	ent-16-L1-PhytoP	0.887044	0.018418	Group	*	0.0233139
Os11g0454300	DG(16:1(9Z)/18:3(9Z,12Z,15Z)/0:0)	0.58209	0.225479	Group		0.253347
Os11g0454300	2,3-dinor Prostaglandin E1	0.809899	0.0507728	Group		0.0604438
Os11g0454300	DG(18:1(11Z)/18:4(6Z,9Z,12Z,15Z)/0:0)	0.602668	0.205445	Group		0.236144
Os11g0454300	Cucurbic acid	-0.880081	0.0207086	Group	*	0.0252544
Os11g0454300	LysoPE(16:0/0:0)	-0.686716	0.131846	Group		0.350638
Os11g0454300	L-Agaridoxin	-0.723302	0.10425	Group		0.125603
Os11g0454300	Tricosanoylglycine	-0.894202	0.0161977	Group	*	0.021036
Os11g0454300	ent-16-epi-16-J1-PhytoP	0.559819	0.247994	Group		0.275549
Os11g0454300	Dimethyl trisulfide	-0.940641	0.00518064	Group	**	0.00719533
Os04g0493600	PI(20:1(11Z)/22:6(4Z,7Z,10Z,13Z,16Z,19Z))	-0.766558	0.0753822	Group		0.109979
Os04g0493600	1-O-(2-methoxy-4Z-hexadecenyl)-sn-glycero-3-phosphocholine	-0.801253	0.0553252	Group		0.0937716
Os04g0493600	Rhamnocitrin 3-(5'''-ferulylapiosyl)-(1->2)-glucoside	-0.929923	0.00719418	Group	**	0.0121935
Os04g0493600	Vidarabine	-0.959278	0.00245362	Group	**	0.00668435
Os04g0493600	C16 Sphinganine	-0.696437	0.124239	Group		0.227031
Os04g0493600	Porson	-0.95078	0.00357428	Group	**	0.0300927
Os04g0493600	Isopalmitic acid	-0.831893	0.0400147	Group	*	0.0759695
Os04g0493600	Safingol ( L-threo-sphinganine)	-0.697695	0.123269	Group		0.211184
Os04g0493600	Isovitexin 2''-O-(6'''-(E)-p-coumaroyl)glucoside	-0.949812	0.00371499	Group	**	0.0130994
Os04g0493600	Armillaripin	-0.959694	0.00240406	Group	**	0.0260681
Os04g0493600	Sucrose	-0.882058	0.0200451	Group	*	0.0308386
Os04g0493600	N-stearoyl valine	-0.980626	0.000559411	Group	***	0.00143439
Os04g0493600	Aflatoxin B2a	-0.904661	0.0132009	Group	*	0.0249073
Os04g0493600	p-CHLOROPHENYLALANINE	-0.759436	0.0798457	Group		0.142937
Os04g0493600	16-F1t-PhytoP	-0.965847	0.0017297	Group	**	0.00804394
Os04g0493600	Tibouchinin	-0.958522	0.002545	Group	**	0.0057841
Os04g0493600	9-hydroxy-10E,14Z-octadecadien-12-ynoic acid	-0.97455	0.000963343	Group	***	0.00532298
Os04g0493600	3,4,5-trihydroxy-6-[(2-oxo-2H-chromen-3-yl)oxy]oxane-2-carboxylic acid	-0.93719	0.00579382	Group	**	0.0208197
Os04g0493600	PI(18:4(6Z,9Z,12Z,15Z)/0:0)	-0.976942	0.00079138	Group	***	0.00188756
Os04g0493600	12,13,15-trihydroxy-9E-octadecenoic acid	-0.975382	0.000901612	Group	***	0.00644009
Os04g0493600	6-Desmethoxy hormothamnione triacetate	-0.737844	0.0940801	Group		0.157882
Os04g0493600	Adenosine	-0.941566	0.00502207	Group	**	0.018419
Os04g0493600	16-epi-16-F1t-PhytoP	-0.978845	0.000666575	Group	***	0.00449525
Os04g0493600	9-tridecynoic acid	-0.848581	0.0326556	Group	*	0.0668506
Os04g0493600	Hexacosanedioic acid	-0.93204	0.00677094	Group	**	0.0169224
Os04g0493600	Clausarinol	-0.938104	0.0056281	Group	**	0.0322848
Os04g0493600	Norrubrofusarin 6-beta-gentiobioside	0.818618	0.0463653	Group	*	0.163369
Os04g0493600	Choline	-0.963597	0.00196366	Group	**	0.0044556
Os04g0493600	Pectachol	-0.967	0.00161553	Group	**	0.0150542
Os04g0493600	Thiabendazole	-0.752722	0.0841594	Group		0.14863
Os04g0493600	(25S)-11alpha,20,26-trihydroxyecdysone	0.969275	0.00140151	Group	**	0.00280301
Os04g0493600	Meloside A	-0.95372	0.00316324	Group	**	0.00564863
Os04g0493600	Harderoporphyrin	0.792011	0.0603901	Group		0.15597
Os04g0493600	Corchorifatty acid F	-0.972685	0.00110894	Group	**	0.00735239
Os04g0493600	D-Glutamine	-0.939075	0.00545466	Group	**	0.0109093
Os04g0493600	Gamma-Linolenic acid	-0.82936	0.0411926	Group	*	0.127245
Os04g0493600	N1,N10-Diferuloylspermidine	0.98599	0.000293064	Group	***	0.00101057
Os04g0493600	Cinnamic acid	0.951539	0.00346582	Group	**	0.00693163
Os04g0493600	6R,7S-Epoxy-3Z,9Z-eicosadiene	-0.709551	0.11429	Group		0.203612
Os04g0493600	DG(9D3/9D3/0:0)	0.940526	0.00520047	Group	**	0.0273466
Os04g0493600	L-Isoleucine	0.890505	0.0173273	Group	*	0.0344543
Os04g0493600	PG(16:0/0:0)	-0.969032	0.00142364	Group	**	0.00302903
Os04g0493600	Isoscoparin 2''-(6-(E)-p-coumaroylglucoside)	-0.852414	0.0310652	Group	*	0.0517609
Os04g0493600	13-epi-12-oxo Phytodienoic Acid	0.828096	0.0417864	Group	*	0.0803584
Os04g0493600	alpha-kamlolenic acid	-0.980212	0.000583465	Group	***	0.00388976
Os04g0493600	MG(18:3(6Z,9Z,12Z)/0:0/0:0)	-0.9869	0.000256296	Group	***	0.00232996
Os04g0493600	12(13)Ep-9-KODE	0.970124	0.0013255	Group	**	0.00348815
Os04g0493600	Isoscoparin 2''-O-glucoside	-0.953464	0.00319799	Group	**	0.00635527
Os04g0493600	Sucrose 1',4'-(4,4'-dihydroxy-3,3'-dimethoxy-b-truxinate)	0.873327	0.0230529	Group	*	0.0344073
Os04g0493600	17-hydroxy-linolenic acid	-0.981527	0.000508714	Group	***	0.00135148
Os04g0493600	Estriol-16-Glucuronide	0.9381	0.00562876	Group	**	0.00997319
Os04g0493600	9S-HpOTrE	0.955083	0.00298101	Group	**	0.00709764
Os04g0493600	Lacto-N-triaose	-0.977052	0.000783896	Group	***	0.00200999
Os04g0493600	9,10,13-TriHOME	-0.987341	0.000239376	Group	***	0.00217614
Os04g0493600	L-Glutamic acid	-0.950462	0.0036202	Group	**	0.00709843
Os04g0493600	12-OPDA	-0.678839	0.138153	Group		0.237305
Os04g0493600	Deinoxanthin	-0.973597	0.00103645	Group	**	0.00487185
Os04g0493600	6-({8,8-dimethyl-2-oxo-4-phenyl-2H,8H-pyrano[2,3-f]chromen-5-yl}oxy)-3,4,5-trihydroxyoxane-2-carboxylic acid	-0.904112	0.0133509	Group	*	0.0384675
Os04g0493600	Okanin 4'-(6''-acetylglucoside)	0.990337	0.000139596	Group	***	0.00174359
Os04g0493600	Phosphocholine	-0.933515	0.00648352	Group	**	0.0118
Os04g0493600	Indoleacrylic acid	0.973631	0.00103379	Group	**	0.00713891
Os04g0493600	Tricin 7-[feruloyl-(->2)-glucuronyl-(1->2)-glucuronide]	0.872726	0.0232673	Group	*	0.107518
Os04g0493600	(7'S,8'S)-4,7'-Epoxy-3,8'-bilign-7-ene-3',5-dimethoxy-4',9,9'-triol 4'-glucoside	0.8695	0.0244341	Group	*	0.0423151
Os04g0493600	N-di-Demethyl roxithromycin	0.863917	0.0265177	Group	*	0.0949662
Os04g0493600	8,8a-Deoxyoleandolide	0.987187	0.000245204	Group	***	0.00102666
Os04g0493600	Rhamnocitrin 3-(5'''-p-coumarylapiosyl)-(1->2)-glucoside	-0.89082	0.0172296	Group	*	0.0421893
Os04g0493600	Raffinose	0.877678	0.0215289	Group	*	0.0832391
Os04g0493600	Oenin	0.795491	0.0584594	Group		0.0882515
Os04g0493600	Glabranin	0.903777	0.013443	Group	*	0.0503254
Os04g0493600	N-Undecanoylglycine	-0.970725	0.00127298	Group	**	0.00270847
Os04g0493600	11Z-Eicosenal	-0.662965	0.151247	Group		0.244689
Os04g0493600	Serylarginine	-0.988169	0.000209119	Group	***	0.00136443
Os04g0493600	PGF1alpha	-0.854154	0.0303555	Group	*	0.0518916
Os04g0493600	2-Keto-3-deoxyoctonate (KDO)	-0.972557	0.00111937	Group	**	0.00597659
Os04g0493600	Methylphosphate	-0.67723	0.139458	Group		0.192672
Os04g0493600	Dihydroartemisinin	0.844994	0.0341781	Group	*	0.0510122
Os04g0493600	Descladinose roxithromycin	-0.962105	0.00212684	Group	**	0.00891348
Os04g0493600	Biotin-XX hydrazide	-0.951371	0.00348966	Group	**	0.00651982
Os04g0493600	Linoleamide	-0.727251	0.101443	Group		0.192106
Os04g0493600	Rhamnazin 3-rutinoside	0.884445	0.0192579	Group	*	0.0481448
Os04g0493600	Rollidecin D	0.796861	0.0577066	Group		0.237002
Os04g0493600	Norophthalmic acid	-0.940684	0.0051732	Group	**	0.0102651
Os04g0493600	LysoPC(17:0)	-0.832681	0.0396512	Group	*	0.0639535
Os04g0493600	(1S,2S)-3-oxo-2-pentyl-cyclopentanebutanoic acid	-0.994632	4.3148e-05	Group	***	0.00053935
Os04g0493600	Jaceosidin	-0.900385	0.0143905	Group	*	0.027152
Os04g0493600	Daucic acid	-0.686636	0.13191	Group		0.218525
Os04g0493600	TG(18:0/18:2(9Z,12Z)/18:2(9Z,12Z))	-0.969388	0.00139132	Group	**	0.00352548
Os04g0493600	15-F2t-IsoP	0.972018	0.00116357	Group	**	0.00280618
Os04g0493600	LysoPC(18:2(9Z,12Z))	-0.935684	0.0060718	Group	**	0.0298621
Os04g0493600	16-epi-16-J1-PhytoP	0.955014	0.00299007	Group	**	0.00641703
Os04g0493600	ent-16-L1-PhytoP	0.951055	0.00353477	Group	**	0.00736411
Os04g0493600	DG(16:1(9Z)/18:3(9Z,12Z,15Z)/0:0)	0.791491	0.0606814	Group		0.130068
Os04g0493600	2,3-dinor Prostaglandin E1	0.925631	0.00809051	Group	**	0.017929
Os04g0493600	DG(18:1(11Z)/18:4(6Z,9Z,12Z,15Z)/0:0)	0.810261	0.0505862	Group		0.141668
Os04g0493600	Cucurbic acid	-0.974426	0.000972719	Group	***	0.00585475
Os04g0493600	LysoPE(16:0/0:0)	-0.723919	0.10381	Group		0.350638
Os04g0493600	L-Agaridoxin	-0.849914	0.0320982	Group	*	0.0603446
Os04g0493600	Tricosanoylglycine	-0.954736	0.00302693	Group	**	0.00624823
Os04g0493600	ent-16-epi-16-J1-PhytoP	0.710417	0.113645	Group		0.185266
Os04g0493600	Dimethyl trisulfide	-0.9874	0.000237148	Group	***	0.000764992
Os04g0493400	PI(20:1(11Z)/22:6(4Z,7Z,10Z,13Z,16Z,19Z))	-0.690724	0.128686	Group		0.153197
Os04g0493400	1-O-(2-methoxy-4Z-hexadecenyl)-sn-glycero-3-phosphocholine	-0.762902	0.0776588	Group		0.105943
Os04g0493400	Rhamnocitrin 3-(5'''-ferulylapiosyl)-(1->2)-glucoside	-0.891141	0.0171304	Group	*	0.02254
Os04g0493400	Vidarabine	-0.982891	0.000436555	Group	***	0.00536469
Os04g0493400	C16 Sphinganine	-0.601999	0.206084	Group		0.242095
Os04g0493400	Porson	-0.910469	0.0116649	Group	*	0.0314216
Os04g0493400	Isopalmitic acid	-0.843915	0.0346425	Group	*	0.0759695
Os04g0493400	Safingol ( L-threo-sphinganine)	-0.613268	0.195422	Group		0.235542
Os04g0493400	Isovitexin 2''-O-(6'''-(E)-p-coumaroyl)glucoside	-0.953269	0.00322467	Group	**	0.0130994
Os04g0493400	Armillaripin	-0.928193	0.0075493	Group	**	0.0263304
Os04g0493400	Sucrose	-0.864964	0.0261211	Group	*	0.0349523
Os04g0493400	N-stearoyl valine	-0.97316	0.00107094	Group	**	0.00202063
Os04g0493400	Aflatoxin B2a	-0.954042	0.00311969	Group	**	0.0237621
Os04g0493400	p-CHLOROPHENYLALANINE	-0.82805	0.0418081	Group	*	0.142937
Os04g0493400	16-F1t-PhytoP	-0.99111	0.000118201	Group	***	0.00579228
Os04g0493400	Tibouchinin	-0.91743	0.00994515	Group	**	0.0134394
Os04g0493400	9-hydroxy-10E,14Z-octadecadien-12-ynoic acid	-0.993614	6.10354e-05	Group	***	0.00243973
Os04g0493400	3,4,5-trihydroxy-6-[(2-oxo-2H-chromen-3-yl)oxy]oxane-2-carboxylic acid	-0.966012	0.00171311	Group	**	0.0208197
Os04g0493400	PI(18:4(6Z,9Z,12Z,15Z)/0:0)	-0.959257	0.00245621	Group	**	0.00409369
Os04g0493400	12,13,15-trihydroxy-9E-octadecenoic acid	-0.988809	0.000187147	Group	***	0.00267352
Os04g0493400	6-Desmethoxy hormothamnione triacetate	-0.798602	0.0567572	Group		0.157882
Os04g0493400	Adenosine	-0.968543	0.00146878	Group	**	0.018419
Os04g0493400	16-epi-16-F1t-PhytoP	-0.995536	2.9851e-05	Group	***	0.0029851
Os04g0493400	9-tridecynoic acid	-0.829812	0.0409812	Group	*	0.0683194
Os04g0493400	Hexacosanedioic acid	-0.945616	0.00435606	Group	**	0.0160989
Os04g0493400	Clausarinol	-0.896022	0.0156551	Group	*	0.03428
Os04g0493400	Norrubrofusarin 6-beta-gentiobioside	0.772655	0.0716536	Group		0.163369
Os04g0493400	Choline	-0.972955	0.00108723	Group	**	0.00310358
Os04g0493400	Pectachol	-0.942961	0.00478737	Group	**	0.0159579
Os04g0493400	Thiabendazole	-0.823289	0.0440811	Group	*	0.14863
Os04g0493400	(25S)-11alpha,20,26-trihydroxyecdysone	0.959898	0.00237996	Group	**	0.00421094
Os04g0493400	Meloside A	-0.933421	0.00650156	Group	**	0.00970383
Os04g0493400	Harderoporphyrin	0.711083	0.113151	Group		0.15597
Os04g0493400	Corchorifatty acid F	-0.993784	5.78378e-05	Group	***	0.00578378
Os04g0493400	D-Glutamine	-0.941051	0.00511001	Group	**	0.0109093
Os04g0493400	Gamma-Linolenic acid	-0.748984	0.0866056	Group		0.127245
Os04g0493400	N1,N10-Diferuloylspermidine	0.972769	0.00110218	Group	**	0.00239604
Os04g0493400	Cinnamic acid	0.944184	0.00458613	Group	**	0.00865308
Os04g0493400	6R,7S-Epoxy-3Z,9Z-eicosadiene	-0.615872	0.192992	Group		0.223596
Os04g0493400	DG(9D3/9D3/0:0)	0.956707	0.00277082	Group	**	0.0230901
Os04g0493400	L-Isoleucine	0.878455	0.021262	Group	*	0.0365733
Os04g0493400	PG(16:0/0:0)	-0.951093	0.00352934	Group	**	0.00608508
Os04g0493400	Isoscoparin 2''-(6-(E)-p-coumaroylglucoside)	-0.801231	0.055337	Group		0.0718662
Os04g0493400	13-epi-12-oxo Phytodienoic Acid	0.887244	0.0183541	Group	*	0.0803584
Os04g0493400	alpha-kamlolenic acid	-0.989774	0.000156317	Group	***	0.00173685
Os04g0493400	MG(18:3(6Z,9Z,12Z)/0:0/0:0)	-0.968796	0.00144533	Group	**	0.0043798
Os04g0493400	12(13)Ep-9-KODE	0.964071	0.00191314	Group	**	0.00425142
Os04g0493400	Isoscoparin 2''-O-glucoside	-0.916823	0.01009	Group	*	0.0140139
Os04g0493400	Sucrose 1',4'-(4,4'-dihydroxy-3,3'-dimethoxy-b-truxinate)	0.85974	0.0281297	Group	*	0.0385339
Os04g0493400	17-hydroxy-linolenic acid	-0.967832	0.00153557	Group	**	0.00279194
Os04g0493400	Estriol-16-Glucuronide	0.900057	0.0144837	Group	*	0.0193797
Os04g0493400	9S-HpOTrE	0.972144	0.00115311	Group	**	0.00486896
Os04g0493400	Lacto-N-triaose	-0.953971	0.0031292	Group	**	0.00516236
Os04g0493400	9,10,13-TriHOME	-0.992149	9.22114e-05	Group	***	0.00141162
Os04g0493400	L-Glutamic acid	-0.954863	0.00301002	Group	**	0.00709843
Os04g0493400	12-OPDA	-0.565355	0.242319	Group		0.281766
Os04g0493400	Deinoxanthin	-0.997607	8.58026e-06	Group	***	0.000858026
Os04g0493400	6-({8,8-dimethyl-2-oxo-4-phenyl-2H,8H-pyrano[2,3-f]chromen-5-yl}oxy)-3,4,5-trihydroxyoxane-2-carboxylic acid	-0.960176	0.0023473	Group	**	0.0384675
Os04g0493400	Okanin 4'-(6''-acetylglucoside)	0.987526	0.00023242	Group	***	0.00174359
Os04g0493400	Phosphocholine	-0.894287	0.0161722	Group	*	0.0218543
Os04g0493400	Indoleacrylic acid	0.973963	0.00100804	Group	**	0.00713891
Os04g0493400	Tricin 7-[feruloyl-(->2)-glucuronyl-(1->2)-glucuronide]	0.902513	0.0137924	Group	*	0.107518
Os04g0493400	(7'S,8'S)-4,7'-Epoxy-3,8'-bilign-7-ene-3',5-dimethoxy-4',9,9'-triol 4'-glucoside	0.799442	0.056302	Group		0.068008
Os04g0493400	N-di-Demethyl roxithromycin	0.909106	0.0120171	Group	*	0.0949662
Os04g0493400	8,8a-Deoxyoleandolide	0.986124	0.000287466	Group	***	0.00102666
Os04g0493400	Rhamnocitrin 3-(5'''-p-coumarylapiosyl)-(1->2)-glucoside	-0.894205	0.0161969	Group	*	0.0421893
Os04g0493400	Raffinose	0.832096	0.0399207	Group	*	0.0909038
Os04g0493400	Oenin	0.844459	0.0344078	Group	*	0.0882515
Os04g0493400	Glabranin	0.959334	0.00244692	Group	**	0.0503254
Os04g0493400	N-Undecanoylglycine	-0.952501	0.00333063	Group	**	0.00564514
Os04g0493400	11Z-Eicosenal	-0.568589	0.239027	Group		0.277938
Os04g0493400	Serylarginine	-0.993841	5.67763e-05	Group	***	0.00128472
Os04g0493400	PGF1alpha	-0.834471	0.0388321	Group	*	0.0548849
Os04g0493400	2-Keto-3-deoxyoctonate (KDO)	-0.988795	0.000187627	Group	***	0.00268038
Os04g0493400	Methylphosphate	-0.66011	0.153655	Group		0.196994
Os04g0493400	Dihydroartemisinin	0.806014	0.0527962	Group		0.0676874
Os04g0493400	Descladinose roxithromycin	-0.989699	0.000158615	Group	***	0.00874637
Os04g0493400	Biotin-XX hydrazide	-0.946274	0.00425212	Group	**	0.00759306
Os04g0493400	Linoleamide	-0.637324	0.173449	Group		0.207785
Os04g0493400	Rhamnazin 3-rutinoside	0.80112	0.0553965	Group		0.0636742
Os04g0493400	Rollidecin D	0.780508	0.0669781	Group		0.237002
Os04g0493400	Norophthalmic acid	-0.916539	0.0101579	Group	*	0.0150185
Os04g0493400	LysoPC(17:0)	-0.822193	0.0446125	Group	*	0.0664006
Os04g0493400	(1S,2S)-3-oxo-2-pentyl-cyclopentanebutanoic acid	-0.977361	0.000763008	Group	***	0.00181669
Os04g0493400	Jaceosidin	-0.950616	0.00359793	Group	**	0.0271053
Os04g0493400	Daucic acid	-0.729048	0.100176	Group		0.218525
Os04g0493400	TG(18:0/18:2(9Z,12Z)/18:2(9Z,12Z))	-0.965878	0.00172664	Group	**	0.00375357
Os04g0493400	15-F2t-IsoP	0.987868	0.000219901	Group	***	0.00248526
Os04g0493400	LysoPC(18:2(9Z,12Z))	-0.923701	0.00851019	Group	**	0.0303935
Os04g0493400	16-epi-16-J1-PhytoP	0.977003	0.000787242	Group	***	0.00476792
Os04g0493400	ent-16-L1-PhytoP	0.966438	0.00167075	Group	**	0.00586458
Os04g0493400	DG(16:1(9Z)/18:3(9Z,12Z,15Z)/0:0)	0.874839	0.0225175	Group	*	0.130068
Os04g0493400	2,3-dinor Prostaglandin E1	0.969907	0.00134472	Group	**	0.0170792
Os04g0493400	DG(18:1(11Z)/18:4(6Z,9Z,12Z,15Z)/0:0)	0.831043	0.040408	Group	*	0.141668
Os04g0493400	Cucurbic acid	-0.995849	2.58051e-05	Group	***	0.00258051
Os04g0493400	LysoPE(16:0/0:0)	-0.670319	0.145118	Group		0.350638
Os04g0493400	L-Agaridoxin	-0.905311	0.0130245	Group	*	0.0603446
Os04g0493400	Tricosanoylglycine	-0.975186	0.000915986	Group	***	0.00498793
Os04g0493400	ent-16-epi-16-J1-PhytoP	0.809441	0.0510094	Group		0.185266
Os04g0493400	Dimethyl trisulfide	-0.979263	0.000640552	Group	***	0.00134538
Os09g0491756	PI(20:1(11Z)/22:6(4Z,7Z,10Z,13Z,16Z,19Z))	-0.838924	0.0368285	Group	*	0.109979
Os09g0491756	1-O-(2-methoxy-4Z-hexadecenyl)-sn-glycero-3-phosphocholine	-0.828839	0.0414371	Group	*	0.0888104
Os09g0491756	Rhamnocitrin 3-(5'''-ferulylapiosyl)-(1->2)-glucoside	-0.971922	0.00117151	Group	**	0.00781007
Os09g0491756	Vidarabine	-0.971781	0.00118327	Group	**	0.00567811
Os09g0491756	C16 Sphinganine	-0.700699	0.120966	Group		0.227031
Os09g0491756	Porson	-0.899381	0.014677	Group	*	0.0347023
Os09g0491756	Isopalmitic acid	-0.856308	0.0294875	Group	*	0.0759695
Os09g0491756	Safingol ( L-threo-sphinganine)	-0.723159	0.104353	Group		0.211184
Os09g0491756	Isovitexin 2''-O-(6'''-(E)-p-coumaroyl)glucoside	-0.949419	0.003773	Group	**	0.0130994
Os09g0491756	Armillaripin	-0.904894	0.0131375	Group	*	0.029362
Os09g0491756	Sucrose	-0.939108	0.00544888	Group	**	0.0203975
Os09g0491756	N-stearoyl valine	-0.994649	4.28734e-05	Group	***	0.000615383
Os09g0491756	Aflatoxin B2a	-0.921287	0.00904986	Group	**	0.0237621
Os09g0491756	p-CHLOROPHENYLALANINE	-0.784276	0.0647857	Group		0.142937
Os09g0491756	16-F1t-PhytoP	-0.961703	0.00217186	Group	**	0.00804394
Os09g0491756	Tibouchinin	-0.982219	0.00047146	Group	***	0.00511874
Os09g0491756	9-hydroxy-10E,14Z-octadecadien-12-ynoic acid	-0.969213	0.0014072	Group	**	0.00532298
Os09g0491756	3,4,5-trihydroxy-6-[(2-oxo-2H-chromen-3-yl)oxy]oxane-2-carboxylic acid	-0.908781	0.0121019	Group	*	0.0242037
Os09g0491756	PI(18:4(6Z,9Z,12Z,15Z)/0:0)	-0.998351	4.07629e-06	Group	***	0.000407629
Os09g0491756	12,13,15-trihydroxy-9E-octadecenoic acid	-0.96511	0.00180478	Group	**	0.00726491
Os09g0491756	6-Desmethoxy hormothamnione triacetate	-0.759708	0.0796728	Group		0.157882
Os09g0491756	Adenosine	-0.942055	0.00493922	Group	**	0.018419
Os09g0491756	16-epi-16-F1t-PhytoP	-0.974524	0.000965238	Group	***	0.00449525
Os09g0491756	9-tridecynoic acid	-0.847103	0.0332791	Group	*	0.0668506
Os09g0491756	Hexacosanedioic acid	-0.930709	0.0070355	Group	**	0.0169224
Os09g0491756	Clausarinol	-0.903675	0.0134709	Group	*	0.03428
Os09g0491756	Norrubrofusarin 6-beta-gentiobioside	0.754792	0.0828185	Group		0.163369
Os09g0491756	Choline	-0.986018	0.000291871	Group	***	0.00223052
Os09g0491756	Pectachol	-0.920201	0.00929771	Group	**	0.0208429
Os09g0491756	Thiabendazole	-0.779136	0.0677843	Group		0.14863
Os09g0491756	(25S)-11alpha,20,26-trihydroxyecdysone	0.995232	3.40528e-05	Group	***	0.000567546
Os09g0491756	Meloside A	-0.985864	0.000298341	Group	***	0.00271219
Os09g0491756	Harderoporphyrin	0.75215	0.0845317	Group		0.15597
Os09g0491756	Corchorifatty acid F	-0.957924	0.00261832	Group	**	0.00885422
Os09g0491756	D-Glutamine	-0.969785	0.00135565	Group	**	0.00709284
Os09g0491756	Gamma-Linolenic acid	-0.785173	0.064269	Group		0.127245
Os09g0491756	N1,N10-Diferuloylspermidine	0.992339	8.78065e-05	Group	***	0.000560708
Os09g0491756	Cinnamic acid	0.970913	0.00125678	Group	**	0.00459917
Os09g0491756	6R,7S-Epoxy-3Z,9Z-eicosadiene	-0.717365	0.108535	Group		0.203612
Os09g0491756	DG(9D3/9D3/0:0)	0.889319	0.0176975	Group	*	0.0333915
Os09g0491756	L-Isoleucine	0.907489	0.0124415	Group	*	0.0303451
Os09g0491756	PG(16:0/0:0)	-0.986954	0.000254206	Group	***	0.00158878
Os09g0491756	Isoscoparin 2''-(6-(E)-p-coumaroylglucoside)	-0.90981	0.0118346	Group	*	0.0499623
Os09g0491756	13-epi-12-oxo Phytodienoic Acid	0.825118	0.0432013	Group	*	0.0814653
Os09g0491756	alpha-kamlolenic acid	-0.972963	0.00108659	Group	**	0.00493903
Os09g0491756	MG(18:3(6Z,9Z,12Z)/0:0/0:0)	-0.974029	0.00100299	Group	**	0.00345858
Os09g0491756	12(13)Ep-9-KODE	0.975074	0.000924187	Group	***	0.00346694
Os09g0491756	Isoscoparin 2''-O-glucoside	-0.982015	0.0004823	Group	***	0.00401398
Os09g0491756	Sucrose 1',4'-(4,4'-dihydroxy-3,3'-dimethoxy-b-truxinate)	0.934382	0.00631725	Group	**	0.0247745
Os09g0491756	17-hydroxy-linolenic acid	-0.993948	5.48219e-05	Group	***	0.00110207
Os09g0491756	Estriol-16-Glucuronide	0.974205	0.000989503	Group	***	0.00761156
Os09g0491756	9S-HpOTrE	0.963916	0.00192963	Group	**	0.00635091
Os09g0491756	Lacto-N-triaose	-0.995754	2.69997e-05	Group	***	0.000899991
Os09g0491756	9,10,13-TriHOME	-0.982849	0.000438728	Group	***	0.00243738
Os09g0491756	L-Glutamic acid	-0.976828	0.000799157	Group	***	0.00622099
Os09g0491756	12-OPDA	-0.714858	0.110367	Group		0.237305
Os09g0491756	Deinoxanthin	-0.958941	0.0024942	Group	**	0.00679756
Os09g0491756	6-({8,8-dimethyl-2-oxo-4-phenyl-2H,8H-pyrano[2,3-f]chromen-5-yl}oxy)-3,4,5-trihydroxyoxane-2-carboxylic acid	-0.877758	0.0215014	Group	*	0.0430027
Os09g0491756	Okanin 4'-(6''-acetylglucoside)	0.980116	0.000589108	Group	***	0.00256134
Os09g0491756	Phosphocholine	-0.969648	0.00136788	Group	**	0.00800207
Os09g0491756	Indoleacrylic acid	0.937594	0.00572033	Group	**	0.0114407
Os09g0491756	Tricin 7-[feruloyl-(->2)-glucuronyl-(1->2)-glucuronide]	0.796341	0.0579918	Group		0.111523
Os09g0491756	(7'S,8'S)-4,7'-Epoxy-3,8'-bilign-7-ene-3',5-dimethoxy-4',9,9'-triol 4'-glucoside	0.912285	0.0112036	Group	*	0.0423151
Os09g0491756	N-di-Demethyl roxithromycin	0.795194	0.0586229	Group		0.106923
Os09g0491756	8,8a-Deoxyoleandolide	0.989319	0.000170517	Group	***	0.0010001
Os09g0491756	Rhamnocitrin 3-(5'''-p-coumarylapiosyl)-(1->2)-glucoside	-0.900574	0.0143368	Group	*	0.0421893
Os09g0491756	Raffinose	0.840537	0.0361154	Group	*	0.0909038
Os09g0491756	Oenin	0.854676	0.0301441	Group	*	0.0857433
Os09g0491756	Glabranin	0.871703	0.0236344	Group	*	0.0503254
Os09g0491756	N-Undecanoylglycine	-0.987913	0.000218254	Group	***	0.00188348
Os09g0491756	11Z-Eicosenal	-0.692531	0.127272	Group		0.244689
Os09g0491756	Serylarginine	-0.982098	0.000477847	Group	***	0.00159282
Os09g0491756	PGF1alpha	-0.893773	0.0163269	Group	*	0.0448959
Os09g0491756	2-Keto-3-deoxyoctonate (KDO)	-0.966222	0.00169214	Group	**	0.00597659
Os09g0491756	Methylphosphate	-0.781557	0.0663642	Group		0.173877
Os09g0491756	Dihydroartemisinin	0.901851	0.0139771	Group	*	0.0416115
Os09g0491756	Descladinose roxithromycin	-0.960432	0.0023175	Group	**	0.00891348
Os09g0491756	Biotin-XX hydrazide	-0.98695	0.000254341	Group	***	0.00141301
Os09g0491756	Linoleamide	-0.732099	0.0980427	Group		0.192106
Os09g0491756	Rhamnazin 3-rutinoside	0.892987	0.016565	Group	*	0.0481448
Os09g0491756	Rollidecin D	0.692953	0.126943	Group		0.24412
Os09g0491756	Norophthalmic acid	-0.973948	0.00100921	Group	**	0.00636737
Os09g0491756	LysoPC(17:0)	-0.882165	0.0200095	Group	*	0.0537111
Os09g0491756	(1S,2S)-3-oxo-2-pentyl-cyclopentanebutanoic acid	-0.995059	3.6557e-05	Group	***	0.000522243
Os09g0491756	Jaceosidin	-0.917396	0.00995343	Group	**	0.0271053
Os09g0491756	Daucic acid	-0.683424	0.134467	Group		0.218525
Os09g0491756	TG(18:0/18:2(9Z,12Z)/18:2(9Z,12Z))	-0.989847	0.000154093	Group	***	0.00180604
Os09g0491756	15-F2t-IsoP	0.980335	0.000576259	Group	***	0.00248526
Os09g0491756	LysoPC(18:2(9Z,12Z))	-0.904446	0.0132597	Group	*	0.0307133
Os09g0491756	16-epi-16-J1-PhytoP	0.967444	0.00157257	Group	**	0.00537927
Os09g0491756	ent-16-L1-PhytoP	0.963134	0.0020136	Group	**	0.00592235
Os09g0491756	DG(16:1(9Z)/18:3(9Z,12Z,15Z)/0:0)	0.765361	0.0761239	Group		0.135957
Os09g0491756	2,3-dinor Prostaglandin E1	0.927484	0.00769713	Group	**	0.0176735
Os09g0491756	DG(18:1(11Z)/18:4(6Z,9Z,12Z,15Z)/0:0)	0.762262	0.0780606	Group		0.150117
Os09g0491756	Cucurbic acid	-0.966474	0.00166713	Group	**	0.00590911
Os09g0491756	LysoPE(16:0/0:0)	-0.623982	0.185502	Group		0.351714
Os09g0491756	L-Agaridoxin	-0.846557	0.0335109	Group	*	0.0603446
Os09g0491756	Tricosanoylglycine	-0.970275	0.00131222	Group	**	0.00498793
Os09g0491756	ent-16-epi-16-J1-PhytoP	0.738671	0.0935156	Group		0.185266
Os09g0491756	Dimethyl trisulfide	-0.996905	1.43572e-05	Group	***	0.000478574
Os12g0570700	PI(20:1(11Z)/22:6(4Z,7Z,10Z,13Z,16Z,19Z))	-0.60188	0.206199	Group		0.21936
Os12g0570700	1-O-(2-methoxy-4Z-hexadecenyl)-sn-glycero-3-phosphocholine	-0.807955	0.0517807	Group		0.0937716
Os12g0570700	Rhamnocitrin 3-(5'''-ferulylapiosyl)-(1->2)-glucoside	-0.824318	0.0435851	Group	*	0.0497088
Os12g0570700	Vidarabine	-0.907007	0.0125694	Group	*	0.0177033
Os12g0570700	C16 Sphinganine	-0.642979	0.168442	Group		0.227031
Os12g0570700	Porson	-0.956556	0.00279012	Group	**	0.0300927
Os12g0570700	Isopalmitic acid	-0.73379	0.0968687	Group		0.10864
Os12g0570700	Safingol ( L-threo-sphinganine)	-0.607259	0.201079	Group		0.235542
Os12g0570700	Isovitexin 2''-O-(6'''-(E)-p-coumaroyl)glucoside	-0.911777	0.0113315	Group	*	0.0195004
Os12g0570700	Armillaripin	-0.961416	0.00220442	Group	**	0.0260681
Os12g0570700	Sucrose	-0.787246	0.0630814	Group		0.0685667
Os12g0570700	N-stearoyl valine	-0.937668	0.00570675	Group	**	0.00792604
Os12g0570700	Aflatoxin B2a	-0.883173	0.0196756	Group	*	0.0307432
Os12g0570700	p-CHLOROPHENYLALANINE	-0.729824	0.0996322	Group		0.142937
Os12g0570700	16-F1t-PhytoP	-0.933443	0.00649743	Group	**	0.0110126
Os12g0570700	Tibouchinin	-0.879446	0.0209238	Group	*	0.0246162
Os12g0570700	9-hydroxy-10E,14Z-octadecadien-12-ynoic acid	-0.943151	0.00475583	Group	**	0.00828745
Os12g0570700	3,4,5-trihydroxy-6-[(2-oxo-2H-chromen-3-yl)oxy]oxane-2-carboxylic acid	-0.972972	0.00108588	Group	**	0.0208197
Os12g0570700	PI(18:4(6Z,9Z,12Z,15Z)/0:0)	-0.901703	0.0140186	Group	*	0.0170958
Os12g0570700	12,13,15-trihydroxy-9E-octadecenoic acid	-0.93878	0.00550707	Group	**	0.0103907
Os12g0570700	6-Desmethoxy hormothamnione triacetate	-0.716754	0.10898	Group		0.157882
Os12g0570700	Adenosine	-0.878189	0.0213531	Group	*	0.028772
Os12g0570700	16-epi-16-F1t-PhytoP	-0.93729	0.00577544	Group	**	0.00916737
Os12g0570700	9-tridecynoic acid	-0.889019	0.0177916	Group	*	0.0668506
Os12g0570700	Hexacosanedioic acid	-0.94626	0.00425443	Group	**	0.0160989
Os12g0570700	Clausarinol	-0.935373	0.00612996	Group	**	0.0322848
Os12g0570700	Norrubrofusarin 6-beta-gentiobioside	0.816541	0.0473985	Group	*	0.163369
Os12g0570700	Choline	-0.899412	0.0146679	Group	*	0.0190492
Os12g0570700	Pectachol	-0.98064	0.000558574	Group	***	0.00930956
Os12g0570700	Thiabendazole	-0.722396	0.104899	Group		0.14863
Os12g0570700	(25S)-11alpha,20,26-trihydroxyecdysone	0.905437	0.0129905	Group	*	0.0168707
Os12g0570700	Meloside A	-0.882116	0.0200259	Group	*	0.0250324
Os12g0570700	Harderoporphyrin	0.836472	0.0379256	Group	*	0.15597
Os12g0570700	Corchorifatty acid F	-0.945205	0.0044214	Group	**	0.00961173
Os12g0570700	D-Glutamine	-0.854383	0.0302627	Group	*	0.034003
Os12g0570700	Gamma-Linolenic acid	-0.837261	0.037571	Group	*	0.127245
Os12g0570700	N1,N10-Diferuloylspermidine	0.949003	0.00383469	Group	**	0.00581014
Os12g0570700	Cinnamic acid	0.926849	0.00783089	Group	**	0.0122358
Os12g0570700	6R,7S-Epoxy-3Z,9Z-eicosadiene	-0.667473	0.147477	Group		0.203612
Os12g0570700	DG(9D3/9D3/0:0)	0.993191	6.93762e-05	Group	***	0.00693762
Os12g0570700	L-Isoleucine	0.893621	0.0163727	Group	*	0.0342854
Os12g0570700	PG(16:0/0:0)	-0.928701	0.00744401	Group	**	0.0103481
Os12g0570700	Isoscoparin 2''-(6-(E)-p-coumaroylglucoside)	-0.727936	0.10096	Group		0.113438
Os12g0570700	13-epi-12-oxo Phytodienoic Acid	0.876723	0.021859	Group	*	0.0803584
Os12g0570700	alpha-kamlolenic acid	-0.94129	0.0050691	Group	**	0.00873983
Os12g0570700	MG(18:3(6Z,9Z,12Z)/0:0/0:0)	-0.948645	0.00388833	Group	**	0.00790359
Os12g0570700	12(13)Ep-9-KODE	0.955544	0.0029206	Group	**	0.00521535
Os12g0570700	Isoscoparin 2''-O-glucoside	-0.877498	0.021591	Group	*	0.0266556
Os12g0570700	Sucrose 1',4'-(4,4'-dihydroxy-3,3'-dimethoxy-b-truxinate)	0.791748	0.0605374	Group		0.067348
Os12g0570700	17-hydroxy-linolenic acid	-0.938266	0.00559902	Group	**	0.00762618
Os12g0570700	Estriol-16-Glucuronide	0.858499	0.0286172	Group	*	0.0353299
Os12g0570700	9S-HpOTrE	0.94158	0.0050197	Group	**	0.0087115
Os12g0570700	Lacto-N-triaose	-0.91522	0.0104767	Group	*	0.0129342
Os12g0570700	9,10,13-TriHOME	-0.937103	0.00580968	Group	**	0.00893797
Os12g0570700	L-Glutamic acid	-0.861913	0.0272855	Group	*	0.0317273
Os12g0570700	12-OPDA	-0.535791	0.273219	Group		0.310476
Os12g0570700	Deinoxanthin	-0.962538	0.00207882	Group	**	0.00649632
Os12g0570700	6-({8,8-dimethyl-2-oxo-4-phenyl-2H,8H-pyrano[2,3-f]chromen-5-yl}oxy)-3,4,5-trihydroxyoxane-2-carboxylic acid	-0.916741	0.0101096	Group	*	0.0384675
Os12g0570700	Okanin 4'-(6''-acetylglucoside)	0.944527	0.00453059	Group	**	0.00784435
Os12g0570700	Phosphocholine	-0.863149	0.026811	Group	*	0.0315423
Os12g0570700	Indoleacrylic acid	0.998984	1.54819e-06	Group	***	0.000154819
Os12g0570700	Tricin 7-[feruloyl-(->2)-glucuronyl-(1->2)-glucuronide]	0.922826	0.00870384	Group	**	0.107518
Os12g0570700	(7'S,8'S)-4,7'-Epoxy-3,8'-bilign-7-ene-3',5-dimethoxy-4',9,9'-triol 4'-glucoside	0.779044	0.0678385	Group		0.0778045
Os12g0570700	N-di-Demethyl roxithromycin	0.945437	0.00438452	Group	**	0.0875601
Os12g0570700	8,8a-Deoxyoleandolide	0.958621	0.00253289	Group	**	0.00415228
Os12g0570700	Rhamnocitrin 3-(5'''-p-coumarylapiosyl)-(1->2)-glucoside	-0.861692	0.0273709	Group	*	0.0465313
Os12g0570700	Raffinose	0.847637	0.0330534	Group	*	0.0909038
Os12g0570700	Oenin	0.753317	0.0837732	Group		0.104717
Os12g0570700	Glabranin	0.910129	0.0117523	Group	*	0.0503254
Os12g0570700	N-Undecanoylglycine	-0.930378	0.00710207	Group	**	0.0097927
Os12g0570700	11Z-Eicosenal	-0.588669	0.218992	Group		0.27374
Os12g0570700	Serylarginine	-0.96751	0.00156629	Group	**	0.00325106
Os12g0570700	PGF1alpha	-0.810791	0.0503132	Group		0.0636755
Os12g0570700	2-Keto-3-deoxyoctonate (KDO)	-0.9545	0.00305827	Group	**	0.0068643
Os12g0570700	Methylphosphate	-0.494028	0.319245	Group		0.336047
Os12g0570700	Dihydroartemisinin	0.760146	0.0793957	Group		0.087662
Os12g0570700	Descladinose roxithromycin	-0.92075	0.00917204	Group	**	0.0143313
Os12g0570700	Biotin-XX hydrazide	-0.882495	0.0199	Group	*	0.0242683
Os12g0570700	Linoleamide	-0.667838	0.147173	Group		0.192106
Os12g0570700	Rhamnazin 3-rutinoside	0.807752	0.0518863	Group		0.0615963
Os12g0570700	Rollidecin D	0.845875	0.0338014	Group	*	0.237002
Os12g0570700	Norophthalmic acid	-0.85676	0.0293072	Group	*	0.0333037
Os12g0570700	LysoPC(17:0)	-0.806836	0.0523646	Group		0.0708988
Os12g0570700	(1S,2S)-3-oxo-2-pentyl-cyclopentanebutanoic acid	-0.953893	0.00313975	Group	**	0.00461728
Os12g0570700	Jaceosidin	-0.879826	0.020795	Group	*	0.0324922
Os12g0570700	Daucic acid	-0.757082	0.0813468	Group		0.218525
Os12g0570700	TG(18:0/18:2(9Z,12Z)/18:2(9Z,12Z))	-0.887917	0.0181398	Group	*	0.022049
Os12g0570700	15-F2t-IsoP	0.940945	0.00512831	Group	**	0.00840707
Os12g0570700	LysoPC(18:2(9Z,12Z))	-0.955134	0.00297433	Group	**	0.0298621
Os12g0570700	16-epi-16-J1-PhytoP	0.929935	0.00719176	Group	**	0.0117898
Os12g0570700	ent-16-L1-PhytoP	0.939538	0.00537291	Group	**	0.00926363
Os12g0570700	DG(16:1(9Z)/18:3(9Z,12Z,15Z)/0:0)	0.855553	0.0297907	Group	*	0.130068
Os12g0570700	2,3-dinor Prostaglandin E1	0.924904	0.00824732	Group	**	0.017929
Os12g0570700	DG(18:1(11Z)/18:4(6Z,9Z,12Z,15Z)/0:0)	0.901834	0.0139818	Group	*	0.141668
Os12g0570700	Cucurbic acid	-0.946118	0.00427664	Group	**	0.00822431
Os12g0570700	LysoPE(16:0/0:0)	-0.79616	0.0580912	Group		0.350638
Os12g0570700	L-Agaridoxin	-0.898518	0.0149255	Group	*	0.0603446
Os12g0570700	Tricosanoylglycine	-0.925223	0.00817832	Group	**	0.0125805
Os12g0570700	ent-16-epi-16-J1-PhytoP	0.678382	0.138523	Group		0.192393
Os12g0570700	Dimethyl trisulfide	-0.943302	0.00473082	Group	**	0.00675832
Os02g0719600	PI(20:1(11Z)/22:6(4Z,7Z,10Z,13Z,16Z,19Z))	-0.616396	0.192504	Group		0.209243
Os02g0719600	1-O-(2-methoxy-4Z-hexadecenyl)-sn-glycero-3-phosphocholine	-0.666489	0.148297	Group		0.162541
Os02g0719600	Rhamnocitrin 3-(5'''-ferulylapiosyl)-(1->2)-glucoside	-0.819391	0.0459838	Group	*	0.0510931
Os02g0719600	Vidarabine	-0.955721	0.00289749	Group	**	0.00668435
Os02g0719600	C16 Sphinganine	-0.574641	0.232915	Group		0.260728
Os02g0719600	Porson	-0.894826	0.0160105	Group	*	0.0349834
Os02g0719600	Isopalmitic acid	-0.880729	0.0204899	Group	*	0.0759695
Os02g0719600	Safingol ( L-threo-sphinganine)	-0.594985	0.212837	Group		0.237435
Os02g0719600	Isovitexin 2''-O-(6'''-(E)-p-coumaroyl)glucoside	-0.893671	0.0163578	Group	*	0.0240555
Os02g0719600	Armillaripin	-0.919053	0.00956352	Group	**	0.0273633
Os02g0719600	Sucrose	-0.813084	0.0491414	Group	*	0.0558775
Os02g0719600	N-stearoyl valine	-0.918815	0.00961891	Group	**	0.0124921
Os02g0719600	Aflatoxin B2a	-0.921275	0.00905259	Group	**	0.0237621
Os02g0719600	p-CHLOROPHENYLALANINE	-0.778391	0.0682241	Group		0.142937
Os02g0719600	16-F1t-PhytoP	-0.96701	0.00161459	Group	**	0.00804394
Os02g0719600	Tibouchinin	-0.861564	0.0274201	Group	*	0.0308091
Os02g0719600	9-hydroxy-10E,14Z-octadecadien-12-ynoic acid	-0.965133	0.00180239	Group	**	0.00611472
Os02g0719600	3,4,5-trihydroxy-6-[(2-oxo-2H-chromen-3-yl)oxy]oxane-2-carboxylic acid	-0.926766	0.00784852	Group	**	0.0208197
Os02g0719600	PI(18:4(6Z,9Z,12Z,15Z)/0:0)	-0.912551	0.0111366	Group	*	0.0142575
Os02g0719600	12,13,15-trihydroxy-9E-octadecenoic acid	-0.962036	0.00213453	Group	**	0.00726491
Os02g0719600	6-Desmethoxy hormothamnione triacetate	-0.831665	0.0401201	Group	*	0.157882
Os02g0719600	Adenosine	-0.980744	0.000552637	Group	***	0.018419
Os02g0719600	16-epi-16-F1t-PhytoP	-0.978716	0.000674682	Group	***	0.00449525
Os02g0719600	9-tridecynoic acid	-0.71566	0.10978	Group		0.132265
Os02g0719600	Hexacosanedioic acid	-0.871713	0.0236308	Group	*	0.0312428
Os02g0719600	Clausarinol	-0.878803	0.021143	Group	*	0.0358357
Os02g0719600	Norrubrofusarin 6-beta-gentiobioside	0.814262	0.0485438	Group	*	0.163369
Os02g0719600	Choline	-0.929115	0.00735884	Group	**	0.0109833
Os02g0719600	Pectachol	-0.926513	0.00790202	Group	**	0.0202498
Os02g0719600	Thiabendazole	-0.774589	0.0704887	Group		0.14863
Os02g0719600	(25S)-11alpha,20,26-trihydroxyecdysone	0.901456	0.0140879	Group	*	0.0179857
Os02g0719600	Meloside A	-0.857994	0.0288169	Group	*	0.0339022
Os02g0719600	Harderoporphyrin	0.626904	0.182833	Group		0.210153
Os02g0719600	Corchorifatty acid F	-0.976937	0.000791732	Group	***	0.00673374
Os02g0719600	D-Glutamine	-0.922048	0.00887798	Group	**	0.0132507
Os02g0719600	Gamma-Linolenic acid	-0.718344	0.107823	Group		0.136409
Os02g0719600	N1,N10-Diferuloylspermidine	0.925966	0.00801862	Group	**	0.0105508
Os02g0719600	Cinnamic acid	0.878815	0.021139	Group	*	0.0256069
Os02g0719600	6R,7S-Epoxy-3Z,9Z-eicosadiene	-0.571053	0.236531	Group		0.257099
Os02g0719600	DG(9D3/9D3/0:0)	0.9367	0.00588359	Group	**	0.0273466
Os02g0719600	L-Isoleucine	0.812079	0.0496531	Group	*	0.0620663
Os02g0719600	PG(16:0/0:0)	-0.886284	0.0186616	Group	*	0.022272
Os02g0719600	Isoscoparin 2''-(6-(E)-p-coumaroylglucoside)	-0.702882	0.119304	Group		0.129678
Os02g0719600	13-epi-12-oxo Phytodienoic Acid	0.830474	0.0406727	Group	*	0.0803584
Os02g0719600	alpha-kamlolenic acid	-0.958565	0.00253972	Group	**	0.00604694
Os02g0719600	MG(18:3(6Z,9Z,12Z)/0:0/0:0)	-0.920713	0.0091805	Group	**	0.0133051
Os02g0719600	12(13)Ep-9-KODE	0.895613	0.0157763	Group	*	0.0195832
Os02g0719600	Isoscoparin 2''-O-glucoside	-0.839288	0.0366673	Group	*	0.0411992
Os02g0719600	Sucrose 1',4'-(4,4'-dihydroxy-3,3'-dimethoxy-b-truxinate)	0.790146	0.0614373	Group		0.067348
Os02g0719600	17-hydroxy-linolenic acid	-0.906122	0.0128061	Group	*	0.0162102
Os02g0719600	Estriol-16-Glucuronide	0.816013	0.0476626	Group	*	0.0523765
Os02g0719600	9S-HpOTrE	0.93169	0.00684004	Group	**	0.0106876
Os02g0719600	Lacto-N-triaose	-0.901197	0.0141607	Group	*	0.0170611
Os02g0719600	9,10,13-TriHOME	-0.97041	0.0013004	Group	**	0.00326483
Os02g0719600	L-Glutamic acid	-0.936466	0.00592657	Group	**	0.0097157
Os02g0719600	12-OPDA	-0.521772	0.288367	Group		0.324008
Os02g0719600	Deinoxanthin	-0.977376	0.000761978	Group	***	0.00487185
Os02g0719600	6-({8,8-dimethyl-2-oxo-4-phenyl-2H,8H-pyrano[2,3-f]chromen-5-yl}oxy)-3,4,5-trihydroxyoxane-2-carboxylic acid	-0.976943	0.000791279	Group	***	0.0384675
Os02g0719600	Okanin 4'-(6''-acetylglucoside)	0.958878	0.00250175	Group	**	0.00521198
Os02g0719600	Phosphocholine	-0.815074	0.0481345	Group	*	0.0512069
Os02g0719600	Indoleacrylic acid	0.943078	0.00476794	Group	**	0.0110178
Os02g0719600	Tricin 7-[feruloyl-(->2)-glucuronyl-(1->2)-glucuronide]	0.913103	0.0109987	Group	*	0.107518
Os02g0719600	(7'S,8'S)-4,7'-Epoxy-3,8'-bilign-7-ene-3',5-dimethoxy-4',9,9'-triol 4'-glucoside	0.695434	0.125015	Group		0.132994
Os02g0719600	N-di-Demethyl roxithromycin	0.921553	0.00898962	Group	**	0.0898962
Os02g0719600	8,8a-Deoxyoleandolide	0.936488	0.00592265	Group	**	0.00834176
Os02g0719600	Rhamnocitrin 3-(5'''-p-coumarylapiosyl)-(1->2)-glucoside	-0.806408	0.0525893	Group		0.0701191
Os02g0719600	Raffinose	0.771551	0.0723221	Group		0.111265
Os02g0719600	Oenin	0.794744	0.0588713	Group		0.0882515
Os02g0719600	Glabranin	0.978179	0.000709051	Group	***	0.0503254
Os02g0719600	N-Undecanoylglycine	-0.884486	0.0192447	Group	*	0.0231864
Os02g0719600	11Z-Eicosenal	-0.525209	0.284625	Group		0.308371
Os02g0719600	Serylarginine	-0.953065	0.0032527	Group	**	0.00536467
Os02g0719600	PGF1alpha	-0.782173	0.0660049	Group		0.0765859
Os02g0719600	2-Keto-3-deoxyoctonate (KDO)	-0.946591	0.00420257	Group	**	0.00764103
Os02g0719600	Methylphosphate	-0.585362	0.222243	Group		0.258423
Os02g0719600	Dihydroartemisinin	0.739956	0.0926418	Group		0.0985551
Os02g0719600	Descladinose roxithromycin	-0.976181	0.000844231	Group	***	0.00874637
Os02g0719600	Biotin-XX hydrazide	-0.889213	0.0177308	Group	*	0.0219631
Os02g0719600	Linoleamide	-0.613573	0.195137	Group		0.219255
Os02g0719600	Rhamnazin 3-rutinoside	0.745947	0.0886156	Group		0.0942719
Os02g0719600	Rollidecin D	0.797263	0.0574869	Group		0.237002
Os02g0719600	Norophthalmic acid	-0.875865	0.0221577	Group	*	0.026696
Os02g0719600	LysoPC(17:0)	-0.735489	0.0956954	Group		0.10516
Os02g0719600	(1S,2S)-3-oxo-2-pentyl-cyclopentanebutanoic acid	-0.928438	0.00749839	Group	**	0.00999786
Os02g0719600	Jaceosidin	-0.915251	0.0104693	Group	*	0.0271053
Os02g0719600	Daucic acid	-0.622853	0.186538	Group		0.239151
Os02g0719600	TG(18:0/18:2(9Z,12Z)/18:2(9Z,12Z))	-0.927021	0.0077945	Group	**	0.0111023
Os02g0719600	15-F2t-IsoP	0.947233	0.00410308	Group	**	0.00683847
Os02g0719600	LysoPC(18:2(9Z,12Z))	-0.8538	0.0304993	Group	*	0.0423601
Os02g0719600	16-epi-16-J1-PhytoP	0.941719	0.00499596	Group	**	0.00908355
Os02g0719600	ent-16-L1-PhytoP	0.908538	0.0121655	Group	*	0.0173792
Os02g0719600	DG(16:1(9Z)/18:3(9Z,12Z,15Z)/0:0)	0.881817	0.0201255	Group	*	0.130068
Os02g0719600	2,3-dinor Prostaglandin E1	0.940361	0.00522915	Group	**	0.0170792
Os02g0719600	DG(18:1(11Z)/18:4(6Z,9Z,12Z,15Z)/0:0)	0.827276	0.0421741	Group	*	0.141668
Os02g0719600	Cucurbic acid	-0.97301	0.00108284	Group	**	0.00585475
Os02g0719600	LysoPE(16:0/0:0)	-0.632797	0.1775	Group		0.350638
Os02g0719600	L-Agaridoxin	-0.861554	0.027424	Group	*	0.0603446
Os02g0719600	Tricosanoylglycine	-0.924647	0.00830312	Group	**	0.0125805
Os02g0719600	ent-16-epi-16-J1-PhytoP	0.823507	0.0439757	Group	*	0.185266
[truncated: 8,001 more rows]
