# Supplementary material for: Integrated analysis of transcriptome and metabolome reveals molecular mechanisms of salt tolerance in seedlings of upland rice landrace 17SM-19
Source: Front Plant Sci. 2022 Sep 14;13:961445. doi: 10.3389/fpls.2022.961445 (PMC9515574; doi:10.3389/fpls.2022.961445)
Supplement: Supplementary file 3 [file Data_Sheet_2.zip › Other support data/Correlations of top 20 DEGs and top 20 DAMs at 3 DAS.xlsx]

## Sheet: diff_mRNA-diff_metabolite-p0.05
category1	category2	Correlation	Pvalue	Type	Significance	AdjPvalue	red
Os12g0274700	Rhamnocitrin 3-(5'''-ferulylapiosyl)-(1->2)-glucoside	0.896906	0.0153948	Group	*	0.0315059	red
Os12g0274700	Vidarabine	0.969923	0.00134335	Group	**	0.00432501	red
Os12g0274700	Porson	0.952094	0.00338746	Group	**	0.0111115	red
Os12g0274700	C16 Sphinganine	0.925029	0.00822018	Group	**	0.0165979	red
Os12g0274700	Isopalmitic acid	0.986245	0.000282509	Group	***	0.00188339	red
Os12g0274700	Armillaripin	0.908254	0.0122399	Group	*	0.0312503	red
Os12g0274700	Isovitexin 2''-O-(6'''-(E)-p-coumaroyl)glucoside	0.866692	0.0254722	Group	*	0.0574551	red
Os12g0274700	Aflatoxin B2a	0.897086	0.0153419	Group	*	0.022012	red
Os12g0274700	16-F1t-PhytoP	0.97543	0.000898139	Group	***	0.00219919	red
Os12g0274700	N-stearoyl valine	0.989524	0.000164033	Group	***	0.00133	red
Os12g0274700	Safingol ( L-threo-sphinganine)	0.942303	0.00489731	Group	**	0.0174526	red
Os12g0274700	9-hydroxy-10E,14Z-octadecadien-12-ynoic acid	0.979377	0.000633563	Group	***	0.00156179	red
Os12g0274700	Tibouchinin	0.947357	0.00408395	Group	**	0.00839197	red
Os12g0274700	3,4,5-trihydroxy-6-[(2-oxo-2H-chromen-3-yl)oxy]oxane-2-carboxylic acid	0.978455	0.000691292	Group	***	0.00197512	red
Os12g0274700	12,13,15-trihydroxy-9E-octadecenoic acid	0.958807	0.00251036	Group	**	0.00557857	red
Os12g0274700	16-epi-16-F1t-PhytoP	0.968883	0.00143731	Group	**	0.00319403	red
Os12g0274700	Adenosine	0.966139	0.00170048	Group	**	0.00425121	red
Os01g0720500	Rhamnocitrin 3-(5'''-ferulylapiosyl)-(1->2)-glucoside	0.908986	0.0120483	Group	*	0.0315059	red
Os01g0720500	Vidarabine	0.976797	0.000801296	Group	***	0.00400648	red
Os01g0720500	Porson	0.956315	0.0028209	Group	**	0.0111115	red
Os01g0720500	C16 Sphinganine	0.932287	0.0067224	Group	**	0.0165979	red
Os01g0720500	Isopalmitic acid	0.981064	0.000534472	Group	***	0.00247408	red
Os01g0720500	Armillaripin	0.918275	0.0097456	Group	**	0.0312503	red
Os01g0720500	Isovitexin 2''-O-(6'''-(E)-p-coumaroyl)glucoside	0.873388	0.023031	Group	*	0.0574551	red
Os01g0720500	Aflatoxin B2a	0.90223	0.0138712	Group	*	0.022012	red
Os01g0720500	16-F1t-PhytoP	0.98249	0.00045722	Group	***	0.00197289	red
Os01g0720500	N-stearoyl valine	0.98639	0.000276586	Group	***	0.00133	red
Os01g0720500	Safingol ( L-threo-sphinganine)	0.928758	0.00743237	Group	**	0.0174526	red
Os01g0720500	9-hydroxy-10E,14Z-octadecadien-12-ynoic acid	0.985687	0.000305809	Group	***	0.00152904	red
Os01g0720500	Tibouchinin	0.959309	0.00244991	Group	**	0.00839197	red
Os01g0720500	3,4,5-trihydroxy-6-[(2-oxo-2H-chromen-3-yl)oxy]oxane-2-carboxylic acid	0.98118	0.000527968	Group	***	0.00175989	red
Os01g0720500	12,13,15-trihydroxy-9E-octadecenoic acid	0.968294	0.00149199	Group	**	0.00497329	red
Os01g0720500	16-epi-16-F1t-PhytoP	0.976486	0.000822886	Group	***	0.00319403	red
Os01g0720500	Adenosine	0.966971	0.00161837	Group	**	0.00425121	red
Os08g0460000	Vidarabine	0.967126	0.00160329	Group	**	0.00432501	red
Os08g0460000	Isopalmitic acid	0.871832	0.0235877	Group	*	0.0262086	red
Os08g0460000	16-F1t-PhytoP	0.890257	0.0174045	Group	*	0.0193384	red
Os08g0460000	N-stearoyl valine	0.963357	0.00198944	Group	**	0.00361717	red
Os08g0460000	Safingol ( L-threo-sphinganine)	0.864488	0.0263012	Group	*	0.0328765	red
Os08g0460000	9-hydroxy-10E,14Z-octadecadien-12-ynoic acid	0.902145	0.0138948	Group	*	0.0154387	red
Os08g0460000	Tibouchinin	0.873414	0.0230218	Group	*	0.0270844	red
Os08g0460000	3,4,5-trihydroxy-6-[(2-oxo-2H-chromen-3-yl)oxy]oxane-2-carboxylic acid	0.908009	0.0123042	Group	*	0.0136713	red
Os08g0460000	12,13,15-trihydroxy-9E-octadecenoic acid	0.882292	0.0199672	Group	*	0.0234592	red
Os08g0460000	16-epi-16-F1t-PhytoP	0.887338	0.018324	Group	*	0.0215576	red
Os08g0460000	Adenosine	0.822431	0.0444966	Group	*	0.0444966	red
Os04g0612500	Rhamnocitrin 3-(5'''-ferulylapiosyl)-(1->2)-glucoside	0.89488	0.0159946	Group	*	0.0315059	red
Os04g0612500	Vidarabine	0.987634	0.000228443	Group	***	0.00228443	red
Os04g0612500	Porson	0.898726	0.0148654	Group	*	0.0185818	red
Os04g0612500	C16 Sphinganine	0.881246	0.0203163	Group	*	0.0239015	red
Os04g0612500	Isopalmitic acid	0.941758	0.00498939	Group	**	0.00757026	red
Os04g0612500	Armillaripin	0.849049	0.0324593	Group	*	0.0413513	red
Os04g0612500	Isovitexin 2''-O-(6'''-(E)-p-coumaroyl)glucoside	0.846023	0.0337382	Group	*	0.0595523	red
Os04g0612500	Aflatoxin B2a	0.872193	0.0234581	Group	*	0.0312775	red
Os04g0612500	16-F1t-PhytoP	0.974203	0.000989637	Group	***	0.00219919	red
Os04g0612500	N-stearoyl valine	0.990116	0.000146055	Group	***	0.00133	red
Os04g0612500	Safingol ( L-threo-sphinganine)	0.912936	0.0110403	Group	*	0.0174526	red
Os04g0612500	9-hydroxy-10E,14Z-octadecadien-12-ynoic acid	0.980588	0.000561573	Group	***	0.00156179	red
Os04g0612500	Tibouchinin	0.946907	0.00415341	Group	**	0.00839197	red
Os04g0612500	3,4,5-trihydroxy-6-[(2-oxo-2H-chromen-3-yl)oxy]oxane-2-carboxylic acid	0.991561	0.000106514	Group	***	0.000824834	red
Os04g0612500	12,13,15-trihydroxy-9E-octadecenoic acid	0.968675	0.0014565	Group	**	0.00497329	red
Os04g0612500	16-epi-16-F1t-PhytoP	0.970514	0.00129129	Group	**	0.00319403	red
Os04g0612500	Adenosine	0.943852	0.00464038	Group	**	0.00678424	red
Os06g0336200	Rhamnocitrin 3-(5'''-ferulylapiosyl)-(1->2)-glucoside	0.873822	0.0228769	Group	*	0.0381281	red
Os06g0336200	Vidarabine	0.994685	4.22946e-05	Group	***	0.000845892	red
Os06g0336200	Porson	0.910029	0.0117779	Group	*	0.0157039	red
Os06g0336200	C16 Sphinganine	0.893946	0.0162748	Group	*	0.0203434	red
Os06g0336200	Isopalmitic acid	0.932865	0.00660942	Group	**	0.00881256	red
Os06g0336200	Armillaripin	0.87513	0.0224153	Group	*	0.0393226	red
Os06g0336200	Aflatoxin B2a	0.834673	0.0387402	Group	*	0.0450883	red
Os06g0336200	16-F1t-PhytoP	0.962273	0.00210814	Group	**	0.00383298	red
Os06g0336200	N-stearoyl valine	0.968884	0.00143728	Group	**	0.00287456	red
Os06g0336200	Safingol ( L-threo-sphinganine)	0.888367	0.0179974	Group	*	0.0239965	red
Os06g0336200	9-hydroxy-10E,14Z-octadecadien-12-ynoic acid	0.966983	0.00161722	Group	**	0.0029404	red
Os06g0336200	Tibouchinin	0.947109	0.00412224	Group	**	0.00839197	red
Os06g0336200	3,4,5-trihydroxy-6-[(2-oxo-2H-chromen-3-yl)oxy]oxane-2-carboxylic acid	0.961109	0.00223934	Group	**	0.00344514	red
Os06g0336200	12,13,15-trihydroxy-9E-octadecenoic acid	0.956314	0.00282101	Group	**	0.00564202	red
Os06g0336200	16-epi-16-F1t-PhytoP	0.954641	0.00303954	Group	**	0.00506591	red
Os06g0336200	Adenosine	0.906891	0.0126004	Group	*	0.0157505	red
Os01g0642200	Rhamnocitrin 3-(5'''-ferulylapiosyl)-(1->2)-glucoside	0.842971	0.035051	Group	*	0.0482219	red
Os01g0642200	Vidarabine	0.88761	0.0182376	Group	*	0.0214559	red
Os01g0642200	Porson	0.961074	0.00224331	Group	**	0.0111115	red
Os01g0642200	C16 Sphinganine	0.927422	0.00771028	Group	**	0.0165979	red
Os01g0642200	Isopalmitic acid	0.994782	4.07684e-05	Group	***	0.000815369	red
Os01g0642200	Armillaripin	0.911215	0.0114742	Group	*	0.0312503	red
Os01g0642200	Isovitexin 2''-O-(6'''-(E)-p-coumaroyl)glucoside	0.841411	0.0357314	Group	*	0.0595523	red
Os01g0642200	Aflatoxin B2a	0.897003	0.0153663	Group	*	0.022012	red
Os01g0642200	16-F1t-PhytoP	0.924944	0.00823861	Group	**	0.0102983	red
Os01g0642200	N-stearoyl valine	0.943666	0.00467083	Group	**	0.00718589	red
Os01g0642200	Safingol ( L-threo-sphinganine)	0.952173	0.00337643	Group	**	0.0174526	red
Os01g0642200	9-hydroxy-10E,14Z-octadecadien-12-ynoic acid	0.92673	0.00785612	Group	**	0.00982015	red
Os01g0642200	Tibouchinin	0.885136	0.0190328	Group	*	0.0237909	red
Os01g0642200	3,4,5-trihydroxy-6-[(2-oxo-2H-chromen-3-yl)oxy]oxane-2-carboxylic acid	0.924211	0.00839833	Group	**	0.0104979	red
Os01g0642200	12,13,15-trihydroxy-9E-octadecenoic acid	0.89516	0.0159111	Group	*	0.0198888	red
Os01g0642200	16-epi-16-F1t-PhytoP	0.915066	0.0105144	Group	*	0.013143	red
Os01g0642200	Adenosine	0.957108	0.00272014	Group	**	0.00551055	red
Os01g0357100	Rhamnocitrin 3-(5'''-ferulylapiosyl)-(1->2)-glucoside	0.890502	0.0173283	Group	*	0.0315059	red
Os01g0357100	Vidarabine	0.94584	0.0043206	Group	**	0.00664708	red
Os01g0357100	Porson	0.94864	0.00388904	Group	**	0.0111115	red
Os01g0357100	C16 Sphinganine	0.917084	0.0100276	Group	*	0.0165979	red
Os01g0357100	Isopalmitic acid	0.989017	0.000180271	Group	***	0.00180271	red
Os01g0357100	Armillaripin	0.901546	0.0140626	Group	*	0.0312503	red
Os01g0357100	Isovitexin 2''-O-(6'''-(E)-p-coumaroyl)glucoside	0.875641	0.0222363	Group	*	0.0574551	red
Os01g0357100	Aflatoxin B2a	0.903031	0.0136486	Group	*	0.022012	red
Os01g0357100	16-F1t-PhytoP	0.963869	0.00193457	Group	**	0.00383298	red
Os01g0357100	N-stearoyl valine	0.98291	0.000435593	Group	***	0.00133	red
Os01g0357100	Safingol ( L-threo-sphinganine)	0.947639	0.00404075	Group	**	0.0174526	red
Os01g0357100	9-hydroxy-10E,14Z-octadecadien-12-ynoic acid	0.967782	0.0015403	Group	**	0.0029404	red
Os01g0357100	Tibouchinin	0.93119	0.00693923	Group	**	0.0115654	red
Os01g0357100	Sucrose	0.8179	0.0467215	Group	*	0.119811	red
Os01g0357100	3,4,5-trihydroxy-6-[(2-oxo-2H-chromen-3-yl)oxy]oxane-2-carboxylic acid	0.969565	0.00137532	Group	**	0.00247074	red
Os01g0357100	12,13,15-trihydroxy-9E-octadecenoic acid	0.943661	0.00467174	Group	**	0.0068192	red
Os01g0357100	16-epi-16-F1t-PhytoP	0.958097	0.00259695	Group	**	0.00472172	red
Os01g0357100	Adenosine	0.971464	0.00120981	Group	**	0.00403271	red
Os03g0401300	Genistein 7-O-glucoside-4'-O-apioside	0.86391	0.0265204	Group	*	0.164425	red
Os03g0401300	Rhamnocitrin 3-(5'''-ferulylapiosyl)-(1->2)-glucoside	0.968347	0.00148702	Group	**	0.0297404	red
Os03g0401300	Vidarabine	0.964532	0.00186466	Group	**	0.00432501	red
Os03g0401300	Porson	0.926943	0.00781108	Group	**	0.0136428	red
Os03g0401300	C16 Sphinganine	0.918233	0.00975547	Group	**	0.0165979	red
Os03g0401300	Isopalmitic acid	0.892465	0.0167238	Group	*	0.019675	red
Os03g0401300	Armillaripin	0.933582	0.00647054	Group	**	0.0312503	red
Os03g0401300	Isovitexin 2''-O-(6'''-(E)-p-coumaroyl)glucoside	0.916168	0.0102472	Group	*	0.0574551	red
Os03g0401300	Aflatoxin B2a	0.905012	0.0131055	Group	*	0.022012	red
Os03g0401300	16-F1t-PhytoP	0.983284	0.000416804	Group	***	0.00197289	red
Os03g0401300	N-stearoyl valine	0.918351	0.00972768	Group	**	0.0116735	red
Os03g0401300	9-hydroxy-10E,14Z-octadecadien-12-ynoic acid	0.981488	0.000510847	Group	***	0.00156179	red
Os03g0401300	Tibouchinin	0.996026	2.36628e-05	Group	***	0.000473256	red
Os03g0401300	Sucrose	0.835113	0.0385401	Group	*	0.119811	red
Os03g0401300	3,4,5-trihydroxy-6-[(2-oxo-2H-chromen-3-yl)oxy]oxane-2-carboxylic acid	0.954529	0.00305442	Group	**	0.00436345	red
Os03g0401300	12,13,15-trihydroxy-9E-octadecenoic acid	0.986242	0.000282611	Group	***	0.00497329	red
Os03g0401300	16-epi-16-F1t-PhytoP	0.985449	0.000316067	Group	***	0.00319403	red
Os03g0401300	Adenosine	0.937874	0.00566962	Group	**	0.0075595	red
Os05g0541750	Rhamnocitrin 3-(5'''-ferulylapiosyl)-(1->2)-glucoside	0.901166	0.0141695	Group	*	0.0315059	red
Os05g0541750	Vidarabine	0.983534	0.000404441	Group	***	0.00269627	red
Os05g0541750	Porson	0.916477	0.0101727	Group	*	0.0149947	red
Os05g0541750	C16 Sphinganine	0.906474	0.0127116	Group	*	0.0181594	red
Os05g0541750	Isopalmitic acid	0.947011	0.00413733	Group	**	0.00757026	red
Os05g0541750	Armillaripin	0.866457	0.0255597	Group	*	0.0393226	red
Os05g0541750	Isovitexin 2''-O-(6'''-(E)-p-coumaroyl)glucoside	0.847847	0.0329647	Group	*	0.0595523	red
Os05g0541750	Aflatoxin B2a	0.896859	0.0154084	Group	*	0.022012	red
Os05g0541750	16-F1t-PhytoP	0.981812	0.000493222	Group	***	0.00197289	red
Os05g0541750	N-stearoyl valine	0.983386	0.000411728	Group	***	0.00133	red
Os05g0541750	Safingol ( L-threo-sphinganine)	0.912949	0.0110369	Group	*	0.0174526	red
Os05g0541750	9-hydroxy-10E,14Z-octadecadien-12-ynoic acid	0.986698	0.000264232	Group	***	0.00152904	red
Os05g0541750	Tibouchinin	0.953203	0.00323367	Group	**	0.00839197	red
Os05g0541750	3,4,5-trihydroxy-6-[(2-oxo-2H-chromen-3-yl)oxy]oxane-2-carboxylic acid	0.997273	1.11476e-05	Group	***	0.000222952	red
Os05g0541750	12,13,15-trihydroxy-9E-octadecenoic acid	0.977	0.000787427	Group	***	0.00497329	red
Os05g0541750	16-epi-16-F1t-PhytoP	0.97718	0.000775199	Group	***	0.00319403	red
Os05g0541750	Adenosine	0.95683	0.00275527	Group	**	0.00551055	red
Os03g0782200	Genistein 7-O-glucoside-4'-O-apioside	0.877428	0.0216151	Group	*	0.164425	red
Os03g0782200	Rhamnocitrin 3-(5'''-ferulylapiosyl)-(1->2)-glucoside	0.951287	0.00350163	Group	**	0.0315059	red
Os03g0782200	Vidarabine	0.877008	0.0217603	Group	*	0.0241781	red
Os03g0782200	Porson	0.960206	0.00234385	Group	**	0.0111115	red
Os03g0782200	C16 Sphinganine	0.938934	0.00547967	Group	**	0.0165979	red
Os03g0782200	Isopalmitic acid	0.940757	0.00516072	Group	**	0.00757026	red
Os03g0782200	Armillaripin	0.949052	0.0038274	Group	**	0.0312503	red
Os03g0782200	Isovitexin 2''-O-(6'''-(E)-p-coumaroyl)glucoside	0.956849	0.00275284	Group	**	0.0550567	red
Os03g0782200	Aflatoxin B2a	0.968479	0.0014747	Group	**	0.022012	red
Os03g0782200	16-F1t-PhytoP	0.957974	0.00261215	Group	**	0.00412529	red
Os03g0782200	N-stearoyl valine	0.904242	0.0133154	Group	*	0.0147949	red
Os03g0782200	Safingol ( L-threo-sphinganine)	0.83729	0.0375581	Group	*	0.0417312	red
Os03g0782200	9-hydroxy-10E,14Z-octadecadien-12-ynoic acid	0.954472	0.00306199	Group	**	0.00471076	red
Os03g0782200	Tibouchinin	0.946633	0.00419598	Group	**	0.00839197	red
Os03g0782200	Sucrose	0.932058	0.00676743	Group	**	0.119811	red
Os03g0782200	3,4,5-trihydroxy-6-[(2-oxo-2H-chromen-3-yl)oxy]oxane-2-carboxylic acid	0.937306	0.00577269	Group	**	0.00769691	red
Os03g0782200	12,13,15-trihydroxy-9E-octadecenoic acid	0.943254	0.00473872	Group	**	0.0068192	red
Os03g0782200	16-epi-16-F1t-PhytoP	0.959912	0.0023784	Group	**	0.00472172	red
Os03g0782200	Adenosine	0.990085	0.000146984	Group	***	0.00293968	red
Os09g0537700	Rhamnocitrin 3-(5'''-ferulylapiosyl)-(1->2)-glucoside	-0.904555	0.0132299	Group	*	0.0315059	blue
Os09g0537700	Vidarabine	-0.96376	0.00194625	Group	**	0.00432501	blue
Os09g0537700	Porson	-0.956408	0.00280902	Group	**	0.0111115	blue
Os09g0537700	C16 Sphinganine	-0.942777	0.00481795	Group	**	0.0165979	blue
Os09g0537700	Isopalmitic acid	-0.978164	0.000710021	Group	***	0.00247408	blue
Os09g0537700	Armillaripin	-0.90821	0.0122515	Group	*	0.0312503	blue
Os09g0537700	Isovitexin 2''-O-(6'''-(E)-p-coumaroyl)glucoside	-0.86567	0.0258548	Group	*	0.0574551	blue
Os09g0537700	Aflatoxin B2a	-0.927319	0.00773178	Group	**	0.022012	blue
Os09g0537700	16-F1t-PhytoP	-0.983579	0.000402274	Group	***	0.00197289	blue
Os09g0537700	N-stearoyl valine	-0.97901	0.00065622	Group	***	0.00158422	blue
Os09g0537700	Safingol ( L-threo-sphinganine)	-0.933757	0.00643694	Group	**	0.0174526	blue
Os09g0537700	9-hydroxy-10E,14Z-octadecadien-12-ynoic acid	-0.986318	0.000279513	Group	***	0.00152904	blue
Os09g0537700	Tibouchinin	-0.952016	0.00339851	Group	**	0.00839197	blue
Os09g0537700	3,4,5-trihydroxy-6-[(2-oxo-2H-chromen-3-yl)oxy]oxane-2-carboxylic acid	-0.990904	0.000123725	Group	***	0.000824834	blue
Os09g0537700	12,13,15-trihydroxy-9E-octadecenoic acid	-0.9713	0.00122375	Group	**	0.00497329	blue
Os09g0537700	16-epi-16-F1t-PhytoP	-0.977118	0.00077942	Group	***	0.00319403	blue
Os09g0537700	Adenosine	-0.979922	0.000600649	Group	***	0.00403271	blue
Os01g0256500	Rhamnocitrin 3-(5'''-ferulylapiosyl)-(1->2)-glucoside	-0.923159	0.00862991	Group	**	0.0315059	blue
Os01g0256500	Vidarabine	-0.972114	0.00115563	Group	**	0.00432501	blue
Os01g0256500	Porson	-0.940925	0.00513178	Group	**	0.011404	blue
Os01g0256500	C16 Sphinganine	-0.913949	0.0107887	Group	*	0.0165979	blue
Os01g0256500	Isopalmitic acid	-0.971143	0.00123708	Group	**	0.00309271	blue
Os01g0256500	Armillaripin	-0.904122	0.0133481	Group	*	0.0312503	blue
Os01g0256500	Isovitexin 2''-O-(6'''-(E)-p-coumaroyl)glucoside	-0.897036	0.0153567	Group	*	0.0574551	blue
Os01g0256500	Aflatoxin B2a	-0.906621	0.0126724	Group	*	0.022012	blue
Os01g0256500	16-F1t-PhytoP	-0.983013	0.000430363	Group	***	0.00197289	blue
Os01g0256500	N-stearoyl valine	-0.987831	0.000221218	Group	***	0.00133	blue
Os01g0256500	Safingol ( L-threo-sphinganine)	-0.918124	0.00978119	Group	**	0.0174526	blue
Os01g0256500	9-hydroxy-10E,14Z-octadecadien-12-ynoic acid	-0.98677	0.000261405	Group	***	0.00152904	blue
Os01g0256500	Tibouchinin	-0.960857	0.00226827	Group	**	0.00839197	blue
Os01g0256500	Sucrose	-0.832747	0.0396209	Group	*	0.119811	blue
Os01g0256500	3,4,5-trihydroxy-6-[(2-oxo-2H-chromen-3-yl)oxy]oxane-2-carboxylic acid	-0.985272	0.000323769	Group	***	0.00129508	blue
Os01g0256500	12,13,15-trihydroxy-9E-octadecenoic acid	-0.970415	0.00129996	Group	**	0.00497329	blue
Os01g0256500	16-epi-16-F1t-PhytoP	-0.980221	0.000582921	Group	***	0.00319403	blue
Os01g0256500	Adenosine	-0.972247	0.00114466	Group	**	0.00403271	blue
Os01g0123900	Rhamnocitrin 3-(5'''-ferulylapiosyl)-(1->2)-glucoside	-0.839882	0.036404	Group	*	0.0482219	blue
Os01g0123900	Vidarabine	-0.917309	0.00997391	Group	**	0.0124674	blue
Os01g0123900	Porson	-0.91514	0.0104963	Group	*	0.0149947	blue
Os01g0123900	C16 Sphinganine	-0.934653	0.0062658	Group	**	0.0165979	blue
Os01g0123900	Isopalmitic acid	-0.919432	0.00947523	Group	**	0.011844	blue
Os01g0123900	Armillaripin	-0.847571	0.033081	Group	*	0.0413513	blue
Os01g0123900	Aflatoxin B2a	-0.919969	0.00935123	Group	**	0.022012	blue
Os01g0123900	16-F1t-PhytoP	-0.946024	0.00429151	Group	**	0.00572201	blue
Os01g0123900	N-stearoyl valine	-0.917526	0.00992247	Group	**	0.0116735	blue
Os01g0123900	Safingol ( L-threo-sphinganine)	-0.896235	0.0155922	Group	*	0.0222745	blue
Os01g0123900	9-hydroxy-10E,14Z-octadecadien-12-ynoic acid	-0.947592	0.00404799	Group	**	0.00539732	blue
Os01g0123900	Tibouchinin	-0.901104	0.0141869	Group	*	0.0189159	blue
Os01g0123900	3,4,5-trihydroxy-6-[(2-oxo-2H-chromen-3-yl)oxy]oxane-2-carboxylic acid	-0.968966	0.00142974	Group	**	0.00247074	blue
Os01g0123900	12,13,15-trihydroxy-9E-octadecenoic acid	-0.94286	0.00480419	Group	**	0.0068192	blue
Os01g0123900	16-epi-16-F1t-PhytoP	-0.935497	0.00610671	Group	**	0.00814228	blue
Os01g0123900	Adenosine	-0.943193	0.00474897	Group	**	0.00678424	blue
Os12g0559200	Vidarabine	-0.861389	0.0274878	Group	*	0.0289345	blue
Os12g0559200	Porson	-0.858226	0.0287249	Group	*	0.0319165	blue
Os12g0559200	C16 Sphinganine	-0.896944	0.0153837	Group	*	0.0203434	blue
Os12g0559200	Isopalmitic acid	-0.849235	0.0323817	Group	*	0.034086	blue
Os12g0559200	Aflatoxin B2a	-0.830674	0.0405795	Group	*	0.0450883	blue
Os12g0559200	16-F1t-PhytoP	-0.867644	0.0251179	Group	*	0.0264399	blue
Os12g0559200	N-stearoyl valine	-0.835754	0.0382498	Group	*	0.040263	blue
Os12g0559200	Safingol ( L-threo-sphinganine)	-0.84449	0.0343946	Group	*	0.0404642	blue
Os12g0559200	9-hydroxy-10E,14Z-octadecadien-12-ynoic acid	-0.868584	0.0247703	Group	*	0.026074	blue
Os12g0559200	Tibouchinin	-0.818391	0.0464779	Group	*	0.0489241	blue
Os12g0559200	3,4,5-trihydroxy-6-[(2-oxo-2H-chromen-3-yl)oxy]oxane-2-carboxylic acid	-0.891245	0.0170984	Group	*	0.0179984	blue
Os12g0559200	12,13,15-trihydroxy-9E-octadecenoic acid	-0.867199	0.0252831	Group	*	0.0266138	blue
Os12g0559200	16-epi-16-F1t-PhytoP	-0.84913	0.0324257	Group	*	0.0341323	blue
Os12g0559200	Adenosine	-0.844352	0.0344541	Group	*	0.0382823	blue
Os05g0247100	Genistein 7-O-glucoside-4'-O-apioside	-0.824272	0.0436071	Group	*	0.164425	blue
Os05g0247100	Rhamnocitrin 3-(5'''-ferulylapiosyl)-(1->2)-glucoside	-0.926115	0.00798673	Group	**	0.0315059	blue
Os05g0247100	Vidarabine	-0.956793	0.00275996	Group	**	0.00551992	blue
Os05g0247100	Porson	-0.952495	0.00333145	Group	**	0.0111115	blue
Os05g0247100	C16 Sphinganine	-0.918301	0.0097395	Group	**	0.0165979	blue
Os05g0247100	Isopalmitic acid	-0.977345	0.00076409	Group	***	0.00247408	blue
Os05g0247100	Armillaripin	-0.924415	0.00835365	Group	**	0.0312503	blue
Os05g0247100	Isovitexin 2''-O-(6'''-(E)-p-coumaroyl)glucoside	-0.91235	0.0111871	Group	*	0.0574551	blue
Os05g0247100	Aflatoxin B2a	-0.906734	0.0126421	Group	*	0.022012	blue
Os05g0247100	16-F1t-PhytoP	-0.975718	0.000877272	Group	***	0.00219919	blue
Os05g0247100	N-stearoyl valine	-0.978119	0.000712897	Group	***	0.00158422	blue
Os05g0247100	Safingol ( L-threo-sphinganine)	-0.911727	0.0113442	Group	*	0.0174526	blue
Os05g0247100	9-hydroxy-10E,14Z-octadecadien-12-ynoic acid	-0.978276	0.000702804	Group	***	0.00156179	blue
Os05g0247100	Tibouchinin	-0.957918	0.00261903	Group	**	0.00839197	blue
Os05g0247100	Sucrose	-0.849795	0.032148	Group	*	0.119811	blue
Os05g0247100	3,4,5-trihydroxy-6-[(2-oxo-2H-chromen-3-yl)oxy]oxane-2-carboxylic acid	-0.968396	0.00148245	Group	**	0.00247074	blue
Os05g0247100	12,13,15-trihydroxy-9E-octadecenoic acid	-0.958857	0.00250428	Group	**	0.00557857	blue
Os05g0247100	16-epi-16-F1t-PhytoP	-0.973227	0.00106557	Group	**	0.00319403	blue
Os05g0247100	Adenosine	-0.972133	0.00115406	Group	**	0.00403271	blue
Os01g0124000	Rhamnocitrin 3-(5'''-ferulylapiosyl)-(1->2)-glucoside	-0.850926	0.0316782	Group	*	0.0482219	blue
Os01g0124000	Vidarabine	-0.934598	0.00627618	Group	**	0.00896597	blue
Os01g0124000	Porson	-0.932579	0.00666515	Group	**	0.0133303	blue
Os01g0124000	C16 Sphinganine	-0.945238	0.00441613	Group	**	0.0165979	blue
Os01g0124000	Isopalmitic acid	-0.939959	0.00529918	Group	**	0.00757026	blue
Os01g0124000	Armillaripin	-0.868522	0.0247931	Group	*	0.0393226	blue
Os01g0124000	Aflatoxin B2a	-0.920309	0.00927297	Group	**	0.022012	blue
Os01g0124000	16-F1t-PhytoP	-0.957416	0.00268144	Group	**	0.00412529	blue
Os01g0124000	N-stearoyl valine	-0.935524	0.00610168	Group	**	0.00813557	blue
Os01g0124000	Safingol ( L-threo-sphinganine)	-0.91299	0.0110268	Group	*	0.0174526	blue
Os01g0124000	9-hydroxy-10E,14Z-octadecadien-12-ynoic acid	-0.959212	0.00246157	Group	**	0.00410262	blue
Os01g0124000	Tibouchinin	-0.915039	0.0105208	Group	*	0.0161859	blue
Os01g0124000	3,4,5-trihydroxy-6-[(2-oxo-2H-chromen-3-yl)oxy]oxane-2-carboxylic acid	-0.975704	0.000878298	Group	***	0.00219574	blue
Os01g0124000	12,13,15-trihydroxy-9E-octadecenoic acid	-0.951509	0.00347008	Group	**	0.00630923	blue
Os01g0124000	16-epi-16-F1t-PhytoP	-0.946458	0.00422333	Group	**	0.00649743	blue
Os01g0124000	Adenosine	-0.95131	0.00349837	Group	**	0.00636068	blue
Os09g0538000	Rhamnocitrin 3-(5'''-ferulylapiosyl)-(1->2)-glucoside	-0.90548	0.0129789	Group	*	0.0315059	blue
Os09g0538000	Vidarabine	-0.953657	0.0031718	Group	**	0.00576691	blue
Os09g0538000	Porson	-0.941487	0.00503543	Group	**	0.011404	blue
Os09g0538000	C16 Sphinganine	-0.919266	0.00951378	Group	**	0.0165979	blue
Os09g0538000	Isopalmitic acid	-0.975876	0.000865928	Group	***	0.00247408	blue
Os09g0538000	Armillaripin	-0.892775	0.0166294	Group	*	0.0332588	blue
Os09g0538000	Isovitexin 2''-O-(6'''-(E)-p-coumaroyl)glucoside	-0.881641	0.0201841	Group	*	0.0574551	blue
Os09g0538000	Aflatoxin B2a	-0.91954	0.00945022	Group	**	0.022012	blue
Os09g0538000	16-F1t-PhytoP	-0.975371	0.000902382	Group	***	0.00219919	blue
Os09g0538000	N-stearoyl valine	-0.982332	0.000465499	Group	***	0.00133	blue
Os09g0538000	Safingol ( L-threo-sphinganine)	-0.934708	0.00625544	Group	**	0.0174526	blue
Os09g0538000	9-hydroxy-10E,14Z-octadecadien-12-ynoic acid	-0.979144	0.000647943	Group	***	0.00156179	blue
Os09g0538000	Tibouchinin	-0.942838	0.00480791	Group	**	0.00874165	blue
Os09g0538000	Sucrose	-0.82845	0.0416197	Group	*	0.119811	blue
Os09g0538000	3,4,5-trihydroxy-6-[(2-oxo-2H-chromen-3-yl)oxy]oxane-2-carboxylic acid	-0.985913	0.000296273	Group	***	0.00129508	blue
Os09g0538000	12,13,15-trihydroxy-9E-octadecenoic acid	-0.961049	0.00224621	Group	**	0.00557857	blue
Os09g0538000	16-epi-16-F1t-PhytoP	-0.971101	0.00124065	Group	**	0.00319403	blue
Os09g0538000	Adenosine	-0.979467	0.000628058	Group	***	0.00403271	blue
Os12g0569500	Rhamnocitrin 3-(5'''-ferulylapiosyl)-(1->2)-glucoside	-0.835031	0.0385775	Group	*	0.0482219	blue
Os12g0569500	Vidarabine	-0.927438	0.00770686	Group	**	0.0102758	blue
Os12g0569500	Porson	-0.925189	0.00818567	Group	**	0.0136428	blue
Os12g0569500	C16 Sphinganine	-0.936726	0.00587883	Group	**	0.0165979	blue
Os12g0569500	Isopalmitic acid	-0.940849	0.00514478	Group	**	0.00757026	blue
Os12g0569500	Armillaripin	-0.85475	0.030114	Group	*	0.0413513	blue
Os12g0569500	Aflatoxin B2a	-0.912177	0.0112307	Group	*	0.022012	blue
Os12g0569500	16-F1t-PhytoP	-0.94853	0.00390552	Group	**	0.00557931	blue
Os12g0569500	N-stearoyl valine	-0.935679	0.00607269	Group	**	0.00813557	blue
Os12g0569500	Safingol ( L-threo-sphinganine)	-0.923318	0.00859465	Group	**	0.0174526	blue
Os12g0569500	9-hydroxy-10E,14Z-octadecadien-12-ynoic acid	-0.951077	0.0035316	Group	**	0.00504515	blue
Os12g0569500	Tibouchinin	-0.901169	0.0141685	Group	*	0.0189159	blue
Os12g0569500	3,4,5-trihydroxy-6-[(2-oxo-2H-chromen-3-yl)oxy]oxane-2-carboxylic acid	-0.971689	0.00119094	Group	**	0.00247074	blue
Os12g0569500	12,13,15-trihydroxy-9E-octadecenoic acid	-0.941026	0.0051144	Group	**	0.0068192	blue
Os12g0569500	16-epi-16-F1t-PhytoP	-0.936747	0.0058749	Group	**	0.00814228	blue
Os12g0569500	Adenosine	-0.946515	0.00421452	Group	**	0.00678424	blue
Os01g0642200	1-O-(2-methoxy-4Z-hexadecenyl)-sn-glycero-3-phosphocholine	-0.814686	0.0483301	Group	*	0.274967	blue
Os12g0247700	C16 Sphinganine	-0.852721	0.0309392	Group	*	0.0325676	blue
Os12g0247700	Aflatoxin B2a	-0.832343	0.0398072	Group	*	0.0450883	blue
Os12g0247700	16-F1t-PhytoP	-0.830143	0.0408268	Group	*	0.0408268	blue
Os12g0247700	Safingol ( L-threo-sphinganine)	-0.812716	0.0493283	Group	*	0.0519246	blue
Os12g0247700	9-hydroxy-10E,14Z-octadecadien-12-ynoic acid	-0.831439	0.0402245	Group	*	0.0402245	blue
Os12g0247700	3,4,5-trihydroxy-6-[(2-oxo-2H-chromen-3-yl)oxy]oxane-2-carboxylic acid	-0.872156	0.0234714	Group	*	0.0234714	blue
Os12g0247700	12,13,15-trihydroxy-9E-octadecenoic acid	-0.833665	0.0391999	Group	*	0.0391999	blue
Os12g0247700	16-epi-16-F1t-PhytoP	-0.814319	0.0485152	Group	*	0.0485152	blue
Os12g0247700	Adenosine	-0.83059	0.0406187	Group	*	0.0427565	blue
Os04g0493600	Vidarabine	-0.951076	0.00353179	Group	**	0.00588632	blue
Os04g0493600	Porson	-0.8899	0.0175157	Group	*	0.0206067	blue
Os04g0493600	C16 Sphinganine	-0.862907	0.0269034	Group	*	0.0298927	blue
Os04g0493600	Isopalmitic acid	-0.949415	0.00377358	Group	**	0.00757026	blue
Os04g0493600	Armillaripin	-0.827538	0.0420498	Group	*	0.0494703	blue
Os04g0493600	16-F1t-PhytoP	-0.899341	0.0146885	Group	*	0.0172806	blue
Os04g0493600	N-stearoyl valine	-0.957904	0.00262079	Group	**	0.00436798	blue
Os04g0493600	Safingol ( L-threo-sphinganine)	-0.948313	0.00393821	Group	**	0.0174526	blue
Os04g0493600	9-hydroxy-10E,14Z-octadecadien-12-ynoic acid	-0.906963	0.0125812	Group	*	0.0148014	blue
Os04g0493600	Tibouchinin	-0.861405	0.0274817	Group	*	0.0305352	blue
Os04g0493600	3,4,5-trihydroxy-6-[(2-oxo-2H-chromen-3-yl)oxy]oxane-2-carboxylic acid	-0.910776	0.0115862	Group	*	0.0136308	blue
Os04g0493600	12,13,15-trihydroxy-9E-octadecenoic acid	-0.87889	0.0211133	Group	*	0.0234592	blue
Os04g0493600	16-epi-16-F1t-PhytoP	-0.882886	0.0197705	Group	*	0.0219673	blue
Os04g0493600	Adenosine	-0.858649	0.0285579	Group	*	0.0335976	blue
