# Supplementary material for: Integrated analysis of transcriptome and metabolome reveals molecular mechanisms of salt tolerance in seedlings of upland rice landrace 17SM-19
Source: Front Plant Sci. 2022 Sep 14;13:961445. doi: 10.3389/fpls.2022.961445 (PMC9515574; doi:10.3389/fpls.2022.961445)
Supplement: Supplementary file 3 [file Data_Sheet_2.zip › Other support data/Correlations of top 20 DEGs and top 20 DAMs at 5 DAS.xlsx]

## Sheet: diff_mRNA-diff_metabolite-p0.05
category1	category2	Correlation	Pvalue	Type	Significance	AdjPvalue	red
Os12g0189300	1-O-(2-methoxy-4Z-hexadecenyl)-sn-glycero-3-phosphocholine	0.819163	0.046096	Group	*	0.082569	red
Os12g0189300	Rhamnocitrin 3-(5'''-ferulylapiosyl)-(1->2)-glucoside	0.944933	0.00446513	Group	**	0.00876194	red
Os12g0189300	Vidarabine	0.956624	0.00278145	Group	**	0.00579499	red
Os12g0189300	Porson	0.935714	0.00606623	Group	**	0.0173321	red
Os12g0189300	Isovitexin 2''-O-(6'''-(E)-p-coumaroyl)glucoside	0.966342	0.00168027	Group	**	0.00840135	red
Os12g0189300	Armillaripin	0.94398	0.00461952	Group	**	0.0184781	red
Os12g0189300	Sucrose	0.882799	0.0197993	Group	*	0.0308386	red
Os12g0189300	N-stearoyl valine	0.985988	0.000293129	Group	***	0.000977098	red
Os12g0189300	Aflatoxin B2a	0.905869	0.012874	Group	*	0.0240016	red
Os12g0189300	16-F1t-PhytoP	0.962893	0.00203984	Group	**	0.00482636	red
Os12g0189300	Tibouchinin	0.962012	0.0021372	Group	**	0.00509	red
Os12g0189300	9-hydroxy-10E,14Z-octadecadien-12-ynoic acid	0.973031	0.00108117	Group	**	0.003518	red
Os12g0189300	3,4,5-trihydroxy-6-[(2-oxo-2H-chromen-3-yl)oxy]oxane-2-carboxylic acid	0.940554	0.00519569	Group	**	0.0143845	red
Os12g0189300	PI(18:4(6Z,9Z,12Z,15Z)/0:0)	0.979023	0.000655461	Group	***	0.00163865	red
Os12g0189300	12,13,15-trihydroxy-9E-octadecenoic acid	0.974155	0.000993341	Group	***	0.00397337	red
Os01g0357100	Rhamnocitrin 3-(5'''-ferulylapiosyl)-(1->2)-glucoside	0.936376	0.00594333	Group	**	0.00990556	red
Os01g0357100	Vidarabine	0.982937	0.000434259	Group	***	0.00207474	red
Os01g0357100	Porson	0.88145	0.0202481	Group	*	0.0311509	red
Os01g0357100	Isovitexin 2''-O-(6'''-(E)-p-coumaroyl)glucoside	0.988747	0.000189225	Group	***	0.0037845	red
Os01g0357100	Armillaripin	0.903622	0.0134856	Group	*	0.0224759	red
Os01g0357100	Sucrose	0.868143	0.0249331	Group	*	0.0327678	red
Os01g0357100	N-stearoyl valine	0.977929	0.000725334	Group	***	0.00130631	red
Os01g0357100	Aflatoxin B2a	0.942993	0.00478211	Group	**	0.0191284	red
Os01g0357100	p-CHLOROPHENYLALANINE	0.862888	0.0269108	Group	*	0.117214	red
Os01g0357100	16-F1t-PhytoP	0.988248	0.000206341	Group	***	0.00206341	red
Os01g0357100	Tibouchinin	0.932802	0.00662167	Group	**	0.00827708	red
Os01g0357100	9-hydroxy-10E,14Z-octadecadien-12-ynoic acid	0.992807	7.74335e-05	Group	***	0.000774335	red
Os01g0357100	3,4,5-trihydroxy-6-[(2-oxo-2H-chromen-3-yl)oxy]oxane-2-carboxylic acid	0.947405	0.00407654	Group	**	0.0143845	red
Os01g0357100	PI(18:4(6Z,9Z,12Z,15Z)/0:0)	0.97302	0.00108203	Group	**	0.00216406	red
Os01g0357100	12,13,15-trihydroxy-9E-octadecenoic acid	0.99462	4.33322e-05	Group	***	0.000866645	red
Os08g0237000	PI(20:1(11Z)/22:6(4Z,7Z,10Z,13Z,16Z,19Z))	0.887548	0.0182571	Group	*	0.101598	red
Os08g0237000	1-O-(2-methoxy-4Z-hexadecenyl)-sn-glycero-3-phosphocholine	0.869725	0.0243517	Group	*	0.082569	red
Os08g0237000	Rhamnocitrin 3-(5'''-ferulylapiosyl)-(1->2)-glucoside	0.985687	0.000305827	Group	***	0.00562907	red
Os08g0237000	Vidarabine	0.946713	0.00418354	Group	**	0.00702713	red
Os08g0237000	Porson	0.852205	0.0311511	Group	*	0.0385077	red
Os08g0237000	Isopalmitic acid	0.852599	0.0309891	Group	*	0.0790609	red
Os08g0237000	Isovitexin 2''-O-(6'''-(E)-p-coumaroyl)glucoside	0.913996	0.0107769	Group	*	0.0161879	red
Os08g0237000	Armillaripin	0.847511	0.0331065	Group	*	0.0389488	red
Os08g0237000	Sucrose	0.973789	0.00102149	Group	**	0.0078836	red
Os08g0237000	N-stearoyl valine	0.986525	0.000271143	Group	***	0.000977098	red
Os08g0237000	Aflatoxin B2a	0.900329	0.0144063	Group	*	0.0240105	red
Os08g0237000	16-F1t-PhytoP	0.922345	0.00881135	Group	**	0.0117485	red
Os08g0237000	Tibouchinin	0.989462	0.000165981	Group	***	0.00331962	red
Os08g0237000	9-hydroxy-10E,14Z-octadecadien-12-ynoic acid	0.930962	0.00698493	Group	**	0.00875595	red
Os08g0237000	3,4,5-trihydroxy-6-[(2-oxo-2H-chromen-3-yl)oxy]oxane-2-carboxylic acid	0.861285	0.0275282	Group	*	0.0305869	red
Os08g0237000	PI(18:4(6Z,9Z,12Z,15Z)/0:0)	0.993216	6.88765e-05	Group	***	0.000688765	red
Os08g0237000	12,13,15-trihydroxy-9E-octadecenoic acid	0.920877	0.00914299	Group	**	0.0114287	red
Os05g0548900	1-O-(2-methoxy-4Z-hexadecenyl)-sn-glycero-3-phosphocholine	0.923829	0.00848196	Group	**	0.082569	red
Os05g0548900	Rhamnocitrin 3-(5'''-ferulylapiosyl)-(1->2)-glucoside	0.922638	0.0087458	Group	**	0.0116611	red
Os05g0548900	Vidarabine	0.881661	0.0201776	Group	*	0.0201776	red
Os05g0548900	Porson	0.944992	0.0044556	Group	**	0.0173321	red
Os05g0548900	Isovitexin 2''-O-(6'''-(E)-p-coumaroyl)glucoside	0.88235	0.019948	Group	*	0.0209979	red
Os05g0548900	Armillaripin	0.926944	0.00781087	Group	**	0.0195272	red
Os05g0548900	Sucrose	0.89794	0.015093	Group	*	0.0308386	red
Os05g0548900	N-stearoyl valine	0.964544	0.00186344	Group	**	0.00266206	red
Os05g0548900	Aflatoxin B2a	0.833294	0.0393701	Group	*	0.0414422	red
Os05g0548900	16-F1t-PhytoP	0.880648	0.0205172	Group	*	0.0215971	red
Os05g0548900	Tibouchinin	0.967241	0.00159216	Group	**	0.00509	red
Os05g0548900	9-hydroxy-10E,14Z-octadecadien-12-ynoic acid	0.897498	0.0152215	Group	*	0.0160226	red
Os05g0548900	3,4,5-trihydroxy-6-[(2-oxo-2H-chromen-3-yl)oxy]oxane-2-carboxylic acid	0.889724	0.0175707	Group	*	0.0230979	red
Os05g0548900	PI(18:4(6Z,9Z,12Z,15Z)/0:0)	0.948921	0.00384697	Group	**	0.00452585	red
Os05g0548900	12,13,15-trihydroxy-9E-octadecenoic acid	0.88974	0.0175658	Group	*	0.0175658	red
Os09g0537700	PI(20:1(11Z)/22:6(4Z,7Z,10Z,13Z,16Z,19Z))	-0.816633	0.0473524	Group	*	0.101598	blue
Os09g0537700	Rhamnocitrin 3-(5'''-ferulylapiosyl)-(1->2)-glucoside	-0.955458	0.00293181	Group	**	0.0076798	blue
Os09g0537700	Vidarabine	-0.92728	0.00774004	Group	**	0.00967505	blue
Os09g0537700	Porson	-0.876782	0.0218387	Group	*	0.0311981	blue
Os09g0537700	Isovitexin 2''-O-(6'''-(E)-p-coumaroyl)glucoside	-0.97848	0.000689677	Group	***	0.00461897	blue
Os09g0537700	Armillaripin	-0.895758	0.0157333	Group	*	0.0242051	blue
Os09g0537700	Sucrose	-0.836913	0.0377274	Group	*	0.0443852	blue
Os09g0537700	N-stearoyl valine	-0.949411	0.00377411	Group	**	0.00503215	blue
Os09g0537700	Aflatoxin B2a	-0.858845	0.0284807	Group	*	0.0316452	blue
Os09g0537700	16-F1t-PhytoP	-0.933951	0.00639964	Group	**	0.00928204	blue
Os09g0537700	Tibouchinin	-0.937192	0.00579333	Group	**	0.00772445	blue
Os09g0537700	9-hydroxy-10E,14Z-octadecadien-12-ynoic acid	-0.94503	0.00444945	Group	**	0.00699231	blue
Os09g0537700	3,4,5-trihydroxy-6-[(2-oxo-2H-chromen-3-yl)oxy]oxane-2-carboxylic acid	-0.886855	0.0184784	Group	*	0.0230979	blue
Os09g0537700	PI(18:4(6Z,9Z,12Z,15Z)/0:0)	-0.957349	0.00268989	Group	**	0.00358652	blue
Os09g0537700	12,13,15-trihydroxy-9E-octadecenoic acid	-0.957655	0.00265168	Group	**	0.00487772	blue
Os01g0256500	1-O-(2-methoxy-4Z-hexadecenyl)-sn-glycero-3-phosphocholine	-0.823662	0.043901	Group	*	0.082569	blue
Os01g0256500	Rhamnocitrin 3-(5'''-ferulylapiosyl)-(1->2)-glucoside	-0.942771	0.00481907	Group	**	0.00876194	blue
Os01g0256500	Vidarabine	-0.987874	0.000219686	Group	***	0.00207474	blue
Os01g0256500	Porson	-0.882031	0.0200541	Group	*	0.0311509	blue
Os01g0256500	Isopalmitic acid	-0.873683	0.0229262	Group	*	0.0790609	blue
Os01g0256500	Isovitexin 2''-O-(6'''-(E)-p-coumaroyl)glucoside	-0.945129	0.00443367	Group	**	0.0098526	blue
Os01g0256500	Armillaripin	-0.890056	0.0174671	Group	*	0.024953	blue
Os01g0256500	Sucrose	-0.935913	0.00602902	Group	**	0.0172258	blue
Os01g0256500	N-stearoyl valine	-0.994539	4.46514e-05	Group	***	0.000419114	blue
Os01g0256500	Aflatoxin B2a	-0.958219	0.00258201	Group	**	0.0191284	blue
Os01g0256500	p-CHLOROPHENYLALANINE	-0.820029	0.0456697	Group	*	0.117214	blue
Os01g0256500	16-F1t-PhytoP	-0.978459	0.000691021	Group	***	0.00345511	blue
Os01g0256500	Tibouchinin	-0.958781	0.00251345	Group	**	0.00509	blue
Os01g0256500	9-hydroxy-10E,14Z-octadecadien-12-ynoic acid	-0.982083	0.000478626	Group	***	0.00239313	blue
Os01g0256500	3,4,5-trihydroxy-6-[(2-oxo-2H-chromen-3-yl)oxy]oxane-2-carboxylic acid	-0.934535	0.00628814	Group	**	0.0143845	blue
Os01g0256500	PI(18:4(6Z,9Z,12Z,15Z)/0:0)	-0.988033	0.000213972	Group	***	0.00106986	blue
Os01g0256500	12,13,15-trihydroxy-9E-octadecenoic acid	-0.971673	0.00119225	Group	**	0.00397416	blue
Os04g0683700	PI(20:1(11Z)/22:6(4Z,7Z,10Z,13Z,16Z,19Z))	-0.839305	0.0366594	Group	*	0.101598	blue
Os04g0683700	1-O-(2-methoxy-4Z-hexadecenyl)-sn-glycero-3-phosphocholine	-0.84014	0.0362901	Group	*	0.082569	blue
Os04g0683700	Rhamnocitrin 3-(5'''-ferulylapiosyl)-(1->2)-glucoside	-0.957372	0.00268693	Group	**	0.0076798	blue
Os04g0683700	Vidarabine	-0.968414	0.0014808	Group	**	0.00423085	blue
Os04g0683700	Isopalmitic acid	-0.889439	0.01766	Group	*	0.0790609	blue
Os04g0683700	Isovitexin 2''-O-(6'''-(E)-p-coumaroyl)glucoside	-0.904103	0.0133535	Group	*	0.0166918	blue
Os04g0683700	Sucrose	-0.977545	0.000750651	Group	***	0.0078836	blue
Os04g0683700	N-stearoyl valine	-0.980311	0.000577659	Group	***	0.00130631	blue
Os04g0683700	Aflatoxin B2a	-0.943117	0.00476143	Group	**	0.0191284	blue
Os04g0683700	16-F1t-PhytoP	-0.939823	0.00532287	Group	**	0.00887145	blue
Os04g0683700	Tibouchinin	-0.960188	0.00234591	Group	**	0.00509	blue
Os04g0683700	9-hydroxy-10E,14Z-octadecadien-12-ynoic acid	-0.942319	0.00489462	Group	**	0.00699231	blue
Os04g0683700	3,4,5-trihydroxy-6-[(2-oxo-2H-chromen-3-yl)oxy]oxane-2-carboxylic acid	-0.871557	0.0236871	Group	*	0.0278671	blue
Os04g0683700	PI(18:4(6Z,9Z,12Z,15Z)/0:0)	-0.982291	0.000467639	Group	***	0.00133611	blue
Os04g0683700	12,13,15-trihydroxy-9E-octadecenoic acid	-0.925404	0.00813935	Group	**	0.0108525	blue
Os11g0704500	1-O-(2-methoxy-4Z-hexadecenyl)-sn-glycero-3-phosphocholine	-0.838432	0.0370475	Group	*	0.082569	blue
Os11g0704500	Rhamnocitrin 3-(5'''-ferulylapiosyl)-(1->2)-glucoside	-0.914642	0.010618	Group	*	0.0132725	blue
Os11g0704500	Vidarabine	-0.940906	0.00513495	Group	**	0.00771403	blue
Os11g0704500	Porson	-0.965321	0.00178313	Group	**	0.0173321	blue
Os11g0704500	Isopalmitic acid	-0.836117	0.0380859	Group	*	0.0790609	blue
Os11g0704500	Isovitexin 2''-O-(6'''-(E)-p-coumaroyl)glucoside	-0.920952	0.00912601	Group	**	0.01521	blue
Os11g0704500	Armillaripin	-0.965502	0.00176461	Group	**	0.0120203	blue
Os11g0704500	Sucrose	-0.887449	0.0182888	Group	*	0.0308386	blue
Os11g0704500	N-stearoyl valine	-0.977053	0.000783785	Group	***	0.00130631	blue
Os11g0704500	Aflatoxin B2a	-0.890128	0.0174446	Group	*	0.0245945	blue
Os11g0704500	16-F1t-PhytoP	-0.946656	0.00419255	Group	**	0.00762282	blue
Os11g0704500	Tibouchinin	-0.959094	0.0024757	Group	**	0.00509	blue
Os11g0704500	9-hydroxy-10E,14Z-octadecadien-12-ynoic acid	-0.956903	0.00274597	Group	**	0.00499268	blue
Os11g0704500	3,4,5-trihydroxy-6-[(2-oxo-2H-chromen-3-yl)oxy]oxane-2-carboxylic acid	-0.932572	0.00666656	Group	**	0.0143845	blue
Os11g0704500	PI(18:4(6Z,9Z,12Z,15Z)/0:0)	-0.967837	0.00153505	Group	**	0.002791	blue
Os11g0704500	12,13,15-trihydroxy-9E-octadecenoic acid	-0.953489	0.00319464	Group	**	0.00532441	blue
Os01g0124000	Rhamnocitrin 3-(5'''-ferulylapiosyl)-(1->2)-glucoside	-0.949189	0.00380699	Group	**	0.00845999	blue
Os01g0124000	Vidarabine	-0.981346	0.000518685	Group	***	0.00207474	blue
Os01g0124000	Porson	-0.892342	0.0167614	Group	*	0.0304752	blue
Os01g0124000	Isopalmitic acid	-0.82453	0.0434835	Group	*	0.0790609	blue
Os01g0124000	Isovitexin 2''-O-(6'''-(E)-p-coumaroyl)glucoside	-0.978431	0.000692846	Group	***	0.00461897	blue
Os01g0124000	Armillaripin	-0.912485	0.0111531	Group	*	0.0223063	blue
Os01g0124000	Sucrose	-0.884483	0.0192455	Group	*	0.0308386	blue
Os01g0124000	N-stearoyl valine	-0.979197	0.000644615	Group	***	0.00130631	blue
Os01g0124000	Aflatoxin B2a	-0.929975	0.00718359	Group	**	0.0201169	blue
Os01g0124000	p-CHLOROPHENYLALANINE	-0.834839	0.0386644	Group	*	0.117214	blue
Os01g0124000	16-F1t-PhytoP	-0.982752	0.000443663	Group	***	0.00295775	blue
Os01g0124000	Tibouchinin	-0.948659	0.00388621	Group	**	0.00597878	blue
Os01g0124000	9-hydroxy-10E,14Z-octadecadien-12-ynoic acid	-0.987877	0.000219576	Group	***	0.00146384	blue
Os01g0124000	3,4,5-trihydroxy-6-[(2-oxo-2H-chromen-3-yl)oxy]oxane-2-carboxylic acid	-0.928442	0.00749771	Group	**	0.0143845	blue
Os01g0124000	PI(18:4(6Z,9Z,12Z,15Z)/0:0)	-0.982745	0.000444024	Group	***	0.00133611	blue
Os01g0124000	12,13,15-trihydroxy-9E-octadecenoic acid	-0.990961	0.000122192	Group	***	0.00122192	blue
Os12g0569500	PI(20:1(11Z)/22:6(4Z,7Z,10Z,13Z,16Z,19Z))	-0.907284	0.0124958	Group	*	0.101598	blue
Os12g0569500	Rhamnocitrin 3-(5'''-ferulylapiosyl)-(1->2)-glucoside	-0.980565	0.000562907	Group	***	0.00562907	blue
Os12g0569500	Vidarabine	-0.930327	0.00711234	Group	**	0.00948311	blue
Os12g0569500	Isopalmitic acid	-0.816436	0.0474512	Group	*	0.0790853	blue
Os12g0569500	Isovitexin 2''-O-(6'''-(E)-p-coumaroyl)glucoside	-0.904358	0.0132837	Group	*	0.0166918	blue
Os12g0569500	Sucrose	-0.947228	0.00410391	Group	**	0.0164156	blue
Os12g0569500	N-stearoyl valine	-0.9393	0.00541493	Group	**	0.0060071	blue
Os12g0569500	Aflatoxin B2a	-0.883651	0.019518	Group	*	0.0245945	blue
Os12g0569500	16-F1t-PhytoP	-0.895293	0.0158713	Group	*	0.0176348	blue
Os12g0569500	Tibouchinin	-0.941628	0.00501156	Group	**	0.00715937	blue
Os12g0569500	9-hydroxy-10E,14Z-octadecadien-12-ynoic acid	-0.899071	0.014766	Group	*	0.0160226	blue
Os12g0569500	PI(18:4(6Z,9Z,12Z,15Z)/0:0)	-0.962011	0.00213737	Group	**	0.00328827	blue
Os12g0569500	12,13,15-trihydroxy-9E-octadecenoic acid	-0.893063	0.0165419	Group	*	0.0174125	blue
Os08g0434100	1-O-(2-methoxy-4Z-hexadecenyl)-sn-glycero-3-phosphocholine	-0.910511	0.0116541	Group	*	0.082569	blue
Os08g0434100	Rhamnocitrin 3-(5'''-ferulylapiosyl)-(1->2)-glucoside	-0.924017	0.00844077	Group	**	0.0116611	blue
Os08g0434100	Vidarabine	-0.939386	0.00539982	Group	**	0.00771403	blue
Os08g0434100	Porson	-0.843881	0.0346569	Group	*	0.0385077	blue
Os08g0434100	Isopalmitic acid	-0.872037	0.0235142	Group	*	0.0790609	blue
Os08g0434100	Isovitexin 2''-O-(6'''-(E)-p-coumaroyl)glucoside	-0.868702	0.0247272	Group	*	0.0247272	blue
Os08g0434100	Armillaripin	-0.83096	0.0404467	Group	*	0.0449408	blue
Os08g0434100	Sucrose	-0.971789	0.00118254	Group	**	0.0078836	blue
Os08g0434100	N-stearoyl valine	-0.978164	0.000710033	Group	***	0.00130631	blue
Os08g0434100	Aflatoxin B2a	-0.926424	0.00792098	Group	**	0.0201169	blue
Os08g0434100	16-F1t-PhytoP	-0.915187	0.0104849	Group	*	0.0123352	blue
Os08g0434100	Tibouchinin	-0.955125	0.00297545	Group	**	0.00533194	blue
Os08g0434100	9-hydroxy-10E,14Z-octadecadien-12-ynoic acid	-0.920871	0.00914448	Group	**	0.0107582	blue
Os08g0434100	3,4,5-trihydroxy-6-[(2-oxo-2H-chromen-3-yl)oxy]oxane-2-carboxylic acid	-0.886958	0.0184455	Group	*	0.0230979	blue
Os08g0434100	PI(18:4(6Z,9Z,12Z,15Z)/0:0)	-0.963342	0.00199113	Group	**	0.00328827	blue
Os08g0434100	12,13,15-trihydroxy-9E-octadecenoic acid	-0.896954	0.0153806	Group	*	0.0170896	blue
Os03g0820500	1-O-(2-methoxy-4Z-hexadecenyl)-sn-glycero-3-phosphocholine	-0.854866	0.0300674	Group	*	0.082569	blue
Os03g0820500	Rhamnocitrin 3-(5'''-ferulylapiosyl)-(1->2)-glucoside	-0.954398	0.00307192	Group	**	0.0076798	blue
Os03g0820500	Vidarabine	-0.946503	0.00421628	Group	**	0.00702713	blue
Os03g0820500	Porson	-0.937032	0.00582258	Group	**	0.0173321	blue
Os03g0820500	Isovitexin 2''-O-(6'''-(E)-p-coumaroyl)glucoside	-0.949909	0.0037008	Group	**	0.00943249	blue
Os03g0820500	Armillaripin	-0.937965	0.00565317	Group	**	0.0188439	blue
Os03g0820500	Sucrose	-0.904798	0.0131638	Group	*	0.0308386	blue
Os03g0820500	N-stearoyl valine	-0.989724	0.000157858	Group	***	0.000789288	blue
Os03g0820500	Aflatoxin B2a	-0.895079	0.0159352	Group	*	0.0245156	blue
Os03g0820500	16-F1t-PhytoP	-0.947518	0.00405925	Group	**	0.00762282	blue
Os03g0820500	Tibouchinin	-0.975954	0.000860363	Group	***	0.00509	blue
Os03g0820500	9-hydroxy-10E,14Z-octadecadien-12-ynoic acid	-0.959202	0.00246272	Group	**	0.00492545	blue
Os03g0820500	3,4,5-trihydroxy-6-[(2-oxo-2H-chromen-3-yl)oxy]oxane-2-carboxylic acid	-0.926469	0.0079115	Group	**	0.0143845	blue
Os03g0820500	PI(18:4(6Z,9Z,12Z,15Z)/0:0)	-0.983128	0.00042458	Group	***	0.00133611	blue
Os03g0820500	12,13,15-trihydroxy-9E-octadecenoic acid	-0.957406	0.00268275	Group	**	0.00487772	blue
Os12g0628600	1-O-(2-methoxy-4Z-hexadecenyl)-sn-glycero-3-phosphocholine	-0.829213	0.0412616	Group	*	0.082569	blue
Os12g0628600	Rhamnocitrin 3-(5'''-ferulylapiosyl)-(1->2)-glucoside	-0.837419	0.0375002	Group	*	0.0416669	blue
Os12g0628600	Vidarabine	-0.89881	0.0148409	Group	*	0.0164899	blue
Os12g0628600	Porson	-0.974879	0.000938644	Group	***	0.0173321	blue
Os12g0628600	Isovitexin 2''-O-(6'''-(E)-p-coumaroyl)glucoside	-0.889897	0.0175165	Group	*	0.0194628	blue
Os12g0628600	Armillaripin	-0.973132	0.0010731	Group	**	0.0120203	blue
Os12g0628600	Sucrose	-0.813023	0.0491722	Group	*	0.0517602	blue
Os12g0628600	N-stearoyl valine	-0.940626	0.00518324	Group	**	0.0060071	blue
Os12g0628600	Aflatoxin B2a	-0.863613	0.0266336	Group	*	0.0313336	blue
Os12g0628600	16-F1t-PhytoP	-0.919642	0.00942655	Group	**	0.0117832	blue
Os12g0628600	Tibouchinin	-0.901723	0.0140129	Group	*	0.0155699	blue
Os12g0628600	9-hydroxy-10E,14Z-octadecadien-12-ynoic acid	-0.930862	0.00700476	Group	**	0.00875595	blue
Os12g0628600	3,4,5-trihydroxy-6-[(2-oxo-2H-chromen-3-yl)oxy]oxane-2-carboxylic acid	-0.94968	0.00373442	Group	**	0.0143845	blue
Os12g0628600	PI(18:4(6Z,9Z,12Z,15Z)/0:0)	-0.912047	0.0112634	Group	*	0.0118562	blue
Os12g0628600	12,13,15-trihydroxy-9E-octadecenoic acid	-0.925899	0.00803292	Group	**	0.0108525	blue
Os08g0478700	1-O-(2-methoxy-4Z-hexadecenyl)-sn-glycero-3-phosphocholine	-0.834304	0.038908	Group	*	0.082569	blue
Os08g0478700	Rhamnocitrin 3-(5'''-ferulylapiosyl)-(1->2)-glucoside	-0.956336	0.00281815	Group	**	0.0076798	blue
Os08g0478700	Vidarabine	-0.984353	0.000365318	Group	***	0.00207474	blue
Os08g0478700	Porson	-0.844799	0.0342619	Group	*	0.0385077	blue
Os08g0478700	Isopalmitic acid	-0.863378	0.0267234	Group	*	0.0790609	blue
Os08g0478700	Isovitexin 2''-O-(6'''-(E)-p-coumaroyl)glucoside	-0.942046	0.00494065	Group	**	0.0098813	blue
Os08g0478700	Armillaripin	-0.851188	0.0315698	Group	*	0.0389488	blue
Os08g0478700	Sucrose	-0.952521	0.00332794	Group	**	0.0164156	blue
Os08g0478700	N-stearoyl valine	-0.993519	6.28672e-05	Group	***	0.000419114	blue
Os08g0478700	Aflatoxin B2a	-0.959402	0.00243887	Group	**	0.0191284	blue
Os08g0478700	p-CHLOROPHENYLALANINE	-0.833256	0.0393874	Group	*	0.117214	blue
Os08g0478700	16-F1t-PhytoP	-0.967624	0.0015553	Group	**	0.00482636	blue
Os08g0478700	Tibouchinin	-0.960287	0.00233433	Group	**	0.00509	blue
Os08g0478700	9-hydroxy-10E,14Z-octadecadien-12-ynoic acid	-0.970973	0.00125161	Group	**	0.003518	blue
Os08g0478700	3,4,5-trihydroxy-6-[(2-oxo-2H-chromen-3-yl)oxy]oxane-2-carboxylic acid	-0.916185	0.0102431	Group	*	0.0170719	blue
Os08g0478700	PI(18:4(6Z,9Z,12Z,15Z)/0:0)	-0.988554	0.00019575	Group	***	0.00106986	blue
Os08g0478700	12,13,15-trihydroxy-9E-octadecenoic acid	-0.958226	0.00258117	Group	**	0.00487772	blue
Os11g0454300	PI(20:1(11Z)/22:6(4Z,7Z,10Z,13Z,16Z,19Z))	-0.882621	0.019858	Group	*	0.101598	blue
Os11g0454300	Rhamnocitrin 3-(5'''-ferulylapiosyl)-(1->2)-glucoside	-0.975738	0.000875798	Group	***	0.00583865	blue
Os11g0454300	Vidarabine	-0.882356	0.019946	Group	*	0.0201776	blue
Os11g0454300	Porson	-0.848019	0.0328919	Group	*	0.0385077	blue
Os11g0454300	Isovitexin 2''-O-(6'''-(E)-p-coumaroyl)glucoside	-0.938804	0.00550278	Group	**	0.0100051	blue
Os11g0454300	Armillaripin	-0.852413	0.0310655	Group	*	0.0389488	blue
Os11g0454300	Sucrose	-0.864717	0.0262142	Group	*	0.0327678	blue
Os11g0454300	N-stearoyl valine	-0.938332	0.00558715	Group	**	0.0060071	blue
Os11g0454300	16-F1t-PhytoP	-0.876914	0.0217928	Group	*	0.0217928	blue
Os11g0454300	Tibouchinin	-0.953456	0.00319916	Group	**	0.00533194	blue
Os11g0454300	9-hydroxy-10E,14Z-octadecadien-12-ynoic acid	-0.892489	0.0167167	Group	*	0.0167167	blue
Os11g0454300	3,4,5-trihydroxy-6-[(2-oxo-2H-chromen-3-yl)oxy]oxane-2-carboxylic acid	-0.828872	0.0414213	Group	*	0.0436014	blue
Os11g0454300	PI(18:4(6Z,9Z,12Z,15Z)/0:0)	-0.950269	0.0036483	Group	**	0.00452585	blue
Os11g0454300	12,13,15-trihydroxy-9E-octadecenoic acid	-0.901882	0.0139683	Group	*	0.0164333	blue
Os04g0493600	Rhamnocitrin 3-(5'''-ferulylapiosyl)-(1->2)-glucoside	-0.929923	0.00719418	Group	**	0.011068	blue
Os04g0493600	Vidarabine	-0.959278	0.00245362	Group	**	0.00579499	blue
Os04g0493600	Porson	-0.95078	0.00357428	Group	**	0.0173321	blue
Os04g0493600	Isopalmitic acid	-0.831893	0.0400147	Group	*	0.0790609	blue
Os04g0493600	Isovitexin 2''-O-(6'''-(E)-p-coumaroyl)glucoside	-0.949812	0.00371499	Group	**	0.00943249	blue
Os04g0493600	Armillaripin	-0.959694	0.00240406	Group	**	0.0120203	blue
Os04g0493600	Sucrose	-0.882058	0.0200451	Group	*	0.0308386	blue
Os04g0493600	N-stearoyl valine	-0.980626	0.000559411	Group	***	0.00130631	blue
Os04g0493600	Aflatoxin B2a	-0.904661	0.0132009	Group	*	0.0240016	blue
Os04g0493600	16-F1t-PhytoP	-0.965847	0.0017297	Group	**	0.00482636	blue
Os04g0493600	Tibouchinin	-0.958522	0.002545	Group	**	0.00509	blue
Os04g0493600	9-hydroxy-10E,14Z-octadecadien-12-ynoic acid	-0.97455	0.000963343	Group	***	0.003518	blue
Os04g0493600	3,4,5-trihydroxy-6-[(2-oxo-2H-chromen-3-yl)oxy]oxane-2-carboxylic acid	-0.93719	0.00579382	Group	**	0.0143845	blue
Os04g0493600	PI(18:4(6Z,9Z,12Z,15Z)/0:0)	-0.976942	0.00079138	Group	***	0.00175862	blue
Os04g0493600	12,13,15-trihydroxy-9E-octadecenoic acid	-0.975382	0.000901612	Group	***	0.00397337	blue
Os04g0493400	Rhamnocitrin 3-(5'''-ferulylapiosyl)-(1->2)-glucoside	-0.891141	0.0171304	Group	*	0.0201534	blue
Os04g0493400	Vidarabine	-0.982891	0.000436555	Group	***	0.00207474	blue
Os04g0493400	Porson	-0.910469	0.0116649	Group	*	0.0291621	blue
Os04g0493400	Isopalmitic acid	-0.843915	0.0346425	Group	*	0.0790609	blue
Os04g0493400	Isovitexin 2''-O-(6'''-(E)-p-coumaroyl)glucoside	-0.953269	0.00322467	Group	**	0.00943249	blue
Os04g0493400	Armillaripin	-0.928193	0.0075493	Group	**	0.0195272	blue
Os04g0493400	Sucrose	-0.864964	0.0261211	Group	*	0.0327678	blue
Os04g0493400	N-stearoyl valine	-0.97316	0.00107094	Group	**	0.00164759	blue
Os04g0493400	Aflatoxin B2a	-0.954042	0.00311969	Group	**	0.0191284	blue
Os04g0493400	p-CHLOROPHENYLALANINE	-0.82805	0.0418081	Group	*	0.117214	blue
Os04g0493400	16-F1t-PhytoP	-0.99111	0.000118201	Group	***	0.00206341	blue
Os04g0493400	Tibouchinin	-0.91743	0.00994515	Group	**	0.0117002	blue
Os04g0493400	9-hydroxy-10E,14Z-octadecadien-12-ynoic acid	-0.993614	6.10354e-05	Group	***	0.000774335	blue
Os04g0493400	3,4,5-trihydroxy-6-[(2-oxo-2H-chromen-3-yl)oxy]oxane-2-carboxylic acid	-0.966012	0.00171311	Group	**	0.0143845	blue
Os04g0493400	PI(18:4(6Z,9Z,12Z,15Z)/0:0)	-0.959257	0.00245621	Group	**	0.00350888	blue
Os04g0493400	12,13,15-trihydroxy-9E-octadecenoic acid	-0.988809	0.000187147	Group	***	0.00124764	blue
Os09g0491756	PI(20:1(11Z)/22:6(4Z,7Z,10Z,13Z,16Z,19Z))	-0.838924	0.0368285	Group	*	0.101598	blue
Os09g0491756	1-O-(2-methoxy-4Z-hexadecenyl)-sn-glycero-3-phosphocholine	-0.828839	0.0414371	Group	*	0.082569	blue
Os09g0491756	Rhamnocitrin 3-(5'''-ferulylapiosyl)-(1->2)-glucoside	-0.971922	0.00117151	Group	**	0.00585755	blue
Os09g0491756	Vidarabine	-0.971781	0.00118327	Group	**	0.00394424	blue
Os09g0491756	Porson	-0.899381	0.014677	Group	*	0.0304752	blue
Os09g0491756	Isopalmitic acid	-0.856308	0.0294875	Group	*	0.0790609	blue
Os09g0491756	Isovitexin 2''-O-(6'''-(E)-p-coumaroyl)glucoside	-0.949419	0.003773	Group	**	0.00943249	blue
Os09g0491756	Armillaripin	-0.904894	0.0131375	Group	*	0.0224759	blue
Os09g0491756	Sucrose	-0.939108	0.00544888	Group	**	0.0172258	blue
Os09g0491756	N-stearoyl valine	-0.994649	4.28734e-05	Group	***	0.000419114	blue
Os09g0491756	Aflatoxin B2a	-0.921287	0.00904986	Group	**	0.0201169	blue
Os09g0491756	16-F1t-PhytoP	-0.961703	0.00217186	Group	**	0.00482636	blue
Os09g0491756	Tibouchinin	-0.982219	0.00047146	Group	***	0.0047146	blue
Os09g0491756	9-hydroxy-10E,14Z-octadecadien-12-ynoic acid	-0.969213	0.0014072	Group	**	0.003518	blue
Os09g0491756	3,4,5-trihydroxy-6-[(2-oxo-2H-chromen-3-yl)oxy]oxane-2-carboxylic acid	-0.908781	0.0121019	Group	*	0.0186182	blue
Os09g0491756	PI(18:4(6Z,9Z,12Z,15Z)/0:0)	-0.998351	4.07629e-06	Group	***	8.15258e-05	blue
Os09g0491756	12,13,15-trihydroxy-9E-octadecenoic acid	-0.96511	0.00180478	Group	**	0.00487772	blue
Os12g0570700	Rhamnocitrin 3-(5'''-ferulylapiosyl)-(1->2)-glucoside	-0.824318	0.0435851	Group	*	0.0458791	blue
Os12g0570700	Vidarabine	-0.907007	0.0125694	Group	*	0.0147875	blue
Os12g0570700	Porson	-0.956556	0.00279012	Group	**	0.0173321	blue
Os12g0570700	Isovitexin 2''-O-(6'''-(E)-p-coumaroyl)glucoside	-0.911777	0.0113315	Group	*	0.0161879	blue
Os12g0570700	Armillaripin	-0.961416	0.00220442	Group	**	0.0120203	blue
Os12g0570700	N-stearoyl valine	-0.937668	0.00570675	Group	**	0.0060071	blue
Os12g0570700	Aflatoxin B2a	-0.883173	0.0196756	Group	*	0.0245945	blue
Os12g0570700	16-F1t-PhytoP	-0.933443	0.00649743	Group	**	0.00928204	blue
Os12g0570700	Tibouchinin	-0.879446	0.0209238	Group	*	0.022025	blue
Os12g0570700	9-hydroxy-10E,14Z-octadecadien-12-ynoic acid	-0.943151	0.00475583	Group	**	0.00699231	blue
Os12g0570700	3,4,5-trihydroxy-6-[(2-oxo-2H-chromen-3-yl)oxy]oxane-2-carboxylic acid	-0.972972	0.00108588	Group	**	0.0143845	blue
Os12g0570700	PI(18:4(6Z,9Z,12Z,15Z)/0:0)	-0.901703	0.0140186	Group	*	0.0140186	blue
Os12g0570700	12,13,15-trihydroxy-9E-octadecenoic acid	-0.93878	0.00550707	Group	**	0.00847241	blue
Os02g0719600	Rhamnocitrin 3-(5'''-ferulylapiosyl)-(1->2)-glucoside	-0.819391	0.0459838	Group	*	0.0459838	blue
Os02g0719600	Vidarabine	-0.955721	0.00289749	Group	**	0.00579499	blue
Os02g0719600	Porson	-0.894826	0.0160105	Group	*	0.0304752	blue
Os02g0719600	Isopalmitic acid	-0.880729	0.0204899	Group	*	0.0790609	blue
Os02g0719600	Isovitexin 2''-O-(6'''-(E)-p-coumaroyl)glucoside	-0.893671	0.0163578	Group	*	0.0192444	blue
Os02g0719600	Armillaripin	-0.919053	0.00956352	Group	**	0.0212523	blue
Os02g0719600	Sucrose	-0.813084	0.0491414	Group	*	0.0517602	blue
Os02g0719600	N-stearoyl valine	-0.918815	0.00961891	Group	**	0.00961891	blue
Os02g0719600	Aflatoxin B2a	-0.921275	0.00905259	Group	**	0.0201169	blue
Os02g0719600	16-F1t-PhytoP	-0.96701	0.00161459	Group	**	0.00482636	blue
Os02g0719600	Tibouchinin	-0.861564	0.0274201	Group	*	0.0274201	blue
Os02g0719600	9-hydroxy-10E,14Z-octadecadien-12-ynoic acid	-0.965133	0.00180239	Group	**	0.00400531	blue
Os02g0719600	3,4,5-trihydroxy-6-[(2-oxo-2H-chromen-3-yl)oxy]oxane-2-carboxylic acid	-0.926766	0.00784852	Group	**	0.0143845	blue
Os02g0719600	PI(18:4(6Z,9Z,12Z,15Z)/0:0)	-0.912551	0.0111366	Group	*	0.0118562	blue
Os02g0719600	12,13,15-trihydroxy-9E-octadecenoic acid	-0.962036	0.00213453	Group	**	0.00487772	blue
