# Supplementary material for: Integrated analysis of transcriptome and metabolome reveals molecular mechanisms of salt tolerance in seedlings of upland rice landrace 17SM-19
Source: Front Plant Sci. 2022 Sep 14;13:961445. doi: 10.3389/fpls.2022.961445 (PMC9515574; doi:10.3389/fpls.2022.961445)
Supplement: Supplementary file 3 [file Data_Sheet_2.zip › Other support data/DAMs at 3 DAS.xlsx]

## Sheet: Down
Compound ID （659）	VIP	P-value	adj.P-value	log2(FC)	FC	average(Sa3)	average(CK3)
HMDB0031767	1.99038	0.0102252	0.0228334	-2.13781	0.227225	24924.5	109691
73523	6.47324	3.62167e-09	3.25404e-07	-2.0194	0.246661	205290	832275
63274	2.37246	5.28275e-08	2.33801e-06	-1.99069	0.251619	28575.5	113566
73037	2.1212	2.16624e-06	3.17379e-05	-1.97847	0.253759	23869.1	94062
62336	1.00249	8.13423e-05	0.000451958	-1.89486	0.268899	6100.87	22688.3
HMDB0240252	1.54184	1.92831e-07	5.74637e-06	-1.8044	0.2863	14443.5	50448.9
43149	1.3694	2.31114e-08	1.2617e-06	-1.75262	0.296763	11866.5	39986.4
78839	1.10819	6.20572e-06	6.75711e-05	-1.68296	0.311444	8663.72	27817.9
LMSP07000001	1.67437	2.64463e-08	1.38263e-06	-1.67028	0.314192	19208.2	61135.4
HMDB0001448	5.32052	2.76525e-06	3.81208e-05	-1.64669	0.319372	207422	649469
36153	1.4478	4.06674e-08	1.92873e-06	-1.64435	0.319891	14760.8	46143
HMDB0037129	1.43001	9.92542e-08	3.59244e-06	-1.61773	0.325848	15060.4	46219.1
68971	3.61041	2.97945e-05	0.000212241	-1.55765	0.339705	107778	317269
HMDB0059667	2.4746	1.80997e-08	1.07354e-06	-1.54285	0.343206	47801.5	139279
63393	2.42889	0.000283216	0.00120467	-1.53918	0.344082	53269.8	154817
LMFA13010043	1.88893	0.000510946	0.00192696	-1.48692	0.356773	33563.4	94074.9
HMDB0240206	1.80783	0.000171999	0.000815956	-1.45234	0.365429	31437.8	86029.7
HMDB0039742	1.54153	9.40882e-06	9.10031e-05	-1.43635	0.369502	22036.8	59639.2
HMDB0037034	2.50807	6.73939e-07	1.37594e-05	-1.34497	0.393663	62446.6	158629
3325	1.64994	6.58939e-08	2.68992e-06	-1.31467	0.402017	27745.4	69015.5
73457	3.22223	1.65408e-06	2.59886e-05	-1.2938	0.407876	110347	270540
2778	3.14681	0.000253688	0.00110424	-1.26704	0.415512	121028	291275
63431	1.07245	2.62055e-07	7.07785e-06	-1.25544	0.418866	12576.9	30026.2
LMGP02050041	4.23832	2.93424e-08	1.50759e-06	-1.23298	0.425438	199568	469088
LMGP01050034	5.95703	1.6702e-09	1.91016e-07	-1.22106	0.428967	397879	927528
HMDB0006592	7.94609	4.41399e-06	5.31104e-05	-1.22039	0.429166	747224	1.74111e+06
36149	1.6494	0.0118491	0.0258843	-1.21586	0.430516	43247.3	100455
2506	1.01358	6.6292e-05	0.000384339	-1.21254	0.431509	12869.3	29823.8
LMFA06000248	4.67956	0.0222422	0.0439145	-1.198	0.435878	369636	848027
LMFA08020200	1.15274	0.0286478	0.0540533	-1.19632	0.436386	23258	53296.9
40277	1.49563	1.80753e-05	0.000146304	-1.19408	0.437066	27546.7	63026.5
LMFA02030001	1.64287	1.48275e-07	4.76828e-06	-1.19203	0.437687	31903	72890.1
HMDB0011505	1.67508	3.14314e-08	1.59205e-06	-1.19149	0.43785	32836.5	74995
HMDB0132255	2.70039	4.07157e-06	5.01031e-05	-1.1846	0.439947	88800	201842
41662	1.83752	0.0352596	0.0644558	-1.17681	0.442328	62821.5	142025
HMDB0001496	1.71693	1.7218e-06	2.67238e-05	-1.16724	0.445273	36578.3	82148.2
HMDB0001977	1.20663	0.011754	0.0257047	-1.16252	0.446731	24643.7	55164.4
HMDB0039111	3.74242	1.14995e-08	7.81832e-07	-1.16166	0.446997	169349	378860
46814	3.90811	9.34754e-05	0.000501904	-1.15003	0.450617	206986	459338
HMDB0012937	1.60314	0.00353526	0.00943299	-1.14667	0.451667	41913.4	92797.2
LMST01120015	2.21291	5.9663e-09	4.74122e-07	-1.14291	0.452845	60548	133706
15	3.60601	1.27682e-09	1.54254e-07	-1.142	0.45313	160591	354403
LMFA01030903	2.11143	5.03649e-06	5.79861e-05	-1.13328	0.455878	58649.6	128652
2991	3.26652	0.000104826	0.000549482	-1.12504	0.458488	146899	320399
LMFA08040050	1.26899	0.0170054	0.0349933	-1.11726	0.460968	28993.9	62897.9
HMDB0128333	1.44028	9.49647e-06	9.16335e-05	-1.09133	0.469328	28800.4	61365.3
53859	1.54992	6.5278e-09	5.09681e-07	-1.0785	0.47352	32196.5	67994
LMGP03060008	1.23159	1.1653e-07	4.00685e-06	-1.07405	0.474983	20688.4	43556.2
LMGP01050062	1.5189	0.0127579	0.0274866	-1.06318	0.478576	43486	90865.3
42845	2.97398	3.87289e-06	4.83908e-05	-1.0602	0.479566	126308	263380
LMSP01080055	16.3855	0.00114866	0.00370388	-1.03846	0.486847	4.447e+06	9.13428e+06
LMGP20020033	3.1602	0.00184084	0.00548296	-1.03732	0.487233	174634	358420
HMDB0042567	1.79106	0.00078772	0.0027365	-1.03445	0.488202	54198.6	111017
42711	1.02377	7.20844e-05	0.000409815	-1.01804	0.493787	16567.2	33551.3
HMDB0062711	1.13276	8.13204e-08	3.10023e-06	-1.0167	0.494247	18854.7	38148.3
LMFA08030019	1.44315	3.61097e-07	8.80821e-06	-1.01493	0.494853	31292.3	63235.5
HMDB0010386	5.5457	9.62627e-07	1.77076e-05	-1.01197	0.495868	461094	929872
HMDB0036449	1.41354	2.5112e-07	6.89947e-06	-1.00457	0.498419	30291	60774.1
LMPK12110747	8.42266	1.70587e-07	5.27699e-06	-0.987524	0.504343	1.09459e+06	2.17033e+06
HMDB0032777	3.10041	3.69114e-07	8.94276e-06	-0.983726	0.505672	148992	294642
LMPK12112216	1.80747	1.15995e-06	2.02143e-05	-0.969634	0.510636	52694.2	103193
HMDB0011507	3.65677	3.77454e-09	3.34103e-07	-0.969621	0.51064	208152	407629
LMPK12111630	2.40196	3.97862e-08	1.89701e-06	-0.957999	0.51477	91619.6	177982
68425	2.84827	5.0467e-09	4.23639e-07	-0.944983	0.519436	130684	251588
66863	1.59211	5.39747e-05	0.000330036	-0.942078	0.520483	45114.1	86677.4
HMDB0012932	1.03675	8.08534e-07	1.57137e-05	-0.941317	0.520757	17988.5	34542.9
HMDB0060814	6.53519	1.65778e-07	5.18202e-06	-0.93891	0.521627	706281	1.354e+06
HMDB0035528	2.84537	1.52813e-06	2.44951e-05	-0.934814	0.52311	136779	261474
LMST04060016	3.01057	3.31636e-09	3.05652e-07	-0.923743	0.52714	151010	286471
HMDB0010387	3.14933	1.96734e-07	5.83585e-06	-0.915641	0.530108	169970	320632
LMPK04000033	1.3729	1.2187e-06	2.08321e-05	-0.915171	0.530281	32468.5	61228.8
HMDB0062727	1.68509	0.000253703	0.00110424	-0.91325	0.530988	53944.4	101592
66269	1.32618	0.00372349	0.00986896	-0.908014	0.532918	38781.5	72772
HMDB0003391	1.65117	2.85326e-06	3.89437e-05	-0.905391	0.533888	48264.2	90401.4
63895	2.43525	1.26638e-07	4.2323e-06	-0.897041	0.536987	103350	192463
67551	1.01198	3.78124e-08	1.84719e-06	-0.89411	0.538079	17916.4	33297
96480	1.3674	0.00149583	0.00461207	-0.890654	0.53937	40205.4	74541.4
71191	1.87708	7.22261e-07	1.45428e-05	-0.882123	0.542569	64253.5	118425
HMDB0000263	1.165	1.53533e-06	2.45763e-05	-0.879448	0.543575	25006	46002.9
HMDB0010385	3.59588	1.1314e-07	3.94336e-06	-0.865106	0.549006	237611	432803
HMDB0032032	1.76788	0.0167273	0.0345085	-0.858244	0.551624	79189.6	143557
67110	1.59783	0.00015869	0.000764069	-0.857341	0.551969	52501.7	95117.1
1177	1.10434	2.60243e-05	0.000192756	-0.853211	0.553551	24643	44517.9
LMFA02000239	6.8574	1.34379e-09	1.60179e-07	-0.839188	0.558958	884254	1.58197e+06
LMGP06050017	9.65626	0.00574457	0.0141085	-0.825757	0.564186	2.39879e+06	4.25177e+06
HMDB0036448	1.7157	1.09867e-06	1.94804e-05	-0.794226	0.576652	61787.9	107149
HMDB0000517	2.59972	8.64101e-08	3.23224e-06	-0.791207	0.57786	139900	242100
LMGL05010001	4.25367	0.00923922	0.0210272	-0.785545	0.580133	520538	897274
HMDB0030252	2.21566	1.88199e-09	2.06442e-07	-0.781714	0.581675	101614	174692
58892	4.50055	6.37203e-06	6.86139e-05	-0.780278	0.582254	442539	760044
45726	1.82119	8.60813e-06	8.55549e-05	-0.779499	0.582569	72696.4	124786
HMDB0029388	5.34831	1.43521e-08	9.06767e-07	-0.770258	0.586312	608134	1.03722e+06
87774	1.84132	1.43176e-08	9.06767e-07	-0.76659	0.587805	72444.1	123245
45334	1.51696	8.80406e-07	1.66755e-05	-0.761179	0.590014	50817.9	86130.1
HMDB0240235	4.57957	6.79932e-06	7.19785e-05	-0.744017	0.597074	483152	809199
HMDB0062517	1.07951	0.0122671	0.0266346	-0.743626	0.597236	35164.8	58879.3
LMPK12111602	3.10381	5.53921e-07	1.19471e-05	-0.741821	0.597984	218032	364611
46253	1.47521	4.91537e-07	1.09448e-05	-0.729205	0.603236	50443	83620.7
HMDB0033608	1.71364	0.00361585	0.00961503	-0.724315	0.605284	83314.2	137645
HMDB0038154	1.52398	1.08668e-05	0.000100493	-0.707333	0.612451	58113.4	94886.6
HMDB0031091	2.58328	0.022493	0.0442679	-0.705432	0.613259	236033	384884
HMDB0060119	1.63083	1.72597e-06	2.67653e-05	-0.703191	0.614212	66051	107538
LMGP20050026	1.67635	0.000387875	0.00154666	-0.702327	0.61458	77628.7	126312
44776	1.23211	0.00219184	0.00633632	-0.700883	0.615196	44708.5	72673.7
LMFA08010008	5.01255	0.000242712	0.001066	-0.699876	0.615625	671425	1.09064e+06
HMDB0000048	2.11048	0.000782764	0.00272292	-0.698793	0.616087	126061	204615
HMDB0002815	3.45582	1.03581e-07	3.70404e-06	-0.698072	0.616395	289336	469400
73538	1.08694	0.00688118	0.016464	-0.691827	0.61907	38574.5	62310.5
80020	2.56194	5.28579e-07	1.15538e-05	-0.689223	0.620188	163986	264414
LMFA07010547	1.00864	1.32127e-06	2.18524e-05	-0.689214	0.620192	25610.4	41294.3
65771	1.94841	1.58172e-08	9.81982e-07	-0.686778	0.62124	93256.5	150114
LMFA02000192	13.7112	1.63908e-08	1.00504e-06	-0.683266	0.622754	4.65012e+06	7.46703e+06
LMFA02030019	15.1426	4.99101e-08	2.25352e-06	-0.679004	0.624596	5.74145e+06	9.19225e+06
HMDB0062303	1.00254	3.85054e-06	4.83046e-05	-0.677911	0.62507	26016.8	41622.2
LMGP03050011	2.56843	4.31907e-06	5.23914e-05	-0.673792	0.626857	170852	272553
HMDB0015339	1.98185	1.30694e-06	2.17176e-05	-0.673192	0.627118	101744	162240
LMPK12111589	1.10337	2.21121e-06	3.21435e-05	-0.673063	0.627174	31584.5	50360.1
58464	1.3061	0.000593041	0.00217153	-0.663587	0.631307	51506.6	81587.3
66168	1.27741	0.00119139	0.00381689	-0.65953	0.633085	50094.5	79127.7
63916	1.10701	5.64223e-06	6.30406e-05	-0.657311	0.634059	32920.8	51920.7
96611	1.01415	9.19974e-08	3.38459e-06	-0.653916	0.635553	26999.6	42482.1
LMFA05000714	3.79075	0.0304958	0.0569705	-0.647233	0.638504	591676	926660
41440	1.66778	6.43354e-05	0.000375798	-0.643672	0.640082	81326.2	127056
HMDB0000148	5.14113	3.0814e-09	2.9151e-07	-0.642888	0.64043	704739	1.10042e+06
HMDB0001325	1.26774	4.38598e-06	5.29012e-05	-0.640632	0.641432	45098.4	70309
65404	5.37199	0.0306806	0.0572799	-0.637919	0.642639	1.20347e+06	1.8727e+06
HMDB0031370	1.92233	6.31015e-06	6.81724e-05	-0.631861	0.645344	106338	164777
LMFA07070100	1.57398	8.84276e-08	3.29393e-06	-0.63037	0.646011	68200.1	105571
LMST02020098	1.59455	0.0250789	0.0483779	-0.628782	0.646722	105449	163052
LMGP06050010	1.29025	0.000254547	0.0011071	-0.627172	0.647444	51769.5	79959.8
HMDB0031498	1.17687	3.85986e-08	1.86213e-06	-0.625347	0.648264	38540.4	59451.7
64644	1.66844	2.30544e-05	0.000176764	-0.620615	0.650393	83461.1	128324
2902	1.14474	4.17621e-05	0.000271996	-0.618729	0.651244	39837.9	61171.9
1037	2.27479	3.05743e-09	2.90781e-07	-0.61739	0.651849	143551	220222
44528	2.30148	3.66828e-09	3.27945e-07	-0.615618	0.65265	148296	227221
3318	6.00172	2.61086e-07	7.06236e-06	-0.6137	0.653519	1.0359e+06	1.58511e+06
44620	1.53357	1.80565e-08	1.07354e-06	-0.608477	0.655889	66899.7	101999
2597	1.11737	1.08659e-07	3.82445e-06	-0.602102	0.658794	36659	55645.7
LMFA02000158	2.16022	8.24286e-09	6.09018e-07	-0.59943	0.660015	135001	204542
HMDB0001943	1.09698	9.45512e-09	6.81684e-07	-0.599262	0.660091	34909.1	52885.3
63630	6.88092	6.51802e-06	6.99113e-05	-0.598375	0.660498	1.45739e+06	2.2065e+06
HMDB0035919	7.62253	2.99191e-08	1.53282e-06	-0.595842	0.661658	1.70785e+06	2.58117e+06
85658	1.03028	8.54302e-10	1.14849e-07	-0.595515	0.661808	30739.6	46447.9
HMDB0001262	3.72579	0.000324239	0.00134448	-0.594363	0.662337	469648	709078
70945	2.08068	0.0470657	0.0821992	-0.593659	0.66266	211578	319287
HMDB0038859	1.12385	0.0345927	0.0633987	-0.591188	0.663796	61202.5	92200.7
HMDB0014638	1.47029	3.30517e-08	1.65074e-06	-0.590006	0.66434	64380.7	96909.2
44307	2.98671	3.7773e-05	0.000252668	-0.588038	0.665247	287134	431620
HMDB0005766	4.48536	3.79545e-05	0.000253313	-0.587189	0.665639	652021	979542
63568	2.01082	2.10437e-06	3.1121e-05	-0.587028	0.665713	125123	187954
HMDB0035005	2.20633	0.0223082	0.0440012	-0.586719	0.665855	217707	326959
LMFA05000170	1.19009	1.72579e-05	0.000141417	-0.585079	0.666613	44252.2	66383.6
LMSP01040001	14.3545	0.000618757	0.00224728	-0.582744	0.667693	7.11263e+06	1.06526e+07
35356	2.09015	2.24362e-07	6.34745e-06	-0.578348	0.66973	135005	201581
HMDB0005821	1.54667	0.00749198	0.017677	-0.571908	0.672727	98302.7	146126
LMFA02030020	10.8482	1.45078e-07	4.70779e-06	-0.566405	0.675298	3.71276e+06	5.49796e+06
HMDB0040901	1.90308	0.0429848	0.0763226	-0.56547	0.675735	184964	273723
LMFA08020182	1.19658	0.00149958	0.00462119	-0.55816	0.679168	55093.5	81119.2
HMDB0037560	1.17778	0.0103113	0.0229803	-0.54805	0.683944	62076.9	90763.1
HMDB0033891	1.73672	5.6315e-07	1.20595e-05	-0.542932	0.686374	101032	147197
HMDB0036686	1.10281	0.0346974	0.0635646	-0.541325	0.68714	60714.1	88357.7
39123	1.00019	1.63038e-05	0.000135713	-0.539708	0.68791	35141.6	51084.6
HMDB0015680	1.2233	0.000423207	0.00165523	-0.535828	0.689763	56996.2	82631.6
HMDB0032540	1.46836	4.23302e-07	9.7534e-06	-0.535167	0.690079	73175.5	106039
4143	4.77114	3.05904e-06	4.13734e-05	-0.533596	0.690831	785661	1.13727e+06
90	1.36231	0.000770005	0.00268533	-0.532771	0.691226	73716.8	106647
HMDB0040844	1.96365	0.000285039	0.00121028	-0.53165	0.691763	145706	210630
3341	1.66888	0.000134225	0.000666619	-0.530538	0.692296	104136	150421
LMPK12050198	1.49408	1.94084e-08	1.11233e-06	-0.528748	0.693156	75538.1	108977
LMFA01050555	10.487	1.75471e-06	2.71168e-05	-0.527329	0.693838	3.84824e+06	5.54631e+06
HMDB0029819	1.59031	0.00531545	0.0132442	-0.526659	0.69416	111683	160890
71493	2.82066	1.49652e-07	4.78539e-06	-0.523595	0.695636	275880	396586
1328	2.19293	0.00353139	0.00942407	-0.519972	0.697385	211302	302991
HMDB0036821	1.04581	0.00886485	0.0203444	-0.519511	0.697608	49816.3	71410.1
63401	1.88627	0.000247785	0.00108217	-0.518533	0.698081	139303	199551
43202	2.32756	5.0036e-06	5.78309e-05	-0.518258	0.698214	196518	281458
69712	1.81529	2.13028e-08	1.20424e-06	-0.517999	0.69834	114900	164533
45144	2.10675	0.0142357	0.0300691	-0.511783	0.701355	222108	316685
HMDB0030810	13.1848	0.00526041	0.0131437	-0.50406	0.70512	8.08681e+06	1.14687e+07
HMDB0030404	11.6095	0.0150154	0.0314632	-0.501757	0.706246	6.95734e+06	9.85115e+06
LMFA02000156	6.14741	1.04717e-06	1.87421e-05	-0.499936	0.707138	1.40127e+06	1.98161e+06
HMDB0011164	1.22142	2.62597e-06	3.6729e-05	-0.498817	0.707687	55936.9	79041.9
LMFA08040062	1.25567	0.00443893	0.0114265	-0.492645	0.710721	73799	103837
HMDB0015224	2.11414	8.63835e-06	8.576e-05	-0.485036	0.714479	177818	248878
HMDB0013021	1.3986	0.000369387	0.00148686	-0.484586	0.714702	82970.6	116091
LMGP04050021	1.34307	4.37384e-05	0.00028169	-0.482328	0.715822	73690.3	102945
HMDB0028906	1.79186	5.48386e-09	4.46429e-07	-0.482117	0.715926	120676	168560
LMGP03050002	1.01239	3.75485e-05	0.000251637	-0.481148	0.716407	41732.4	58252.3
70299	1.14519	5.35088e-07	1.16675e-05	-0.479848	0.717053	50848.9	70913.7
HMDB0028933	2.13659	8.60945e-10	1.14878e-07	-0.479182	0.717385	171548	239130
LMFA01031032	2.43717	3.72759e-06	4.74372e-05	-0.479133	0.717409	235305	327993
HMDB0006471	2.21019	2.51715e-05	0.000188242	-0.478395	0.717776	200081	278752
69125	1.07949	0.000755784	0.00264243	-0.477472	0.718235	52524.4	73129.9
HMDB0015313	1.24477	0.0103043	0.0229755	-0.476501	0.718719	83655.6	116395
HMDB0029033	4.58544	1.24513e-07	4.17692e-06	-0.473663	0.720134	816236	1.13345e+06
LMFA08030032	1.24662	3.96234e-06	4.91991e-05	-0.468524	0.722703	63966.5	88510
LMFA08040002	2.98417	0.00209538	0.00609702	-0.465201	0.72437	423757	585000
LMFA12000311	5.38701	0.00130266	0.00410528	-0.461735	0.726113	1.3718e+06	1.88923e+06
40947	1.00161	6.96505e-07	1.41517e-05	-0.461552	0.726205	40851.5	56253.4
62027	2.29369	3.33939e-05	0.000230313	-0.461084	0.72644	226399	311655
35503	1.21719	7.15915e-07	1.44639e-05	-0.460917	0.726524	60815.8	83707.9
65403	1.01615	0.00217282	0.00628958	-0.460758	0.726605	52118.8	71729.2
HMDB0000089	1.69959	0.000102221	0.000538514	-0.460214	0.726878	126368	173850
HMDB0034751	1.09246	0.0017105	0.00515747	-0.458813	0.727584	57983.6	79693.3
HMDB0029131	1.84121	7.4434e-09	5.61553e-07	-0.458546	0.727719	135549	186266
HMDB0014861	1.10017	6.80084e-08	2.75111e-06	-0.458533	0.727726	48906	67203.9
HMDB0062281	1.184	1.1324e-05	0.000103726	-0.458251	0.727868	59291.6	81459.2
258	1.0979	0.000103302	0.000542928	-0.453197	0.730423	53556.2	73322.2
LMST01040204	1.28325	5.94634e-05	0.000356302	-0.451232	0.731418	72777.4	99501.7
66676	1.46241	3.67784e-07	8.92264e-06	-0.451056	0.731507	88546.3	121046
HMDB0011503	3.81579	0.00111806	0.00362455	-0.450287	0.731897	706893	965836
80008	1.51854	3.59794e-06	4.61681e-05	-0.446671	0.733734	98983.3	134904
HMDB0001850	2.06641	0.000555651	0.00206031	-0.445444	0.734358	203252	276775
HMDB0035689	2.02202	0.00109742	0.00356956	-0.445144	0.734511	201026	273687
66702	1.26628	1.04526e-06	1.87367e-05	-0.44394	0.735124	68063.7	92588
LMFA05000595	3.97386	0.0325345	0.060188	-0.441988	0.73612	1.02619e+06	1.39405e+06
85923	1.17131	2.97009e-05	0.000211743	-0.439235	0.737526	62265.8	84425.2
HMDB0125492	1.88317	1.2777e-06	2.14914e-05	-0.435428	0.739475	155152	209814
LMPR01070086	1.5816	0.0230638	0.0452024	-0.432759	0.740844	157718	212890
LMPK12110194	1.6263	1.49878e-07	4.78539e-06	-0.427225	0.743691	116044	156038
LMPK12130007	2.02607	0.000174038	0.000824098	-0.426223	0.744208	200773	269781
LMFA02000003	1.62726	1.46205e-05	0.000126226	-0.422592	0.746083	122325	163956
HMDB0031068	12.5109	3.48113e-06	4.5136e-05	-0.421389	0.746705	7.21093e+06	9.65699e+06
81286	1.13093	0.000212368	0.000961057	-0.419658	0.747602	65104.5	87084.5
LMFA02000135	2.77326	0.000407405	0.00160875	-0.414798	0.750125	400715	534198
HMDB0131294	1.9695	0.000417701	0.00163819	-0.414177	0.750448	203547	271234
367	1.5161	2.29184e-06	3.29406e-05	-0.4122	0.751476	107793	143441
LMGP10050044	3.10516	5.03862e-05	0.000313359	-0.410129	0.752556	473554	629260
HMDB0039022	2.30312	2.62392e-06	3.6729e-05	-0.407261	0.754054	256602	340297
36144	1.09125	0.000338802	0.00139099	-0.405548	0.754949	62825.8	83218.6
2989	1.1962	8.57385e-07	1.63435e-05	-0.404443	0.755528	67782.7	89715.7
LMGP10050002	1.00733	0.00951549	0.021548	-0.404184	0.755663	63678.8	84268.8
66083	1.11576	0.000363616	0.00146959	-0.401221	0.757217	66790.6	88205.4
HMDB0038752	1.05873	0.00110108	0.00357819	-0.400951	0.757359	62070.8	81957
HMDB0037842	1.86334	9.08405e-07	1.69898e-05	-0.396041	0.759941	168445	221655
HMDB0004710	4.62294	1.28966e-06	2.1591e-05	-0.395435	0.76026	1.04453e+06	1.37392e+06
LMFA07070025	3.32134	0.000251894	0.0010977	-0.394184	0.76092	590441	775957
HMDB0000132	2.35659	0.00415099	0.0108129	-0.39311	0.761486	340111	446641
63871	2.54774	1.06184e-07	3.75953e-06	-0.390423	0.762906	315569	413641
85809	1.45862	1.86252e-06	2.84632e-05	-0.390246	0.762999	105833	138706
46724	1.01153	0.0474948	0.0828193	-0.38765	0.764374	83780.8	109607
HMDB0127956	2.34191	6.03472e-06	6.61562e-05	-0.387484	0.764461	278302	364049
HMDB0039214	1.71594	4.04458e-05	0.000266067	-0.387274	0.764573	156027	204071
HMDB0006248	1.19494	1.72367e-05	0.000141368	-0.387152	0.764638	74665.2	97647.8
HMDB0094648	3.81758	0.040091	0.0719477	-0.385914	0.765294	1.18952e+06	1.55433e+06
HMDB0000715	1.40987	1.78005e-08	1.07259e-06	-0.385198	0.765674	97366.4	127164
LMPK12110217	5.91974	9.56919e-09	6.87137e-07	-0.378157	0.76942	1.74924e+06	2.27345e+06
86032	1.22617	9.75876e-07	1.78365e-05	-0.373637	0.771834	78401.6	101578
HMDB0036849	1.79267	6.84119e-06	7.23362e-05	-0.371017	0.773237	171634	221968
HMDB0011504	1.19825	0.000670073	0.00239954	-0.370262	0.773642	85335.9	110304
85758	1.02018	4.03122e-07	9.48551e-06	-0.366616	0.775599	54702.8	70529.7
86	8.4339	2.58265e-05	0.000191966	-0.36537	0.77627	3.9805e+06	5.12773e+06
HMDB0013128	1.2922	0.000496881	0.00188385	-0.364642	0.776661	100854	129856
LMFA05000174	1.82758	0.000224809	0.00100615	-0.363734	0.77715	195082	251022
HMDB0014900	1.83863	0.0170218	0.0350231	-0.363423	0.777318	259805	334232
HMDB0028942	1.23104	5.4913e-06	6.17689e-05	-0.362882	0.77761	82999.2	106736
HMDB0003073	4.4235	0.0279832	0.0529796	-0.357734	0.780389	1.6239e+06	2.08089e+06
LMPK12100041	2.06153	1.29102e-08	8.54945e-07	-0.355153	0.781787	229129	293083
LMSP01080053	1.02441	0.0405459	0.0726267	-0.350895	0.784097	94098.9	120009
25	1.43715	5.92934e-07	1.25335e-05	-0.347719	0.785826	116799	148632
45590	1.46952	0.0419899	0.0747936	-0.339677	0.790218	200458	253675
66243	1.56683	1.43257e-05	0.000124161	-0.335715	0.792391	147425	186051
68859	2.01863	0.00427183	0.0110834	-0.335497	0.792511	298760	376979
66242	1.14269	0.000543295	0.00202083	-0.335064	0.792749	87822.9	110783
HMDB0039862	2.28624	8.16343e-05	0.000452736	-0.333844	0.79342	328457	413976
HMDB0004620	1.79589	8.11587e-05	0.000451218	-0.332862	0.79396	201898	254292
86681	1.24905	1.29107e-05	0.00011479	-0.331445	0.79474	96776.5	121771
HMDB0031292	2.5273	3.32301e-06	4.37522e-05	-0.325469	0.798039	396096	496337
HMDB0060065	2.40366	0.00100653	0.00333211	-0.321838	0.80005	411260	514043
3722	2.39857	0.00632069	0.0153177	-0.320101	0.801014	451088	563146
HMDB0013780	3.26924	5.48588e-07	1.18606e-05	-0.319879	0.801137	658085	821439
HMDB0061711	3.28746	0.00589032	0.0144055	-0.319706	0.801233	858043	1.0709e+06
HMDB0033282	1.08981	6.37755e-05	0.000373687	-0.319069	0.801587	79524.4	99208.7
HMDB0029064	1.46967	7.33792e-07	1.47087e-05	-0.31596	0.803316	134562	167509
HMDB0000213	1.91319	2.55867e-06	3.61367e-05	-0.315768	0.803423	233245	290315
85967	1.14662	2.41679e-07	6.71162e-06	-0.31476	0.803985	81875.8	101838
HMDB0133084	1.71659	5.58468e-07	1.20105e-05	-0.313693	0.80458	185555	230623
HMDB0031367	2.90672	0.000519295	0.00195367	-0.311615	0.805739	603745	749306
LMFA13010030	1.06833	0.045631	0.0801613	-0.31059	0.806312	123359	152992
47157	8.62705	1.38702e-05	0.000121449	-0.310163	0.806551	4.96901e+06	6.16081e+06
LMSP01080035	1.21706	0.0243333	0.0472399	-0.302166	0.811034	146740	180929
LMPR01070069	2.73966	0.00333635	0.00900164	-0.300973	0.811705	611098	752857
HMDB0142000	1.25029	1.51784e-05	0.000129049	-0.300204	0.812137	106711	131395
HMDB0127954	2.93093	3.34637e-05	0.000230659	-0.298549	0.81307	592809	729100
HMDB0240288	2.79772	0.000382548	0.00152951	-0.297914	0.813428	596030	732739
6699	1.05675	0.00462938	0.0118349	-0.297049	0.813916	94410.1	115995
LMFA08020122	9.77033	2.95196e-07	7.6556e-06	-0.29504	0.81505	6.36682e+06	7.81158e+06
HMDB0039064	4.47247	0.0278549	0.0527702	-0.292327	0.816584	2.04132e+06	2.49983e+06
3020	12.4595	2.65585e-06	3.69546e-05	-0.291417	0.817099	1.06897e+07	1.30825e+07
LMPK12110626	1.69908	0.00168669	0.00509684	-0.288447	0.818783	236200	288477
64723	1.85488	4.15859e-08	1.96189e-06	-0.28401	0.821305	235862	287179
58207	1.17626	1.93788e-06	2.924e-05	-0.283706	0.821478	98631.7	120066
HMDB0061651	1.90766	0.00328245	0.00888303	-0.282025	0.822436	316814	385215
HMDB0125493	1.41441	9.73913e-05	0.000517068	-0.280163	0.823498	153228	186070
LMFA02030072	2.96994	0.000404584	0.00160114	-0.277682	0.824915	720994	874021
92	1.41842	0.0296971	0.0556996	-0.273262	0.827446	227645	275117
HMDB0038136	1.8509	7.73161e-08	3.01162e-06	-0.2728	0.827711	247421	298922
HMDB0033819	1.55714	3.9137e-07	9.33632e-06	-0.272111	0.828107	176474	213106
HMDB0060473	1.05539	4.87108e-07	1.08944e-05	-0.269477	0.82962	83192.8	100278
41558	1.68476	0.00457093	0.0117106	-0.268591	0.83013	272423	328169
LMPR01070182	3.34229	0.00279804	0.00777329	-0.266475	0.831349	1.0465e+06	1.25879e+06
LMFA02010016	3.05664	4.01121e-08	1.90746e-06	-0.265137	0.83212	694476	834587
HMDB0034714	1.19129	4.66202e-07	1.06052e-05	-0.263737	0.832928	107797	129419
LMFA01030615	2.12266	2.23677e-07	6.34745e-06	-0.262032	0.833913	342285	410456
HMDB0036848	1.55821	1.51021e-05	0.000128787	-0.260522	0.834786	195741	234480
LMFA05000179	1.40409	0.000174881	0.000826726	-0.259043	0.835642	167359	200275
LMFA01170040	6.47553	0.000391374	0.00155817	-0.255736	0.83756	3.76333e+06	4.49321e+06
65705	1.02678	0.00261623	0.00733775	-0.252004	0.839729	102976	122631
44197	1.33092	2.10449e-05	0.000164101	-0.250739	0.840466	148794	177038
HMDB0028691	1.43653	2.86369e-07	7.50773e-06	-0.250608	0.840542	165465	196855
137	6.9482	0.00496233	0.0125249	-0.2492	0.841363	4.96346e+06	5.89931e+06
LMPK12112570	13.0572	0.000302542	0.00126982	-0.248978	0.841492	1.55e+07	1.84196e+07
LMFA02000150	1.23181	7.63855e-06	7.85378e-05	-0.247682	0.842249	129125	153310
HMDB0028711	1.18631	0.000922415	0.00311207	-0.247409	0.842408	131422	156008
62351	3.0646	0.0176847	0.0361912	-0.246326	0.843041	1.06339e+06	1.26137e+06
HMDB0029043	2.06803	1.48098e-07	4.76828e-06	-0.24099	0.846165	357419	422399
HMDB0006819	2.235	0.00317853	0.00865419	-0.240566	0.846413	537197	634674
HMDB0140953	7.23433	1.03536e-07	3.70404e-06	-0.238898	0.847392	4.38073e+06	5.16967e+06
LMGP10010051	1.12235	0.0110336	0.0243262	-0.23863	0.84755	145111	171212
91087	1.07544	3.79149e-08	1.84719e-06	-0.238543	0.847601	96330.5	113651
HMDB0015500	1.3844	0.00239851	0.00683777	-0.237912	0.847971	196989	232306
HMDB0013286	3.16847	5.96237e-06	6.55641e-05	-0.236873	0.848582	871783	1.02734e+06
LMGP04050008	4.23752	2.21473e-06	3.21685e-05	-0.235887	0.849163	1.56504e+06	1.84304e+06
LMFA01030259	1.216	9.11392e-06	8.91449e-05	-0.232908	0.850918	132218	155383
LMPK12050008	1.5152	7.42771e-06	7.69898e-05	-0.23181	0.851566	204979	240708
HMDB0094651	1.04001	1.71098e-05	0.00014059	-0.228275	0.853655	101113	118447
HMDB0011174	2.16731	5.39034e-06	6.10043e-05	-0.226871	0.854486	429431	502561
HMDB0036791	1.34836	7.46811e-07	1.48697e-05	-0.224192	0.856075	165769	193638
LMPK12110271	8.37432	0.00116676	0.00375208	-0.224004	0.856186	7.55171e+06	8.82018e+06
HMDB0041407	4.10468	0.0351988	0.0643643	-0.222093	0.857321	2.3978e+06	2.79686e+06
HMDB0126096	3.04834	0.000116613	0.000597948	-0.221265	0.857813	904051	1.0539e+06
3068	1.6472	0.00411127	0.0107297	-0.21124	0.863795	336761	389862
67904	1.43233	0.0128616	0.0276666	-0.208802	0.865255	277882	321156
HMDB0000772	1.39661	0.0310988	0.0579698	-0.208008	0.865732	305755	353175
64895	1.47988	0.0488221	0.0848091	-0.207949	0.865767	345211	398735
HMDB0000034	1.7935	0.00589716	0.0144144	-0.20765	0.865947	429568	496067
LMFA01030602	6.24879	2.56053e-08	1.35451e-06	-0.206741	0.866492	3.80717e+06	4.39378e+06
HMDB0035598	7.93949	0.000414147	0.00162964	-0.203181	0.868633	7.0541e+06	8.12093e+06
43835	2.07483	0.00298067	0.00820419	-0.202616	0.868973	534262	614819
HMDB0000594	1.15465	0.00242838	0.00690843	-0.202582	0.868994	162186	186637
LMFA01050454	1.08025	0.0346342	0.0634618	-0.19736	0.872145	188081	215654
56	5.01668	4.44088e-06	5.32905e-05	-0.196695	0.872547	2.70308e+06	3.09792e+06
LMFA01080007	1.16773	4.91782e-06	5.73396e-05	-0.195505	0.873267	146688	167976
50136	1.31304	0.00229219	0.00657539	-0.191376	0.87577	228916	261388
44661	1.02128	0.00027707	0.00118375	-0.180394	0.882462	132190	149796
LMPK12110753	1.98815	0.000319097	0.00132593	-0.179062	0.883277	514868	582907
HMDB0013314	2.0191	0.000677703	0.00242056	-0.170246	0.888691	567534	638618
LMFA07070110	1.19014	0.00119739	0.00383131	-0.158989	0.895652	219810	245419
LMPK12112569	2.56368	0.00024309	0.00106688	-0.142362	0.906035	1.05725e+06	1.1669e+06
LMFA01030558	3.04147	0.00580511	0.01424	-0.132175	0.912455	1.90468e+06	2.08742e+06
LMPK12110752	2.87773	0.000572243	0.00211268	-0.130493	0.913519	1.52599e+06	1.67046e+06
LMPK12111235	2.00087	0.00952223	0.0215543	-0.129168	0.914359	856748	936993
HMDB0002577	1.76273	0.0152062	0.0318219	-0.124556	0.917286	718096	782849
HMDB0127259	1.50876	0.00105594	0.00346046	-0.107823	0.927987	525242	566002
HMDB0140950	2.33796	0.000462709	0.00177919	-0.106696	0.928713	1.19592e+06	1.28772e+06
63360	1.85105	0.0157041	0.0326954	-0.0973728	0.934734	1.08548e+06	1.16127e+06
LMPK12050177	6.51409	0.0241208	0.046914	-0.0513778	0.965014	2.66698e+07	2.76367e+07
HMDB0034570	2.2924	0.00652537	0.0157433	0.0493281	1.03478	3.09861e+06	2.99445e+06
LMPK12110978	1.05857	0.00574005	0.0141036	0.10177	1.07309	331829	309228
HMDB0039019	1.1305	0.0230825	0.045224	0.117876	1.08514	376197	346682
HMDB0004706	1.85787	0.0221524	0.0437566	0.127902	1.0927	923885	845504
63971	1.03067	0.00330333	0.00893009	0.140055	1.10195	222536	201948
241	1.74404	0.00182878	0.00545705	0.143884	1.10488	603647	546349
HMDB0039906	2.24569	0.0249256	0.0481636	0.151332	1.11059	1.13154e+06	1.01886e+06
HMDB0039905	1.43085	0.0398888	0.0716293	0.158379	1.11603	468543	419829
LMPK12112339	1.4518	0.00109332	0.00355882	0.166288	1.12217	357377	318470
65561	1.64267	0.00579477	0.0142185	0.169452	1.12463	494791	439959
HMDB0011127	1.16649	0.0070362	0.0167698	0.170873	1.12574	249977	222056
HMDB0037467	2.31463	0.000234366	0.00103776	0.177601	1.131	781967	691394
LMFA02030067	1.51834	0.00269871	0.00753598	0.184082	1.13609	358484	315541
HMDB0135723	1.43356	0.00145725	0.00450228	0.186299	1.13784	306800	269633
HMDB0037562	1.10135	8.11496e-06	8.18362e-05	0.197499	1.14671	148002	129066
LMFA03050010	1.03154	8.33584e-05	0.000460299	0.202132	1.1504	134383	116814
LMPK12112639	1.73449	2.66161e-05	0.00019552	0.202307	1.15054	375985	326791
HMDB0039314	1.15918	6.37869e-05	0.000373687	0.207347	1.15456	165785	143591
LMFA02040001	1.65252	0.00291793	0.00805258	0.207658	1.15481	378552	327804
63206	1.46127	4.05616e-05	0.000266339	0.208067	1.15514	256961	222450
67007	1.30115	0.00697556	0.0166608	0.209081	1.15595	255593	221111
HMDB0000143	1.00158	0.00667944	0.0160608	0.212263	1.1585	145965	125994
48635	2.0227	0.000114191	0.00058721	0.213627	1.1596	486532	419569
LMPK12020265	1.32129	0.000343964	0.00140734	0.215498	1.1611	213604	183966
LMFA02030028	2.58969	0.000844146	0.00288978	0.21632	1.16177	847239	729268
LMPK12120157	2.9182	0.00053975	0.00201099	0.221181	1.16569	1.03123e+06	884654
LMFA01030838	1.08321	0.00214354	0.00621882	0.224521	1.16839	154578	132300
LMFA02040004	1.52131	0.000411204	0.00162089	0.231568	1.17411	265594	226209
23	3.25541	0.0403063	0.0722554	0.233305	1.17553	1.77748e+06	1.51207e+06
42716	1.00731	0.000104357	0.000547753	0.233568	1.17574	113683	96690.3
LMFA02000277	1.6037	0.020533	0.041089	0.235214	1.17708	377225	320474
HMDB0006940	2.44939	0.000260614	0.00112937	0.239241	1.18037	662166	560981
LMFA02000018	3.5712	0.000156588	0.000756907	0.245563	1.18556	1.34557e+06	1.13497e+06
91385	1.19135	0.00797488	0.0186223	0.251726	1.19063	178296	149749
LMFA02000020	2.02585	2.3492e-05	0.000179197	0.252716	1.19145	406567	341237
LMFA02030068	2.91215	0.000810481	0.00279757	0.252858	1.19157	920761	772733
46930	1.28722	0.00031821	0.00132316	0.253612	1.19219	173327	145385
HMDB0006766	3.26581	0.000158501	0.000763677	0.254192	1.19267	1.11197e+06	932337
LMFA02030061	2.68759	0.000226472	0.00101233	0.25432	1.19277	745860	625316
HMDB0012799	1.22681	0.00505246	0.0127076	0.25834	1.1961	173226	144826
HMDB0012108	2.25162	0.0350252	0.0640994	0.26268	1.19971	709690	591554
LMFA02000200	1.89985	4.60628e-06	5.45072e-05	0.268873	1.20487	332113	275643
67921	1.1388	0.000192472	0.000890915	0.269763	1.20561	126249	104718
91966	4.48868	1.07125e-06	1.90967e-05	0.271507	1.20707	1.80973e+06	1.49928e+06
HMDB0035864	4.49249	5.97811e-05	0.000357846	0.272766	1.20812	1.89415e+06	1.56785e+06
HMDB0013623	4.34981	0.000120657	0.000614631	0.281355	1.21534	1.76527e+06	1.4525e+06
HMDB0029681	1.52118	1.15575e-05	0.000105164	0.284083	1.21764	206972	169979
LMFA01050171	1.10023	0.000219677	0.000987633	0.288406	1.22129	114374	93650.4
3590	1.9148	0.00718732	0.0170708	0.290067	1.2227	406118	332150
65532	1.46845	0.00017245	0.00081754	0.292979	1.22517	193333	157801
HMDB0133428	1.21058	0.0224477	0.0442146	0.293366	1.2255	178771	145876
HMDB0128741	1.91521	0.00236675	0.00676072	0.294846	1.22675	372147	303359
LMGP01060043	14.3622	0.0397892	0.0714862	0.30022	1.23133	2.60679e+07	2.11705e+07
HMDB0015590	1.60608	2.767e-05	0.000200706	0.302439	1.23323	220214	178567
HMDB0035305	2.89777	1.31231e-06	2.17663e-05	0.307807	1.23782	670465	541648
HMDB0061637	1.27394	0.000767777	0.00267913	0.310489	1.24013	145818	117583
93170	1.40206	0.000429338	0.00167537	0.32314	1.25105	166003	132691
95630	1.81762	5.48049e-06	6.17462e-05	0.328675	1.25586	255784	203672
LMFA02030037	2.80583	0.000165782	0.000792775	0.330499	1.25745	631705	502371
HMDB0033469	1.32496	0.0125731	0.0271669	0.331616	1.25842	181040	143862
4156	1.87157	7.17788e-06	7.49652e-05	0.339009	1.26489	262038	207163
LMFA03010210	1.24502	8.44666e-05	0.000464982	0.340448	1.26615	121211	95732.3
89444	1.04532	0.000277058	0.00118375	0.347774	1.2726	87298.6	68598.9
HMDB0126283	1.00504	0.00022121	0.00099303	0.348676	1.27339	78813.4	61892.6
HMDB0041191	1.91202	0.000288651	0.00122417	0.35037	1.27489	294600	231079
HMDB0001381	1.13575	2.38062e-05	0.000180592	0.355718	1.27962	94722.8	74024
45460	3.51913	3.07017e-06	4.14612e-05	0.35625	1.28009	872138	681308
LMFA02030036	1.36827	4.4352e-06	5.32905e-05	0.358764	1.28233	131028	102180
HMDB0034626	1.37732	1.4139e-05	0.000122976	0.365719	1.28852	134661	104508
LMFA02030051	3.43601	1.04155e-05	9.72476e-05	0.36699	1.28966	828120	642123
3025	1.38443	3.45463e-06	4.48901e-05	0.370918	1.29318	132444	102417
LMST03020630	1.02269	0.00354417	0.00945252	0.371089	1.29333	86432.2	66829.2
87876	1.17534	3.76414e-06	4.77664e-05	0.371409	1.29362	95996.4	74207.9
83949	1.09844	0.013405	0.0286139	0.372341	1.29445	113996	88065.1
LMFA02030052	2.22466	3.77374e-06	4.78542e-05	0.372606	1.29469	337966	261040
HMDB0002035	1.63592	1.50957e-05	0.000128787	0.375043	1.29688	187572	144633
66689	1.51037	0.00599226	0.0146209	0.375216	1.29703	195485	150717
HMDB0040636	3.71217	4.16012e-05	0.000271174	0.378262	1.29978	954715	734523
HMDB0030370	1.49361	1.18277e-06	2.04242e-05	0.38078	1.30205	148343	113931
87	1.87649	0.00882133	0.0202628	0.384952	1.30582	317734	243322
1119	3.93011	7.08125e-06	7.42161e-05	0.385172	1.30602	1.04131e+06	797320
HMDB0129399	1.80702	0.000205174	0.000935605	0.389915	1.31032	233635	178304
70204	1.49189	1.64135e-07	5.15772e-06	0.392865	1.313	140109	106709
63758	1.91306	0.00280912	0.00780044	0.393201	1.3133	293883	223774
58552	1.97742	2.59692e-05	0.000192588	0.393975	1.31401	266329	202684
LMST03020313	1.95015	2.52638e-05	0.000188687	0.394218	1.31423	256885	195464
HMDB0006790	1.81567	6.07474e-05	0.000362089	0.396807	1.31659	226065	171705
LMFA03010078	1.80222	8.94217e-06	8.79523e-05	0.400329	1.31981	209173	158488
63137	2.70527	0.000368051	0.00148315	0.40645	1.32542	512145	386402
LMSP0501AA46	1.40371	0.00201697	0.00591302	0.412417	1.33091	144692	108716
LMFA01040061	1.55266	1.11984e-06	1.96963e-05	0.41321	1.33165	149726	112437
HMDB0006202	1.47501	1.46759e-05	0.000126544	0.417627	1.33573	136220	101982
HMDB0034983	1.19516	1.89347e-06	2.88423e-05	0.419929	1.33786	88030.3	65799.3
HMDB0005370	2.56848	0.00101334	0.00335033	0.421068	1.33892	466183	348179
71101	2.68336	4.13947e-05	0.000270025	0.421926	1.33971	454185	339016
HMDB0014916	1.12095	0.000695358	0.0024698	0.425712	1.34324	86634	64496.5
HMDB0032797	2.13341	1.09328e-06	1.94506e-05	0.429993	1.34723	271343	201408
HMDB0005411	3.1766	3.84937e-05	0.000255766	0.432334	1.34942	632627	468816
LMFA01050117	1.54546	0.0249378	0.0481781	0.433954	1.35093	218867	162012
81245	1.1157	0.00247127	0.00700149	0.435939	1.35279	89409.7	66092.8
HMDB0125021	1.62562	0.000383348	0.00153211	0.436516	1.35333	174223	128736
78859	1.99519	5.95732e-07	1.25462e-05	0.439897	1.35651	235090	173305
HMDB0039960	2.28854	9.65049e-06	9.26586e-05	0.443586	1.35998	311062	228725
HMDB0029077	1.26589	2.84756e-05	0.000205123	0.451414	1.36738	94624.3	69201.2
HMDB0000094	3.49442	4.02395e-05	0.000265002	0.456165	1.37189	729244	531561
LMFA03050008	1.98632	5.88193e-07	1.24904e-05	0.464008	1.37937	216687	157091
HMDB0036439	1.57796	2.14115e-05	0.000166451	0.468127	1.38331	143730	103903
HMDB0039041	1.26196	1.31711e-08	8.6312e-07	0.469842	1.38496	86128.5	62188.6
HMDB0038345	1.5238	0.00163776	0.00497676	0.47067	1.38575	151516	109338
65790	2.48738	1.28401e-06	2.15368e-05	0.474003	1.38896	339884	244704
LMPK12140055	1.41376	7.9403e-05	0.000443664	0.478367	1.39317	114713	82340.1
65420	1.36935	7.22525e-08	2.86447e-06	0.479028	1.3938	99918.9	71687.9
LMPK04000030	4.77346	2.78529e-08	1.4477e-06	0.484272	1.39888	1.19068e+06	851165
64844	1.26465	1.33841e-07	4.40571e-06	0.486876	1.40141	83991.4	59933.6
LMPR0104540003	1.01205	2.83485e-05	0.000204384	0.488011	1.40251	56276.3	40125.4
LMFA02040003	4.05369	5.10611e-06	5.84863e-05	0.491281	1.40569	878820	625187
HMDB0000019	1.17105	6.74119e-07	1.37594e-05	0.492527	1.40691	72291.3	51383.1
LMGP06050023	1.01194	0.000131845	0.000658302	0.49338	1.40774	59837.2	42505.8
68001	1.07317	5.72856e-10	8.60728e-08	0.494318	1.40865	59087.4	41946
LMPK12020211	1.07812	0.000144557	0.000708327	0.501148	1.41534	65293.7	46132.9
LMFA02000031	1.12729	0.000138988	0.000684981	0.501319	1.41551	72361.2	51120.3
LMFA02050001	2.56883	8.33352e-06	8.34285e-05	0.504741	1.41887	346536	244234
HMDB0041599	1.71415	2.45927e-07	6.79626e-06	0.505544	1.41966	151960	107040
3328	1.36183	0.00142668	0.00442174	0.514477	1.42848	113207	79250.5
LMPK12020069	2.6471	1.53422e-07	4.87244e-06	0.520234	1.43419	353403	246414
LMFA03010053	1.81679	1.32268e-08	8.63123e-07	0.523611	1.43755	162542	113069
36117	1.3739	2.46603e-07	6.80442e-06	0.528031	1.44196	93197	64632.2
44975	1.26404	0.000395272	0.0015702	0.532342	1.44627	87509.1	60506.5
HMDB0039925	1.94523	1.09039e-07	3.83028e-06	0.534152	1.44809	183437	126675
HMDB0036938	1.61043	0.000337196	0.00138695	0.537942	1.4519	138865	95643.7
LMFA02000019	1.96316	5.29208e-05	0.000324994	0.540823	1.4548	198253	136275
LMPK12020219	1.05438	1.76106e-07	5.40099e-06	0.546312	1.46035	53295.2	36494.8
71086	1.03038	3.43815e-05	0.000235339	0.546581	1.46062	54749.5	37483.8
70454	1.29531	7.53813e-07	1.49758e-05	0.548679	1.46275	81231.7	55533.7
45613	1.25819	0.000622632	0.00225906	0.549655	1.46374	86925.4	59386
HMDB0029959	3.03205	0.00815832	0.0189664	0.553897	1.46805	589663	401665
HMDB0130103	1.19871	2.70435e-06	3.75126e-05	0.563081	1.47742	68613	46441.1
45560	1.00835	9.62784e-06	9.26511e-05	0.569036	1.48353	49436.3	33323.4
HMDB0035722	1.44915	5.05021e-05	0.000313653	0.571098	1.48565	104790	70534.9
LMPK12140640	1.76558	3.83757e-09	3.38008e-07	0.571447	1.48601	142047	95589.5
LMST01031064	1.11677	0.00443274	0.0114157	0.572345	1.48694	72578.4	48810.6
HMDB0000208	3.93439	1.55197e-06	2.47761e-05	0.582317	1.49725	727081	485611
92159	1.20604	3.68489e-08	1.80509e-06	0.589312	1.50453	65820.4	43748.2
42601	1.67855	0.000792969	0.00275039	0.595346	1.51083	145866	96546.8
LMFA03010026	1.13837	4.13036e-07	9.61182e-06	0.596576	1.51212	57937.7	38315.4
LMFA03110001	4.28647	1.04873e-09	1.34901e-07	0.597581	1.51318	800736	529176
HMDB0000734	4.42088	0.000415717	0.00163291	0.599892	1.5156	998108	658555
1374	1.09257	1.26674e-08	8.51476e-07	0.604972	1.52095	52257.2	34358.3
96875	1.11384	3.48275e-08	1.72224e-06	0.60565	1.52166	54386.2	35741.3
HMDB0003213	4.64407	5.94428e-07	1.25335e-05	0.616915	1.53359	957484	624341
LMGP03050019	1.01917	0.00589466	0.0144122	0.625523	1.54277	57095.3	37008.3
HMDB0032688	1.07344	0.000521979	0.00196195	0.626079	1.54337	57430.9	37211.5
LMFA02030071	2.08643	1.70268e-05	0.000140101	0.631836	1.54954	193410	124818
LMFA03010196	1.58287	2.13133e-05	0.000165832	0.635847	1.55385	113787	73229.3
428	1.12821	3.31488e-05	0.000229284	0.645922	1.56474	56434.4	36066.3
90081	1.01638	1.25674e-06	2.12588e-05	0.648562	1.56761	44491.4	28381.7
36027	1.68331	5.90027e-05	0.000354135	0.652934	1.57236	125646	79908.9
91238	1.54505	0.0210339	0.0419411	0.656395	1.57614	152719	96894.5
90645	1.23698	0.000455081	0.0017559	0.662442	1.58276	73460.7	46413.1
HMDB0036592	1.07815	0.000208474	0.000947513	0.671785	1.59304	52268.2	32810.3
HMDB0011187	1.04019	0.00392708	0.0103183	0.675671	1.59734	54224.3	33946.6
HMDB0060612	3.95356	0.0198697	0.0399548	0.680686	1.6029	961283	599714
46650	1.23728	0.0141699	0.0299513	0.681943	1.6043	88872.7	55396.6
64883	1.14723	4.74584e-07	1.07548e-05	0.685768	1.60856	52778.6	32811.2
88605	3.98579	1.36924e-05	0.000120128	0.686524	1.6094	661138	410797
HMDB0092933	1.19832	5.67939e-05	0.000343414	0.68967	1.61291	61083.3	37871.4
HMDB0003337	1.92368	7.52064e-06	7.77156e-05	0.692689	1.61629	151484	93722.9
63606	1.05928	1.92812e-06	2.91735e-05	0.707406	1.63287	44810.1	27442.6
LMPK12020205	1.00381	0.00246369	0.00698444	0.708122	1.63368	47073.5	28814.4
HMDB0010221	2.55207	0.00647797	0.0156395	0.709038	1.63471	323321	197785
LMFA02030026	1.07909	7.35468e-06	7.63657e-05	0.720076	1.64727	46176.4	28032.1
LMFA03030002	1.61099	5.1041e-07	1.12529e-05	0.725157	1.65308	99627.1	60267.6
74464	2.40452	0.00316309	0.00861982	0.731081	1.65988	282162	169989
89110	4.1048	4.11966e-06	5.0587e-05	0.73821	1.6681	648225	388600
63430	3.16944	1.43542e-09	1.68565e-07	0.741386	1.67178	370806	221803
103299	1.62873	6.64882e-05	0.000384876	0.74396	1.67477	107901	64427.5
35694	4.61472	7.53132e-06	7.77193e-05	0.744931	1.67589	823537	491402
HMDB0116428	6.56874	0.000378669	0.00151671	0.746269	1.67745	1.84076e+06	1.09735e+06
45208	1.42862	0.00267683	0.00747722	0.759289	1.69266	96479.3	56998.7
HMDB0039884	1.16214	0.0254293	0.0489636	0.763166	1.69721	76090.2	44832.5
HMDB0006591	1.38721	5.46843e-08	2.39646e-06	0.772256	1.70794	69589.3	40744.6
HMDB0116375	2.82614	0.000177949	0.000837958	0.78152	1.71894	322688	187725
LMPR0104210002	3.31404	1.18693e-08	8.00839e-07	0.788638	1.72744	389215	225313
HMDB0116389	1.4599	0.00383325	0.0101059	0.789718	1.72874	97404.2	56344.2
70851	2.68165	6.78265e-09	5.24995e-07	0.789883	1.72893	254126	146984
HMDB0035853	1.31643	0.0106274	0.0235784	0.795458	1.73563	84590.5	48737.7
91103	3.28941	0.0128978	0.0277245	0.802895	1.7446	536009	307239
HMDB0039337	2.08333	0.000137115	0.000678366	0.804895	1.74702	165175	94546.5
HMDB0035740	1.64373	1.84208e-11	6.58728e-09	0.806826	1.74936	93296.4	53331.8
938	1.21872	5.13068e-08	2.29342e-06	0.811599	1.75516	51692.9	29452
HMDB0129669	1.72307	0.000262762	0.00113675	0.823204	1.76933	115267	65147.2
HMDB0034865	1.84639	2.71578e-06	3.76072e-05	0.825471	1.77211	121794	68727.9
HMDB0035380	1.04536	5.19949e-05	0.000321129	0.828812	1.77622	40328.5	22704.6
HMDB0038159	1.37301	9.12785e-08	3.37605e-06	0.829715	1.77733	65211.9	36690.9
HMDB0007025	2.46458	0.000110717	0.000572639	0.830079	1.77778	231974	130485
HMDB0033199	1.26338	0.00148382	0.00457978	0.834219	1.78289	65702	36851.4
HMDB0032104	5.05659	0.000174916	0.000826726	0.844243	1.79532	953474	531088
65917	2.43408	1.20347e-06	2.06503e-05	0.849533	1.80192	202990	112652
LMFA02030025	4.00197	1.49191e-06	2.40753e-05	0.85064	1.8033	556847	308793
HMDB0031136	1.86465	0.00302122	0.00830173	0.853841	1.80731	147079	81380
186	1.25864	9.81498e-05	0.000520593	0.857686	1.81213	58532.4	32300.3
HMDB0135716	1.16968	1.62442e-06	2.57032e-05	0.866304	1.82299	46438.2	25473.7
67781	1.28234	4.94454e-10	7.8936e-08	0.887628	1.85013	53240.8	28776.8
HMDB0001139	2.81602	2.84386e-10	5.24208e-08	0.88849	1.85124	255845	138202
93247	1.51331	1.97606e-06	2.96908e-05	0.89368	1.85791	75624.6	40704.1
HMDB0029816	1.05075	8.77781e-06	8.66633e-05	0.895842	1.8607	38030.2	20438.7
52623	1.3919	1.81145e-06	2.78411e-05	0.904679	1.87213	63839.3	34099.8
67075	1.52836	5.69572e-05	0.000344168	0.911157	1.88055	80455.6	42783
45449	1.24794	5.22433e-09	4.3447e-07	0.912639	1.88249	49649.8	26374.6
45038	1.15853	5.57652e-10	8.59254e-08	0.914417	1.88481	42474.2	22535
LMST01010173	1.69311	0.00402597	0.0105369	0.91548	1.8862	115574	61273.5
HMDB0035379	1.81794	0.000516448	0.00194484	0.931711	1.90754	117945	61831
HMDB0133430	2.15879	1.19147e-05	0.000107539	0.934829	1.91166	152377	79709
45699	1.26722	5.01488e-09	4.23639e-07	0.935981	1.91319	50032	26151.1
71539	1.00785	4.74612e-06	5.57926e-05	0.937672	1.91544	33507	17493.2
71307	1.3833	5.22864e-11	1.39534e-08	0.955929	1.93983	58401.4	30106.5
47139	4.5286	2.28559e-06	3.29084e-05	0.959159	1.94418	645006	331763
HMDB0037450	1.01891	0.00255549	0.00720811	0.962406	1.94856	39646.6	20346.7
69736	1.23799	3.90408e-10	6.46342e-08	0.96339	1.94989	46758.9	23980.3
44309	1.57564	8.45931e-10	1.14585e-07	0.973416	1.96348	75345.3	38373.2
86983	1.41889	0.000183316	0.000857585	0.980661	1.97337	68524	34724.4
64858	1.5159	2.60801e-06	3.67114e-05	0.988406	1.98399	71688.6	36133.5
LMST01010158	8.64057	1.82315e-07	5.54387e-06	0.995987	1.99444	2.28068e+06	1.14351e+06
72707	2.12874	3.94326e-05	0.000260745	0.997335	1.99631	147779	74026.3
72454	2.2251	9.46321e-06	9.13619e-05	0.997979	1.9972	158290	79256.1
92088	2.4035	1.43841e-07	4.67613e-06	0.99814	1.99742	175216	87721.2
HMDB0033463	2.38029	5.72352e-08	2.46594e-06	1.01236	2.01721	168427	83495
LMPK12120500	1.8378	7.6919e-08	3.00653e-06	1.01624	2.02264	100489	49682.2
64598	1.18155	4.33359e-06	5.24881e-05	1.0171	2.02385	43433.5	21460.9
89097	3.28788	2.97556e-10	5.42888e-08	1.02984	2.04179	314767	154162
HMDB0033471	7.1283	8.02395e-10	1.09518e-07	1.03376	2.04735	1.47494e+06	720415
HMDB0000122	4.18688	1.49357e-05	0.000127836	1.03704	2.05201	545184	265683
44979	1.58433	3.81784e-06	4.81403e-05	1.05487	2.07753	74697.9	35955.2
69191	1.47496	1.1794e-05	0.000106881	1.05823	2.08238	65574.5	31490.2
HMDB0036593	1.71329	8.23881e-06	8.27583e-05	1.0616	2.08724	87814.8	42072.2
51978	1.00149	2.60065e-05	0.000192704	1.06663	2.09453	30512.9	14567.9
LMFA01050549	1.28283	0.00128575	0.00406168	1.06751	2.09582	56566.1	26990
HMDB0029766	1.33527	4.49945e-08	2.08854e-06	1.06985	2.09921	51332.7	24453.4
HMDB0129842	1.55824	1.13213e-06	1.98068e-05	1.07629	2.1086	72157.8	34220.7
HMDB0039234	1.75429	3.86183e-06	4.8354e-05	1.07708	2.10976	90634.5	42959.6
HMDB0029617	1.19446	9.39358e-07	1.7441e-05	1.08821	2.1261	41101.9	19332.1
HMDB0012983	1.80355	4.54852e-08	2.09607e-06	1.10886	2.15675	91174.2	42274
34493	2.35735	1.1569e-07	3.98563e-06	1.13499	2.19617	155031	70591.3
HMDB0031228	3.05595	8.96749e-07	1.68955e-05	1.14214	2.20708	261716	118580
70981	1.12996	7.46138e-05	0.000421648	1.1674	2.24607	37435.7	16667.2
LMFA03010215	1.05779	6.21582e-07	1.29532e-05	1.18392	2.27194	30922.5	13610.6
86619	2.23562	1.01795e-05	9.59461e-05	1.19287	2.28607	138217	60460.7
HMDB0038306	1.04849	3.76734e-07	9.09043e-06	1.19797	2.29416	29877.8	13023.4
HMDB0031763	1.70908	5.93941e-05	0.000356006	1.20861	2.31114	82862	35853.2
HMDB0000451	1.03139	6.84792e-08	2.75994e-06	1.20914	2.31199	28132.2	12168
88850	2.09482	1.17918e-06	2.04242e-05	1.22521	2.33789	116948	50022.7
3308	3.18063	2.12392e-06	3.12814e-05	1.23302	2.35058	272280	115835
LMPR02020053	2.19662	9.56164e-10	1.2479e-07	1.24995	2.37832	123521	51936.3
64013	5.62073	9.83958e-07	1.79123e-05	1.31035	2.48003	813925	328192
46588	1.02047	1.51151e-05	0.000128787	1.31177	2.48246	27631.7	11130.8
LMST04070031	1.04424	4.51087e-06	5.37172e-05	1.31919	2.49526	28237.2	11316.3
HMDB0037107	1.23825	0.0311157	0.0579953	1.33789	2.52781	61626.4	24379.4
HMDB0031886	4.60793	0.0203409	0.0407422	1.36661	2.57864	775301	300663
HMDB0033231	1.44065	1.37201e-10	3.05259e-08	1.38194	2.60619	49928.1	19157.5
HMDB0040532	1.14799	1.67042e-10	3.59846e-08	1.40247	2.64354	31415.4	11883.8
53091	1.13887	3.78242e-06	4.78923e-05	1.41473	2.6661	32656.8	12248.9
HMDB0029970	2.35124	0.000568147	0.00209973	1.44046	2.71408	150569	55477.2
68968	1.22159	0.00128811	0.00406736	1.4538	2.73928	41511.9	15154.3
LMFA02000350	1.02476	0.0250887	0.0483858	1.45797	2.74722	35980.7	13097.1
LMFA08020107	1.24866	0.000629258	0.00227639	1.46157	2.75408	41891	15210.5
67027	4.87774	3.89743e-07	9.32879e-06	1.4782	2.78602	559541	200839
86984	2.06587	3.18386e-06	4.25671e-05	1.52093	2.86976	101425	35342.7
HMDB0000669	1.23237	4.0855e-06	5.02053e-05	1.52354	2.87496	36079.4	12549.5
58337	4.92855	5.84066e-05	0.000351383	1.55315	2.93457	594227	202492
63291	1.51165	4.70759e-05	0.000297451	1.55579	2.93995	57466	19546.6
HMDB0036015	1.45095	5.09754e-08	2.28433e-06	1.56235	2.95334	47867.8	16208
50132	1.49532	1.34229e-07	4.40571e-06	1.57774	2.98503	51423	17227
HMDB0040153	1.34004	3.91874e-05	0.000259604	1.63598	3.10799	42277.8	13602.9
89797	1.56499	1.29967e-05	0.000115383	1.64806	3.13411	56388.1	17991.7
88744	1.22808	9.6415e-09	6.8956e-07	1.68028	3.2049	33125	10335.8
HMDB0002353	2.04794	2.25396e-06	3.26323e-05	1.72915	3.31531	92615.1	27935.6
HMDB0002160	1.9014	3.0366e-05	0.000215368	1.76865	3.40734	82550.9	24227.4
LMPK12120326	1.25609	4.33834e-05	0.000279934	1.77561	3.42384	35444	10352.1
HMDB0039715	1.08966	0.0123371	0.0267605	1.79242	3.46396	34551.5	9974.55
LMSP0501AA52	3.49024	3.06494e-05	0.000216777	1.82097	3.5332	272415	77101.5
LMFA01030180	1.30947	0.0159609	0.0331453	1.86226	3.63578	49199.3	13532
40857	1.04846	0.00197142	0.005809	1.90602	3.74773	28252	7538.43
103281	2.00238	8.9515e-06	8.79523e-05	1.96098	3.89326	84951.4	21820.1
HMDB0128615	1.24199	8.81403e-10	1.16737e-07	2.07915	4.22557	30156.8	7136.73
71016	1.13831	0.00322785	0.00876181	2.15909	4.46633	32014.2	7167.89
95944	1.22318	4.86998e-05	0.000305313	2.17212	4.50684	30800.2	6834.11
HMDB0033334	1.1052	7.65529e-06	7.86384e-05	2.18651	4.55204	24417.8	5364.14
HMDB0001401	1.54701	5.1801e-09	4.32805e-07	2.22066	4.66108	45623.6	9788.2
LMGP20070033	2.25672	0.0210953	0.0420448	2.37638	5.19231	135298	26057.3
HMDB0035635	1.77843	6.56028e-05	0.00038174	2.49437	5.63483	61521.3	10918
HMDB0035811	2.19073	2.1485e-08	1.20424e-06	2.55431	5.87388	86505.4	14727.1
90138	1.48183	1.70825e-06	2.66091e-05	3.0222	8.12408	38558.6	4746.22
LMPK12110467	1.01454	0.000182329	0.000854759	3.08807	8.50359	19045.2	2239.67
LMFA01100001	1.2852	4.37502e-05	0.00028169	3.5234	11.4987	29325.6	2550.34
HMDB0060038	2.13836	0.00203996	0.00596779	3.88116	14.7348	89015.7	6041.18
HMDB0038340	2.26418	4.79911e-07	1.08351e-05	3.9742	15.7164	84234.8	5359.68
HMDB0032759	1.14068	0.0044002	0.0113513	4.23832	18.8739	27243.3	1443.44
53782	1.71681	7.48025e-09	5.61961e-07	5.16034	35.7616	45116.1	1261.58
58370	1.7172	0.00012313	0.00062367	5.56441	47.321	50247.3	1061.84
60232	4.30691	1.41115e-09	1.67095e-07	5.94638	61.6649	280264	4544.95
102920	1.14838	0.000467601	0.0017941	8.38789	334.971	22888.6	68.3299
HMDB0014696	1.68278	0.00015379	0.00074459	36.811	1.20563e+11	47358.2	3.92809e-07

## Sheet: Up
Compound ID （659）	VIP	P-value	adj.P-value	log2(FC)	FC	average(Sa3)	average(CK3)
HMDB0014696	1.68278	0.00015379	0.00074459	36.811	1.20563e+11	47358.2	3.92809e-07
102920	1.14838	0.000467601	0.0017941	8.38789	334.971	22888.6	68.3299
60232	4.30691	1.41115e-09	1.67095e-07	5.94638	61.6649	280264	4544.95
58370	1.7172	0.00012313	0.00062367	5.56441	47.321	50247.3	1061.84
53782	1.71681	7.48025e-09	5.61961e-07	5.16034	35.7616	45116.1	1261.58
HMDB0032759	1.14068	0.0044002	0.0113513	4.23832	18.8739	27243.3	1443.44
HMDB0038340	2.26418	4.79911e-07	1.08351e-05	3.9742	15.7164	84234.8	5359.68
HMDB0060038	2.13836	0.00203996	0.00596779	3.88116	14.7348	89015.7	6041.18
LMFA01100001	1.2852	4.37502e-05	0.00028169	3.5234	11.4987	29325.6	2550.34
LMPK12110467	1.01454	0.000182329	0.000854759	3.08807	8.50359	19045.2	2239.67
90138	1.48183	1.70825e-06	2.66091e-05	3.0222	8.12408	38558.6	4746.22
HMDB0035811	2.19073	2.1485e-08	1.20424e-06	2.55431	5.87388	86505.4	14727.1
HMDB0035635	1.77843	6.56028e-05	0.00038174	2.49437	5.63483	61521.3	10918
LMGP20070033	2.25672	0.0210953	0.0420448	2.37638	5.19231	135298	26057.3
HMDB0001401	1.54701	5.1801e-09	4.32805e-07	2.22066	4.66108	45623.6	9788.2
HMDB0033334	1.1052	7.65529e-06	7.86384e-05	2.18651	4.55204	24417.8	5364.14
95944	1.22318	4.86998e-05	0.000305313	2.17212	4.50684	30800.2	6834.11
71016	1.13831	0.00322785	0.00876181	2.15909	4.46633	32014.2	7167.89
HMDB0128615	1.24199	8.81403e-10	1.16737e-07	2.07915	4.22557	30156.8	7136.73
103281	2.00238	8.9515e-06	8.79523e-05	1.96098	3.89326	84951.4	21820.1
40857	1.04846	0.00197142	0.005809	1.90602	3.74773	28252	7538.43
LMFA01030180	1.30947	0.0159609	0.0331453	1.86226	3.63578	49199.3	13532
LMSP0501AA52	3.49024	3.06494e-05	0.000216777	1.82097	3.5332	272415	77101.5
HMDB0039715	1.08966	0.0123371	0.0267605	1.79242	3.46396	34551.5	9974.55
LMPK12120326	1.25609	4.33834e-05	0.000279934	1.77561	3.42384	35444	10352.1
HMDB0002160	1.9014	3.0366e-05	0.000215368	1.76865	3.40734	82550.9	24227.4
HMDB0002353	2.04794	2.25396e-06	3.26323e-05	1.72915	3.31531	92615.1	27935.6
88744	1.22808	9.6415e-09	6.8956e-07	1.68028	3.2049	33125	10335.8
89797	1.56499	1.29967e-05	0.000115383	1.64806	3.13411	56388.1	17991.7
HMDB0040153	1.34004	3.91874e-05	0.000259604	1.63598	3.10799	42277.8	13602.9
50132	1.49532	1.34229e-07	4.40571e-06	1.57774	2.98503	51423	17227
HMDB0036015	1.45095	5.09754e-08	2.28433e-06	1.56235	2.95334	47867.8	16208
63291	1.51165	4.70759e-05	0.000297451	1.55579	2.93995	57466	19546.6
58337	4.92855	5.84066e-05	0.000351383	1.55315	2.93457	594227	202492
HMDB0000669	1.23237	4.0855e-06	5.02053e-05	1.52354	2.87496	36079.4	12549.5
86984	2.06587	3.18386e-06	4.25671e-05	1.52093	2.86976	101425	35342.7
67027	4.87774	3.89743e-07	9.32879e-06	1.4782	2.78602	559541	200839
LMFA08020107	1.24866	0.000629258	0.00227639	1.46157	2.75408	41891	15210.5
LMFA02000350	1.02476	0.0250887	0.0483858	1.45797	2.74722	35980.7	13097.1
68968	1.22159	0.00128811	0.00406736	1.4538	2.73928	41511.9	15154.3
HMDB0029970	2.35124	0.000568147	0.00209973	1.44046	2.71408	150569	55477.2
53091	1.13887	3.78242e-06	4.78923e-05	1.41473	2.6661	32656.8	12248.9
HMDB0040532	1.14799	1.67042e-10	3.59846e-08	1.40247	2.64354	31415.4	11883.8
HMDB0033231	1.44065	1.37201e-10	3.05259e-08	1.38194	2.60619	49928.1	19157.5
HMDB0031886	4.60793	0.0203409	0.0407422	1.36661	2.57864	775301	300663
HMDB0037107	1.23825	0.0311157	0.0579953	1.33789	2.52781	61626.4	24379.4
LMST04070031	1.04424	4.51087e-06	5.37172e-05	1.31919	2.49526	28237.2	11316.3
46588	1.02047	1.51151e-05	0.000128787	1.31177	2.48246	27631.7	11130.8
64013	5.62073	9.83958e-07	1.79123e-05	1.31035	2.48003	813925	328192
LMPR02020053	2.19662	9.56164e-10	1.2479e-07	1.24995	2.37832	123521	51936.3
3308	3.18063	2.12392e-06	3.12814e-05	1.23302	2.35058	272280	115835
88850	2.09482	1.17918e-06	2.04242e-05	1.22521	2.33789	116948	50022.7
HMDB0000451	1.03139	6.84792e-08	2.75994e-06	1.20914	2.31199	28132.2	12168
HMDB0031763	1.70908	5.93941e-05	0.000356006	1.20861	2.31114	82862	35853.2
HMDB0038306	1.04849	3.76734e-07	9.09043e-06	1.19797	2.29416	29877.8	13023.4
86619	2.23562	1.01795e-05	9.59461e-05	1.19287	2.28607	138217	60460.7
LMFA03010215	1.05779	6.21582e-07	1.29532e-05	1.18392	2.27194	30922.5	13610.6
70981	1.12996	7.46138e-05	0.000421648	1.1674	2.24607	37435.7	16667.2
HMDB0031228	3.05595	8.96749e-07	1.68955e-05	1.14214	2.20708	261716	118580
34493	2.35735	1.1569e-07	3.98563e-06	1.13499	2.19617	155031	70591.3
HMDB0012983	1.80355	4.54852e-08	2.09607e-06	1.10886	2.15675	91174.2	42274
HMDB0029617	1.19446	9.39358e-07	1.7441e-05	1.08821	2.1261	41101.9	19332.1
HMDB0039234	1.75429	3.86183e-06	4.8354e-05	1.07708	2.10976	90634.5	42959.6
HMDB0129842	1.55824	1.13213e-06	1.98068e-05	1.07629	2.1086	72157.8	34220.7
HMDB0029766	1.33527	4.49945e-08	2.08854e-06	1.06985	2.09921	51332.7	24453.4
LMFA01050549	1.28283	0.00128575	0.00406168	1.06751	2.09582	56566.1	26990
51978	1.00149	2.60065e-05	0.000192704	1.06663	2.09453	30512.9	14567.9
HMDB0036593	1.71329	8.23881e-06	8.27583e-05	1.0616	2.08724	87814.8	42072.2
69191	1.47496	1.1794e-05	0.000106881	1.05823	2.08238	65574.5	31490.2
44979	1.58433	3.81784e-06	4.81403e-05	1.05487	2.07753	74697.9	35955.2
HMDB0000122	4.18688	1.49357e-05	0.000127836	1.03704	2.05201	545184	265683
HMDB0033471	7.1283	8.02395e-10	1.09518e-07	1.03376	2.04735	1.47494e+06	720415
89097	3.28788	2.97556e-10	5.42888e-08	1.02984	2.04179	314767	154162
64598	1.18155	4.33359e-06	5.24881e-05	1.0171	2.02385	43433.5	21460.9
LMPK12120500	1.8378	7.6919e-08	3.00653e-06	1.01624	2.02264	100489	49682.2
HMDB0033463	2.38029	5.72352e-08	2.46594e-06	1.01236	2.01721	168427	83495
92088	2.4035	1.43841e-07	4.67613e-06	0.99814	1.99742	175216	87721.2
72454	2.2251	9.46321e-06	9.13619e-05	0.997979	1.9972	158290	79256.1
72707	2.12874	3.94326e-05	0.000260745	0.997335	1.99631	147779	74026.3
LMST01010158	8.64057	1.82315e-07	5.54387e-06	0.995987	1.99444	2.28068e+06	1.14351e+06
64858	1.5159	2.60801e-06	3.67114e-05	0.988406	1.98399	71688.6	36133.5
86983	1.41889	0.000183316	0.000857585	0.980661	1.97337	68524	34724.4
44309	1.57564	8.45931e-10	1.14585e-07	0.973416	1.96348	75345.3	38373.2
69736	1.23799	3.90408e-10	6.46342e-08	0.96339	1.94989	46758.9	23980.3
HMDB0037450	1.01891	0.00255549	0.00720811	0.962406	1.94856	39646.6	20346.7
47139	4.5286	2.28559e-06	3.29084e-05	0.959159	1.94418	645006	331763
71307	1.3833	5.22864e-11	1.39534e-08	0.955929	1.93983	58401.4	30106.5
71539	1.00785	4.74612e-06	5.57926e-05	0.937672	1.91544	33507	17493.2
45699	1.26722	5.01488e-09	4.23639e-07	0.935981	1.91319	50032	26151.1
HMDB0133430	2.15879	1.19147e-05	0.000107539	0.934829	1.91166	152377	79709
HMDB0035379	1.81794	0.000516448	0.00194484	0.931711	1.90754	117945	61831
LMST01010173	1.69311	0.00402597	0.0105369	0.91548	1.8862	115574	61273.5
45038	1.15853	5.57652e-10	8.59254e-08	0.914417	1.88481	42474.2	22535
45449	1.24794	5.22433e-09	4.3447e-07	0.912639	1.88249	49649.8	26374.6
67075	1.52836	5.69572e-05	0.000344168	0.911157	1.88055	80455.6	42783
52623	1.3919	1.81145e-06	2.78411e-05	0.904679	1.87213	63839.3	34099.8
HMDB0029816	1.05075	8.77781e-06	8.66633e-05	0.895842	1.8607	38030.2	20438.7
93247	1.51331	1.97606e-06	2.96908e-05	0.89368	1.85791	75624.6	40704.1
HMDB0001139	2.81602	2.84386e-10	5.24208e-08	0.88849	1.85124	255845	138202
67781	1.28234	4.94454e-10	7.8936e-08	0.887628	1.85013	53240.8	28776.8
HMDB0135716	1.16968	1.62442e-06	2.57032e-05	0.866304	1.82299	46438.2	25473.7
186	1.25864	9.81498e-05	0.000520593	0.857686	1.81213	58532.4	32300.3
HMDB0031136	1.86465	0.00302122	0.00830173	0.853841	1.80731	147079	81380
LMFA02030025	4.00197	1.49191e-06	2.40753e-05	0.85064	1.8033	556847	308793
65917	2.43408	1.20347e-06	2.06503e-05	0.849533	1.80192	202990	112652
HMDB0032104	5.05659	0.000174916	0.000826726	0.844243	1.79532	953474	531088
HMDB0033199	1.26338	0.00148382	0.00457978	0.834219	1.78289	65702	36851.4
HMDB0007025	2.46458	0.000110717	0.000572639	0.830079	1.77778	231974	130485
HMDB0038159	1.37301	9.12785e-08	3.37605e-06	0.829715	1.77733	65211.9	36690.9
HMDB0035380	1.04536	5.19949e-05	0.000321129	0.828812	1.77622	40328.5	22704.6
HMDB0034865	1.84639	2.71578e-06	3.76072e-05	0.825471	1.77211	121794	68727.9
HMDB0129669	1.72307	0.000262762	0.00113675	0.823204	1.76933	115267	65147.2
938	1.21872	5.13068e-08	2.29342e-06	0.811599	1.75516	51692.9	29452
HMDB0035740	1.64373	1.84208e-11	6.58728e-09	0.806826	1.74936	93296.4	53331.8
HMDB0039337	2.08333	0.000137115	0.000678366	0.804895	1.74702	165175	94546.5
91103	3.28941	0.0128978	0.0277245	0.802895	1.7446	536009	307239
HMDB0035853	1.31643	0.0106274	0.0235784	0.795458	1.73563	84590.5	48737.7
70851	2.68165	6.78265e-09	5.24995e-07	0.789883	1.72893	254126	146984
HMDB0116389	1.4599	0.00383325	0.0101059	0.789718	1.72874	97404.2	56344.2
LMPR0104210002	3.31404	1.18693e-08	8.00839e-07	0.788638	1.72744	389215	225313
HMDB0116375	2.82614	0.000177949	0.000837958	0.78152	1.71894	322688	187725
HMDB0006591	1.38721	5.46843e-08	2.39646e-06	0.772256	1.70794	69589.3	40744.6
HMDB0039884	1.16214	0.0254293	0.0489636	0.763166	1.69721	76090.2	44832.5
45208	1.42862	0.00267683	0.00747722	0.759289	1.69266	96479.3	56998.7
HMDB0116428	6.56874	0.000378669	0.00151671	0.746269	1.67745	1.84076e+06	1.09735e+06
35694	4.61472	7.53132e-06	7.77193e-05	0.744931	1.67589	823537	491402
103299	1.62873	6.64882e-05	0.000384876	0.74396	1.67477	107901	64427.5
63430	3.16944	1.43542e-09	1.68565e-07	0.741386	1.67178	370806	221803
89110	4.1048	4.11966e-06	5.0587e-05	0.73821	1.6681	648225	388600
74464	2.40452	0.00316309	0.00861982	0.731081	1.65988	282162	169989
LMFA03030002	1.61099	5.1041e-07	1.12529e-05	0.725157	1.65308	99627.1	60267.6
LMFA02030026	1.07909	7.35468e-06	7.63657e-05	0.720076	1.64727	46176.4	28032.1
HMDB0010221	2.55207	0.00647797	0.0156395	0.709038	1.63471	323321	197785
LMPK12020205	1.00381	0.00246369	0.00698444	0.708122	1.63368	47073.5	28814.4
63606	1.05928	1.92812e-06	2.91735e-05	0.707406	1.63287	44810.1	27442.6
HMDB0003337	1.92368	7.52064e-06	7.77156e-05	0.692689	1.61629	151484	93722.9
HMDB0092933	1.19832	5.67939e-05	0.000343414	0.68967	1.61291	61083.3	37871.4
88605	3.98579	1.36924e-05	0.000120128	0.686524	1.6094	661138	410797
64883	1.14723	4.74584e-07	1.07548e-05	0.685768	1.60856	52778.6	32811.2
46650	1.23728	0.0141699	0.0299513	0.681943	1.6043	88872.7	55396.6
HMDB0060612	3.95356	0.0198697	0.0399548	0.680686	1.6029	961283	599714
HMDB0011187	1.04019	0.00392708	0.0103183	0.675671	1.59734	54224.3	33946.6
HMDB0036592	1.07815	0.000208474	0.000947513	0.671785	1.59304	52268.2	32810.3
90645	1.23698	0.000455081	0.0017559	0.662442	1.58276	73460.7	46413.1
91238	1.54505	0.0210339	0.0419411	0.656395	1.57614	152719	96894.5
36027	1.68331	5.90027e-05	0.000354135	0.652934	1.57236	125646	79908.9
90081	1.01638	1.25674e-06	2.12588e-05	0.648562	1.56761	44491.4	28381.7
428	1.12821	3.31488e-05	0.000229284	0.645922	1.56474	56434.4	36066.3
LMFA03010196	1.58287	2.13133e-05	0.000165832	0.635847	1.55385	113787	73229.3
LMFA02030071	2.08643	1.70268e-05	0.000140101	0.631836	1.54954	193410	124818
HMDB0032688	1.07344	0.000521979	0.00196195	0.626079	1.54337	57430.9	37211.5
LMGP03050019	1.01917	0.00589466	0.0144122	0.625523	1.54277	57095.3	37008.3
HMDB0003213	4.64407	5.94428e-07	1.25335e-05	0.616915	1.53359	957484	624341
96875	1.11384	3.48275e-08	1.72224e-06	0.60565	1.52166	54386.2	35741.3
1374	1.09257	1.26674e-08	8.51476e-07	0.604972	1.52095	52257.2	34358.3
HMDB0000734	4.42088	0.000415717	0.00163291	0.599892	1.5156	998108	658555
LMFA03110001	4.28647	1.04873e-09	1.34901e-07	0.597581	1.51318	800736	529176
LMFA03010026	1.13837	4.13036e-07	9.61182e-06	0.596576	1.51212	57937.7	38315.4
42601	1.67855	0.000792969	0.00275039	0.595346	1.51083	145866	96546.8
92159	1.20604	3.68489e-08	1.80509e-06	0.589312	1.50453	65820.4	43748.2
HMDB0000208	3.93439	1.55197e-06	2.47761e-05	0.582317	1.49725	727081	485611
LMST01031064	1.11677	0.00443274	0.0114157	0.572345	1.48694	72578.4	48810.6
LMPK12140640	1.76558	3.83757e-09	3.38008e-07	0.571447	1.48601	142047	95589.5
HMDB0035722	1.44915	5.05021e-05	0.000313653	0.571098	1.48565	104790	70534.9
45560	1.00835	9.62784e-06	9.26511e-05	0.569036	1.48353	49436.3	33323.4
HMDB0130103	1.19871	2.70435e-06	3.75126e-05	0.563081	1.47742	68613	46441.1
HMDB0029959	3.03205	0.00815832	0.0189664	0.553897	1.46805	589663	401665
45613	1.25819	0.000622632	0.00225906	0.549655	1.46374	86925.4	59386
70454	1.29531	7.53813e-07	1.49758e-05	0.548679	1.46275	81231.7	55533.7
71086	1.03038	3.43815e-05	0.000235339	0.546581	1.46062	54749.5	37483.8
LMPK12020219	1.05438	1.76106e-07	5.40099e-06	0.546312	1.46035	53295.2	36494.8
LMFA02000019	1.96316	5.29208e-05	0.000324994	0.540823	1.4548	198253	136275
HMDB0036938	1.61043	0.000337196	0.00138695	0.537942	1.4519	138865	95643.7
HMDB0039925	1.94523	1.09039e-07	3.83028e-06	0.534152	1.44809	183437	126675
44975	1.26404	0.000395272	0.0015702	0.532342	1.44627	87509.1	60506.5
36117	1.3739	2.46603e-07	6.80442e-06	0.528031	1.44196	93197	64632.2
LMFA03010053	1.81679	1.32268e-08	8.63123e-07	0.523611	1.43755	162542	113069
LMPK12020069	2.6471	1.53422e-07	4.87244e-06	0.520234	1.43419	353403	246414
3328	1.36183	0.00142668	0.00442174	0.514477	1.42848	113207	79250.5
HMDB0041599	1.71415	2.45927e-07	6.79626e-06	0.505544	1.41966	151960	107040
LMFA02050001	2.56883	8.33352e-06	8.34285e-05	0.504741	1.41887	346536	244234
LMFA02000031	1.12729	0.000138988	0.000684981	0.501319	1.41551	72361.2	51120.3
LMPK12020211	1.07812	0.000144557	0.000708327	0.501148	1.41534	65293.7	46132.9
68001	1.07317	5.72856e-10	8.60728e-08	0.494318	1.40865	59087.4	41946
LMGP06050023	1.01194	0.000131845	0.000658302	0.49338	1.40774	59837.2	42505.8
HMDB0000019	1.17105	6.74119e-07	1.37594e-05	0.492527	1.40691	72291.3	51383.1
LMFA02040003	4.05369	5.10611e-06	5.84863e-05	0.491281	1.40569	878820	625187
LMPR0104540003	1.01205	2.83485e-05	0.000204384	0.488011	1.40251	56276.3	40125.4
64844	1.26465	1.33841e-07	4.40571e-06	0.486876	1.40141	83991.4	59933.6
LMPK04000030	4.77346	2.78529e-08	1.4477e-06	0.484272	1.39888	1.19068e+06	851165
65420	1.36935	7.22525e-08	2.86447e-06	0.479028	1.3938	99918.9	71687.9
LMPK12140055	1.41376	7.9403e-05	0.000443664	0.478367	1.39317	114713	82340.1
65790	2.48738	1.28401e-06	2.15368e-05	0.474003	1.38896	339884	244704
HMDB0038345	1.5238	0.00163776	0.00497676	0.47067	1.38575	151516	109338
HMDB0039041	1.26196	1.31711e-08	8.6312e-07	0.469842	1.38496	86128.5	62188.6
HMDB0036439	1.57796	2.14115e-05	0.000166451	0.468127	1.38331	143730	103903
LMFA03050008	1.98632	5.88193e-07	1.24904e-05	0.464008	1.37937	216687	157091
HMDB0000094	3.49442	4.02395e-05	0.000265002	0.456165	1.37189	729244	531561
HMDB0029077	1.26589	2.84756e-05	0.000205123	0.451414	1.36738	94624.3	69201.2
HMDB0039960	2.28854	9.65049e-06	9.26586e-05	0.443586	1.35998	311062	228725
78859	1.99519	5.95732e-07	1.25462e-05	0.439897	1.35651	235090	173305
HMDB0125021	1.62562	0.000383348	0.00153211	0.436516	1.35333	174223	128736
81245	1.1157	0.00247127	0.00700149	0.435939	1.35279	89409.7	66092.8
LMFA01050117	1.54546	0.0249378	0.0481781	0.433954	1.35093	218867	162012
HMDB0005411	3.1766	3.84937e-05	0.000255766	0.432334	1.34942	632627	468816
HMDB0032797	2.13341	1.09328e-06	1.94506e-05	0.429993	1.34723	271343	201408
HMDB0014916	1.12095	0.000695358	0.0024698	0.425712	1.34324	86634	64496.5
71101	2.68336	4.13947e-05	0.000270025	0.421926	1.33971	454185	339016
HMDB0005370	2.56848	0.00101334	0.00335033	0.421068	1.33892	466183	348179
HMDB0034983	1.19516	1.89347e-06	2.88423e-05	0.419929	1.33786	88030.3	65799.3
HMDB0006202	1.47501	1.46759e-05	0.000126544	0.417627	1.33573	136220	101982
LMFA01040061	1.55266	1.11984e-06	1.96963e-05	0.41321	1.33165	149726	112437
LMSP0501AA46	1.40371	0.00201697	0.00591302	0.412417	1.33091	144692	108716
63137	2.70527	0.000368051	0.00148315	0.40645	1.32542	512145	386402
LMFA03010078	1.80222	8.94217e-06	8.79523e-05	0.400329	1.31981	209173	158488
HMDB0006790	1.81567	6.07474e-05	0.000362089	0.396807	1.31659	226065	171705
LMST03020313	1.95015	2.52638e-05	0.000188687	0.394218	1.31423	256885	195464
58552	1.97742	2.59692e-05	0.000192588	0.393975	1.31401	266329	202684
63758	1.91306	0.00280912	0.00780044	0.393201	1.3133	293883	223774
70204	1.49189	1.64135e-07	5.15772e-06	0.392865	1.313	140109	106709
HMDB0129399	1.80702	0.000205174	0.000935605	0.389915	1.31032	233635	178304
1119	3.93011	7.08125e-06	7.42161e-05	0.385172	1.30602	1.04131e+06	797320
87	1.87649	0.00882133	0.0202628	0.384952	1.30582	317734	243322
HMDB0030370	1.49361	1.18277e-06	2.04242e-05	0.38078	1.30205	148343	113931
HMDB0040636	3.71217	4.16012e-05	0.000271174	0.378262	1.29978	954715	734523
66689	1.51037	0.00599226	0.0146209	0.375216	1.29703	195485	150717
HMDB0002035	1.63592	1.50957e-05	0.000128787	0.375043	1.29688	187572	144633
LMFA02030052	2.22466	3.77374e-06	4.78542e-05	0.372606	1.29469	337966	261040
83949	1.09844	0.013405	0.0286139	0.372341	1.29445	113996	88065.1
87876	1.17534	3.76414e-06	4.77664e-05	0.371409	1.29362	95996.4	74207.9
LMST03020630	1.02269	0.00354417	0.00945252	0.371089	1.29333	86432.2	66829.2
3025	1.38443	3.45463e-06	4.48901e-05	0.370918	1.29318	132444	102417
LMFA02030051	3.43601	1.04155e-05	9.72476e-05	0.36699	1.28966	828120	642123
HMDB0034626	1.37732	1.4139e-05	0.000122976	0.365719	1.28852	134661	104508
LMFA02030036	1.36827	4.4352e-06	5.32905e-05	0.358764	1.28233	131028	102180
45460	3.51913	3.07017e-06	4.14612e-05	0.35625	1.28009	872138	681308
HMDB0001381	1.13575	2.38062e-05	0.000180592	0.355718	1.27962	94722.8	74024
HMDB0041191	1.91202	0.000288651	0.00122417	0.35037	1.27489	294600	231079
HMDB0126283	1.00504	0.00022121	0.00099303	0.348676	1.27339	78813.4	61892.6
89444	1.04532	0.000277058	0.00118375	0.347774	1.2726	87298.6	68598.9
LMFA03010210	1.24502	8.44666e-05	0.000464982	0.340448	1.26615	121211	95732.3
4156	1.87157	7.17788e-06	7.49652e-05	0.339009	1.26489	262038	207163
HMDB0033469	1.32496	0.0125731	0.0271669	0.331616	1.25842	181040	143862
LMFA02030037	2.80583	0.000165782	0.000792775	0.330499	1.25745	631705	502371
95630	1.81762	5.48049e-06	6.17462e-05	0.328675	1.25586	255784	203672
93170	1.40206	0.000429338	0.00167537	0.32314	1.25105	166003	132691
HMDB0061637	1.27394	0.000767777	0.00267913	0.310489	1.24013	145818	117583
HMDB0035305	2.89777	1.31231e-06	2.17663e-05	0.307807	1.23782	670465	541648
HMDB0015590	1.60608	2.767e-05	0.000200706	0.302439	1.23323	220214	178567
LMGP01060043	14.3622	0.0397892	0.0714862	0.30022	1.23133	2.60679e+07	2.11705e+07
HMDB0128741	1.91521	0.00236675	0.00676072	0.294846	1.22675	372147	303359
HMDB0133428	1.21058	0.0224477	0.0442146	0.293366	1.2255	178771	145876
65532	1.46845	0.00017245	0.00081754	0.292979	1.22517	193333	157801
3590	1.9148	0.00718732	0.0170708	0.290067	1.2227	406118	332150
LMFA01050171	1.10023	0.000219677	0.000987633	0.288406	1.22129	114374	93650.4
HMDB0029681	1.52118	1.15575e-05	0.000105164	0.284083	1.21764	206972	169979
HMDB0013623	4.34981	0.000120657	0.000614631	0.281355	1.21534	1.76527e+06	1.4525e+06
HMDB0035864	4.49249	5.97811e-05	0.000357846	0.272766	1.20812	1.89415e+06	1.56785e+06
91966	4.48868	1.07125e-06	1.90967e-05	0.271507	1.20707	1.80973e+06	1.49928e+06
67921	1.1388	0.000192472	0.000890915	0.269763	1.20561	126249	104718
LMFA02000200	1.89985	4.60628e-06	5.45072e-05	0.268873	1.20487	332113	275643
HMDB0012108	2.25162	0.0350252	0.0640994	0.26268	1.19971	709690	591554
HMDB0012799	1.22681	0.00505246	0.0127076	0.25834	1.1961	173226	144826
LMFA02030061	2.68759	0.000226472	0.00101233	0.25432	1.19277	745860	625316
HMDB0006766	3.26581	0.000158501	0.000763677	0.254192	1.19267	1.11197e+06	932337
46930	1.28722	0.00031821	0.00132316	0.253612	1.19219	173327	145385
LMFA02030068	2.91215	0.000810481	0.00279757	0.252858	1.19157	920761	772733
LMFA02000020	2.02585	2.3492e-05	0.000179197	0.252716	1.19145	406567	341237
91385	1.19135	0.00797488	0.0186223	0.251726	1.19063	178296	149749
LMFA02000018	3.5712	0.000156588	0.000756907	0.245563	1.18556	1.34557e+06	1.13497e+06
HMDB0006940	2.44939	0.000260614	0.00112937	0.239241	1.18037	662166	560981
LMFA02000277	1.6037	0.020533	0.041089	0.235214	1.17708	377225	320474
42716	1.00731	0.000104357	0.000547753	0.233568	1.17574	113683	96690.3
23	3.25541	0.0403063	0.0722554	0.233305	1.17553	1.77748e+06	1.51207e+06
LMFA02040004	1.52131	0.000411204	0.00162089	0.231568	1.17411	265594	226209
LMFA01030838	1.08321	0.00214354	0.00621882	0.224521	1.16839	154578	132300
LMPK12120157	2.9182	0.00053975	0.00201099	0.221181	1.16569	1.03123e+06	884654
LMFA02030028	2.58969	0.000844146	0.00288978	0.21632	1.16177	847239	729268
LMPK12020265	1.32129	0.000343964	0.00140734	0.215498	1.1611	213604	183966
48635	2.0227	0.000114191	0.00058721	0.213627	1.1596	486532	419569
HMDB0000143	1.00158	0.00667944	0.0160608	0.212263	1.1585	145965	125994
67007	1.30115	0.00697556	0.0166608	0.209081	1.15595	255593	221111
63206	1.46127	4.05616e-05	0.000266339	0.208067	1.15514	256961	222450
LMFA02040001	1.65252	0.00291793	0.00805258	0.207658	1.15481	378552	327804
HMDB0039314	1.15918	6.37869e-05	0.000373687	0.207347	1.15456	165785	143591
LMPK12112639	1.73449	2.66161e-05	0.00019552	0.202307	1.15054	375985	326791
LMFA03050010	1.03154	8.33584e-05	0.000460299	0.202132	1.1504	134383	116814
HMDB0037562	1.10135	8.11496e-06	8.18362e-05	0.197499	1.14671	148002	129066
HMDB0135723	1.43356	0.00145725	0.00450228	0.186299	1.13784	306800	269633
LMFA02030067	1.51834	0.00269871	0.00753598	0.184082	1.13609	358484	315541
HMDB0037467	2.31463	0.000234366	0.00103776	0.177601	1.131	781967	691394
HMDB0011127	1.16649	0.0070362	0.0167698	0.170873	1.12574	249977	222056
65561	1.64267	0.00579477	0.0142185	0.169452	1.12463	494791	439959
LMPK12112339	1.4518	0.00109332	0.00355882	0.166288	1.12217	357377	318470
HMDB0039905	1.43085	0.0398888	0.0716293	0.158379	1.11603	468543	419829
HMDB0039906	2.24569	0.0249256	0.0481636	0.151332	1.11059	1.13154e+06	1.01886e+06
241	1.74404	0.00182878	0.00545705	0.143884	1.10488	603647	546349
63971	1.03067	0.00330333	0.00893009	0.140055	1.10195	222536	201948
HMDB0004706	1.85787	0.0221524	0.0437566	0.127902	1.0927	923885	845504
HMDB0039019	1.1305	0.0230825	0.045224	0.117876	1.08514	376197	346682
LMPK12110978	1.05857	0.00574005	0.0141036	0.10177	1.07309	331829	309228
HMDB0034570	2.2924	0.00652537	0.0157433	0.0493281	1.03478	3.09861e+06	2.99445e+06
LMPK12050177	6.51409	0.0241208	0.046914	-0.0513778	0.965014	2.66698e+07	2.76367e+07
63360	1.85105	0.0157041	0.0326954	-0.0973728	0.934734	1.08548e+06	1.16127e+06
HMDB0140950	2.33796	0.000462709	0.00177919	-0.106696	0.928713	1.19592e+06	1.28772e+06
HMDB0127259	1.50876	0.00105594	0.00346046	-0.107823	0.927987	525242	566002
HMDB0002577	1.76273	0.0152062	0.0318219	-0.124556	0.917286	718096	782849
LMPK12111235	2.00087	0.00952223	0.0215543	-0.129168	0.914359	856748	936993
LMPK12110752	2.87773	0.000572243	0.00211268	-0.130493	0.913519	1.52599e+06	1.67046e+06
LMFA01030558	3.04147	0.00580511	0.01424	-0.132175	0.912455	1.90468e+06	2.08742e+06
LMPK12112569	2.56368	0.00024309	0.00106688	-0.142362	0.906035	1.05725e+06	1.1669e+06
LMFA07070110	1.19014	0.00119739	0.00383131	-0.158989	0.895652	219810	245419
HMDB0013314	2.0191	0.000677703	0.00242056	-0.170246	0.888691	567534	638618
LMPK12110753	1.98815	0.000319097	0.00132593	-0.179062	0.883277	514868	582907
44661	1.02128	0.00027707	0.00118375	-0.180394	0.882462	132190	149796
50136	1.31304	0.00229219	0.00657539	-0.191376	0.87577	228916	261388
LMFA01080007	1.16773	4.91782e-06	5.73396e-05	-0.195505	0.873267	146688	167976
56	5.01668	4.44088e-06	5.32905e-05	-0.196695	0.872547	2.70308e+06	3.09792e+06
LMFA01050454	1.08025	0.0346342	0.0634618	-0.19736	0.872145	188081	215654
HMDB0000594	1.15465	0.00242838	0.00690843	-0.202582	0.868994	162186	186637
43835	2.07483	0.00298067	0.00820419	-0.202616	0.868973	534262	614819
HMDB0035598	7.93949	0.000414147	0.00162964	-0.203181	0.868633	7.0541e+06	8.12093e+06
LMFA01030602	6.24879	2.56053e-08	1.35451e-06	-0.206741	0.866492	3.80717e+06	4.39378e+06
HMDB0000034	1.7935	0.00589716	0.0144144	-0.20765	0.865947	429568	496067
64895	1.47988	0.0488221	0.0848091	-0.207949	0.865767	345211	398735
HMDB0000772	1.39661	0.0310988	0.0579698	-0.208008	0.865732	305755	353175
67904	1.43233	0.0128616	0.0276666	-0.208802	0.865255	277882	321156
3068	1.6472	0.00411127	0.0107297	-0.21124	0.863795	336761	389862
HMDB0126096	3.04834	0.000116613	0.000597948	-0.221265	0.857813	904051	1.0539e+06
HMDB0041407	4.10468	0.0351988	0.0643643	-0.222093	0.857321	2.3978e+06	2.79686e+06
LMPK12110271	8.37432	0.00116676	0.00375208	-0.224004	0.856186	7.55171e+06	8.82018e+06
HMDB0036791	1.34836	7.46811e-07	1.48697e-05	-0.224192	0.856075	165769	193638
HMDB0011174	2.16731	5.39034e-06	6.10043e-05	-0.226871	0.854486	429431	502561
HMDB0094651	1.04001	1.71098e-05	0.00014059	-0.228275	0.853655	101113	118447
LMPK12050008	1.5152	7.42771e-06	7.69898e-05	-0.23181	0.851566	204979	240708
LMFA01030259	1.216	9.11392e-06	8.91449e-05	-0.232908	0.850918	132218	155383
LMGP04050008	4.23752	2.21473e-06	3.21685e-05	-0.235887	0.849163	1.56504e+06	1.84304e+06
HMDB0013286	3.16847	5.96237e-06	6.55641e-05	-0.236873	0.848582	871783	1.02734e+06
HMDB0015500	1.3844	0.00239851	0.00683777	-0.237912	0.847971	196989	232306
91087	1.07544	3.79149e-08	1.84719e-06	-0.238543	0.847601	96330.5	113651
LMGP10010051	1.12235	0.0110336	0.0243262	-0.23863	0.84755	145111	171212
HMDB0140953	7.23433	1.03536e-07	3.70404e-06	-0.238898	0.847392	4.38073e+06	5.16967e+06
HMDB0006819	2.235	0.00317853	0.00865419	-0.240566	0.846413	537197	634674
HMDB0029043	2.06803	1.48098e-07	4.76828e-06	-0.24099	0.846165	357419	422399
62351	3.0646	0.0176847	0.0361912	-0.246326	0.843041	1.06339e+06	1.26137e+06
HMDB0028711	1.18631	0.000922415	0.00311207	-0.247409	0.842408	131422	156008
LMFA02000150	1.23181	7.63855e-06	7.85378e-05	-0.247682	0.842249	129125	153310
LMPK12112570	13.0572	0.000302542	0.00126982	-0.248978	0.841492	1.55e+07	1.84196e+07
137	6.9482	0.00496233	0.0125249	-0.2492	0.841363	4.96346e+06	5.89931e+06
HMDB0028691	1.43653	2.86369e-07	7.50773e-06	-0.250608	0.840542	165465	196855
44197	1.33092	2.10449e-05	0.000164101	-0.250739	0.840466	148794	177038
65705	1.02678	0.00261623	0.00733775	-0.252004	0.839729	102976	122631
LMFA01170040	6.47553	0.000391374	0.00155817	-0.255736	0.83756	3.76333e+06	4.49321e+06
LMFA05000179	1.40409	0.000174881	0.000826726	-0.259043	0.835642	167359	200275
HMDB0036848	1.55821	1.51021e-05	0.000128787	-0.260522	0.834786	195741	234480
LMFA01030615	2.12266	2.23677e-07	6.34745e-06	-0.262032	0.833913	342285	410456
HMDB0034714	1.19129	4.66202e-07	1.06052e-05	-0.263737	0.832928	107797	129419
LMFA02010016	3.05664	4.01121e-08	1.90746e-06	-0.265137	0.83212	694476	834587
LMPR01070182	3.34229	0.00279804	0.00777329	-0.266475	0.831349	1.0465e+06	1.25879e+06
41558	1.68476	0.00457093	0.0117106	-0.268591	0.83013	272423	328169
HMDB0060473	1.05539	4.87108e-07	1.08944e-05	-0.269477	0.82962	83192.8	100278
HMDB0033819	1.55714	3.9137e-07	9.33632e-06	-0.272111	0.828107	176474	213106
HMDB0038136	1.8509	7.73161e-08	3.01162e-06	-0.2728	0.827711	247421	298922
92	1.41842	0.0296971	0.0556996	-0.273262	0.827446	227645	275117
LMFA02030072	2.96994	0.000404584	0.00160114	-0.277682	0.824915	720994	874021
HMDB0125493	1.41441	9.73913e-05	0.000517068	-0.280163	0.823498	153228	186070
HMDB0061651	1.90766	0.00328245	0.00888303	-0.282025	0.822436	316814	385215
58207	1.17626	1.93788e-06	2.924e-05	-0.283706	0.821478	98631.7	120066
64723	1.85488	4.15859e-08	1.96189e-06	-0.28401	0.821305	235862	287179
LMPK12110626	1.69908	0.00168669	0.00509684	-0.288447	0.818783	236200	288477
3020	12.4595	2.65585e-06	3.69546e-05	-0.291417	0.817099	1.06897e+07	1.30825e+07
HMDB0039064	4.47247	0.0278549	0.0527702	-0.292327	0.816584	2.04132e+06	2.49983e+06
LMFA08020122	9.77033	2.95196e-07	7.6556e-06	-0.29504	0.81505	6.36682e+06	7.81158e+06
6699	1.05675	0.00462938	0.0118349	-0.297049	0.813916	94410.1	115995
HMDB0240288	2.79772	0.000382548	0.00152951	-0.297914	0.813428	596030	732739
HMDB0127954	2.93093	3.34637e-05	0.000230659	-0.298549	0.81307	592809	729100
HMDB0142000	1.25029	1.51784e-05	0.000129049	-0.300204	0.812137	106711	131395
LMPR01070069	2.73966	0.00333635	0.00900164	-0.300973	0.811705	611098	752857
LMSP01080035	1.21706	0.0243333	0.0472399	-0.302166	0.811034	146740	180929
47157	8.62705	1.38702e-05	0.000121449	-0.310163	0.806551	4.96901e+06	6.16081e+06
LMFA13010030	1.06833	0.045631	0.0801613	-0.31059	0.806312	123359	152992
HMDB0031367	2.90672	0.000519295	0.00195367	-0.311615	0.805739	603745	749306
HMDB0133084	1.71659	5.58468e-07	1.20105e-05	-0.313693	0.80458	185555	230623
85967	1.14662	2.41679e-07	6.71162e-06	-0.31476	0.803985	81875.8	101838
HMDB0000213	1.91319	2.55867e-06	3.61367e-05	-0.315768	0.803423	233245	290315
HMDB0029064	1.46967	7.33792e-07	1.47087e-05	-0.31596	0.803316	134562	167509
HMDB0033282	1.08981	6.37755e-05	0.000373687	-0.319069	0.801587	79524.4	99208.7
HMDB0061711	3.28746	0.00589032	0.0144055	-0.319706	0.801233	858043	1.0709e+06
HMDB0013780	3.26924	5.48588e-07	1.18606e-05	-0.319879	0.801137	658085	821439
3722	2.39857	0.00632069	0.0153177	-0.320101	0.801014	451088	563146
HMDB0060065	2.40366	0.00100653	0.00333211	-0.321838	0.80005	411260	514043
HMDB0031292	2.5273	3.32301e-06	4.37522e-05	-0.325469	0.798039	396096	496337
86681	1.24905	1.29107e-05	0.00011479	-0.331445	0.79474	96776.5	121771
HMDB0004620	1.79589	8.11587e-05	0.000451218	-0.332862	0.79396	201898	254292
HMDB0039862	2.28624	8.16343e-05	0.000452736	-0.333844	0.79342	328457	413976
66242	1.14269	0.000543295	0.00202083	-0.335064	0.792749	87822.9	110783
68859	2.01863	0.00427183	0.0110834	-0.335497	0.792511	298760	376979
66243	1.56683	1.43257e-05	0.000124161	-0.335715	0.792391	147425	186051
45590	1.46952	0.0419899	0.0747936	-0.339677	0.790218	200458	253675
25	1.43715	5.92934e-07	1.25335e-05	-0.347719	0.785826	116799	148632
LMSP01080053	1.02441	0.0405459	0.0726267	-0.350895	0.784097	94098.9	120009
LMPK12100041	2.06153	1.29102e-08	8.54945e-07	-0.355153	0.781787	229129	293083
HMDB0003073	4.4235	0.0279832	0.0529796	-0.357734	0.780389	1.6239e+06	2.08089e+06
HMDB0028942	1.23104	5.4913e-06	6.17689e-05	-0.362882	0.77761	82999.2	106736
HMDB0014900	1.83863	0.0170218	0.0350231	-0.363423	0.777318	259805	334232
LMFA05000174	1.82758	0.000224809	0.00100615	-0.363734	0.77715	195082	251022
HMDB0013128	1.2922	0.000496881	0.00188385	-0.364642	0.776661	100854	129856
86	8.4339	2.58265e-05	0.000191966	-0.36537	0.77627	3.9805e+06	5.12773e+06
85758	1.02018	4.03122e-07	9.48551e-06	-0.366616	0.775599	54702.8	70529.7
HMDB0011504	1.19825	0.000670073	0.00239954	-0.370262	0.773642	85335.9	110304
HMDB0036849	1.79267	6.84119e-06	7.23362e-05	-0.371017	0.773237	171634	221968
86032	1.22617	9.75876e-07	1.78365e-05	-0.373637	0.771834	78401.6	101578
LMPK12110217	5.91974	9.56919e-09	6.87137e-07	-0.378157	0.76942	1.74924e+06	2.27345e+06
HMDB0000715	1.40987	1.78005e-08	1.07259e-06	-0.385198	0.765674	97366.4	127164
HMDB0094648	3.81758	0.040091	0.0719477	-0.385914	0.765294	1.18952e+06	1.55433e+06
HMDB0006248	1.19494	1.72367e-05	0.000141368	-0.387152	0.764638	74665.2	97647.8
HMDB0039214	1.71594	4.04458e-05	0.000266067	-0.387274	0.764573	156027	204071
HMDB0127956	2.34191	6.03472e-06	6.61562e-05	-0.387484	0.764461	278302	364049
46724	1.01153	0.0474948	0.0828193	-0.38765	0.764374	83780.8	109607
85809	1.45862	1.86252e-06	2.84632e-05	-0.390246	0.762999	105833	138706
63871	2.54774	1.06184e-07	3.75953e-06	-0.390423	0.762906	315569	413641
HMDB0000132	2.35659	0.00415099	0.0108129	-0.39311	0.761486	340111	446641
LMFA07070025	3.32134	0.000251894	0.0010977	-0.394184	0.76092	590441	775957
HMDB0004710	4.62294	1.28966e-06	2.1591e-05	-0.395435	0.76026	1.04453e+06	1.37392e+06
HMDB0037842	1.86334	9.08405e-07	1.69898e-05	-0.396041	0.759941	168445	221655
HMDB0038752	1.05873	0.00110108	0.00357819	-0.400951	0.757359	62070.8	81957
66083	1.11576	0.000363616	0.00146959	-0.401221	0.757217	66790.6	88205.4
LMGP10050002	1.00733	0.00951549	0.021548	-0.404184	0.755663	63678.8	84268.8
2989	1.1962	8.57385e-07	1.63435e-05	-0.404443	0.755528	67782.7	89715.7
36144	1.09125	0.000338802	0.00139099	-0.405548	0.754949	62825.8	83218.6
HMDB0039022	2.30312	2.62392e-06	3.6729e-05	-0.407261	0.754054	256602	340297
LMGP10050044	3.10516	5.03862e-05	0.000313359	-0.410129	0.752556	473554	629260
367	1.5161	2.29184e-06	3.29406e-05	-0.4122	0.751476	107793	143441
HMDB0131294	1.9695	0.000417701	0.00163819	-0.414177	0.750448	203547	271234
LMFA02000135	2.77326	0.000407405	0.00160875	-0.414798	0.750125	400715	534198
81286	1.13093	0.000212368	0.000961057	-0.419658	0.747602	65104.5	87084.5
HMDB0031068	12.5109	3.48113e-06	4.5136e-05	-0.421389	0.746705	7.21093e+06	9.65699e+06
LMFA02000003	1.62726	1.46205e-05	0.000126226	-0.422592	0.746083	122325	163956
LMPK12130007	2.02607	0.000174038	0.000824098	-0.426223	0.744208	200773	269781
LMPK12110194	1.6263	1.49878e-07	4.78539e-06	-0.427225	0.743691	116044	156038
LMPR01070086	1.5816	0.0230638	0.0452024	-0.432759	0.740844	157718	212890
HMDB0125492	1.88317	1.2777e-06	2.14914e-05	-0.435428	0.739475	155152	209814
85923	1.17131	2.97009e-05	0.000211743	-0.439235	0.737526	62265.8	84425.2
LMFA05000595	3.97386	0.0325345	0.060188	-0.441988	0.73612	1.02619e+06	1.39405e+06
66702	1.26628	1.04526e-06	1.87367e-05	-0.44394	0.735124	68063.7	92588
HMDB0035689	2.02202	0.00109742	0.00356956	-0.445144	0.734511	201026	273687
HMDB0001850	2.06641	0.000555651	0.00206031	-0.445444	0.734358	203252	276775
80008	1.51854	3.59794e-06	4.61681e-05	-0.446671	0.733734	98983.3	134904
HMDB0011503	3.81579	0.00111806	0.00362455	-0.450287	0.731897	706893	965836
66676	1.46241	3.67784e-07	8.92264e-06	-0.451056	0.731507	88546.3	121046
LMST01040204	1.28325	5.94634e-05	0.000356302	-0.451232	0.731418	72777.4	99501.7
258	1.0979	0.000103302	0.000542928	-0.453197	0.730423	53556.2	73322.2
HMDB0062281	1.184	1.1324e-05	0.000103726	-0.458251	0.727868	59291.6	81459.2
HMDB0014861	1.10017	6.80084e-08	2.75111e-06	-0.458533	0.727726	48906	67203.9
HMDB0029131	1.84121	7.4434e-09	5.61553e-07	-0.458546	0.727719	135549	186266
HMDB0034751	1.09246	0.0017105	0.00515747	-0.458813	0.727584	57983.6	79693.3
HMDB0000089	1.69959	0.000102221	0.000538514	-0.460214	0.726878	126368	173850
65403	1.01615	0.00217282	0.00628958	-0.460758	0.726605	52118.8	71729.2
35503	1.21719	7.15915e-07	1.44639e-05	-0.460917	0.726524	60815.8	83707.9
62027	2.29369	3.33939e-05	0.000230313	-0.461084	0.72644	226399	311655
40947	1.00161	6.96505e-07	1.41517e-05	-0.461552	0.726205	40851.5	56253.4
LMFA12000311	5.38701	0.00130266	0.00410528	-0.461735	0.726113	1.3718e+06	1.88923e+06
LMFA08040002	2.98417	0.00209538	0.00609702	-0.465201	0.72437	423757	585000
LMFA08030032	1.24662	3.96234e-06	4.91991e-05	-0.468524	0.722703	63966.5	88510
HMDB0029033	4.58544	1.24513e-07	4.17692e-06	-0.473663	0.720134	816236	1.13345e+06
HMDB0015313	1.24477	0.0103043	0.0229755	-0.476501	0.718719	83655.6	116395
69125	1.07949	0.000755784	0.00264243	-0.477472	0.718235	52524.4	73129.9
HMDB0006471	2.21019	2.51715e-05	0.000188242	-0.478395	0.717776	200081	278752
LMFA01031032	2.43717	3.72759e-06	4.74372e-05	-0.479133	0.717409	235305	327993
HMDB0028933	2.13659	8.60945e-10	1.14878e-07	-0.479182	0.717385	171548	239130
70299	1.14519	5.35088e-07	1.16675e-05	-0.479848	0.717053	50848.9	70913.7
LMGP03050002	1.01239	3.75485e-05	0.000251637	-0.481148	0.716407	41732.4	58252.3
HMDB0028906	1.79186	5.48386e-09	4.46429e-07	-0.482117	0.715926	120676	168560
LMGP04050021	1.34307	4.37384e-05	0.00028169	-0.482328	0.715822	73690.3	102945
HMDB0013021	1.3986	0.000369387	0.00148686	-0.484586	0.714702	82970.6	116091
HMDB0015224	2.11414	8.63835e-06	8.576e-05	-0.485036	0.714479	177818	248878
LMFA08040062	1.25567	0.00443893	0.0114265	-0.492645	0.710721	73799	103837
HMDB0011164	1.22142	2.62597e-06	3.6729e-05	-0.498817	0.707687	55936.9	79041.9
LMFA02000156	6.14741	1.04717e-06	1.87421e-05	-0.499936	0.707138	1.40127e+06	1.98161e+06
HMDB0030404	11.6095	0.0150154	0.0314632	-0.501757	0.706246	6.95734e+06	9.85115e+06
HMDB0030810	13.1848	0.00526041	0.0131437	-0.50406	0.70512	8.08681e+06	1.14687e+07
45144	2.10675	0.0142357	0.0300691	-0.511783	0.701355	222108	316685
69712	1.81529	2.13028e-08	1.20424e-06	-0.517999	0.69834	114900	164533
43202	2.32756	5.0036e-06	5.78309e-05	-0.518258	0.698214	196518	281458
63401	1.88627	0.000247785	0.00108217	-0.518533	0.698081	139303	199551
HMDB0036821	1.04581	0.00886485	0.0203444	-0.519511	0.697608	49816.3	71410.1
1328	2.19293	0.00353139	0.00942407	-0.519972	0.697385	211302	302991
71493	2.82066	1.49652e-07	4.78539e-06	-0.523595	0.695636	275880	396586
HMDB0029819	1.59031	0.00531545	0.0132442	-0.526659	0.69416	111683	160890
LMFA01050555	10.487	1.75471e-06	2.71168e-05	-0.527329	0.693838	3.84824e+06	5.54631e+06
LMPK12050198	1.49408	1.94084e-08	1.11233e-06	-0.528748	0.693156	75538.1	108977
3341	1.66888	0.000134225	0.000666619	-0.530538	0.692296	104136	150421
HMDB0040844	1.96365	0.000285039	0.00121028	-0.53165	0.691763	145706	210630
90	1.36231	0.000770005	0.00268533	-0.532771	0.691226	73716.8	106647
4143	4.77114	3.05904e-06	4.13734e-05	-0.533596	0.690831	785661	1.13727e+06
HMDB0032540	1.46836	4.23302e-07	9.7534e-06	-0.535167	0.690079	73175.5	106039
HMDB0015680	1.2233	0.000423207	0.00165523	-0.535828	0.689763	56996.2	82631.6
39123	1.00019	1.63038e-05	0.000135713	-0.539708	0.68791	35141.6	51084.6
HMDB0036686	1.10281	0.0346974	0.0635646	-0.541325	0.68714	60714.1	88357.7
HMDB0033891	1.73672	5.6315e-07	1.20595e-05	-0.542932	0.686374	101032	147197
HMDB0037560	1.17778	0.0103113	0.0229803	-0.54805	0.683944	62076.9	90763.1
LMFA08020182	1.19658	0.00149958	0.00462119	-0.55816	0.679168	55093.5	81119.2
HMDB0040901	1.90308	0.0429848	0.0763226	-0.56547	0.675735	184964	273723
LMFA02030020	10.8482	1.45078e-07	4.70779e-06	-0.566405	0.675298	3.71276e+06	5.49796e+06
HMDB0005821	1.54667	0.00749198	0.017677	-0.571908	0.672727	98302.7	146126
35356	2.09015	2.24362e-07	6.34745e-06	-0.578348	0.66973	135005	201581
LMSP01040001	14.3545	0.000618757	0.00224728	-0.582744	0.667693	7.11263e+06	1.06526e+07
LMFA05000170	1.19009	1.72579e-05	0.000141417	-0.585079	0.666613	44252.2	66383.6
HMDB0035005	2.20633	0.0223082	0.0440012	-0.586719	0.665855	217707	326959
63568	2.01082	2.10437e-06	3.1121e-05	-0.587028	0.665713	125123	187954
HMDB0005766	4.48536	3.79545e-05	0.000253313	-0.587189	0.665639	652021	979542
44307	2.98671	3.7773e-05	0.000252668	-0.588038	0.665247	287134	431620
HMDB0014638	1.47029	3.30517e-08	1.65074e-06	-0.590006	0.66434	64380.7	96909.2
HMDB0038859	1.12385	0.0345927	0.0633987	-0.591188	0.663796	61202.5	92200.7
70945	2.08068	0.0470657	0.0821992	-0.593659	0.66266	211578	319287
HMDB0001262	3.72579	0.000324239	0.00134448	-0.594363	0.662337	469648	709078
85658	1.03028	8.54302e-10	1.14849e-07	-0.595515	0.661808	30739.6	46447.9
HMDB0035919	7.62253	2.99191e-08	1.53282e-06	-0.595842	0.661658	1.70785e+06	2.58117e+06
63630	6.88092	6.51802e-06	6.99113e-05	-0.598375	0.660498	1.45739e+06	2.2065e+06
HMDB0001943	1.09698	9.45512e-09	6.81684e-07	-0.599262	0.660091	34909.1	52885.3
LMFA02000158	2.16022	8.24286e-09	6.09018e-07	-0.59943	0.660015	135001	204542
2597	1.11737	1.08659e-07	3.82445e-06	-0.602102	0.658794	36659	55645.7
44620	1.53357	1.80565e-08	1.07354e-06	-0.608477	0.655889	66899.7	101999
3318	6.00172	2.61086e-07	7.06236e-06	-0.6137	0.653519	1.0359e+06	1.58511e+06
44528	2.30148	3.66828e-09	3.27945e-07	-0.615618	0.65265	148296	227221
1037	2.27479	3.05743e-09	2.90781e-07	-0.61739	0.651849	143551	220222
2902	1.14474	4.17621e-05	0.000271996	-0.618729	0.651244	39837.9	61171.9
64644	1.66844	2.30544e-05	0.000176764	-0.620615	0.650393	83461.1	128324
HMDB0031498	1.17687	3.85986e-08	1.86213e-06	-0.625347	0.648264	38540.4	59451.7
LMGP06050010	1.29025	0.000254547	0.0011071	-0.627172	0.647444	51769.5	79959.8
LMST02020098	1.59455	0.0250789	0.0483779	-0.628782	0.646722	105449	163052
LMFA07070100	1.57398	8.84276e-08	3.29393e-06	-0.63037	0.646011	68200.1	105571
HMDB0031370	1.92233	6.31015e-06	6.81724e-05	-0.631861	0.645344	106338	164777
65404	5.37199	0.0306806	0.0572799	-0.637919	0.642639	1.20347e+06	1.8727e+06
HMDB0001325	1.26774	4.38598e-06	5.29012e-05	-0.640632	0.641432	45098.4	70309
HMDB0000148	5.14113	3.0814e-09	2.9151e-07	-0.642888	0.64043	704739	1.10042e+06
41440	1.66778	6.43354e-05	0.000375798	-0.643672	0.640082	81326.2	127056
LMFA05000714	3.79075	0.0304958	0.0569705	-0.647233	0.638504	591676	926660
96611	1.01415	9.19974e-08	3.38459e-06	-0.653916	0.635553	26999.6	42482.1
63916	1.10701	5.64223e-06	6.30406e-05	-0.657311	0.634059	32920.8	51920.7
66168	1.27741	0.00119139	0.00381689	-0.65953	0.633085	50094.5	79127.7
58464	1.3061	0.000593041	0.00217153	-0.663587	0.631307	51506.6	81587.3
LMPK12111589	1.10337	2.21121e-06	3.21435e-05	-0.673063	0.627174	31584.5	50360.1
HMDB0015339	1.98185	1.30694e-06	2.17176e-05	-0.673192	0.627118	101744	162240
LMGP03050011	2.56843	4.31907e-06	5.23914e-05	-0.673792	0.626857	170852	272553
HMDB0062303	1.00254	3.85054e-06	4.83046e-05	-0.677911	0.62507	26016.8	41622.2
LMFA02030019	15.1426	4.99101e-08	2.25352e-06	-0.679004	0.624596	5.74145e+06	9.19225e+06
LMFA02000192	13.7112	1.63908e-08	1.00504e-06	-0.683266	0.622754	4.65012e+06	7.46703e+06
65771	1.94841	1.58172e-08	9.81982e-07	-0.686778	0.62124	93256.5	150114
LMFA07010547	1.00864	1.32127e-06	2.18524e-05	-0.689214	0.620192	25610.4	41294.3
80020	2.56194	5.28579e-07	1.15538e-05	-0.689223	0.620188	163986	264414
73538	1.08694	0.00688118	0.016464	-0.691827	0.61907	38574.5	62310.5
HMDB0002815	3.45582	1.03581e-07	3.70404e-06	-0.698072	0.616395	289336	469400
HMDB0000048	2.11048	0.000782764	0.00272292	-0.698793	0.616087	126061	204615
LMFA08010008	5.01255	0.000242712	0.001066	-0.699876	0.615625	671425	1.09064e+06
44776	1.23211	0.00219184	0.00633632	-0.700883	0.615196	44708.5	72673.7
LMGP20050026	1.67635	0.000387875	0.00154666	-0.702327	0.61458	77628.7	126312
HMDB0060119	1.63083	1.72597e-06	2.67653e-05	-0.703191	0.614212	66051	107538
HMDB0031091	2.58328	0.022493	0.0442679	-0.705432	0.613259	236033	384884
HMDB0038154	1.52398	1.08668e-05	0.000100493	-0.707333	0.612451	58113.4	94886.6
HMDB0033608	1.71364	0.00361585	0.00961503	-0.724315	0.605284	83314.2	137645
46253	1.47521	4.91537e-07	1.09448e-05	-0.729205	0.603236	50443	83620.7
LMPK12111602	3.10381	5.53921e-07	1.19471e-05	-0.741821	0.597984	218032	364611
HMDB0062517	1.07951	0.0122671	0.0266346	-0.743626	0.597236	35164.8	58879.3
HMDB0240235	4.57957	6.79932e-06	7.19785e-05	-0.744017	0.597074	483152	809199
45334	1.51696	8.80406e-07	1.66755e-05	-0.761179	0.590014	50817.9	86130.1
87774	1.84132	1.43176e-08	9.06767e-07	-0.76659	0.587805	72444.1	123245
HMDB0029388	5.34831	1.43521e-08	9.06767e-07	-0.770258	0.586312	608134	1.03722e+06
45726	1.82119	8.60813e-06	8.55549e-05	-0.779499	0.582569	72696.4	124786
58892	4.50055	6.37203e-06	6.86139e-05	-0.780278	0.582254	442539	760044
HMDB0030252	2.21566	1.88199e-09	2.06442e-07	-0.781714	0.581675	101614	174692
LMGL05010001	4.25367	0.00923922	0.0210272	-0.785545	0.580133	520538	897274
HMDB0000517	2.59972	8.64101e-08	3.23224e-06	-0.791207	0.57786	139900	242100
HMDB0036448	1.7157	1.09867e-06	1.94804e-05	-0.794226	0.576652	61787.9	107149
LMGP06050017	9.65626	0.00574457	0.0141085	-0.825757	0.564186	2.39879e+06	4.25177e+06
LMFA02000239	6.8574	1.34379e-09	1.60179e-07	-0.839188	0.558958	884254	1.58197e+06
1177	1.10434	2.60243e-05	0.000192756	-0.853211	0.553551	24643	44517.9
67110	1.59783	0.00015869	0.000764069	-0.857341	0.551969	52501.7	95117.1
HMDB0032032	1.76788	0.0167273	0.0345085	-0.858244	0.551624	79189.6	143557
HMDB0010385	3.59588	1.1314e-07	3.94336e-06	-0.865106	0.549006	237611	432803
HMDB0000263	1.165	1.53533e-06	2.45763e-05	-0.879448	0.543575	25006	46002.9
71191	1.87708	7.22261e-07	1.45428e-05	-0.882123	0.542569	64253.5	118425
96480	1.3674	0.00149583	0.00461207	-0.890654	0.53937	40205.4	74541.4
67551	1.01198	3.78124e-08	1.84719e-06	-0.89411	0.538079	17916.4	33297
63895	2.43525	1.26638e-07	4.2323e-06	-0.897041	0.536987	103350	192463
HMDB0003391	1.65117	2.85326e-06	3.89437e-05	-0.905391	0.533888	48264.2	90401.4
66269	1.32618	0.00372349	0.00986896	-0.908014	0.532918	38781.5	72772
HMDB0062727	1.68509	0.000253703	0.00110424	-0.91325	0.530988	53944.4	101592
LMPK04000033	1.3729	1.2187e-06	2.08321e-05	-0.915171	0.530281	32468.5	61228.8
HMDB0010387	3.14933	1.96734e-07	5.83585e-06	-0.915641	0.530108	169970	320632
LMST04060016	3.01057	3.31636e-09	3.05652e-07	-0.923743	0.52714	151010	286471
HMDB0035528	2.84537	1.52813e-06	2.44951e-05	-0.934814	0.52311	136779	261474
HMDB0060814	6.53519	1.65778e-07	5.18202e-06	-0.93891	0.521627	706281	1.354e+06
HMDB0012932	1.03675	8.08534e-07	1.57137e-05	-0.941317	0.520757	17988.5	34542.9
66863	1.59211	5.39747e-05	0.000330036	-0.942078	0.520483	45114.1	86677.4
68425	2.84827	5.0467e-09	4.23639e-07	-0.944983	0.519436	130684	251588
LMPK12111630	2.40196	3.97862e-08	1.89701e-06	-0.957999	0.51477	91619.6	177982
HMDB0011507	3.65677	3.77454e-09	3.34103e-07	-0.969621	0.51064	208152	407629
LMPK12112216	1.80747	1.15995e-06	2.02143e-05	-0.969634	0.510636	52694.2	103193
HMDB0032777	3.10041	3.69114e-07	8.94276e-06	-0.983726	0.505672	148992	294642
LMPK12110747	8.42266	1.70587e-07	5.27699e-06	-0.987524	0.504343	1.09459e+06	2.17033e+06
HMDB0036449	1.41354	2.5112e-07	6.89947e-06	-1.00457	0.498419	30291	60774.1
HMDB0010386	5.5457	9.62627e-07	1.77076e-05	-1.01197	0.495868	461094	929872
LMFA08030019	1.44315	3.61097e-07	8.80821e-06	-1.01493	0.494853	31292.3	63235.5
HMDB0062711	1.13276	8.13204e-08	3.10023e-06	-1.0167	0.494247	18854.7	38148.3
42711	1.02377	7.20844e-05	0.000409815	-1.01804	0.493787	16567.2	33551.3
HMDB0042567	1.79106	0.00078772	0.0027365	-1.03445	0.488202	54198.6	111017
LMGP20020033	3.1602	0.00184084	0.00548296	-1.03732	0.487233	174634	358420
LMSP01080055	16.3855	0.00114866	0.00370388	-1.03846	0.486847	4.447e+06	9.13428e+06
42845	2.97398	3.87289e-06	4.83908e-05	-1.0602	0.479566	126308	263380
LMGP01050062	1.5189	0.0127579	0.0274866	-1.06318	0.478576	43486	90865.3
LMGP03060008	1.23159	1.1653e-07	4.00685e-06	-1.07405	0.474983	20688.4	43556.2
53859	1.54992	6.5278e-09	5.09681e-07	-1.0785	0.47352	32196.5	67994
HMDB0128333	1.44028	9.49647e-06	9.16335e-05	-1.09133	0.469328	28800.4	61365.3
LMFA08040050	1.26899	0.0170054	0.0349933	-1.11726	0.460968	28993.9	62897.9
2991	3.26652	0.000104826	0.000549482	-1.12504	0.458488	146899	320399
LMFA01030903	2.11143	5.03649e-06	5.79861e-05	-1.13328	0.455878	58649.6	128652
15	3.60601	1.27682e-09	1.54254e-07	-1.142	0.45313	160591	354403
LMST01120015	2.21291	5.9663e-09	4.74122e-07	-1.14291	0.452845	60548	133706
HMDB0012937	1.60314	0.00353526	0.00943299	-1.14667	0.451667	41913.4	92797.2
46814	3.90811	9.34754e-05	0.000501904	-1.15003	0.450617	206986	459338
HMDB0039111	3.74242	1.14995e-08	7.81832e-07	-1.16166	0.446997	169349	378860
HMDB0001977	1.20663	0.011754	0.0257047	-1.16252	0.446731	24643.7	55164.4
HMDB0001496	1.71693	1.7218e-06	2.67238e-05	-1.16724	0.445273	36578.3	82148.2
41662	1.83752	0.0352596	0.0644558	-1.17681	0.442328	62821.5	142025
HMDB0132255	2.70039	4.07157e-06	5.01031e-05	-1.1846	0.439947	88800	201842
HMDB0011505	1.67508	3.14314e-08	1.59205e-06	-1.19149	0.43785	32836.5	74995
LMFA02030001	1.64287	1.48275e-07	4.76828e-06	-1.19203	0.437687	31903	72890.1
40277	1.49563	1.80753e-05	0.000146304	-1.19408	0.437066	27546.7	63026.5
LMFA08020200	1.15274	0.0286478	0.0540533	-1.19632	0.436386	23258	53296.9
LMFA06000248	4.67956	0.0222422	0.0439145	-1.198	0.435878	369636	848027
2506	1.01358	6.6292e-05	0.000384339	-1.21254	0.431509	12869.3	29823.8
36149	1.6494	0.0118491	0.0258843	-1.21586	0.430516	43247.3	100455
HMDB0006592	7.94609	4.41399e-06	5.31104e-05	-1.22039	0.429166	747224	1.74111e+06
LMGP01050034	5.95703	1.6702e-09	1.91016e-07	-1.22106	0.428967	397879	927528
LMGP02050041	4.23832	2.93424e-08	1.50759e-06	-1.23298	0.425438	199568	469088
63431	1.07245	2.62055e-07	7.07785e-06	-1.25544	0.418866	12576.9	30026.2
2778	3.14681	0.000253688	0.00110424	-1.26704	0.415512	121028	291275
73457	3.22223	1.65408e-06	2.59886e-05	-1.2938	0.407876	110347	270540
3325	1.64994	6.58939e-08	2.68992e-06	-1.31467	0.402017	27745.4	69015.5
HMDB0037034	2.50807	6.73939e-07	1.37594e-05	-1.34497	0.393663	62446.6	158629
HMDB0039742	1.54153	9.40882e-06	9.10031e-05	-1.43635	0.369502	22036.8	59639.2
HMDB0240206	1.80783	0.000171999	0.000815956	-1.45234	0.365429	31437.8	86029.7
LMFA13010043	1.88893	0.000510946	0.00192696	-1.48692	0.356773	33563.4	94074.9
63393	2.42889	0.000283216	0.00120467	-1.53918	0.344082	53269.8	154817
HMDB0059667	2.4746	1.80997e-08	1.07354e-06	-1.54285	0.343206	47801.5	139279
68971	3.61041	2.97945e-05	0.000212241	-1.55765	0.339705	107778	317269
HMDB0037129	1.43001	9.92542e-08	3.59244e-06	-1.61773	0.325848	15060.4	46219.1
36153	1.4478	4.06674e-08	1.92873e-06	-1.64435	0.319891	14760.8	46143
HMDB0001448	5.32052	2.76525e-06	3.81208e-05	-1.64669	0.319372	207422	649469
LMSP07000001	1.67437	2.64463e-08	1.38263e-06	-1.67028	0.314192	19208.2	61135.4
78839	1.10819	6.20572e-06	6.75711e-05	-1.68296	0.311444	8663.72	27817.9
43149	1.3694	2.31114e-08	1.2617e-06	-1.75262	0.296763	11866.5	39986.4
HMDB0240252	1.54184	1.92831e-07	5.74637e-06	-1.8044	0.2863	14443.5	50448.9
62336	1.00249	8.13423e-05	0.000451958	-1.89486	0.268899	6100.87	22688.3
73037	2.1212	2.16624e-06	3.17379e-05	-1.97847	0.253759	23869.1	94062
63274	2.37246	5.28275e-08	2.33801e-06	-1.99069	0.251619	28575.5	113566
73523	6.47324	3.62167e-09	3.25404e-07	-2.0194	0.246661	205290	832275
HMDB0031767	1.99038	0.0102252	0.0228334	-2.13781	0.227225	24924.5	109691
