# Supplementary material for: Integrated analysis of transcriptome and metabolome reveals molecular mechanisms of salt tolerance in seedlings of upland rice landrace 17SM-19
Source: Front Plant Sci. 2022 Sep 14;13:961445. doi: 10.3389/fpls.2022.961445 (PMC9515574; doi:10.3389/fpls.2022.961445)
Supplement: Supplementary file 3 [file Data_Sheet_2.zip › Other support data/DAMs at 5 DAS.xlsx]

## Sheet: Down
Compound ID （657）	VIP	P-value	adj.P-value	log2(FC)	FC	average(Sa5)	average(CK5)
HMDB0033228	1.19905	0.016818	0.0308796	-4.41603	0.0468427	2188.76	46725.6
HMDB0031767	3.24639	4.73002e-06	4.48369e-05	-3.69658	0.0771291	19631.3	254525
LMFA08020200	1.82847	0.00754965	0.0156963	-3.46554	0.0905248	9586.36	105898
LMFA08040050	2.05897	0.00590798	0.012747	-3.21193	0.107923	14481	134179
LMFA06000248	7.0383	0.00856398	0.0174639	-3.16252	0.111683	181273	1.6231e+06
HMDB0240252	1.78274	6.26728e-11	1.53485e-08	-3.13685	0.113687	8592.78	75582.5
68971	4.58887	2.08343e-08	8.8805e-07	-3.09534	0.117006	59889.9	511852
73523	6.62165	6.4557e-09	3.65497e-07	-3.0259	0.122776	130615	1.06385e+06
2365	1.35039	2.08602e-08	8.8805e-07	-2.76956	0.146649	6697.33	45669.2
73037	2.05905	2.79916e-06	3.11954e-05	-2.69317	0.154623	17145.9	110888
2506	1.27737	1.02708e-07	2.91032e-06	-2.58086	0.167141	7063.85	42262.7
HMDB0042567	1.9551	1.40096e-07	3.66216e-06	-2.55259	0.170448	16923.3	99287.3
LMGP01050062	2.07789	0.00226257	0.00571124	-2.54498	0.171351	23609.8	137787
HMDB0035528	4.42358	1.5127e-08	6.88318e-07	-2.49344	0.177582	90151	507657
HMDB0039742	2.20665	6.46946e-08	2.06561e-06	-2.44458	0.1837	23451.9	127664
63393	2.66108	1.47911e-07	3.78347e-06	-2.41754	0.187175	35104.1	187547
LMSP01040008	1.35359	0.00877023	0.0178215	-2.39724	0.189827	12575.1	66245.1
LMSP01040002	1.30224	0.00848809	0.0173309	-2.34558	0.196749	12087.2	61434.9
HMDB0037129	1.12139	1.17597e-07	3.20525e-06	-2.2816	0.20567	7037.22	34216.1
HMDB0059667	2.07034	1.08442e-08	5.40098e-07	-2.27682	0.206353	23638.7	114555
LMSP01080055	19.2542	0.00545634	0.0119602	-2.2231	0.214181	2.83626e+06	1.32423e+07
HMDB0032032	2.25693	0.00671262	0.0142138	-2.21663	0.215143	39699.5	184527
LMFA01100007	1.01306	0.0060639	0.013041	-2.21518	0.21536	8043.53	37349.2
63431	1.04307	5.50767e-06	5.03977e-05	-2.15189	0.225017	7014.01	31171
2778	4.17474	2.67684e-05	0.000160078	-2.12958	0.228525	117622	514702
HMDB0033461	3.33743	0.000192836	0.000752163	-2.12142	0.22982	80084.6	348466
LMGP20020033	4.38375	9.79327e-07	1.50692e-05	-2.11421	0.230973	126079	545863
HMDB0033608	2.52315	0.0052459	0.011573	-2.06675	0.238696	55841.4	233943
63916	1.91855	1.17293e-07	3.20183e-06	-2.06123	0.239612	25039.1	104498
63274	1.99794	1.27677e-08	6.0898e-07	-1.99057	0.251639	28623.4	113748
LMGP06050017	16.0616	7.32692e-07	1.22664e-05	-1.96397	0.256323	1.94961e+06	7.60608e+06
HMDB0038154	2.42042	9.68014e-09	4.96093e-07	-1.93615	0.261313	44106.1	168786
HMDB0006592	7.79817	7.59944e-07	1.25809e-05	-1.92812	0.262771	473100	1.80043e+06
15	4.10067	7.66795e-10	7.70241e-08	-1.92391	0.263538	127309	483074
HMDB0039035	1.32239	3.47122e-07	7.10131e-06	-1.88564	0.270624	14059.8	51953.2
73457	2.97642	4.972e-09	3.04915e-07	-1.78992	0.289188	77118.2	266672
61665	1.43841	0.03643	0.0600394	-1.76332	0.294569	29565.7	100370
65823	1.10685	5.31644e-07	9.7998e-06	-1.75867	0.29552	11228.7	37996.3
HMDB0041160	1.15478	1.66547e-05	0.000112273	-1.74557	0.298216	12712	42626.8
40277	1.53645	3.52134e-05	0.000197495	-1.73655	0.300086	22893.8	76290.7
2991	2.43307	0.00627955	0.0134385	-1.72106	0.303325	72684.9	239627
53859	1.43178	7.36069e-06	6.14761e-05	-1.71195	0.305247	20045.1	65668.4
LMFA13010043	1.66305	0.00331536	0.00789119	-1.6519	0.318221	34714.8	109090
LMSP07000001	1.24378	2.82073e-05	0.000166699	-1.60237	0.329336	17345.3	52667.4
LMPK12112216	1.82518	3.78875e-06	3.85122e-05	-1.58332	0.333713	37037.5	110986
HMDB0039715	2.18022	0.00373819	0.00870525	-1.56143	0.338814	66580.2	196510
LMGP02050041	3.77132	9.723e-06	7.56845e-05	-1.55413	0.340535	163812	481043
HMDB0240206	1.55274	7.5935e-05	0.000357576	-1.51896	0.348938	30668.3	87890.2
HMDB0032777	2.70662	4.9327e-08	1.68314e-06	-1.47181	0.360531	88806.3	246321
LMGP03060008	1.2429	2.54829e-07	5.56329e-06	-1.46758	0.361588	18890.6	52243.4
71191	1.89098	2.68355e-08	1.06155e-06	-1.43313	0.370327	44813.9	121012
HMDB0132255	2.26893	1.41515e-06	1.9276e-05	-1.39486	0.38028	69673.5	183216
LMGP01050034	4.6602	3.16958e-05	0.000182695	-1.37594	0.385301	308712	801224
HMDB0001448	2.84664	2.32764e-06	2.721e-05	-1.37143	0.386507	112435	290900
LMFA12000352	1.34336	3.83491e-05	0.000209368	-1.36637	0.387865	26011.3	67062.7
3325	1.341	5.58373e-08	1.84289e-06	-1.35703	0.390385	24721.7	63326.5
LMPK04000033	1.38737	1.01162e-07	2.88021e-06	-1.34873	0.392637	26764.7	68166.6
3491	1.22891	0.0295439	0.0501229	-1.34846	0.392711	31339.1	79802
LMPK12111630	2.14446	2.90782e-08	1.13026e-06	-1.33799	0.395572	64367.4	162720
HMDB0003391	1.65901	8.21995e-08	2.49529e-06	-1.3002	0.406069	40414.1	99525.2
66269	1.82047	6.48497e-06	5.65065e-05	-1.29642	0.407135	50172.6	123233
96673	1.1152	1.73511e-08	7.58529e-07	-1.28831	0.40943	18454.8	45074.5
HMDB0060038	1.88456	0.008774	0.0178272	-1.27822	0.412305	72707.5	176344
66863	1.52403	7.12919e-05	0.000341376	-1.27169	0.414173	38196.8	92224.2
HMDB0010387	2.91755	0.000342203	0.00119902	-1.26733	0.415428	145575	350422
36153	1.00961	1.00285e-05	7.72357e-05	-1.26142	0.417132	16390.3	39292.8
46814	4.36658	1.80473e-05	0.000119292	-1.26066	0.417353	307933	737824
HMDB0062727	1.74411	3.43299e-08	1.28683e-06	-1.25664	0.418519	46669.7	111512
LMPK12110747	7.20786	8.52099e-09	4.53439e-07	-1.24076	0.423148	808910	1.91165e+06
63424	1.15036	1.12953e-06	1.65676e-05	-1.23966	0.423471	21115.2	49862.2
HMDB0011505	1.19577	0.000185375	0.000728141	-1.23405	0.425121	25080	58994.9
HMDB0039111	2.80263	5.75232e-09	3.37005e-07	-1.22866	0.426712	124262	291208
LMFA08010008	4.79002	0.00590866	0.012747	-1.20326	0.434293	496766	1.14385e+06
HMDB0240235	4.46856	2.05301e-07	4.77345e-06	-1.19572	0.43657	334194	765500
HMDB0010386	4.85155	0.000118858	0.000507687	-1.18028	0.441265	434305	984227
LMFA05000170	1.26729	0.00270613	0.00665277	-1.17654	0.442413	34044.4	76951.6
LMPK12111602	2.80501	2.75184e-06	3.08116e-05	-1.16269	0.44668	140400	314318
HMDB0128333	1.1539	5.22719e-07	9.69086e-06	-1.15854	0.447965	23603.6	52690.7
36149	1.20713	0.0159983	0.0295627	-1.15848	0.447983	37271.1	83197.6
LMSP01040001	15.5354	0.00982407	0.0195802	-1.15426	0.449298	5.79193e+06	1.28911e+07
41662	1.27651	0.0339969	0.0565772	-1.15328	0.4496	46800.3	104093
HMDB0000263	1.16794	4.84274e-08	1.66196e-06	-1.14249	0.452976	24142.5	53297.4
HMDB0011536	1.05	8.06415e-07	1.31079e-05	-1.11538	0.461568	20636.9	44710.4
HMDB0000148	6.07295	4.88616e-07	9.23515e-06	-1.1109	0.463006	690649	1.49166e+06
HMDB0002815	3.0674	9.89018e-05	0.000438909	-1.10822	0.463866	190165	409957
HMDB0036686	1.19694	0.0275025	0.0471789	-1.0973	0.46739	41914.8	89678.3
LMPK12080054	1.26633	0.00610255	0.0131099	-1.08822	0.470341	40167.7	85401.3
HMDB0011507	2.86698	0.000148655	0.000606286	-1.07635	0.474228	174417	367791
HMDB0038859	1.75028	0.000189825	0.000742198	-1.06798	0.476987	67191.1	140866
LMGP04050021	1.61873	0.000114511	0.000493006	-1.06745	0.477162	56438	118279
HMDB0000517	2.36638	3.32223e-06	3.47988e-05	-1.04745	0.483823	116464	240716
LMFA08020182	1.24528	0.0225235	0.0396848	-1.01672	0.494239	48125.2	97372.4
HMDB0010385	2.89196	7.20623e-05	0.00034396	-1.00547	0.498106	191571	384599
44980	1.05074	0.00850334	0.0173561	-0.995796	0.501459	31228.2	62274.6
44776	1.2788	0.000240053	0.00089869	-0.992739	0.502523	39947.8	79494.4
HMDB0015339	1.84992	1.36221e-05	9.74778e-05	-0.972465	0.509635	79951.6	156880
LMFA08020138	1.25441	5.90007e-08	1.92155e-06	-0.965504	0.5121	35563.8	69447
69125	1.19197	0.0179934	0.0327519	-0.956814	0.515193	46520.4	90297
45334	1.28636	0.000414637	0.00140146	-0.954473	0.51603	42656.4	82662.6
HMDB0037034	1.5373	4.35575e-05	0.000232549	-0.952557	0.516716	58083.2	112408
58464	1.26408	8.96487e-07	1.41476e-05	-0.946248	0.51898	37628.8	72505.2
62351	6.4509	3.82711e-06	3.87698e-05	-0.935883	0.522722	1.01363e+06	1.93913e+06
LMPK12112205	1.05761	2.53947e-05	0.000153918	-0.933328	0.523649	28430.2	54292.4
HMDB0036821	1.03436	0.0313214	0.0526984	-0.921655	0.527903	40564.2	76840.3
HMDB0035005	3.65992	0.000166349	0.000665308	-0.914671	0.530465	356251	671583
66083	1.31942	6.73684e-05	0.000327662	-0.913513	0.530891	45937	86528.1
HMDB0000048	2.44393	3.51392e-05	0.000197203	-0.899526	0.536063	157344	293518
LMFA12000311	5.94385	0.00786828	0.0162454	-0.89369	0.538236	1.1844e+06	2.20053e+06
58372	1.02767	0.000184049	0.000723728	-0.885976	0.541121	29829.6	55125.4
LMGP06050010	1.24234	0.000354992	0.00123507	-0.868725	0.54763	45087.3	82331.5
4041	1.12309	6.22997e-07	1.09638e-05	-0.864835	0.549109	33298.9	60641.7
HMDB0015680	1.14271	0.0316267	0.0531222	-0.855995	0.552484	53421	96692.4
LMPK12020205	1.19583	0.000173434	0.000688585	-0.85464	0.553003	41474.3	74998.3
LMPK12050198	1.64299	3.82044e-08	1.38937e-06	-0.851398	0.554248	71395.6	128815
67431	1.03846	0.000316115	0.00112173	-0.851097	0.554363	32684.3	58958.2
63630	6.82905	1.20225e-06	1.72799e-05	-0.838739	0.559132	1.29341e+06	2.31325e+06
HMDB0014638	1.31399	1.31267e-06	1.84211e-05	-0.833726	0.561078	47884.4	85343.6
HMDB0031370	1.89086	2.03578e-06	2.47136e-05	-0.83134	0.562007	100661	179110
81286	1.09659	0.00457123	0.0103069	-0.828902	0.562958	43695.3	77617.5
62854	1.70314	1.15234e-07	3.15527e-06	-0.825705	0.564206	80222.7	142187
HMDB0005766	4.43491	2.71099e-07	5.87545e-06	-0.821245	0.565953	555389	981333
HMDB0001850	2.09582	0.0116388	0.0225902	-0.813192	0.569121	167881	294982
4143	4.65327	1.68327e-06	2.15827e-05	-0.812027	0.569581	629765	1.10566e+06
2902	1.07331	1.5113e-06	2.00907e-05	-0.80583	0.572033	33965	59375.9
HMDB0060828	1.04692	2.41751e-05	0.000148336	-0.805277	0.572252	33710.4	58908.2
42845	1.82775	5.9612e-06	5.34267e-05	-0.796424	0.575775	101812	176825
HMDB0029033	4.71209	3.73789e-07	7.48711e-06	-0.795142	0.576287	652814	1.13279e+06
HMDB0039022	2.46089	3.89466e-05	0.000212177	-0.794944	0.576365	189388	328590
65403	1.04099	0.00141597	0.0038635	-0.79244	0.577367	38339.7	66404.5
LMGP04010048	1.11342	1.00303e-05	7.72357e-05	-0.785925	0.57998	38361.8	66143.4
64644	1.48343	8.97074e-06	7.13192e-05	-0.784283	0.580641	67493.4	116240
LMFA02000003	1.85661	1.28063e-08	6.0898e-07	-0.776722	0.583691	103211	176825
HMDB0115775	1.3748	0.00022519	0.00085269	-0.775281	0.584275	64446.8	110302
HMDB0005971	1.00117	0.00073381	0.0022329	-0.774192	0.584716	34987.2	59836.3
35503	1.34806	9.87209e-09	5.01458e-07	-0.770555	0.586192	54659	93244.2
HMDB0003249	1.09841	0.0162716	0.0299873	-0.764373	0.588709	52399.4	89007.3
LMFA02000239	5.37016	1.43514e-09	1.25786e-07	-0.761506	0.58988	877140	1.48698e+06
LMFA05000063	1.74107	1.14457e-05	8.48463e-05	-0.759994	0.590499	98620.3	167012
LMGP03050011	2.1498	2.04573e-05	0.000130962	-0.756873	0.591778	151689	256328
LMST01040204	1.18756	0.0404914	0.0656974	-0.755051	0.592525	69190.2	116772
LMST01120015	1.34613	1.00014e-07	2.86579e-06	-0.744174	0.59701	57450.7	96230.7
367	1.52173	2.23437e-05	0.000139932	-0.733868	0.60129	78961.2	131320
3318	4.89602	2.45005e-06	2.82079e-05	-0.730963	0.602502	797790	1.32413e+06
45144	2.06091	0.00223243	0.00564979	-0.723721	0.605534	175367	289608
HMDB0036849	1.80171	0.000753171	0.00227555	-0.723174	0.605763	126967	209598
HMDB0006620	1.45448	0.00276791	0.00678226	-0.722166	0.606187	85890.6	141690
HMDB0001262	2.99816	9.97395e-05	0.00044153	-0.721252	0.606571	326924	538971
LMPR0104160002	1.01269	0.018995	0.0342992	-0.718144	0.607879	49559.9	81529.2
LMPR01070086	1.62779	0.0183196	0.0332645	-0.717078	0.608328	124705	204996
45096	1.02931	6.63407e-05	0.000323384	-0.712459	0.610279	38821.1	63612.1
HMDB0037560	1.05562	0.0037611	0.00875334	-0.701977	0.614729	49503.5	80529
1328	1.99176	0.000748574	0.00226396	-0.697183	0.616775	162375	263264
HMDB0060814	4.22148	4.91403e-06	4.60739e-05	-0.695133	0.617652	638273	1.03339e+06
HMDB0006819	3.0613	0.00126478	0.00350936	-0.694456	0.617942	395987	640814
1037	1.91713	2.23627e-06	2.64799e-05	-0.690429	0.61967	132852	214392
HMDB0040844	1.90304	3.54455e-05	0.000198486	-0.686846	0.62121	136937	220436
58892	3.21959	8.46275e-05	0.000389583	-0.684102	0.622393	397860	639243
HMDB0030404	10.8876	0.00462002	0.0103984	-0.681658	0.623448	5.54434e+06	8.89303e+06
LMFA01050051	1.39406	0.034057	0.0566613	-0.679936	0.624193	106465	170565
68425	1.82811	7.83445e-06	6.43454e-05	-0.678167	0.624959	123962	198353
LMGP10010051	1.61979	0.000614955	0.00193411	-0.673062	0.627174	111619	177971
63408	2.81664	0.00458392	0.0103312	-0.66873	0.62906	374828	595854
LMFA03010154	1.3814	0.0024973	0.00621026	-0.666655	0.629965	85424.2	135601
46724	1.23006	0.00231719	0.00583607	-0.666502	0.630032	69735.3	110685
LMFA07070025	3.24482	0.00869265	0.017684	-0.66135	0.632287	509074	805133
HMDB0028711	1.51718	1.41399e-05	0.000100246	-0.658206	0.633666	90370.5	142615
63401	1.81996	5.12759e-06	4.76048e-05	-0.656674	0.634339	127913	201648
HMDB0036848	1.8293	0.00112147	0.00317678	-0.654122	0.635462	151583	238539
41440	1.2057	0.000330347	0.00116409	-0.653981	0.635524	60814.8	95692.3
LMPR01070182	4.49153	0.000107444	0.000468788	-0.650212	0.637187	844136	1.32479e+06
HMDB0030810	11.7238	0.00410706	0.00942552	-0.645742	0.639164	6.82023e+06	1.06705e+07
86681	1.33501	0.000327076	0.00115461	-0.644307	0.6398	77409.4	120990
71884	1.13793	0.0143124	0.0268949	-0.639345	0.642004	70260.1	109439
3722	2.80683	0.00957678	0.0191858	-0.636909	0.643089	416289	647327
LMPK12130007	1.94099	3.32702e-07	6.90552e-06	-0.631925	0.645315	148699	230428
HMDB0029819	1.35138	0.00650027	0.013843	-0.629243	0.646516	97027.6	150078
LMPR01070069	3.13748	0.00156361	0.00418963	-0.625948	0.647994	478424	738315
HMDB0013021	1.30401	8.0715e-05	0.000374841	-0.624109	0.648821	73857	113833
LMPK12110217	6.35264	3.80939e-08	1.38937e-06	-0.623712	0.648999	1.58518e+06	2.4425e+06
HMDB0033891	1.46422	2.17286e-05	0.000136943	-0.610555	0.654945	92617.6	141413
HMDB0031091	1.85276	0.0416178	0.0672504	-0.610068	0.655166	236472	360934
63568	1.65197	9.42679e-05	0.000422964	-0.604387	0.657751	121264	184362
80008	1.42772	2.90204e-05	0.00017035	-0.603497	0.658157	89266.6	135631
HMDB0030252	1.50081	1.23239e-06	1.76137e-05	-0.598487	0.660446	95600.7	144752
45726	1.06675	0.00116412	0.00327426	-0.587784	0.665364	58820.2	88403.1
HMDB0039064	6.05433	0.00200523	0.00516919	-0.586323	0.666038	1.94655e+06	2.92258e+06
HMDB0035689	1.81803	0.000598333	0.00189215	-0.583888	0.667163	166783	249989
LMFA02000158	1.72143	2.28966e-07	5.14957e-06	-0.581972	0.66805	129807	194307
87774	1.22644	2.98533e-06	3.2607e-05	-0.578669	0.669581	67212.1	100379
HMDB0029388	3.51269	2.76926e-06	3.09271e-05	-0.577044	0.670336	553954	826383
65759	1.0031	1.2546e-05	9.07452e-05	-0.576999	0.670357	45657.3	68108.9
LMFA08040002	2.65572	0.00730299	0.0152597	-0.576023	0.670811	403496	601505
2202	1.60606	0.000156191	0.000632546	-0.573166	0.67214	123998	184482
LMGP10050044	3.12902	0.000176507	0.000698682	-0.572632	0.672389	472235	702324
45590	1.97966	0.000289748	0.00104724	-0.571207	0.673054	195277	290135
HMDB0031068	10.6983	0.00495977	0.0110505	-0.567335	0.674862	6.6175e+06	9.80571e+06
HMDB0039862	2.17008	0.000473193	0.00156308	-0.565182	0.67587	243139	359742
80020	1.71791	0.000968951	0.00281202	-0.563965	0.676441	155681	230148
LMSP01080002	1.26835	0.0306389	0.0517352	-0.56284	0.676968	110361	163023
51461	1.07231	3.27219e-05	0.000186982	-0.556495	0.679952	57036.9	83883.7
HMDB0011164	1.0536	2.02578e-05	0.000130104	-0.554662	0.680817	53376.6	78400.8
66702	1.07698	5.60892e-07	1.01941e-05	-0.554577	0.680857	53652.5	78801.5
44307	2.17115	4.35446e-05	0.000232549	-0.55435	0.680964	231523	339993
94499	1.15629	0.000124365	0.000526558	-0.553325	0.681448	67994.7	99779.8
258	1.03601	5.12052e-06	4.76048e-05	-0.552585	0.681797	50844.1	74573.6
HMDB0038752	1.06684	1.05633e-05	7.99967e-05	-0.552401	0.681884	54645.6	80139
HMDB0005411	3.50249	3.60604e-06	3.70513e-05	-0.549448	0.683282	589432	862649
LMGP10010007	1.07517	0.00803692	0.0165382	-0.539962	0.687789	74008.9	107604
LMGP20050026	1.15821	0.00482922	0.010796	-0.539897	0.68782	84480.4	122823
62027	2.00977	3.44315e-05	0.000194245	-0.538255	0.688603	203672	295776
HMDB0011504	1.26297	0.000658062	0.0020438	-0.53807	0.688692	87120.3	126501
63871	2.29279	2.26602e-07	5.11572e-06	-0.537135	0.689138	252417	366279
HMDB0000715	1.26257	5.16142e-07	9.61314e-06	-0.530706	0.692216	78234	113020
HMDB0004620	1.85358	3.64722e-06	3.73709e-05	-0.525877	0.694537	174633	251438
HMDB0037842	1.7066	1.13411e-05	8.41814e-05	-0.522975	0.695935	149443	214737
HMDB0061651	2.46911	3.2933e-06	3.46174e-05	-0.515065	0.699761	311139	444636
3341	1.25404	0.000180665	0.000712461	-0.513827	0.700362	87578.9	125048
64895	2.30712	8.00633e-05	0.000372795	-0.511684	0.701403	291513	415615
84041	1.96352	0.000126276	0.000533077	-0.510621	0.70192	213780	304565
LMSP01080053	1.08707	0.00802893	0.0165236	-0.505837	0.704252	80390	114149
HMDB0033282	1.40039	1.18209e-05	8.705e-05	-0.505378	0.704476	104902	148908
LMFA01050555	8.09254	3.9826e-06	3.98463e-05	-0.50472	0.704797	3.45082e+06	4.89619e+06
LMFA02000192	8.9766	1.96362e-06	2.40476e-05	-0.502227	0.706016	4.25066e+06	6.02062e+06
69712	1.41285	7.17547e-09	3.9841e-07	-0.50145	0.706396	101545	143751
LMFA02030019	9.80858	4.3738e-06	4.24788e-05	-0.5004	0.706911	5.13904e+06	7.26971e+06
HMDB0035598	9.54619	0.000234855	0.000881816	-0.499424	0.707389	5.29829e+06	7.48993e+06
71493	2.15386	1.77858e-05	0.000117782	-0.494634	0.709742	255359	359791
66242	1.08834	0.000404743	0.00137477	-0.493582	0.710259	71054.9	100041
LMFA02000156	4.83475	2.09444e-06	2.5269e-05	-0.492301	0.71089	1.25974e+06	1.77206e+06
HMDB0126096	3.79011	0.00057733	0.00183579	-0.487621	0.7132	891743	1.25034e+06
HMDB0006471	1.72554	1.19525e-05	8.76597e-05	-0.486699	0.713656	166339	233080
66676	1.20635	1.41351e-06	1.9276e-05	-0.484737	0.714628	79929.1	111847
85923	1.01732	9.54832e-06	7.47478e-05	-0.483887	0.715049	57989.8	81099.1
HMDB0032540	1.10375	2.21365e-05	0.000138904	-0.478637	0.717655	70056.3	97618.3
43202	1.71241	0.000147839	0.00060406	-0.476261	0.718838	176842	246011
44308	8.14518	0.0201018	0.0359708	-0.476195	0.718871	5.31076e+06	7.38765e+06
HMDB0011566	1.18595	0.000387889	0.0013266	-0.474342	0.719795	87419.9	121451
HMDB0014868	4.66037	0.0212156	0.0376736	-0.472473	0.720728	1.76513e+06	2.44909e+06
HMDB0127956	2.03084	2.00901e-05	0.000129259	-0.4713	0.721314	240037	332777
LMFA08030032	1.0027	2.97324e-06	3.25545e-05	-0.470758	0.721586	57403.2	79551.5
HMDB0003073	4.38308	0.0139838	0.0263606	-0.46967	0.72213	1.5051e+06	2.08425e+06
HMDB0133084	1.67908	5.08346e-08	1.71819e-06	-0.467478	0.723228	157769	218145
44197	1.40096	4.93092e-05	0.000256442	-0.466007	0.723965	118655	163896
HMDB0000594	1.36276	0.000566829	0.00180851	-0.465425	0.724258	120968	167024
LMPK12050008	1.84414	1.28354e-07	3.45109e-06	-0.463411	0.725269	192797	265828
63895	1.23361	0.000362913	0.0012568	-0.45797	0.72801	98145.1	134813
HMDB0031292	2.42251	3.31225e-06	3.47349e-05	-0.456844	0.728578	347797	477364
LMST04060016	1.52519	0.000129723	0.000544296	-0.456786	0.728608	147266	202120
LMPK12110626	1.79591	1.03839e-05	7.91015e-05	-0.454824	0.729599	196312	269069
47157	8.89977	2.91382e-07	6.20228e-06	-0.453189	0.730426	4.64376e+06	6.3576e+06
HMDB0131294	1.56531	0.000177518	0.000701906	-0.451189	0.73144	159098	217513
LMFA08020122	9.63358	2.44057e-06	2.8135e-05	-0.449343	0.732376	5.59427e+06	7.63852e+06
103478	1.09014	6.61533e-07	1.14172e-05	-0.448207	0.732953	70901.8	96734.4
HMDB0013780	3.07671	3.13905e-06	3.36287e-05	-0.448059	0.733029	573213	781979
LMFA02000135	2.3777	0.00128895	0.00356645	-0.447414	0.733356	394354	537739
HMDB0015224	1.40508	0.00857901	0.0174866	-0.445995	0.734078	158599	216052
HMDB0006248	1.17413	3.58683e-05	0.000200095	-0.44511	0.734528	87473.8	119088
65771	1.17768	4.04933e-05	0.000219197	-0.443382	0.735409	88548.8	120408
66389	1.96573	0.0292947	0.0497615	-0.441961	0.736133	353985	480871
HMDB0125492	1.65338	2.65872e-07	5.78321e-06	-0.437543	0.738391	167023	226199
HMDB0028933	1.60074	3.38749e-06	3.53787e-05	-0.4372	0.738567	160461	217260
HMDB0133428	1.37623	0.0385867	0.0630419	-0.436784	0.73878	187245	253452
LMFA05000179	1.4994	0.000192179	0.000750241	-0.434079	0.740166	152904	206581
137	9.553	1.44932e-05	0.000101936	-0.430006	0.742259	5.87091e+06	7.90952e+06
3328	1.31297	0.00397086	0.00916448	-0.428979	0.742787	135920	182986
67167	1.0684	0.00133632	0.00367818	-0.428648	0.742958	83305.5	112127
LMFA05000174	1.50346	0.00478863	0.0107213	-0.428365	0.743104	181350	244044
HMDB0041407	5.51415	0.00306944	0.00740144	-0.425339	0.744664	2.41812e+06	3.24727e+06
LMPK12100041	1.86122	3.63875e-08	1.34146e-06	-0.419716	0.747572	218744	292606
LMPR0104330003	1.82169	6.27364e-05	0.000310298	-0.41864	0.74813	224927	300653
HMDB0039214	1.28977	7.25789e-05	0.000345872	-0.417039	0.74896	116302	155285
LMPK12111235	2.94975	0.000225024	0.000852421	-0.416786	0.749092	627386	837529
HMDB0029131	1.38429	2.52551e-06	2.88353e-05	-0.415665	0.749674	126575	168839
LMPK12110194	1.20354	0.000318861	0.00112963	-0.412598	0.751269	105277	140133
HMDB0060062	1.06406	0.0014487	0.00393328	-0.410901	0.752154	89516.8	119014
85809	1.21968	2.02082e-05	0.000129879	-0.40865	0.753328	102800	136461
LMFA02010016	3.07575	3.48644e-07	7.12429e-06	-0.404778	0.755353	634222	839637
LMSP01080035	1.2562	0.0070277	0.0147673	-0.404597	0.755447	137966	182628
HMDB0004710	3.73274	1.19745e-06	1.72494e-05	-0.402781	0.756399	946615	1.25148e+06
3249	1.00639	0.000881709	0.00259848	-0.401133	0.757263	79377.9	104822
86	6.86985	0.000240935	0.000901048	-0.400415	0.75764	3.53196e+06	4.66179e+06
HMDB0005370	2.10488	0.0161189	0.0297456	-0.397119	0.759373	432619	569705
HMDB0038136	1.78503	1.35439e-06	1.87871e-05	-0.390176	0.763036	223588	293025
HMDB0035919	4.706	4.6868e-06	4.46457e-05	-0.389407	0.763443	1.59281e+06	2.08635e+06
LMFA02030020	6.91234	7.88563e-07	1.2888e-05	-0.389374	0.763461	3.36694e+06	4.4101e+06
44528	1.44684	3.84562e-08	1.3919e-06	-0.38657	0.764946	145244	189875
LMGP04050008	4.43745	1.3756e-06	1.89636e-05	-0.38598	0.765259	1.39708e+06	1.82563e+06
LMFA05000644	1.389	0.0446834	0.0713658	-0.38411	0.766251	225783	294659
35356	1.30577	9.74598e-07	1.50352e-05	-0.378354	0.769315	124679	162066
LMPK12112570	13.8203	3.3118e-06	3.47349e-05	-0.377998	0.769505	1.40654e+07	1.82785e+07
HMDB0013314	2.73097	0.000128819	0.000541727	-0.374447	0.771401	592375	767921
LMFA01030259	1.28438	5.05554e-06	4.72053e-05	-0.373263	0.772034	123547	160027
LMPK12110271	9.04307	2.80348e-05	0.000165816	-0.371648	0.772899	6.33807e+06	8.20039e+06
HMDB0031367	2.47789	0.000218442	0.000833136	-0.370319	0.773611	498448	644313
HMDB0013128	1.0583	0.000506569	0.00165249	-0.366698	0.775556	95763.6	123477
HMDB0015667	1.2398	2.08363e-05	0.000132865	-0.366432	0.775698	120602	155475
HMDB0031047	1.31841	0.0364464	0.060061	-0.3655	0.7762	209681	270138
LMFA05000608	1.04992	8.58055e-05	0.00039389	-0.365132	0.776398	88658.8	114192
LMFA01030615	2.00668	3.01755e-06	3.28186e-05	-0.363432	0.777313	309459	398114
HMDB0034714	1.13216	2.68003e-06	3.01648e-05	-0.362514	0.777808	98846.8	127084
LMFA01080007	1.30197	1.94176e-06	2.38616e-05	-0.361403	0.778407	130161	167214
64723	1.63945	3.81305e-06	3.86712e-05	-0.358945	0.779735	210236	269625
64812	2.98892	2.51696e-05	0.00015302	-0.358372	0.780045	722700	926486
6699	1.06351	0.000748308	0.00226392	-0.358283	0.780093	99364.8	127376
HMDB0011503	2.21078	0.0358542	0.0591942	-0.357959	0.780268	600547	769668
LMGP10010202	1.79385	0.00438221	0.00994718	-0.356244	0.781196	322926	413374
HMDB0033819	1.36977	2.32149e-06	2.71829e-05	-0.355524	0.781586	149110	190779
HMDB0240288	2.48931	7.01105e-05	0.000337255	-0.355251	0.781733	513856	657329
HMDB0013286	3.24479	9.10439e-08	2.69361e-06	-0.354798	0.781979	807759	1.03297e+06
92	1.51733	0.00112281	0.00317907	-0.353481	0.782693	212243	271170
66401	1.0862	0.0126652	0.0242794	-0.345958	0.786785	130635	166037
LMPK12110753	2.44749	2.8872e-06	3.17929e-05	-0.343593	0.788076	493197	625824
HMDB0029445	2.42588	0.00442854	0.0100409	-0.340132	0.789969	603922	764489
HMDB0011568	1.95231	0.0259435	0.044853	-0.338384	0.790927	454109	574149
HMDB0028906	1.17088	1.228e-05	8.94729e-05	-0.334962	0.792805	117207	147839
41558	1.47552	0.0087422	0.0177686	-0.332081	0.79439	244384	307637
LMFA02000150	1.17076	2.11269e-05	0.000134239	-0.330631	0.795188	120782	151891
HMDB0005076	1.65933	1.88633e-05	0.000123333	-0.329622	0.795745	243029	305411
40877	1.09886	0.000126293	0.000533077	-0.325998	0.797746	112241	140698
HMDB0000213	1.49016	5.64002e-05	0.000285053	-0.314246	0.804271	211509	262983
HMDB0000772	1.48973	0.0068675	0.0144903	-0.311805	0.805633	263694	327313
HMDB0000638	1.14804	0.0478616	0.0755775	-0.302494	0.810849	195276	240829
LMGP01060043	13.3698	0.018167	0.0330108	-0.302127	0.811056	2.35299e+07	2.90115e+07
3068	1.68945	0.000273027	0.000997695	-0.299382	0.812601	298607	367471
HMDB0140953	6.49179	9.43582e-05	0.000423156	-0.299043	0.812791	4.31127e+06	5.30428e+06
66066	1.02873	0.00961245	0.0192303	-0.298248	0.813239	133913	164666
LMFA01170040	5.67206	0.000323321	0.00114361	-0.291842	0.816858	3.47968e+06	4.25984e+06
HMDB0036791	1.21611	3.55296e-05	0.000198895	-0.289376	0.818256	152813	186754
3020	9.95964	3.40635e-06	3.55341e-05	-0.276007	0.825873	1.03839e+07	1.25733e+07
HMDB0061711	2.17935	0.0314413	0.0528803	-0.273754	0.827164	784327	948212
HMDB0012108	2.27622	0.00462261	0.0104004	-0.270402	0.829088	683068	823878
HMDB0011127	1.15834	0.00911527	0.0183889	-0.26094	0.834544	198976	238425
LMFA01030602	5.05993	0.00223646	0.00565693	-0.251767	0.839867	3.53585e+06	4.21002e+06
LMPK12110752	3.41257	0.000165046	0.000661663	-0.248527	0.841756	1.47124e+06	1.74783e+06
LMPK12112569	2.61412	0.000414001	0.00139984	-0.247044	0.842621	900520	1.06871e+06
56	4.49773	2.15242e-05	0.000136087	-0.246791	0.842769	2.44761e+06	2.90424e+06
LMGP06010525	23.8482	0.0237857	0.0415726	-0.229226	0.853092	1.05531e+08	1.23705e+08
HMDB0060065	1.56345	0.00418876	0.00957492	-0.227516	0.854104	394130	461455
HMDB0127954	1.84252	0.00614443	0.0131888	-0.225277	0.855431	572074	668756
HMDB0004044	1.09113	0.000391522	0.00133647	-0.221869	0.857454	173587	202445
63360	2.41505	0.00590278	0.0127389	-0.219026	0.859145	1.00547e+06	1.17031e+06
HMDB0038189	1.23238	0.0480212	0.0757859	-0.199485	0.870861	365227	419386
HMDB0003072	1.31311	0.0124404	0.0238972	-0.197344	0.872155	352068	403676
LMFA03010137	2.16333	0.000622983	0.00195351	-0.187651	0.878034	834091	949953
LMST01130005	1.61498	0.02431	0.0423855	-0.184773	0.879788	614774	698776
HMDB0029043	1.38255	3.44931e-05	0.000194493	-0.183341	0.880661	321886	365506
65419	4.03114	0.0213024	0.037809	-0.178566	0.883581	3.90578e+06	4.4204e+06
HMDB0031665	1.60108	0.0246266	0.0428789	-0.165075	0.891882	690530	774239
HMDB0000034	1.08281	0.0465422	0.0738922	-0.14112	0.906815	400929	442129
HMDB0127259	1.07188	0.0284216	0.0484995	-0.112947	0.924697	459341	496747
HMDB0034570	2.50923	0.00929843	0.0186972	0.0954515	1.0684	2.92386e+06	2.73667e+06
HMDB0015197	1.00328	0.0127342	0.0243802	0.115461	1.08332	403271	372255
LMPK12110978	1.01291	0.00924189	0.0186087	0.142989	1.10419	319312	289182
LMPK12112639	1.12659	0.00662971	0.0140666	0.148669	1.10855	372797	336294
LMPK12112156	1.16471	0.0298774	0.0506166	0.157578	1.11541	432747	387970
LMFA02030072	1.5336	0.0260753	0.0450602	0.161684	1.11859	715895	639996
45401	2.58878	0.00650031	0.013843	0.169568	1.12472	1.69147e+06	1.5039e+06
HMDB0036425	1.08441	0.0114629	0.0223119	0.205969	1.15346	255551	221551
63758	1.27725	0.0312049	0.0525371	0.212066	1.15835	414541	357873
HMDB0037470	1.57125	0.000352252	0.00122701	0.214862	1.16059	440115	379216
HMDB0039906	2.39091	0.00350196	0.00823665	0.219347	1.16421	1.13081e+06	971318
LMPK12020069	1.13384	0.0298928	0.0506368	0.224165	1.1681	306364	262275
HMDB0000567	3.46692	3.9602e-06	3.97029e-05	0.22608	1.16965	1.83248e+06	1.56669e+06
92919	1.06507	1.37819e-05	9.83319e-05	0.227471	1.17078	174991	149465
63206	1.38757	0.000775332	0.00232991	0.227741	1.171	332339	283808
5652	2.92738	0.037612	0.0616975	0.229108	1.17211	2.00314e+06	1.709e+06
HMDB0034626	1.05838	0.000103871	0.000456207	0.238192	1.17951	175944	149167
HMDB0061860	1.12856	0.0231914	0.0406771	0.23862	1.17986	265131	224713
HMDB0006766	2.97353	5.51125e-06	5.04046e-05	0.248774	1.1882	1.25015e+06	1.05214e+06
65659	1.07852	7.15582e-06	6.04488e-05	0.25944	1.19701	158746	132619
LMPK12112339	1.5245	0.00199565	0.00514747	0.263822	1.20066	366366	305139
HMDB0128016	1.14889	0.00374882	0.00872773	0.266578	1.20295	213569	177538
67007	1.32164	0.011274	0.0220017	0.274293	1.2094	298623	246918
HMDB0006940	1.90444	0.0087686	0.0178203	0.283379	1.21704	585833	481358
HMDB0037467	2.57162	4.50997e-05	0.000239496	0.286376	1.21957	852646	699135
HMDB0030370	1.01423	7.08247e-05	0.000339776	0.291047	1.22353	132676	108437
LMFA02000020	1.71112	0.0003242	0.00114588	0.292488	1.22475	381259	311295
65561	1.97154	0.00102297	0.00294111	0.296367	1.22805	542722	441939
HMDB0003213	2.83918	0.000516065	0.00167688	0.308102	1.23808	1.04719e+06	845820
65532	1.36765	0.00118909	0.00333504	0.314166	1.24329	249563	200728
87	1.46812	0.00151184	0.00407227	0.322027	1.25009	281601	225265
LMFA01060092	1.12035	0.000737907	0.00223889	0.322204	1.25024	158482	126762
LMPK12120157	3.30335	5.89133e-07	1.05337e-05	0.326182	1.25369	1.18093e+06	941963
6572	1.65926	0.000101722	0.00044853	0.326495	1.25396	322159	256913
HMDB0129836	1.30607	0.000551614	0.00177039	0.329843	1.25688	203822	162166
HMDB0015590	1.45588	0.000276518	0.00100839	0.33813	1.26412	242583	191899
HMDB0007025	1.20913	0.044459	0.0710581	0.346602	1.27156	240615	189228
46930	1.25778	0.000182806	0.000719632	0.353205	1.2774	175938	137732
42716	1.07054	8.78246e-05	0.000401109	0.355176	1.27914	120649	94320
HMDB0040636	3.3044	0.00012391	0.000525001	0.362323	1.28549	1.16404e+06	905518
23	4.19553	8.31631e-05	0.000383632	0.36403	1.28702	1.84065e+06	1.43017e+06
1119	3.0473	0.000190471	0.000744397	0.381692	1.30287	953335	731720
LMST03020313	1.42474	0.0424905	0.0683702	0.384102	1.30505	301885	231321
HMDB0032303	1.12319	5.53271e-05	0.000281063	0.38533	1.30616	124344	95198.2
HMDB0007134	2.54374	0.0120402	0.0232532	0.39742	1.31715	798257	606049
LMFA01030838	1.24946	0.000737194	0.00223771	0.401356	1.32075	159228	120559
HMDB0007193	2.37161	0.0326915	0.0547204	0.40463	1.32375	793976	599793
29	2.25074	9.97053e-05	0.000441522	0.406008	1.32501	480366	362536
HMDB0033469	1.32025	0.000680018	0.00209923	0.416936	1.33509	173240	129759
58552	1.68926	0.00219541	0.00557427	0.417829	1.33592	304521	227949
LMFA02030028	3.07051	1.32436e-05	9.51369e-05	0.435876	1.35273	808323	597549
48635	2.44897	5.20499e-07	9.6641e-06	0.44512	1.36143	490830	360526
LMFA02000200	1.91813	6.52763e-05	0.000319359	0.451433	1.3674	314348	229888
LMFA01050487	1.17832	7.48556e-06	6.2339e-05	0.45749	1.37315	113626	82748.5
HMDB0116375	2.16846	0.00109341	0.00310961	0.462543	1.37797	433047	314265
86577	1.25819	0.00309739	0.00745375	0.463386	1.37877	160487	116398
91966	4.13947	6.46616e-05	0.000316753	0.464153	1.37951	1.42216e+06	1.03092e+06
75513	1.08384	1.7111e-06	2.18065e-05	0.480044	1.39479	90290.7	64734.4
3025	1.29663	1.1298e-05	8.40301e-05	0.482176	1.39685	132902	95143.9
44975	1.05219	0.00448503	0.0101482	0.490349	1.40478	109752	78127.2
HMDB0035722	1.0338	1.76409e-05	0.000117158	0.49134	1.40575	84031.6	59777.1
HMDB0035305	2.73953	9.96849e-06	7.70586e-05	0.492109	1.4065	576995	410235
53959	1.15827	0.00102567	0.00294698	0.494558	1.40889	119931	85124.7
LMFA03010078	1.77458	2.62273e-05	0.000158053	0.501663	1.41585	243788	172186
52623	1.05309	0.000146782	0.000600289	0.502731	1.41689	90845.2	64115.8
LMFA02000277	2.01957	0.000481715	0.00158679	0.503752	1.4179	341869	241110
92088	1.39876	0.00746433	0.0155478	0.516171	1.43015	186551	130441
LMFA02030036	1.27761	3.73921e-06	3.80952e-05	0.519075	1.43304	118896	82968
95630	1.5929	0.000365813	0.00126489	0.522708	1.43665	198542	138198
LMFA03010115	2.78431	0.000129853	0.000544633	0.522913	1.43685	597088	415552
LMFA03010053	1.53265	3.58495e-05	0.000200059	0.526192	1.44012	176603	122630
LMFA02040004	1.82719	2.32922e-05	0.000144155	0.527941	1.44187	245948	170576
HMDB0130103	1.13274	1.53647e-06	2.03046e-05	0.529124	1.44305	91962.3	63727.6
HMDB0129399	1.78514	0.000528446	0.00170892	0.532968	1.4469	254262	175728
58032	1.08532	8.19802e-07	1.32772e-05	0.533045	1.44698	83398.1	57636
HMDB0133430	1.62895	0.000600002	0.00189508	0.534542	1.44848	212659	146815
90645	1.01993	0.00446206	0.0101092	0.550358	1.46445	89365.3	61023.2
HMDB0029959	2.56803	0.0289398	0.049271	0.55248	1.4666	700347	477529
3590	2.10205	0.0116409	0.0225919	0.555574	1.46975	414563	282063
LMFA02030068	3.50008	3.1331e-06	3.36287e-05	0.558058	1.47229	840457	570851
LMFA02030067	2.24459	8.50942e-05	0.000391127	0.558224	1.47246	365068	247931
HMDB0013623	4.92141	5.86823e-06	5.27895e-05	0.559933	1.4742	1.66647e+06	1.13042e+06
LMPK04000030	4.30663	5.10805e-08	1.72275e-06	0.5615	1.4758	1.23172e+06	834613
HMDB0060612	3.7314	0.00779288	0.0161195	0.565593	1.48	1.23319e+06	833240
HMDB0041191	1.96009	0.00232845	0.00585798	0.570621	1.48516	309128	208144
HMDB0000143	1.48961	3.31961e-06	3.47917e-05	0.576311	1.49103	149762	100442
67921	1.33681	7.79228e-06	6.41169e-05	0.576748	1.49148	120541	80819.5
LMFA02030051	3.35231	2.55212e-06	2.9065e-05	0.581934	1.49685	740538	494729
HMDB0034983	1.10754	1.70651e-06	2.17635e-05	0.582152	1.49708	81462.4	54414.2
LMFA02030052	2.20272	2.33412e-05	0.000144209	0.585943	1.50102	328959	219157
HMDB0061637	1.41205	5.86944e-06	5.27895e-05	0.589472	1.5047	131650	87492.4
HMDB0038345	1.47531	0.000780347	0.0023434	0.590152	1.50541	162282	107799
45460	3.4718	0.000128544	0.000540919	0.591676	1.507	842338	558952
93170	1.54908	4.20397e-09	2.70385e-07	0.594596	1.51005	151264	100172
90552	1.1757	8.24813e-06	6.67034e-05	0.596816	1.51238	90366.7	59751.5
4156	2.22393	1.04903e-05	7.96154e-05	0.597139	1.51271	327634	216587
HMDB0029681	1.74726	0.00205669	0.00528053	0.604813	1.52078	231566	152268
LMFA02040001	2.34648	3.89737e-06	3.93478e-05	0.606521	1.52258	353443	232134
HMDB0032688	1.05214	1.92087e-05	0.000124955	0.612388	1.52879	72812.7	47627.8
HMDB0000734	4.46289	1.02811e-05	7.84741e-05	0.620982	1.53792	1.28131e+06	833141
69858	1.37238	4.98615e-05	0.000258638	0.621002	1.53794	123271	80153.4
HMDB0116428	5.44184	0.000366443	0.00126658	0.624497	1.54167	2.04017e+06	1.32335e+06
78859	2.00024	2.643e-05	0.000158647	0.635319	1.55328	256188	164933
HMDB0039041	1.11772	8.45128e-07	1.35767e-05	0.64369	1.56232	74816	47887.8
91385	1.75224	4.87705e-08	1.67053e-06	0.644816	1.56354	181716	116221
68001	1.00599	7.60623e-07	1.25809e-05	0.653205	1.57266	60382	38394.8
HMDB0001381	1.2651	6.8473e-06	5.86349e-05	0.655394	1.57505	97132	61669.3
LMFA02000018	4.71591	6.00423e-05	0.000299541	0.657149	1.57696	1.39757e+06	886240
69191	1.1741	7.52728e-05	0.00035533	0.65868	1.57864	87116.6	55184.7
HMDB0006202	1.56518	7.17098e-05	0.000342826	0.65946	1.57949	153356	97091.9
LMPR0104540003	1.0979	9.85984e-05	0.000437671	0.659592	1.57964	76281.3	48290.5
HMDB0038159	1.07939	7.16663e-08	2.22851e-06	0.670959	1.59213	67803.8	42586.8
HMDB0116389	1.4327	0.000673823	0.00208406	0.673211	1.59462	136883	85840.7
HMDB0041599	1.4532	8.80509e-06	7.03463e-05	0.685715	1.6085	122972	76451.3
LMFA02030061	3.57611	2.26918e-05	0.000141517	0.69021	1.61352	761430	471907
67754	1.06856	6.76389e-07	1.16064e-05	0.69072	1.61409	65426.7	40534.7
71101	2.57469	1.00859e-06	1.53608e-05	0.693973	1.61773	378129	233740
81245	1.19901	0.000446277	0.00148676	0.696934	1.62106	90664.4	55929.2
LMFA01050117	2.09984	3.05484e-05	0.000177052	0.703404	1.62834	262491	161202
HMDB0000019	1.0956	7.50073e-06	6.23782e-05	0.708598	1.63422	69434.8	42488.2
LMGP04010162	1.04952	0.00081743	0.00243513	0.709227	1.63493	70934.2	43386.7
HMDB0002035	1.91672	0.000101361	0.000447553	0.711694	1.63773	219732	134169
65790	2.69225	1.6333e-05	0.000110787	0.716323	1.64299	417299	253988
HMDB0012165	1.02106	0.000356116	0.00123758	0.717635	1.64448	65416.1	39779.1
HMDB0034865	1.54497	1.67854e-05	0.000112998	0.719898	1.64707	136338	82776.5
LMFA02030037	3.26839	6.99801e-06	5.96566e-05	0.721326	1.6487	602800	365622
65917	1.98299	1.70521e-08	7.49118e-07	0.728784	1.65724	211046	127348
64844	1.33115	0.00103366	0.00296469	0.732484	1.6615	115322	69408.6
HMDB0010221	1.95045	0.0184789	0.0335059	0.746307	1.67749	302023	180044
63137	3.16341	3.12064e-08	1.19224e-06	0.749265	1.68094	528179	314217
46650	1.44535	0.000908408	0.00266399	0.769927	1.70518	125885	73824.7
LMFA02000019	1.7595	0.000429375	0.00144254	0.770142	1.70544	182522	107023
LMPK12140640	1.64199	1.81255e-07	4.41532e-06	0.782385	1.71997	139895	81335.5
62988	1.06943	7.32985e-09	4.03254e-07	0.783725	1.72157	57899.6	33631.8
91238	1.49	0.00017885	0.000705926	0.785322	1.72348	124287	72114.1
HMDB0039960	2.76963	3.94526e-06	3.97029e-05	0.792492	1.73206	400818	231411
70204	1.75747	3.16137e-09	2.21724e-07	0.809111	1.75213	152150	86837.2
HMDB0005050	1.27813	8.79079e-07	1.39451e-05	0.816841	1.76154	82249.2	46691.5
HMDB0032797	2.49428	3.23352e-08	1.23011e-06	0.822723	1.76874	305672	172819
90081	1.05771	3.98396e-07	7.86164e-06	0.826378	1.77323	56364.6	31786.4
HMDB0007014	2.04463	0.000910968	0.00267062	0.826482	1.77336	245345	138351
LMFA03110001	4.29784	6.65819e-07	1.1458e-05	0.831449	1.77947	914532	513934
HMDB0029077	1.35488	1.85992e-06	2.31258e-05	0.847976	1.79997	90203.5	50113.8
HMDB0032104	4.68313	0.00052617	0.00170372	0.85739	1.81176	1.21536e+06	670820
HMDB0036439	1.6944	6.29133e-06	5.525e-05	0.865326	1.82175	141538	77693.2
92159	1.20655	6.29245e-09	3.62429e-07	0.868762	1.8261	68174.3	37333.4
HMDB0032660	1.11459	2.21264e-07	5.03605e-06	0.894111	1.85846	58663.7	31565.7
HMDB0092923	1.12139	1.74684e-06	2.21665e-05	0.898422	1.86403	58990.5	31646.8
LMFA03050008	2.41032	0.000105954	0.000463305	0.901033	1.8674	292838	156816
65420	1.4879	0.000263895	0.000969276	0.901923	1.86855	113743	60872
67027	3.66813	0.00121807	0.00340017	0.902814	1.86971	745073	398497
36117	1.62117	2.02568e-07	4.73421e-06	0.908012	1.87646	121030	64498.9
HMDB0006790	2.303	6.92066e-08	2.1709e-06	0.908202	1.8767	242330	129125
36027	1.55509	0.000118038	0.00050479	0.909453	1.87833	121378	64620
63430	2.98025	6.32566e-08	2.02693e-06	0.91206	1.88173	405575	215533
HMDB0012799	1.95427	6.09264e-06	5.40092e-05	0.912869	1.88279	179958	95580.6
89797	1.24209	0.00173461	0.00457447	0.915726	1.88652	86820.1	46021.3
HMDB0129669	1.2868	0.00411612	0.00944147	0.952704	1.9355	91953.1	47508.8
LMFA02040003	4.39974	3.73937e-07	7.48711e-06	0.957843	1.9424	860762	443143
LMFA02050001	2.71544	4.9095e-06	4.60556e-05	0.964181	1.95096	334313	171358
HMDB0035379	1.56339	5.58863e-07	1.01756e-05	0.982017	1.97522	107754	54552.8
70454	1.37589	4.33913e-08	1.52724e-06	0.992596	1.98976	81621.2	41020.6
88075	1.21874	2.22537e-05	0.000139469	1.00231	2.0032	67210.9	33551.8
HMDB0036592	1.13257	8.98966e-07	1.41742e-05	1.00425	2.0059	55705.3	27770.7
LMFA03030002	1.78421	8.50568e-07	1.36274e-05	1.00501	2.00696	138138	68829.8
HMDB0035853	1.09226	0.0024017	0.00601266	1.01996	2.02787	61526.4	30340.4
64883	1.21093	0.000500313	0.00163749	1.03071	2.04303	72021.5	35252.3
LMST01031059	1.07915	0.000128583	0.000540957	1.03231	2.04529	53245.1	26033
88850	1.90761	0.00128673	0.00356213	1.0328	2.04599	182340	89120.9
HMDB0004244	1.03779	8.89071e-06	7.09036e-05	1.03469	2.04867	46751.1	22820.2
HMDB0039925	2.34918	1.42903e-08	6.63665e-07	1.03477	2.04879	229634	112083
HMDB0062591	1.14717	1.53783e-06	2.03075e-05	1.04797	2.06761	55868.8	27020.9
42601	1.67854	0.000199496	0.000773752	1.05438	2.07683	128885	62058.7
89421	1.25217	0.00212297	0.00542113	1.06003	2.08498	80686.8	38699.1
HMDB0129842	1.35038	6.66794e-05	0.000324727	1.0616	2.08725	82667.2	39605.9
941	1.17607	2.9967e-06	3.26713e-05	1.08061	2.11494	57560.4	27216.2
74464	2.42633	0.000933537	0.00272561	1.08728	2.12473	284643	133967
LMFA03010026	1.34746	1.05555e-05	7.99713e-05	1.09233	2.13218	76300.5	35785.2
LMFA01170035	1.52248	1.41455e-05	0.000100247	1.09392	2.13453	97725.1	45782.9
HMDB0011187	1.36679	8.61489e-06	6.91971e-05	1.10729	2.1544	78139.7	36269.8
HMDB0139553	1.05226	8.67575e-07	1.38132e-05	1.10988	2.15827	44610.8	20669.7
45699	1.08517	2.60404e-09	1.94813e-07	1.11145	2.16062	46496.4	21519.9
68637	1.02541	0.000735292	0.00223437	1.11602	2.16748	48771.1	22501.3
LMPR0104210002	3.49399	3.72966e-06	3.80195e-05	1.12016	2.17371	499246	229674
HMDB0001139	2.71589	1.92693e-07	4.56942e-06	1.12688	2.18386	291522	133489
LMFA01050149	1.13491	7.95785e-08	2.44832e-06	1.14529	2.2119	50084.8	22643.4
40857	1.06451	0.000252082	0.00093511	1.1732	2.25511	49337.4	21878
64627	1.13452	1.4031e-05	9.96717e-05	1.18072	2.2669	52239.5	23044.4
47139	5.36488	0.00138095	0.0037847	1.18091	2.26719	1.30921e+06	577459
70851	2.57184	4.20935e-06	4.13534e-05	1.18506	2.27373	259472	114117
HMDB0009793	1.73673	0.00782729	0.0161813	1.18855	2.27923	154621	67838.9
HMDB0029970	2.00451	1.18718e-05	8.73173e-05	1.20203	2.30063	161137	70040.7
HMDB0035740	1.64178	2.02308e-08	8.67452e-07	1.20488	2.30519	101306	43946.8
LMPK12120326	1.20437	0.000449513	0.0014967	1.20729	2.30903	63675.2	27576.6
LMFA02030071	2.29277	4.85695e-06	4.58013e-05	1.20745	2.3093	205156	88839.2
LMPR02020053	1.81442	3.21059e-10	4.12988e-08	1.22046	2.33021	121590	52180
LMFA03010196	1.89509	0.000726933	0.0022165	1.22401	2.33595	154876	66301.1
72454	1.90746	1.51688e-05	0.000105042	1.23349	2.35135	143923	61208.7
35694	4.54664	2.97974e-05	0.00017377	1.23844	2.35942	818896	347074
HMDB0135716	1.27382	3.865e-08	1.39608e-06	1.24258	2.36621	59982.8	25349.7
HMDB0029617	1.42707	0.000842615	0.00249767	1.26935	2.41053	86481.3	35876.4
LMFA03010210	1.96689	1.53382e-06	2.02987e-05	1.2712	2.41362	144512	59873.6
HMDB0031886	4.36043	0.0261612	0.0451857	1.27269	2.41611	1.09011e+06	451183
HMDB0031136	2.52366	3.18474e-07	6.68347e-06	1.27711	2.42353	233044	96159
86986	1.0771	0.000490613	0.00160987	1.28201	2.43178	47874.4	19687
LMST01031064	1.1856	8.66479e-05	0.000396637	1.2916	2.44799	55044.8	22485.7
96875	1.34259	1.8197e-12	2.03352e-09	1.30488	2.47063	63439	25677.2
HMDB0006591	1.3822	8.52599e-08	2.57074e-06	1.31228	2.48333	68729	27676.1
LMFA02030026	1.16546	4.69538e-06	4.46781e-05	1.31644	2.4905	50152.2	20137.4
HMDB0004385	1.05116	2.59647e-08	1.03166e-06	1.32052	2.49757	39149.5	15675
63606	1.1586	1.24484e-08	5.99941e-07	1.33158	2.51677	47129.2	18726.1
LMST01010173	2.17979	6.76496e-05	0.000328599	1.33253	2.51843	181338	72004.3
68682	1.02252	0.00669199	0.0141735	1.33266	2.51867	49818	19779.5
HMDB0039337	3.21529	0.00221409	0.00561053	1.33472	2.52226	445743	176724
86981	1.47334	2.14823e-06	2.57298e-05	1.3621	2.5706	77819.5	30272.9
HMDB0002160	1.49151	6.40104e-07	1.11617e-05	1.36821	2.58149	78697.9	30485.4
45038	1.18998	7.19723e-09	3.9841e-07	1.37513	2.59392	48898	18851.1
71307	1.53339	1.11916e-10	2.16354e-08	1.39427	2.62856	79709.7	30324.4
HMDB0060710	2.17339	0.0365839	0.0602674	1.43079	2.69595	266470	98841
69736	1.18629	2.51611e-10	3.46492e-08	1.43565	2.70504	47020.4	17382.5
88605	4.58841	1.24891e-05	9.04434e-05	1.43835	2.7101	748309	276118
HMDB0061633	1.08985	1.2018e-10	2.23213e-08	1.43875	2.71085	39582.3	14601.4
86984	2.17238	9.19166e-07	1.43911e-05	1.43964	2.71253	162477	59898.8
186	1.42075	9.28135e-08	2.7205e-06	1.4438	2.72036	68707.6	25256.8
89110	4.41553	6.03048e-06	5.38248e-05	1.45965	2.75041	680087	247268
51978	1.16976	0.000484251	0.00159279	1.46614	2.76281	53524.8	19373.3
HMDB0038018	1.1272	0.000103459	0.000454844	1.47058	2.77132	46153.5	16653.9
HMDB0041057	1.62844	0.0357593	0.0590593	1.47629	2.78232	145847	52419.4
44309	1.85352	1.02628e-08	5.18358e-07	1.48388	2.797	113228	40481.9
HMDB0031228	3.17598	9.28723e-05	0.000418382	1.49619	2.82097	362842	128623
LMFA03010211	1.10978	2.16853e-06	2.58992e-05	1.49672	2.822	41698.4	14776.2
71704	1.27093	0.000112167	0.000484664	1.51673	2.86141	57876.3	20226.5
HMDB0001403	1.11689	4.69318e-06	4.46781e-05	1.52233	2.87255	42232.5	14702.1
HMDB0035635	1.90877	2.06834e-07	4.79662e-06	1.56225	2.95315	119144	40344.7
45613	1.7062	0.000209451	0.000806414	1.56795	2.96482	104105	35113.4
HMDB0033471	8.95764	2.91589e-08	1.13093e-06	1.5848	2.99966	2.5658e+06	855361
75447	1.05797	3.53344e-06	3.65613e-05	1.6045	3.0409	36560.6	12023
HMDB0040672	1.27942	9.36274e-07	1.46078e-05	1.6239	3.08208	52879.6	17157.1
LMST02020002	1.5434	0.0303207	0.0512414	1.62895	3.09288	121481	39277.5
LMFA08020107	1.59583	0.00322919	0.00771691	1.63138	3.09809	100027	32286.8
93247	1.58122	5.83547e-06	5.25634e-05	1.63763	3.11153	81807	26291.5
HMDB0039234	2.0639	2.93232e-09	2.12267e-07	1.64801	3.13402	132519	42284
HMDB0000122	4.63809	8.28082e-07	1.33971e-05	1.64964	3.13755	691770	220481
LMST01010158	10.065	5.72933e-09	3.37005e-07	1.6526	3.14399	3.14169e+06	999268
HMDB0062602	2.47688	0.0146396	0.0273947	1.6806	3.20561	266028	82988.3
6068	2.17367	0.00496238	0.011055	1.68717	3.22025	194462	60387.1
46588	1.34228	0.000358524	0.00124444	1.71602	3.28529	62363.8	18982.7
69466	1.12885	0.0308821	0.052072	1.72826	3.31327	61361.2	18519.8
68171	1.10616	0.000707031	0.00216653	1.73193	3.32172	44379.2	13360.3
LMFA13010024	1.09328	0.000878802	0.00259034	1.74765	3.35812	42608.1	12688.1
LMSP0501AA52	3.69423	6.65556e-06	5.74721e-05	1.74805	3.35905	430743	128234
89097	3.35854	2.25612e-09	1.73821e-07	1.75184	3.36789	339274	100738
HMDB0031763	2.35508	0.000339827	0.00119209	1.76144	3.39036	193372	57035.9
LMPK12110467	1.08043	4.66758e-07	8.89726e-06	1.76515	3.39909	36049.8	10605.7
HMDB0012983	1.87271	2.29885e-09	1.74497e-07	1.76794	3.40567	104794	30770.3
LMFA02030025	4.47572	2.70258e-05	0.000161235	1.77549	3.42355	641224	187298
86619	2.49571	3.02822e-06	3.28396e-05	1.80026	3.48283	192058	55144.2
3308	3.32062	9.18718e-10	8.83154e-08	1.80084	3.48423	327020	93857.2
72707	2.64339	1.53059e-08	6.92024e-07	1.80182	3.4866	207667	59561.4
HMDB0002353	1.90427	1.82758e-06	2.28671e-05	1.82601	3.54555	111606	31477.8
64013	5.77829	2.23744e-10	3.27914e-08	1.85183	3.60957	974035	269848
41331	1.01445	2.74143e-05	0.000162954	1.87536	3.66893	32388.6	8827.8
34493	2.87468	1.12778e-08	5.58084e-07	1.8879	3.70096	239870	64812.9
HMDB0029766	2.0643	4.15307e-06	4.10032e-05	1.88803	3.70129	129249	34920.1
LMFA03010187	1.1051	4.75042e-05	0.000249376	1.88929	3.70452	38755.1	10461.6
HMDB0037107	1.96809	0.000324219	0.00114588	1.90628	3.74842	129380	34515.9
HMDB0036015	1.69154	3.35491e-09	2.33228e-07	1.92268	3.79127	82196.2	21680.4
LMSP01080069	1.32171	5.67574e-07	1.02576e-05	1.99214	3.97826	50587.2	12715.9
45631	1.63715	0.0321867	0.0539512	2.00484	4.01344	124025	30902.4
103281	2.37227	4.04238e-07	7.94261e-06	2.05641	4.15949	159903	38443.1
HMDB0038306	1.18322	1.79554e-09	1.45268e-07	2.06002	4.16992	38936.5	9337.48
86474	1.14787	0.00210243	0.00537942	2.06127	4.17354	45165.8	10821.9
LMFA11000331	1.57706	0.0265867	0.04581	2.07401	4.21055	104381	24790.3
44979	1.90652	1.08998e-06	1.62469e-05	2.09258	4.2651	104441	24487.4
HMDB0033231	1.42665	1.6732e-09	1.40277e-07	2.11939	4.3451	55795.6	12841.1
HMDB0128615	1.35208	1.84647e-05	0.000121301	2.12443	4.36032	53642.9	12302.5
58662	1.21089	1.43307e-05	0.000101198	2.13539	4.39357	42568.4	9688.79
71016	1.13518	0.00410044	0.00941396	2.25737	4.78118	44915.6	9394.25
88744	1.09454	1.84761e-10	2.87263e-08	2.26238	4.79782	31921.3	6653.31
LMPK12120500	2.34748	1.29733e-05	9.34954e-05	2.31858	4.9884	155353	31142.9
51353	1.00058	0.000739201	0.00224244	2.3287	5.02353	30818.2	6134.76
46590	1.45614	5.76346e-06	5.20458e-05	2.34067	5.06539	58179.6	11485.7
68968	1.55565	1.30054e-05	9.36304e-05	2.35246	5.10693	67953.1	13306
HMDB0033463	3.90184	5.88593e-06	5.28797e-05	2.35397	5.11229	419770	82109.9
90138	1.26061	2.26718e-06	2.67013e-05	2.38899	5.23789	43263.8	8259.77
HMDB0001401	1.39399	1.69064e-08	7.44547e-07	2.40061	5.28025	51435.9	9741.2
HMDB0035887	1.17187	0.0091283	0.0184131	2.45316	5.47613	49865.7	9106
LMGP20020041	1.52126	0.0396871	0.0645154	2.86269	7.27372	96929.2	13326
HMDB0061640	1.1921	1.30652e-07	3.50234e-06	2.94108	7.67986	35012.6	4559.01
HMDB0033334	1.4509	4.89854e-06	4.6001e-05	2.99991	7.99952	53900.5	6737.96
LMFA03010188	1.32051	9.47852e-05	0.000424671	3.1052	8.60514	46377.1	5389.46
LMGP20070033	2.20234	0.00478503	0.010716	3.30093	9.85551	153395	15564.4
44895	1.33381	0.0145227	0.0272072	3.54378	11.6623	60807.3	5214.01
63013	1.02637	3.45538e-06	3.59617e-05	3.58997	12.0417	25550.3	2121.81
HMDB0032759	2.03053	0.00144219	0.00392009	3.80455	13.9728	116174	8314.32
HMDB0035943	1.05552	3.80384e-09	2.53774e-07	4.02207	16.2467	25285.7	1556.36
67226	1.36845	0.00353826	0.00831	4.25364	19.0754	54264.4	2844.72
HMDB0014531	1.1098	0.00370961	0.0086477	4.26484	19.2241	35609.3	1852.32
HMDB0038340	3.89546	0.00383704	0.00890219	4.57009	23.7538	439977	18522.4
HMDB0036122	1.62629	0.0132508	0.0251806	5.03956	32.8896	84660	2574.06
69737	1.5035	0.00215896	0.00549744	5.06682	33.5169	60453.9	1803.68
34472	1.06082	0.00308141	0.00742429	5.12594	34.919	31705.4	907.969
HMDB0015269	1.06744	0.000914765	0.00267999	5.24017	37.7961	29137.4	770.909
60232	2.07791	1.43527e-06	1.94267e-05	5.56121	47.2162	97334.3	2061.46
86879	1.60614	0.0102741	0.0203277	8.75319	431.491	77228	178.979
58370	2.5765	9.91171e-08	2.84464e-06	10.3467	1302.2	142827	109.681
HMDB0014696	2.8574	1.47304e-06	1.97584e-05	38.7246	4.54227e+11	178425	3.92809e-07

## Sheet: Up
Compound ID （657）	VIP	P-value	adj.P-value	log2(FC)	FC	average(Sa5)	average(CK5)
HMDB0014696	2.8574	1.47304e-06	1.97584e-05	38.7246	4.54227e+11	178425	3.92809e-07
58370	2.5765	9.91171e-08	2.84464e-06	10.3467	1302.2	142827	109.681
86879	1.60614	0.0102741	0.0203277	8.75319	431.491	77228	178.979
60232	2.07791	1.43527e-06	1.94267e-05	5.56121	47.2162	97334.3	2061.46
HMDB0015269	1.06744	0.000914765	0.00267999	5.24017	37.7961	29137.4	770.909
34472	1.06082	0.00308141	0.00742429	5.12594	34.919	31705.4	907.969
69737	1.5035	0.00215896	0.00549744	5.06682	33.5169	60453.9	1803.68
HMDB0036122	1.62629	0.0132508	0.0251806	5.03956	32.8896	84660	2574.06
HMDB0038340	3.89546	0.00383704	0.00890219	4.57009	23.7538	439977	18522.4
HMDB0014531	1.1098	0.00370961	0.0086477	4.26484	19.2241	35609.3	1852.32
67226	1.36845	0.00353826	0.00831	4.25364	19.0754	54264.4	2844.72
HMDB0035943	1.05552	3.80384e-09	2.53774e-07	4.02207	16.2467	25285.7	1556.36
HMDB0032759	2.03053	0.00144219	0.00392009	3.80455	13.9728	116174	8314.32
63013	1.02637	3.45538e-06	3.59617e-05	3.58997	12.0417	25550.3	2121.81
44895	1.33381	0.0145227	0.0272072	3.54378	11.6623	60807.3	5214.01
LMGP20070033	2.20234	0.00478503	0.010716	3.30093	9.85551	153395	15564.4
LMFA03010188	1.32051	9.47852e-05	0.000424671	3.1052	8.60514	46377.1	5389.46
HMDB0033334	1.4509	4.89854e-06	4.6001e-05	2.99991	7.99952	53900.5	6737.96
HMDB0061640	1.1921	1.30652e-07	3.50234e-06	2.94108	7.67986	35012.6	4559.01
LMGP20020041	1.52126	0.0396871	0.0645154	2.86269	7.27372	96929.2	13326
HMDB0035887	1.17187	0.0091283	0.0184131	2.45316	5.47613	49865.7	9106
HMDB0001401	1.39399	1.69064e-08	7.44547e-07	2.40061	5.28025	51435.9	9741.2
90138	1.26061	2.26718e-06	2.67013e-05	2.38899	5.23789	43263.8	8259.77
HMDB0033463	3.90184	5.88593e-06	5.28797e-05	2.35397	5.11229	419770	82109.9
68968	1.55565	1.30054e-05	9.36304e-05	2.35246	5.10693	67953.1	13306
46590	1.45614	5.76346e-06	5.20458e-05	2.34067	5.06539	58179.6	11485.7
51353	1.00058	0.000739201	0.00224244	2.3287	5.02353	30818.2	6134.76
LMPK12120500	2.34748	1.29733e-05	9.34954e-05	2.31858	4.9884	155353	31142.9
88744	1.09454	1.84761e-10	2.87263e-08	2.26238	4.79782	31921.3	6653.31
71016	1.13518	0.00410044	0.00941396	2.25737	4.78118	44915.6	9394.25
58662	1.21089	1.43307e-05	0.000101198	2.13539	4.39357	42568.4	9688.79
HMDB0128615	1.35208	1.84647e-05	0.000121301	2.12443	4.36032	53642.9	12302.5
HMDB0033231	1.42665	1.6732e-09	1.40277e-07	2.11939	4.3451	55795.6	12841.1
44979	1.90652	1.08998e-06	1.62469e-05	2.09258	4.2651	104441	24487.4
LMFA11000331	1.57706	0.0265867	0.04581	2.07401	4.21055	104381	24790.3
86474	1.14787	0.00210243	0.00537942	2.06127	4.17354	45165.8	10821.9
HMDB0038306	1.18322	1.79554e-09	1.45268e-07	2.06002	4.16992	38936.5	9337.48
103281	2.37227	4.04238e-07	7.94261e-06	2.05641	4.15949	159903	38443.1
45631	1.63715	0.0321867	0.0539512	2.00484	4.01344	124025	30902.4
LMSP01080069	1.32171	5.67574e-07	1.02576e-05	1.99214	3.97826	50587.2	12715.9
HMDB0036015	1.69154	3.35491e-09	2.33228e-07	1.92268	3.79127	82196.2	21680.4
HMDB0037107	1.96809	0.000324219	0.00114588	1.90628	3.74842	129380	34515.9
LMFA03010187	1.1051	4.75042e-05	0.000249376	1.88929	3.70452	38755.1	10461.6
HMDB0029766	2.0643	4.15307e-06	4.10032e-05	1.88803	3.70129	129249	34920.1
34493	2.87468	1.12778e-08	5.58084e-07	1.8879	3.70096	239870	64812.9
41331	1.01445	2.74143e-05	0.000162954	1.87536	3.66893	32388.6	8827.8
64013	5.77829	2.23744e-10	3.27914e-08	1.85183	3.60957	974035	269848
HMDB0002353	1.90427	1.82758e-06	2.28671e-05	1.82601	3.54555	111606	31477.8
72707	2.64339	1.53059e-08	6.92024e-07	1.80182	3.4866	207667	59561.4
3308	3.32062	9.18718e-10	8.83154e-08	1.80084	3.48423	327020	93857.2
86619	2.49571	3.02822e-06	3.28396e-05	1.80026	3.48283	192058	55144.2
LMFA02030025	4.47572	2.70258e-05	0.000161235	1.77549	3.42355	641224	187298
HMDB0012983	1.87271	2.29885e-09	1.74497e-07	1.76794	3.40567	104794	30770.3
LMPK12110467	1.08043	4.66758e-07	8.89726e-06	1.76515	3.39909	36049.8	10605.7
HMDB0031763	2.35508	0.000339827	0.00119209	1.76144	3.39036	193372	57035.9
89097	3.35854	2.25612e-09	1.73821e-07	1.75184	3.36789	339274	100738
LMSP0501AA52	3.69423	6.65556e-06	5.74721e-05	1.74805	3.35905	430743	128234
LMFA13010024	1.09328	0.000878802	0.00259034	1.74765	3.35812	42608.1	12688.1
68171	1.10616	0.000707031	0.00216653	1.73193	3.32172	44379.2	13360.3
69466	1.12885	0.0308821	0.052072	1.72826	3.31327	61361.2	18519.8
46588	1.34228	0.000358524	0.00124444	1.71602	3.28529	62363.8	18982.7
6068	2.17367	0.00496238	0.011055	1.68717	3.22025	194462	60387.1
HMDB0062602	2.47688	0.0146396	0.0273947	1.6806	3.20561	266028	82988.3
LMST01010158	10.065	5.72933e-09	3.37005e-07	1.6526	3.14399	3.14169e+06	999268
HMDB0000122	4.63809	8.28082e-07	1.33971e-05	1.64964	3.13755	691770	220481
HMDB0039234	2.0639	2.93232e-09	2.12267e-07	1.64801	3.13402	132519	42284
93247	1.58122	5.83547e-06	5.25634e-05	1.63763	3.11153	81807	26291.5
LMFA08020107	1.59583	0.00322919	0.00771691	1.63138	3.09809	100027	32286.8
LMST02020002	1.5434	0.0303207	0.0512414	1.62895	3.09288	121481	39277.5
HMDB0040672	1.27942	9.36274e-07	1.46078e-05	1.6239	3.08208	52879.6	17157.1
75447	1.05797	3.53344e-06	3.65613e-05	1.6045	3.0409	36560.6	12023
HMDB0033471	8.95764	2.91589e-08	1.13093e-06	1.5848	2.99966	2.5658e+06	855361
45613	1.7062	0.000209451	0.000806414	1.56795	2.96482	104105	35113.4
HMDB0035635	1.90877	2.06834e-07	4.79662e-06	1.56225	2.95315	119144	40344.7
HMDB0001403	1.11689	4.69318e-06	4.46781e-05	1.52233	2.87255	42232.5	14702.1
71704	1.27093	0.000112167	0.000484664	1.51673	2.86141	57876.3	20226.5
LMFA03010211	1.10978	2.16853e-06	2.58992e-05	1.49672	2.822	41698.4	14776.2
HMDB0031228	3.17598	9.28723e-05	0.000418382	1.49619	2.82097	362842	128623
44309	1.85352	1.02628e-08	5.18358e-07	1.48388	2.797	113228	40481.9
HMDB0041057	1.62844	0.0357593	0.0590593	1.47629	2.78232	145847	52419.4
HMDB0038018	1.1272	0.000103459	0.000454844	1.47058	2.77132	46153.5	16653.9
51978	1.16976	0.000484251	0.00159279	1.46614	2.76281	53524.8	19373.3
89110	4.41553	6.03048e-06	5.38248e-05	1.45965	2.75041	680087	247268
186	1.42075	9.28135e-08	2.7205e-06	1.4438	2.72036	68707.6	25256.8
86984	2.17238	9.19166e-07	1.43911e-05	1.43964	2.71253	162477	59898.8
HMDB0061633	1.08985	1.2018e-10	2.23213e-08	1.43875	2.71085	39582.3	14601.4
88605	4.58841	1.24891e-05	9.04434e-05	1.43835	2.7101	748309	276118
69736	1.18629	2.51611e-10	3.46492e-08	1.43565	2.70504	47020.4	17382.5
HMDB0060710	2.17339	0.0365839	0.0602674	1.43079	2.69595	266470	98841
71307	1.53339	1.11916e-10	2.16354e-08	1.39427	2.62856	79709.7	30324.4
45038	1.18998	7.19723e-09	3.9841e-07	1.37513	2.59392	48898	18851.1
HMDB0002160	1.49151	6.40104e-07	1.11617e-05	1.36821	2.58149	78697.9	30485.4
86981	1.47334	2.14823e-06	2.57298e-05	1.3621	2.5706	77819.5	30272.9
HMDB0039337	3.21529	0.00221409	0.00561053	1.33472	2.52226	445743	176724
68682	1.02252	0.00669199	0.0141735	1.33266	2.51867	49818	19779.5
LMST01010173	2.17979	6.76496e-05	0.000328599	1.33253	2.51843	181338	72004.3
63606	1.1586	1.24484e-08	5.99941e-07	1.33158	2.51677	47129.2	18726.1
HMDB0004385	1.05116	2.59647e-08	1.03166e-06	1.32052	2.49757	39149.5	15675
LMFA02030026	1.16546	4.69538e-06	4.46781e-05	1.31644	2.4905	50152.2	20137.4
HMDB0006591	1.3822	8.52599e-08	2.57074e-06	1.31228	2.48333	68729	27676.1
96875	1.34259	1.8197e-12	2.03352e-09	1.30488	2.47063	63439	25677.2
LMST01031064	1.1856	8.66479e-05	0.000396637	1.2916	2.44799	55044.8	22485.7
86986	1.0771	0.000490613	0.00160987	1.28201	2.43178	47874.4	19687
HMDB0031136	2.52366	3.18474e-07	6.68347e-06	1.27711	2.42353	233044	96159
HMDB0031886	4.36043	0.0261612	0.0451857	1.27269	2.41611	1.09011e+06	451183
LMFA03010210	1.96689	1.53382e-06	2.02987e-05	1.2712	2.41362	144512	59873.6
HMDB0029617	1.42707	0.000842615	0.00249767	1.26935	2.41053	86481.3	35876.4
HMDB0135716	1.27382	3.865e-08	1.39608e-06	1.24258	2.36621	59982.8	25349.7
35694	4.54664	2.97974e-05	0.00017377	1.23844	2.35942	818896	347074
72454	1.90746	1.51688e-05	0.000105042	1.23349	2.35135	143923	61208.7
LMFA03010196	1.89509	0.000726933	0.0022165	1.22401	2.33595	154876	66301.1
LMPR02020053	1.81442	3.21059e-10	4.12988e-08	1.22046	2.33021	121590	52180
LMFA02030071	2.29277	4.85695e-06	4.58013e-05	1.20745	2.3093	205156	88839.2
LMPK12120326	1.20437	0.000449513	0.0014967	1.20729	2.30903	63675.2	27576.6
HMDB0035740	1.64178	2.02308e-08	8.67452e-07	1.20488	2.30519	101306	43946.8
HMDB0029970	2.00451	1.18718e-05	8.73173e-05	1.20203	2.30063	161137	70040.7
HMDB0009793	1.73673	0.00782729	0.0161813	1.18855	2.27923	154621	67838.9
70851	2.57184	4.20935e-06	4.13534e-05	1.18506	2.27373	259472	114117
47139	5.36488	0.00138095	0.0037847	1.18091	2.26719	1.30921e+06	577459
64627	1.13452	1.4031e-05	9.96717e-05	1.18072	2.2669	52239.5	23044.4
40857	1.06451	0.000252082	0.00093511	1.1732	2.25511	49337.4	21878
LMFA01050149	1.13491	7.95785e-08	2.44832e-06	1.14529	2.2119	50084.8	22643.4
HMDB0001139	2.71589	1.92693e-07	4.56942e-06	1.12688	2.18386	291522	133489
LMPR0104210002	3.49399	3.72966e-06	3.80195e-05	1.12016	2.17371	499246	229674
68637	1.02541	0.000735292	0.00223437	1.11602	2.16748	48771.1	22501.3
45699	1.08517	2.60404e-09	1.94813e-07	1.11145	2.16062	46496.4	21519.9
HMDB0139553	1.05226	8.67575e-07	1.38132e-05	1.10988	2.15827	44610.8	20669.7
HMDB0011187	1.36679	8.61489e-06	6.91971e-05	1.10729	2.1544	78139.7	36269.8
LMFA01170035	1.52248	1.41455e-05	0.000100247	1.09392	2.13453	97725.1	45782.9
LMFA03010026	1.34746	1.05555e-05	7.99713e-05	1.09233	2.13218	76300.5	35785.2
74464	2.42633	0.000933537	0.00272561	1.08728	2.12473	284643	133967
941	1.17607	2.9967e-06	3.26713e-05	1.08061	2.11494	57560.4	27216.2
HMDB0129842	1.35038	6.66794e-05	0.000324727	1.0616	2.08725	82667.2	39605.9
89421	1.25217	0.00212297	0.00542113	1.06003	2.08498	80686.8	38699.1
42601	1.67854	0.000199496	0.000773752	1.05438	2.07683	128885	62058.7
HMDB0062591	1.14717	1.53783e-06	2.03075e-05	1.04797	2.06761	55868.8	27020.9
HMDB0039925	2.34918	1.42903e-08	6.63665e-07	1.03477	2.04879	229634	112083
HMDB0004244	1.03779	8.89071e-06	7.09036e-05	1.03469	2.04867	46751.1	22820.2
88850	1.90761	0.00128673	0.00356213	1.0328	2.04599	182340	89120.9
LMST01031059	1.07915	0.000128583	0.000540957	1.03231	2.04529	53245.1	26033
64883	1.21093	0.000500313	0.00163749	1.03071	2.04303	72021.5	35252.3
HMDB0035853	1.09226	0.0024017	0.00601266	1.01996	2.02787	61526.4	30340.4
LMFA03030002	1.78421	8.50568e-07	1.36274e-05	1.00501	2.00696	138138	68829.8
HMDB0036592	1.13257	8.98966e-07	1.41742e-05	1.00425	2.0059	55705.3	27770.7
88075	1.21874	2.22537e-05	0.000139469	1.00231	2.0032	67210.9	33551.8
70454	1.37589	4.33913e-08	1.52724e-06	0.992596	1.98976	81621.2	41020.6
HMDB0035379	1.56339	5.58863e-07	1.01756e-05	0.982017	1.97522	107754	54552.8
LMFA02050001	2.71544	4.9095e-06	4.60556e-05	0.964181	1.95096	334313	171358
LMFA02040003	4.39974	3.73937e-07	7.48711e-06	0.957843	1.9424	860762	443143
HMDB0129669	1.2868	0.00411612	0.00944147	0.952704	1.9355	91953.1	47508.8
89797	1.24209	0.00173461	0.00457447	0.915726	1.88652	86820.1	46021.3
HMDB0012799	1.95427	6.09264e-06	5.40092e-05	0.912869	1.88279	179958	95580.6
63430	2.98025	6.32566e-08	2.02693e-06	0.91206	1.88173	405575	215533
36027	1.55509	0.000118038	0.00050479	0.909453	1.87833	121378	64620
HMDB0006790	2.303	6.92066e-08	2.1709e-06	0.908202	1.8767	242330	129125
36117	1.62117	2.02568e-07	4.73421e-06	0.908012	1.87646	121030	64498.9
67027	3.66813	0.00121807	0.00340017	0.902814	1.86971	745073	398497
65420	1.4879	0.000263895	0.000969276	0.901923	1.86855	113743	60872
LMFA03050008	2.41032	0.000105954	0.000463305	0.901033	1.8674	292838	156816
HMDB0092923	1.12139	1.74684e-06	2.21665e-05	0.898422	1.86403	58990.5	31646.8
HMDB0032660	1.11459	2.21264e-07	5.03605e-06	0.894111	1.85846	58663.7	31565.7
92159	1.20655	6.29245e-09	3.62429e-07	0.868762	1.8261	68174.3	37333.4
HMDB0036439	1.6944	6.29133e-06	5.525e-05	0.865326	1.82175	141538	77693.2
HMDB0032104	4.68313	0.00052617	0.00170372	0.85739	1.81176	1.21536e+06	670820
HMDB0029077	1.35488	1.85992e-06	2.31258e-05	0.847976	1.79997	90203.5	50113.8
LMFA03110001	4.29784	6.65819e-07	1.1458e-05	0.831449	1.77947	914532	513934
HMDB0007014	2.04463	0.000910968	0.00267062	0.826482	1.77336	245345	138351
90081	1.05771	3.98396e-07	7.86164e-06	0.826378	1.77323	56364.6	31786.4
HMDB0032797	2.49428	3.23352e-08	1.23011e-06	0.822723	1.76874	305672	172819
HMDB0005050	1.27813	8.79079e-07	1.39451e-05	0.816841	1.76154	82249.2	46691.5
70204	1.75747	3.16137e-09	2.21724e-07	0.809111	1.75213	152150	86837.2
HMDB0039960	2.76963	3.94526e-06	3.97029e-05	0.792492	1.73206	400818	231411
91238	1.49	0.00017885	0.000705926	0.785322	1.72348	124287	72114.1
62988	1.06943	7.32985e-09	4.03254e-07	0.783725	1.72157	57899.6	33631.8
LMPK12140640	1.64199	1.81255e-07	4.41532e-06	0.782385	1.71997	139895	81335.5
LMFA02000019	1.7595	0.000429375	0.00144254	0.770142	1.70544	182522	107023
46650	1.44535	0.000908408	0.00266399	0.769927	1.70518	125885	73824.7
63137	3.16341	3.12064e-08	1.19224e-06	0.749265	1.68094	528179	314217
HMDB0010221	1.95045	0.0184789	0.0335059	0.746307	1.67749	302023	180044
64844	1.33115	0.00103366	0.00296469	0.732484	1.6615	115322	69408.6
65917	1.98299	1.70521e-08	7.49118e-07	0.728784	1.65724	211046	127348
LMFA02030037	3.26839	6.99801e-06	5.96566e-05	0.721326	1.6487	602800	365622
HMDB0034865	1.54497	1.67854e-05	0.000112998	0.719898	1.64707	136338	82776.5
HMDB0012165	1.02106	0.000356116	0.00123758	0.717635	1.64448	65416.1	39779.1
65790	2.69225	1.6333e-05	0.000110787	0.716323	1.64299	417299	253988
HMDB0002035	1.91672	0.000101361	0.000447553	0.711694	1.63773	219732	134169
LMGP04010162	1.04952	0.00081743	0.00243513	0.709227	1.63493	70934.2	43386.7
HMDB0000019	1.0956	7.50073e-06	6.23782e-05	0.708598	1.63422	69434.8	42488.2
LMFA01050117	2.09984	3.05484e-05	0.000177052	0.703404	1.62834	262491	161202
81245	1.19901	0.000446277	0.00148676	0.696934	1.62106	90664.4	55929.2
71101	2.57469	1.00859e-06	1.53608e-05	0.693973	1.61773	378129	233740
67754	1.06856	6.76389e-07	1.16064e-05	0.69072	1.61409	65426.7	40534.7
LMFA02030061	3.57611	2.26918e-05	0.000141517	0.69021	1.61352	761430	471907
HMDB0041599	1.4532	8.80509e-06	7.03463e-05	0.685715	1.6085	122972	76451.3
HMDB0116389	1.4327	0.000673823	0.00208406	0.673211	1.59462	136883	85840.7
HMDB0038159	1.07939	7.16663e-08	2.22851e-06	0.670959	1.59213	67803.8	42586.8
LMPR0104540003	1.0979	9.85984e-05	0.000437671	0.659592	1.57964	76281.3	48290.5
HMDB0006202	1.56518	7.17098e-05	0.000342826	0.65946	1.57949	153356	97091.9
69191	1.1741	7.52728e-05	0.00035533	0.65868	1.57864	87116.6	55184.7
LMFA02000018	4.71591	6.00423e-05	0.000299541	0.657149	1.57696	1.39757e+06	886240
HMDB0001381	1.2651	6.8473e-06	5.86349e-05	0.655394	1.57505	97132	61669.3
68001	1.00599	7.60623e-07	1.25809e-05	0.653205	1.57266	60382	38394.8
91385	1.75224	4.87705e-08	1.67053e-06	0.644816	1.56354	181716	116221
HMDB0039041	1.11772	8.45128e-07	1.35767e-05	0.64369	1.56232	74816	47887.8
78859	2.00024	2.643e-05	0.000158647	0.635319	1.55328	256188	164933
HMDB0116428	5.44184	0.000366443	0.00126658	0.624497	1.54167	2.04017e+06	1.32335e+06
69858	1.37238	4.98615e-05	0.000258638	0.621002	1.53794	123271	80153.4
HMDB0000734	4.46289	1.02811e-05	7.84741e-05	0.620982	1.53792	1.28131e+06	833141
HMDB0032688	1.05214	1.92087e-05	0.000124955	0.612388	1.52879	72812.7	47627.8
LMFA02040001	2.34648	3.89737e-06	3.93478e-05	0.606521	1.52258	353443	232134
HMDB0029681	1.74726	0.00205669	0.00528053	0.604813	1.52078	231566	152268
4156	2.22393	1.04903e-05	7.96154e-05	0.597139	1.51271	327634	216587
90552	1.1757	8.24813e-06	6.67034e-05	0.596816	1.51238	90366.7	59751.5
93170	1.54908	4.20397e-09	2.70385e-07	0.594596	1.51005	151264	100172
45460	3.4718	0.000128544	0.000540919	0.591676	1.507	842338	558952
HMDB0038345	1.47531	0.000780347	0.0023434	0.590152	1.50541	162282	107799
HMDB0061637	1.41205	5.86944e-06	5.27895e-05	0.589472	1.5047	131650	87492.4
LMFA02030052	2.20272	2.33412e-05	0.000144209	0.585943	1.50102	328959	219157
HMDB0034983	1.10754	1.70651e-06	2.17635e-05	0.582152	1.49708	81462.4	54414.2
LMFA02030051	3.35231	2.55212e-06	2.9065e-05	0.581934	1.49685	740538	494729
67921	1.33681	7.79228e-06	6.41169e-05	0.576748	1.49148	120541	80819.5
HMDB0000143	1.48961	3.31961e-06	3.47917e-05	0.576311	1.49103	149762	100442
HMDB0041191	1.96009	0.00232845	0.00585798	0.570621	1.48516	309128	208144
HMDB0060612	3.7314	0.00779288	0.0161195	0.565593	1.48	1.23319e+06	833240
LMPK04000030	4.30663	5.10805e-08	1.72275e-06	0.5615	1.4758	1.23172e+06	834613
HMDB0013623	4.92141	5.86823e-06	5.27895e-05	0.559933	1.4742	1.66647e+06	1.13042e+06
LMFA02030067	2.24459	8.50942e-05	0.000391127	0.558224	1.47246	365068	247931
LMFA02030068	3.50008	3.1331e-06	3.36287e-05	0.558058	1.47229	840457	570851
3590	2.10205	0.0116409	0.0225919	0.555574	1.46975	414563	282063
HMDB0029959	2.56803	0.0289398	0.049271	0.55248	1.4666	700347	477529
90645	1.01993	0.00446206	0.0101092	0.550358	1.46445	89365.3	61023.2
HMDB0133430	1.62895	0.000600002	0.00189508	0.534542	1.44848	212659	146815
58032	1.08532	8.19802e-07	1.32772e-05	0.533045	1.44698	83398.1	57636
HMDB0129399	1.78514	0.000528446	0.00170892	0.532968	1.4469	254262	175728
HMDB0130103	1.13274	1.53647e-06	2.03046e-05	0.529124	1.44305	91962.3	63727.6
LMFA02040004	1.82719	2.32922e-05	0.000144155	0.527941	1.44187	245948	170576
LMFA03010053	1.53265	3.58495e-05	0.000200059	0.526192	1.44012	176603	122630
LMFA03010115	2.78431	0.000129853	0.000544633	0.522913	1.43685	597088	415552
95630	1.5929	0.000365813	0.00126489	0.522708	1.43665	198542	138198
LMFA02030036	1.27761	3.73921e-06	3.80952e-05	0.519075	1.43304	118896	82968
92088	1.39876	0.00746433	0.0155478	0.516171	1.43015	186551	130441
LMFA02000277	2.01957	0.000481715	0.00158679	0.503752	1.4179	341869	241110
52623	1.05309	0.000146782	0.000600289	0.502731	1.41689	90845.2	64115.8
LMFA03010078	1.77458	2.62273e-05	0.000158053	0.501663	1.41585	243788	172186
53959	1.15827	0.00102567	0.00294698	0.494558	1.40889	119931	85124.7
HMDB0035305	2.73953	9.96849e-06	7.70586e-05	0.492109	1.4065	576995	410235
HMDB0035722	1.0338	1.76409e-05	0.000117158	0.49134	1.40575	84031.6	59777.1
44975	1.05219	0.00448503	0.0101482	0.490349	1.40478	109752	78127.2
3025	1.29663	1.1298e-05	8.40301e-05	0.482176	1.39685	132902	95143.9
75513	1.08384	1.7111e-06	2.18065e-05	0.480044	1.39479	90290.7	64734.4
91966	4.13947	6.46616e-05	0.000316753	0.464153	1.37951	1.42216e+06	1.03092e+06
86577	1.25819	0.00309739	0.00745375	0.463386	1.37877	160487	116398
HMDB0116375	2.16846	0.00109341	0.00310961	0.462543	1.37797	433047	314265
LMFA01050487	1.17832	7.48556e-06	6.2339e-05	0.45749	1.37315	113626	82748.5
LMFA02000200	1.91813	6.52763e-05	0.000319359	0.451433	1.3674	314348	229888
48635	2.44897	5.20499e-07	9.6641e-06	0.44512	1.36143	490830	360526
LMFA02030028	3.07051	1.32436e-05	9.51369e-05	0.435876	1.35273	808323	597549
58552	1.68926	0.00219541	0.00557427	0.417829	1.33592	304521	227949
HMDB0033469	1.32025	0.000680018	0.00209923	0.416936	1.33509	173240	129759
29	2.25074	9.97053e-05	0.000441522	0.406008	1.32501	480366	362536
HMDB0007193	2.37161	0.0326915	0.0547204	0.40463	1.32375	793976	599793
LMFA01030838	1.24946	0.000737194	0.00223771	0.401356	1.32075	159228	120559
HMDB0007134	2.54374	0.0120402	0.0232532	0.39742	1.31715	798257	606049
HMDB0032303	1.12319	5.53271e-05	0.000281063	0.38533	1.30616	124344	95198.2
LMST03020313	1.42474	0.0424905	0.0683702	0.384102	1.30505	301885	231321
1119	3.0473	0.000190471	0.000744397	0.381692	1.30287	953335	731720
23	4.19553	8.31631e-05	0.000383632	0.36403	1.28702	1.84065e+06	1.43017e+06
HMDB0040636	3.3044	0.00012391	0.000525001	0.362323	1.28549	1.16404e+06	905518
42716	1.07054	8.78246e-05	0.000401109	0.355176	1.27914	120649	94320
46930	1.25778	0.000182806	0.000719632	0.353205	1.2774	175938	137732
HMDB0007025	1.20913	0.044459	0.0710581	0.346602	1.27156	240615	189228
HMDB0015590	1.45588	0.000276518	0.00100839	0.33813	1.26412	242583	191899
HMDB0129836	1.30607	0.000551614	0.00177039	0.329843	1.25688	203822	162166
6572	1.65926	0.000101722	0.00044853	0.326495	1.25396	322159	256913
LMPK12120157	3.30335	5.89133e-07	1.05337e-05	0.326182	1.25369	1.18093e+06	941963
LMFA01060092	1.12035	0.000737907	0.00223889	0.322204	1.25024	158482	126762
87	1.46812	0.00151184	0.00407227	0.322027	1.25009	281601	225265
65532	1.36765	0.00118909	0.00333504	0.314166	1.24329	249563	200728
HMDB0003213	2.83918	0.000516065	0.00167688	0.308102	1.23808	1.04719e+06	845820
65561	1.97154	0.00102297	0.00294111	0.296367	1.22805	542722	441939
LMFA02000020	1.71112	0.0003242	0.00114588	0.292488	1.22475	381259	311295
HMDB0030370	1.01423	7.08247e-05	0.000339776	0.291047	1.22353	132676	108437
HMDB0037467	2.57162	4.50997e-05	0.000239496	0.286376	1.21957	852646	699135
HMDB0006940	1.90444	0.0087686	0.0178203	0.283379	1.21704	585833	481358
67007	1.32164	0.011274	0.0220017	0.274293	1.2094	298623	246918
HMDB0128016	1.14889	0.00374882	0.00872773	0.266578	1.20295	213569	177538
LMPK12112339	1.5245	0.00199565	0.00514747	0.263822	1.20066	366366	305139
65659	1.07852	7.15582e-06	6.04488e-05	0.25944	1.19701	158746	132619
HMDB0006766	2.97353	5.51125e-06	5.04046e-05	0.248774	1.1882	1.25015e+06	1.05214e+06
HMDB0061860	1.12856	0.0231914	0.0406771	0.23862	1.17986	265131	224713
HMDB0034626	1.05838	0.000103871	0.000456207	0.238192	1.17951	175944	149167
5652	2.92738	0.037612	0.0616975	0.229108	1.17211	2.00314e+06	1.709e+06
63206	1.38757	0.000775332	0.00232991	0.227741	1.171	332339	283808
92919	1.06507	1.37819e-05	9.83319e-05	0.227471	1.17078	174991	149465
HMDB0000567	3.46692	3.9602e-06	3.97029e-05	0.22608	1.16965	1.83248e+06	1.56669e+06
LMPK12020069	1.13384	0.0298928	0.0506368	0.224165	1.1681	306364	262275
HMDB0039906	2.39091	0.00350196	0.00823665	0.219347	1.16421	1.13081e+06	971318
HMDB0037470	1.57125	0.000352252	0.00122701	0.214862	1.16059	440115	379216
63758	1.27725	0.0312049	0.0525371	0.212066	1.15835	414541	357873
HMDB0036425	1.08441	0.0114629	0.0223119	0.205969	1.15346	255551	221551
45401	2.58878	0.00650031	0.013843	0.169568	1.12472	1.69147e+06	1.5039e+06
LMFA02030072	1.5336	0.0260753	0.0450602	0.161684	1.11859	715895	639996
LMPK12112156	1.16471	0.0298774	0.0506166	0.157578	1.11541	432747	387970
LMPK12112639	1.12659	0.00662971	0.0140666	0.148669	1.10855	372797	336294
LMPK12110978	1.01291	0.00924189	0.0186087	0.142989	1.10419	319312	289182
HMDB0015197	1.00328	0.0127342	0.0243802	0.115461	1.08332	403271	372255
HMDB0034570	2.50923	0.00929843	0.0186972	0.0954515	1.0684	2.92386e+06	2.73667e+06
HMDB0127259	1.07188	0.0284216	0.0484995	-0.112947	0.924697	459341	496747
HMDB0000034	1.08281	0.0465422	0.0738922	-0.14112	0.906815	400929	442129
HMDB0031665	1.60108	0.0246266	0.0428789	-0.165075	0.891882	690530	774239
65419	4.03114	0.0213024	0.037809	-0.178566	0.883581	3.90578e+06	4.4204e+06
HMDB0029043	1.38255	3.44931e-05	0.000194493	-0.183341	0.880661	321886	365506
LMST01130005	1.61498	0.02431	0.0423855	-0.184773	0.879788	614774	698776
LMFA03010137	2.16333	0.000622983	0.00195351	-0.187651	0.878034	834091	949953
HMDB0003072	1.31311	0.0124404	0.0238972	-0.197344	0.872155	352068	403676
HMDB0038189	1.23238	0.0480212	0.0757859	-0.199485	0.870861	365227	419386
63360	2.41505	0.00590278	0.0127389	-0.219026	0.859145	1.00547e+06	1.17031e+06
HMDB0004044	1.09113	0.000391522	0.00133647	-0.221869	0.857454	173587	202445
HMDB0127954	1.84252	0.00614443	0.0131888	-0.225277	0.855431	572074	668756
HMDB0060065	1.56345	0.00418876	0.00957492	-0.227516	0.854104	394130	461455
LMGP06010525	23.8482	0.0237857	0.0415726	-0.229226	0.853092	1.05531e+08	1.23705e+08
56	4.49773	2.15242e-05	0.000136087	-0.246791	0.842769	2.44761e+06	2.90424e+06
LMPK12112569	2.61412	0.000414001	0.00139984	-0.247044	0.842621	900520	1.06871e+06
LMPK12110752	3.41257	0.000165046	0.000661663	-0.248527	0.841756	1.47124e+06	1.74783e+06
LMFA01030602	5.05993	0.00223646	0.00565693	-0.251767	0.839867	3.53585e+06	4.21002e+06
HMDB0011127	1.15834	0.00911527	0.0183889	-0.26094	0.834544	198976	238425
HMDB0012108	2.27622	0.00462261	0.0104004	-0.270402	0.829088	683068	823878
HMDB0061711	2.17935	0.0314413	0.0528803	-0.273754	0.827164	784327	948212
3020	9.95964	3.40635e-06	3.55341e-05	-0.276007	0.825873	1.03839e+07	1.25733e+07
HMDB0036791	1.21611	3.55296e-05	0.000198895	-0.289376	0.818256	152813	186754
LMFA01170040	5.67206	0.000323321	0.00114361	-0.291842	0.816858	3.47968e+06	4.25984e+06
66066	1.02873	0.00961245	0.0192303	-0.298248	0.813239	133913	164666
HMDB0140953	6.49179	9.43582e-05	0.000423156	-0.299043	0.812791	4.31127e+06	5.30428e+06
3068	1.68945	0.000273027	0.000997695	-0.299382	0.812601	298607	367471
LMGP01060043	13.3698	0.018167	0.0330108	-0.302127	0.811056	2.35299e+07	2.90115e+07
HMDB0000638	1.14804	0.0478616	0.0755775	-0.302494	0.810849	195276	240829
HMDB0000772	1.48973	0.0068675	0.0144903	-0.311805	0.805633	263694	327313
HMDB0000213	1.49016	5.64002e-05	0.000285053	-0.314246	0.804271	211509	262983
40877	1.09886	0.000126293	0.000533077	-0.325998	0.797746	112241	140698
HMDB0005076	1.65933	1.88633e-05	0.000123333	-0.329622	0.795745	243029	305411
LMFA02000150	1.17076	2.11269e-05	0.000134239	-0.330631	0.795188	120782	151891
41558	1.47552	0.0087422	0.0177686	-0.332081	0.79439	244384	307637
HMDB0028906	1.17088	1.228e-05	8.94729e-05	-0.334962	0.792805	117207	147839
HMDB0011568	1.95231	0.0259435	0.044853	-0.338384	0.790927	454109	574149
HMDB0029445	2.42588	0.00442854	0.0100409	-0.340132	0.789969	603922	764489
LMPK12110753	2.44749	2.8872e-06	3.17929e-05	-0.343593	0.788076	493197	625824
66401	1.0862	0.0126652	0.0242794	-0.345958	0.786785	130635	166037
92	1.51733	0.00112281	0.00317907	-0.353481	0.782693	212243	271170
HMDB0013286	3.24479	9.10439e-08	2.69361e-06	-0.354798	0.781979	807759	1.03297e+06
HMDB0240288	2.48931	7.01105e-05	0.000337255	-0.355251	0.781733	513856	657329
HMDB0033819	1.36977	2.32149e-06	2.71829e-05	-0.355524	0.781586	149110	190779
LMGP10010202	1.79385	0.00438221	0.00994718	-0.356244	0.781196	322926	413374
HMDB0011503	2.21078	0.0358542	0.0591942	-0.357959	0.780268	600547	769668
6699	1.06351	0.000748308	0.00226392	-0.358283	0.780093	99364.8	127376
64812	2.98892	2.51696e-05	0.00015302	-0.358372	0.780045	722700	926486
64723	1.63945	3.81305e-06	3.86712e-05	-0.358945	0.779735	210236	269625
LMFA01080007	1.30197	1.94176e-06	2.38616e-05	-0.361403	0.778407	130161	167214
HMDB0034714	1.13216	2.68003e-06	3.01648e-05	-0.362514	0.777808	98846.8	127084
LMFA01030615	2.00668	3.01755e-06	3.28186e-05	-0.363432	0.777313	309459	398114
LMFA05000608	1.04992	8.58055e-05	0.00039389	-0.365132	0.776398	88658.8	114192
HMDB0031047	1.31841	0.0364464	0.060061	-0.3655	0.7762	209681	270138
HMDB0015667	1.2398	2.08363e-05	0.000132865	-0.366432	0.775698	120602	155475
HMDB0013128	1.0583	0.000506569	0.00165249	-0.366698	0.775556	95763.6	123477
HMDB0031367	2.47789	0.000218442	0.000833136	-0.370319	0.773611	498448	644313
LMPK12110271	9.04307	2.80348e-05	0.000165816	-0.371648	0.772899	6.33807e+06	8.20039e+06
LMFA01030259	1.28438	5.05554e-06	4.72053e-05	-0.373263	0.772034	123547	160027
HMDB0013314	2.73097	0.000128819	0.000541727	-0.374447	0.771401	592375	767921
LMPK12112570	13.8203	3.3118e-06	3.47349e-05	-0.377998	0.769505	1.40654e+07	1.82785e+07
35356	1.30577	9.74598e-07	1.50352e-05	-0.378354	0.769315	124679	162066
LMFA05000644	1.389	0.0446834	0.0713658	-0.38411	0.766251	225783	294659
LMGP04050008	4.43745	1.3756e-06	1.89636e-05	-0.38598	0.765259	1.39708e+06	1.82563e+06
44528	1.44684	3.84562e-08	1.3919e-06	-0.38657	0.764946	145244	189875
LMFA02030020	6.91234	7.88563e-07	1.2888e-05	-0.389374	0.763461	3.36694e+06	4.4101e+06
HMDB0035919	4.706	4.6868e-06	4.46457e-05	-0.389407	0.763443	1.59281e+06	2.08635e+06
HMDB0038136	1.78503	1.35439e-06	1.87871e-05	-0.390176	0.763036	223588	293025
HMDB0005370	2.10488	0.0161189	0.0297456	-0.397119	0.759373	432619	569705
86	6.86985	0.000240935	0.000901048	-0.400415	0.75764	3.53196e+06	4.66179e+06
3249	1.00639	0.000881709	0.00259848	-0.401133	0.757263	79377.9	104822
HMDB0004710	3.73274	1.19745e-06	1.72494e-05	-0.402781	0.756399	946615	1.25148e+06
LMSP01080035	1.2562	0.0070277	0.0147673	-0.404597	0.755447	137966	182628
LMFA02010016	3.07575	3.48644e-07	7.12429e-06	-0.404778	0.755353	634222	839637
85809	1.21968	2.02082e-05	0.000129879	-0.40865	0.753328	102800	136461
HMDB0060062	1.06406	0.0014487	0.00393328	-0.410901	0.752154	89516.8	119014
LMPK12110194	1.20354	0.000318861	0.00112963	-0.412598	0.751269	105277	140133
HMDB0029131	1.38429	2.52551e-06	2.88353e-05	-0.415665	0.749674	126575	168839
LMPK12111235	2.94975	0.000225024	0.000852421	-0.416786	0.749092	627386	837529
HMDB0039214	1.28977	7.25789e-05	0.000345872	-0.417039	0.74896	116302	155285
LMPR0104330003	1.82169	6.27364e-05	0.000310298	-0.41864	0.74813	224927	300653
LMPK12100041	1.86122	3.63875e-08	1.34146e-06	-0.419716	0.747572	218744	292606
HMDB0041407	5.51415	0.00306944	0.00740144	-0.425339	0.744664	2.41812e+06	3.24727e+06
LMFA05000174	1.50346	0.00478863	0.0107213	-0.428365	0.743104	181350	244044
67167	1.0684	0.00133632	0.00367818	-0.428648	0.742958	83305.5	112127
3328	1.31297	0.00397086	0.00916448	-0.428979	0.742787	135920	182986
137	9.553	1.44932e-05	0.000101936	-0.430006	0.742259	5.87091e+06	7.90952e+06
LMFA05000179	1.4994	0.000192179	0.000750241	-0.434079	0.740166	152904	206581
HMDB0133428	1.37623	0.0385867	0.0630419	-0.436784	0.73878	187245	253452
HMDB0028933	1.60074	3.38749e-06	3.53787e-05	-0.4372	0.738567	160461	217260
HMDB0125492	1.65338	2.65872e-07	5.78321e-06	-0.437543	0.738391	167023	226199
66389	1.96573	0.0292947	0.0497615	-0.441961	0.736133	353985	480871
65771	1.17768	4.04933e-05	0.000219197	-0.443382	0.735409	88548.8	120408
HMDB0006248	1.17413	3.58683e-05	0.000200095	-0.44511	0.734528	87473.8	119088
HMDB0015224	1.40508	0.00857901	0.0174866	-0.445995	0.734078	158599	216052
LMFA02000135	2.3777	0.00128895	0.00356645	-0.447414	0.733356	394354	537739
HMDB0013780	3.07671	3.13905e-06	3.36287e-05	-0.448059	0.733029	573213	781979
103478	1.09014	6.61533e-07	1.14172e-05	-0.448207	0.732953	70901.8	96734.4
LMFA08020122	9.63358	2.44057e-06	2.8135e-05	-0.449343	0.732376	5.59427e+06	7.63852e+06
HMDB0131294	1.56531	0.000177518	0.000701906	-0.451189	0.73144	159098	217513
47157	8.89977	2.91382e-07	6.20228e-06	-0.453189	0.730426	4.64376e+06	6.3576e+06
LMPK12110626	1.79591	1.03839e-05	7.91015e-05	-0.454824	0.729599	196312	269069
LMST04060016	1.52519	0.000129723	0.000544296	-0.456786	0.728608	147266	202120
HMDB0031292	2.42251	3.31225e-06	3.47349e-05	-0.456844	0.728578	347797	477364
63895	1.23361	0.000362913	0.0012568	-0.45797	0.72801	98145.1	134813
LMPK12050008	1.84414	1.28354e-07	3.45109e-06	-0.463411	0.725269	192797	265828
HMDB0000594	1.36276	0.000566829	0.00180851	-0.465425	0.724258	120968	167024
44197	1.40096	4.93092e-05	0.000256442	-0.466007	0.723965	118655	163896
HMDB0133084	1.67908	5.08346e-08	1.71819e-06	-0.467478	0.723228	157769	218145
HMDB0003073	4.38308	0.0139838	0.0263606	-0.46967	0.72213	1.5051e+06	2.08425e+06
LMFA08030032	1.0027	2.97324e-06	3.25545e-05	-0.470758	0.721586	57403.2	79551.5
HMDB0127956	2.03084	2.00901e-05	0.000129259	-0.4713	0.721314	240037	332777
HMDB0014868	4.66037	0.0212156	0.0376736	-0.472473	0.720728	1.76513e+06	2.44909e+06
HMDB0011566	1.18595	0.000387889	0.0013266	-0.474342	0.719795	87419.9	121451
44308	8.14518	0.0201018	0.0359708	-0.476195	0.718871	5.31076e+06	7.38765e+06
43202	1.71241	0.000147839	0.00060406	-0.476261	0.718838	176842	246011
HMDB0032540	1.10375	2.21365e-05	0.000138904	-0.478637	0.717655	70056.3	97618.3
85923	1.01732	9.54832e-06	7.47478e-05	-0.483887	0.715049	57989.8	81099.1
66676	1.20635	1.41351e-06	1.9276e-05	-0.484737	0.714628	79929.1	111847
HMDB0006471	1.72554	1.19525e-05	8.76597e-05	-0.486699	0.713656	166339	233080
HMDB0126096	3.79011	0.00057733	0.00183579	-0.487621	0.7132	891743	1.25034e+06
LMFA02000156	4.83475	2.09444e-06	2.5269e-05	-0.492301	0.71089	1.25974e+06	1.77206e+06
66242	1.08834	0.000404743	0.00137477	-0.493582	0.710259	71054.9	100041
71493	2.15386	1.77858e-05	0.000117782	-0.494634	0.709742	255359	359791
HMDB0035598	9.54619	0.000234855	0.000881816	-0.499424	0.707389	5.29829e+06	7.48993e+06
LMFA02030019	9.80858	4.3738e-06	4.24788e-05	-0.5004	0.706911	5.13904e+06	7.26971e+06
69712	1.41285	7.17547e-09	3.9841e-07	-0.50145	0.706396	101545	143751
LMFA02000192	8.9766	1.96362e-06	2.40476e-05	-0.502227	0.706016	4.25066e+06	6.02062e+06
LMFA01050555	8.09254	3.9826e-06	3.98463e-05	-0.50472	0.704797	3.45082e+06	4.89619e+06
HMDB0033282	1.40039	1.18209e-05	8.705e-05	-0.505378	0.704476	104902	148908
LMSP01080053	1.08707	0.00802893	0.0165236	-0.505837	0.704252	80390	114149
84041	1.96352	0.000126276	0.000533077	-0.510621	0.70192	213780	304565
64895	2.30712	8.00633e-05	0.000372795	-0.511684	0.701403	291513	415615
3341	1.25404	0.000180665	0.000712461	-0.513827	0.700362	87578.9	125048
HMDB0061651	2.46911	3.2933e-06	3.46174e-05	-0.515065	0.699761	311139	444636
HMDB0037842	1.7066	1.13411e-05	8.41814e-05	-0.522975	0.695935	149443	214737
HMDB0004620	1.85358	3.64722e-06	3.73709e-05	-0.525877	0.694537	174633	251438
HMDB0000715	1.26257	5.16142e-07	9.61314e-06	-0.530706	0.692216	78234	113020
63871	2.29279	2.26602e-07	5.11572e-06	-0.537135	0.689138	252417	366279
HMDB0011504	1.26297	0.000658062	0.0020438	-0.53807	0.688692	87120.3	126501
62027	2.00977	3.44315e-05	0.000194245	-0.538255	0.688603	203672	295776
LMGP20050026	1.15821	0.00482922	0.010796	-0.539897	0.68782	84480.4	122823
LMGP10010007	1.07517	0.00803692	0.0165382	-0.539962	0.687789	74008.9	107604
HMDB0005411	3.50249	3.60604e-06	3.70513e-05	-0.549448	0.683282	589432	862649
HMDB0038752	1.06684	1.05633e-05	7.99967e-05	-0.552401	0.681884	54645.6	80139
258	1.03601	5.12052e-06	4.76048e-05	-0.552585	0.681797	50844.1	74573.6
94499	1.15629	0.000124365	0.000526558	-0.553325	0.681448	67994.7	99779.8
44307	2.17115	4.35446e-05	0.000232549	-0.55435	0.680964	231523	339993
66702	1.07698	5.60892e-07	1.01941e-05	-0.554577	0.680857	53652.5	78801.5
HMDB0011164	1.0536	2.02578e-05	0.000130104	-0.554662	0.680817	53376.6	78400.8
51461	1.07231	3.27219e-05	0.000186982	-0.556495	0.679952	57036.9	83883.7
LMSP01080002	1.26835	0.0306389	0.0517352	-0.56284	0.676968	110361	163023
80020	1.71791	0.000968951	0.00281202	-0.563965	0.676441	155681	230148
HMDB0039862	2.17008	0.000473193	0.00156308	-0.565182	0.67587	243139	359742
HMDB0031068	10.6983	0.00495977	0.0110505	-0.567335	0.674862	6.6175e+06	9.80571e+06
45590	1.97966	0.000289748	0.00104724	-0.571207	0.673054	195277	290135
LMGP10050044	3.12902	0.000176507	0.000698682	-0.572632	0.672389	472235	702324
2202	1.60606	0.000156191	0.000632546	-0.573166	0.67214	123998	184482
LMFA08040002	2.65572	0.00730299	0.0152597	-0.576023	0.670811	403496	601505
65759	1.0031	1.2546e-05	9.07452e-05	-0.576999	0.670357	45657.3	68108.9
HMDB0029388	3.51269	2.76926e-06	3.09271e-05	-0.577044	0.670336	553954	826383
87774	1.22644	2.98533e-06	3.2607e-05	-0.578669	0.669581	67212.1	100379
LMFA02000158	1.72143	2.28966e-07	5.14957e-06	-0.581972	0.66805	129807	194307
HMDB0035689	1.81803	0.000598333	0.00189215	-0.583888	0.667163	166783	249989
HMDB0039064	6.05433	0.00200523	0.00516919	-0.586323	0.666038	1.94655e+06	2.92258e+06
45726	1.06675	0.00116412	0.00327426	-0.587784	0.665364	58820.2	88403.1
HMDB0030252	1.50081	1.23239e-06	1.76137e-05	-0.598487	0.660446	95600.7	144752
80008	1.42772	2.90204e-05	0.00017035	-0.603497	0.658157	89266.6	135631
63568	1.65197	9.42679e-05	0.000422964	-0.604387	0.657751	121264	184362
HMDB0031091	1.85276	0.0416178	0.0672504	-0.610068	0.655166	236472	360934
HMDB0033891	1.46422	2.17286e-05	0.000136943	-0.610555	0.654945	92617.6	141413
LMPK12110217	6.35264	3.80939e-08	1.38937e-06	-0.623712	0.648999	1.58518e+06	2.4425e+06
HMDB0013021	1.30401	8.0715e-05	0.000374841	-0.624109	0.648821	73857	113833
LMPR01070069	3.13748	0.00156361	0.00418963	-0.625948	0.647994	478424	738315
HMDB0029819	1.35138	0.00650027	0.013843	-0.629243	0.646516	97027.6	150078
LMPK12130007	1.94099	3.32702e-07	6.90552e-06	-0.631925	0.645315	148699	230428
3722	2.80683	0.00957678	0.0191858	-0.636909	0.643089	416289	647327
71884	1.13793	0.0143124	0.0268949	-0.639345	0.642004	70260.1	109439
86681	1.33501	0.000327076	0.00115461	-0.644307	0.6398	77409.4	120990
HMDB0030810	11.7238	0.00410706	0.00942552	-0.645742	0.639164	6.82023e+06	1.06705e+07
LMPR01070182	4.49153	0.000107444	0.000468788	-0.650212	0.637187	844136	1.32479e+06
41440	1.2057	0.000330347	0.00116409	-0.653981	0.635524	60814.8	95692.3
HMDB0036848	1.8293	0.00112147	0.00317678	-0.654122	0.635462	151583	238539
63401	1.81996	5.12759e-06	4.76048e-05	-0.656674	0.634339	127913	201648
HMDB0028711	1.51718	1.41399e-05	0.000100246	-0.658206	0.633666	90370.5	142615
LMFA07070025	3.24482	0.00869265	0.017684	-0.66135	0.632287	509074	805133
46724	1.23006	0.00231719	0.00583607	-0.666502	0.630032	69735.3	110685
LMFA03010154	1.3814	0.0024973	0.00621026	-0.666655	0.629965	85424.2	135601
63408	2.81664	0.00458392	0.0103312	-0.66873	0.62906	374828	595854
LMGP10010051	1.61979	0.000614955	0.00193411	-0.673062	0.627174	111619	177971
68425	1.82811	7.83445e-06	6.43454e-05	-0.678167	0.624959	123962	198353
LMFA01050051	1.39406	0.034057	0.0566613	-0.679936	0.624193	106465	170565
HMDB0030404	10.8876	0.00462002	0.0103984	-0.681658	0.623448	5.54434e+06	8.89303e+06
58892	3.21959	8.46275e-05	0.000389583	-0.684102	0.622393	397860	639243
HMDB0040844	1.90304	3.54455e-05	0.000198486	-0.686846	0.62121	136937	220436
1037	1.91713	2.23627e-06	2.64799e-05	-0.690429	0.61967	132852	214392
HMDB0006819	3.0613	0.00126478	0.00350936	-0.694456	0.617942	395987	640814
HMDB0060814	4.22148	4.91403e-06	4.60739e-05	-0.695133	0.617652	638273	1.03339e+06
1328	1.99176	0.000748574	0.00226396	-0.697183	0.616775	162375	263264
HMDB0037560	1.05562	0.0037611	0.00875334	-0.701977	0.614729	49503.5	80529
45096	1.02931	6.63407e-05	0.000323384	-0.712459	0.610279	38821.1	63612.1
LMPR01070086	1.62779	0.0183196	0.0332645	-0.717078	0.608328	124705	204996
LMPR0104160002	1.01269	0.018995	0.0342992	-0.718144	0.607879	49559.9	81529.2
HMDB0001262	2.99816	9.97395e-05	0.00044153	-0.721252	0.606571	326924	538971
HMDB0006620	1.45448	0.00276791	0.00678226	-0.722166	0.606187	85890.6	141690
HMDB0036849	1.80171	0.000753171	0.00227555	-0.723174	0.605763	126967	209598
45144	2.06091	0.00223243	0.00564979	-0.723721	0.605534	175367	289608
3318	4.89602	2.45005e-06	2.82079e-05	-0.730963	0.602502	797790	1.32413e+06
367	1.52173	2.23437e-05	0.000139932	-0.733868	0.60129	78961.2	131320
LMST01120015	1.34613	1.00014e-07	2.86579e-06	-0.744174	0.59701	57450.7	96230.7
LMST01040204	1.18756	0.0404914	0.0656974	-0.755051	0.592525	69190.2	116772
LMGP03050011	2.1498	2.04573e-05	0.000130962	-0.756873	0.591778	151689	256328
LMFA05000063	1.74107	1.14457e-05	8.48463e-05	-0.759994	0.590499	98620.3	167012
LMFA02000239	5.37016	1.43514e-09	1.25786e-07	-0.761506	0.58988	877140	1.48698e+06
HMDB0003249	1.09841	0.0162716	0.0299873	-0.764373	0.588709	52399.4	89007.3
35503	1.34806	9.87209e-09	5.01458e-07	-0.770555	0.586192	54659	93244.2
HMDB0005971	1.00117	0.00073381	0.0022329	-0.774192	0.584716	34987.2	59836.3
HMDB0115775	1.3748	0.00022519	0.00085269	-0.775281	0.584275	64446.8	110302
LMFA02000003	1.85661	1.28063e-08	6.0898e-07	-0.776722	0.583691	103211	176825
64644	1.48343	8.97074e-06	7.13192e-05	-0.784283	0.580641	67493.4	116240
LMGP04010048	1.11342	1.00303e-05	7.72357e-05	-0.785925	0.57998	38361.8	66143.4
65403	1.04099	0.00141597	0.0038635	-0.79244	0.577367	38339.7	66404.5
HMDB0039022	2.46089	3.89466e-05	0.000212177	-0.794944	0.576365	189388	328590
HMDB0029033	4.71209	3.73789e-07	7.48711e-06	-0.795142	0.576287	652814	1.13279e+06
42845	1.82775	5.9612e-06	5.34267e-05	-0.796424	0.575775	101812	176825
HMDB0060828	1.04692	2.41751e-05	0.000148336	-0.805277	0.572252	33710.4	58908.2
2902	1.07331	1.5113e-06	2.00907e-05	-0.80583	0.572033	33965	59375.9
4143	4.65327	1.68327e-06	2.15827e-05	-0.812027	0.569581	629765	1.10566e+06
HMDB0001850	2.09582	0.0116388	0.0225902	-0.813192	0.569121	167881	294982
HMDB0005766	4.43491	2.71099e-07	5.87545e-06	-0.821245	0.565953	555389	981333
62854	1.70314	1.15234e-07	3.15527e-06	-0.825705	0.564206	80222.7	142187
81286	1.09659	0.00457123	0.0103069	-0.828902	0.562958	43695.3	77617.5
HMDB0031370	1.89086	2.03578e-06	2.47136e-05	-0.83134	0.562007	100661	179110
HMDB0014638	1.31399	1.31267e-06	1.84211e-05	-0.833726	0.561078	47884.4	85343.6
63630	6.82905	1.20225e-06	1.72799e-05	-0.838739	0.559132	1.29341e+06	2.31325e+06
67431	1.03846	0.000316115	0.00112173	-0.851097	0.554363	32684.3	58958.2
LMPK12050198	1.64299	3.82044e-08	1.38937e-06	-0.851398	0.554248	71395.6	128815
LMPK12020205	1.19583	0.000173434	0.000688585	-0.85464	0.553003	41474.3	74998.3
HMDB0015680	1.14271	0.0316267	0.0531222	-0.855995	0.552484	53421	96692.4
4041	1.12309	6.22997e-07	1.09638e-05	-0.864835	0.549109	33298.9	60641.7
LMGP06050010	1.24234	0.000354992	0.00123507	-0.868725	0.54763	45087.3	82331.5
58372	1.02767	0.000184049	0.000723728	-0.885976	0.541121	29829.6	55125.4
LMFA12000311	5.94385	0.00786828	0.0162454	-0.89369	0.538236	1.1844e+06	2.20053e+06
HMDB0000048	2.44393	3.51392e-05	0.000197203	-0.899526	0.536063	157344	293518
66083	1.31942	6.73684e-05	0.000327662	-0.913513	0.530891	45937	86528.1
HMDB0035005	3.65992	0.000166349	0.000665308	-0.914671	0.530465	356251	671583
HMDB0036821	1.03436	0.0313214	0.0526984	-0.921655	0.527903	40564.2	76840.3
LMPK12112205	1.05761	2.53947e-05	0.000153918	-0.933328	0.523649	28430.2	54292.4
62351	6.4509	3.82711e-06	3.87698e-05	-0.935883	0.522722	1.01363e+06	1.93913e+06
58464	1.26408	8.96487e-07	1.41476e-05	-0.946248	0.51898	37628.8	72505.2
HMDB0037034	1.5373	4.35575e-05	0.000232549	-0.952557	0.516716	58083.2	112408
45334	1.28636	0.000414637	0.00140146	-0.954473	0.51603	42656.4	82662.6
69125	1.19197	0.0179934	0.0327519	-0.956814	0.515193	46520.4	90297
LMFA08020138	1.25441	5.90007e-08	1.92155e-06	-0.965504	0.5121	35563.8	69447
HMDB0015339	1.84992	1.36221e-05	9.74778e-05	-0.972465	0.509635	79951.6	156880
44776	1.2788	0.000240053	0.00089869	-0.992739	0.502523	39947.8	79494.4
44980	1.05074	0.00850334	0.0173561	-0.995796	0.501459	31228.2	62274.6
HMDB0010385	2.89196	7.20623e-05	0.00034396	-1.00547	0.498106	191571	384599
LMFA08020182	1.24528	0.0225235	0.0396848	-1.01672	0.494239	48125.2	97372.4
HMDB0000517	2.36638	3.32223e-06	3.47988e-05	-1.04745	0.483823	116464	240716
LMGP04050021	1.61873	0.000114511	0.000493006	-1.06745	0.477162	56438	118279
HMDB0038859	1.75028	0.000189825	0.000742198	-1.06798	0.476987	67191.1	140866
HMDB0011507	2.86698	0.000148655	0.000606286	-1.07635	0.474228	174417	367791
LMPK12080054	1.26633	0.00610255	0.0131099	-1.08822	0.470341	40167.7	85401.3
HMDB0036686	1.19694	0.0275025	0.0471789	-1.0973	0.46739	41914.8	89678.3
HMDB0002815	3.0674	9.89018e-05	0.000438909	-1.10822	0.463866	190165	409957
HMDB0000148	6.07295	4.88616e-07	9.23515e-06	-1.1109	0.463006	690649	1.49166e+06
HMDB0011536	1.05	8.06415e-07	1.31079e-05	-1.11538	0.461568	20636.9	44710.4
HMDB0000263	1.16794	4.84274e-08	1.66196e-06	-1.14249	0.452976	24142.5	53297.4
41662	1.27651	0.0339969	0.0565772	-1.15328	0.4496	46800.3	104093
LMSP01040001	15.5354	0.00982407	0.0195802	-1.15426	0.449298	5.79193e+06	1.28911e+07
36149	1.20713	0.0159983	0.0295627	-1.15848	0.447983	37271.1	83197.6
HMDB0128333	1.1539	5.22719e-07	9.69086e-06	-1.15854	0.447965	23603.6	52690.7
LMPK12111602	2.80501	2.75184e-06	3.08116e-05	-1.16269	0.44668	140400	314318
LMFA05000170	1.26729	0.00270613	0.00665277	-1.17654	0.442413	34044.4	76951.6
HMDB0010386	4.85155	0.000118858	0.000507687	-1.18028	0.441265	434305	984227
HMDB0240235	4.46856	2.05301e-07	4.77345e-06	-1.19572	0.43657	334194	765500
LMFA08010008	4.79002	0.00590866	0.012747	-1.20326	0.434293	496766	1.14385e+06
HMDB0039111	2.80263	5.75232e-09	3.37005e-07	-1.22866	0.426712	124262	291208
HMDB0011505	1.19577	0.000185375	0.000728141	-1.23405	0.425121	25080	58994.9
63424	1.15036	1.12953e-06	1.65676e-05	-1.23966	0.423471	21115.2	49862.2
LMPK12110747	7.20786	8.52099e-09	4.53439e-07	-1.24076	0.423148	808910	1.91165e+06
HMDB0062727	1.74411	3.43299e-08	1.28683e-06	-1.25664	0.418519	46669.7	111512
46814	4.36658	1.80473e-05	0.000119292	-1.26066	0.417353	307933	737824
36153	1.00961	1.00285e-05	7.72357e-05	-1.26142	0.417132	16390.3	39292.8
HMDB0010387	2.91755	0.000342203	0.00119902	-1.26733	0.415428	145575	350422
66863	1.52403	7.12919e-05	0.000341376	-1.27169	0.414173	38196.8	92224.2
HMDB0060038	1.88456	0.008774	0.0178272	-1.27822	0.412305	72707.5	176344
96673	1.1152	1.73511e-08	7.58529e-07	-1.28831	0.40943	18454.8	45074.5
66269	1.82047	6.48497e-06	5.65065e-05	-1.29642	0.407135	50172.6	123233
HMDB0003391	1.65901	8.21995e-08	2.49529e-06	-1.3002	0.406069	40414.1	99525.2
LMPK12111630	2.14446	2.90782e-08	1.13026e-06	-1.33799	0.395572	64367.4	162720
3491	1.22891	0.0295439	0.0501229	-1.34846	0.392711	31339.1	79802
LMPK04000033	1.38737	1.01162e-07	2.88021e-06	-1.34873	0.392637	26764.7	68166.6
3325	1.341	5.58373e-08	1.84289e-06	-1.35703	0.390385	24721.7	63326.5
LMFA12000352	1.34336	3.83491e-05	0.000209368	-1.36637	0.387865	26011.3	67062.7
HMDB0001448	2.84664	2.32764e-06	2.721e-05	-1.37143	0.386507	112435	290900
LMGP01050034	4.6602	3.16958e-05	0.000182695	-1.37594	0.385301	308712	801224
HMDB0132255	2.26893	1.41515e-06	1.9276e-05	-1.39486	0.38028	69673.5	183216
71191	1.89098	2.68355e-08	1.06155e-06	-1.43313	0.370327	44813.9	121012
LMGP03060008	1.2429	2.54829e-07	5.56329e-06	-1.46758	0.361588	18890.6	52243.4
HMDB0032777	2.70662	4.9327e-08	1.68314e-06	-1.47181	0.360531	88806.3	246321
HMDB0240206	1.55274	7.5935e-05	0.000357576	-1.51896	0.348938	30668.3	87890.2
LMGP02050041	3.77132	9.723e-06	7.56845e-05	-1.55413	0.340535	163812	481043
HMDB0039715	2.18022	0.00373819	0.00870525	-1.56143	0.338814	66580.2	196510
LMPK12112216	1.82518	3.78875e-06	3.85122e-05	-1.58332	0.333713	37037.5	110986
LMSP07000001	1.24378	2.82073e-05	0.000166699	-1.60237	0.329336	17345.3	52667.4
LMFA13010043	1.66305	0.00331536	0.00789119	-1.6519	0.318221	34714.8	109090
53859	1.43178	7.36069e-06	6.14761e-05	-1.71195	0.305247	20045.1	65668.4
2991	2.43307	0.00627955	0.0134385	-1.72106	0.303325	72684.9	239627
40277	1.53645	3.52134e-05	0.000197495	-1.73655	0.300086	22893.8	76290.7
HMDB0041160	1.15478	1.66547e-05	0.000112273	-1.74557	0.298216	12712	42626.8
65823	1.10685	5.31644e-07	9.7998e-06	-1.75867	0.29552	11228.7	37996.3
61665	1.43841	0.03643	0.0600394	-1.76332	0.294569	29565.7	100370
73457	2.97642	4.972e-09	3.04915e-07	-1.78992	0.289188	77118.2	266672
HMDB0039035	1.32239	3.47122e-07	7.10131e-06	-1.88564	0.270624	14059.8	51953.2
15	4.10067	7.66795e-10	7.70241e-08	-1.92391	0.263538	127309	483074
HMDB0006592	7.79817	7.59944e-07	1.25809e-05	-1.92812	0.262771	473100	1.80043e+06
HMDB0038154	2.42042	9.68014e-09	4.96093e-07	-1.93615	0.261313	44106.1	168786
LMGP06050017	16.0616	7.32692e-07	1.22664e-05	-1.96397	0.256323	1.94961e+06	7.60608e+06
63274	1.99794	1.27677e-08	6.0898e-07	-1.99057	0.251639	28623.4	113748
63916	1.91855	1.17293e-07	3.20183e-06	-2.06123	0.239612	25039.1	104498
HMDB0033608	2.52315	0.0052459	0.011573	-2.06675	0.238696	55841.4	233943
LMGP20020033	4.38375	9.79327e-07	1.50692e-05	-2.11421	0.230973	126079	545863
HMDB0033461	3.33743	0.000192836	0.000752163	-2.12142	0.22982	80084.6	348466
2778	4.17474	2.67684e-05	0.000160078	-2.12958	0.228525	117622	514702
63431	1.04307	5.50767e-06	5.03977e-05	-2.15189	0.225017	7014.01	31171
LMFA01100007	1.01306	0.0060639	0.013041	-2.21518	0.21536	8043.53	37349.2
HMDB0032032	2.25693	0.00671262	0.0142138	-2.21663	0.215143	39699.5	184527
LMSP01080055	19.2542	0.00545634	0.0119602	-2.2231	0.214181	2.83626e+06	1.32423e+07
HMDB0059667	2.07034	1.08442e-08	5.40098e-07	-2.27682	0.206353	23638.7	114555
HMDB0037129	1.12139	1.17597e-07	3.20525e-06	-2.2816	0.20567	7037.22	34216.1
LMSP01040002	1.30224	0.00848809	0.0173309	-2.34558	0.196749	12087.2	61434.9
LMSP01040008	1.35359	0.00877023	0.0178215	-2.39724	0.189827	12575.1	66245.1
63393	2.66108	1.47911e-07	3.78347e-06	-2.41754	0.187175	35104.1	187547
HMDB0039742	2.20665	6.46946e-08	2.06561e-06	-2.44458	0.1837	23451.9	127664
HMDB0035528	4.42358	1.5127e-08	6.88318e-07	-2.49344	0.177582	90151	507657
LMGP01050062	2.07789	0.00226257	0.00571124	-2.54498	0.171351	23609.8	137787
HMDB0042567	1.9551	1.40096e-07	3.66216e-06	-2.55259	0.170448	16923.3	99287.3
2506	1.27737	1.02708e-07	2.91032e-06	-2.58086	0.167141	7063.85	42262.7
73037	2.05905	2.79916e-06	3.11954e-05	-2.69317	0.154623	17145.9	110888
2365	1.35039	2.08602e-08	8.8805e-07	-2.76956	0.146649	6697.33	45669.2
73523	6.62165	6.4557e-09	3.65497e-07	-3.0259	0.122776	130615	1.06385e+06
68971	4.58887	2.08343e-08	8.8805e-07	-3.09534	0.117006	59889.9	511852
HMDB0240252	1.78274	6.26728e-11	1.53485e-08	-3.13685	0.113687	8592.78	75582.5
LMFA06000248	7.0383	0.00856398	0.0174639	-3.16252	0.111683	181273	1.6231e+06
LMFA08040050	2.05897	0.00590798	0.012747	-3.21193	0.107923	14481	134179
LMFA08020200	1.82847	0.00754965	0.0156963	-3.46554	0.0905248	9586.36	105898
HMDB0031767	3.24639	4.73002e-06	4.48369e-05	-3.69658	0.0771291	19631.3	254525
HMDB0033228	1.19905	0.016818	0.0308796	-4.41603	0.0468427	2188.76	46725.6
