# Supplementary material for: Integrated analysis of transcriptome and metabolome reveals molecular mechanisms of salt tolerance in seedlings of upland rice landrace 17SM-19
Source: Front Plant Sci. 2022 Sep 14;13:961445. doi: 10.3389/fpls.2022.961445 (PMC9515574; doi:10.3389/fpls.2022.961445)
Supplement: Supplementary file 3 [file Data_Sheet_2.zip › Other support data/DEGs at 3 DAS.xlsx]

## Sheet: Sa3-vs-CK3-diff-pval-0.05-FC-2.
gene_id	BaseMean	BaseMean_control_CK3	BaseMean_case_Sa3	FoldChange	log2FoldChange	pValue	qValue	Regulation	Expression_CK3_1	Expression_CK3_2	Expression_CK3_3	Expression_Sa3_1	Expression_Sa3_2	Expression_Sa3_3	gene_symbol	description	TF_Family	GO_id	GO_term	pathway	pathway_description
Os01g0101800	42.5349	66.342	18.7277	0.282291	-1.82475	0.000981288	0.00667203	Down	1.43897	0.825892	0.682555	0.264576	0.24909	0.284291
Os01g0103000	71.0556	100.473	41.6378	0.414416	-1.27085	2.67753e-07	4.97582e-06	Down	3.45578	2.60524	2.68247	1.42945	1.15339	1.16358	VPS60-1	Vacuolar protein sorting-associated protein 60.1		GO:0005771,GO:0007034,GO:0015031,GO:0032585	multivesicular body|vacuolar transport|protein transport|multivesicular body membrane	path:dosa04144	Endocytosis
Os01g0105800	164.479	91.0751	237.884	2.61195	1.38513	3.86394e-09	1.05799e-07	Up	4.89044	5.28635	4.8468	10.9421	15.6514	15.885	At2g16710	Iron-sulfur assembly protein IscA-like 1, mitochondrial		GO:0005198,GO:0005739,GO:0016226,GO:0046872,GO:0051537,GO:0097428	structural molecule activity|mitochondrion|iron-sulfur cluster assembly|metal ion binding|2 iron, 2 sulfur cluster binding|protein maturation by iron-sulfur cluster transfer
Os01g0108800	122.421	172.153	72.6886	0.422233	-1.24389	0.00070272	0.00502761	Down	3.64381	2.00809	2.24015	1.4545	1.11695	1.4495
Os01g0109500	22.7154	33.1549	12.2758	0.370257	-1.4334	0.00477928	0.0253195	Down	2.04676	0.699097	1.55874	0.638059	0.373214	0.313843
Os01g0110800	319.152	458.564	179.739	0.391961	-1.35122	2.04645e-06	3.04317e-05	Down	14.7106	8.66522	11.7437	4.68674	5.54823	5.02964	PII-2	Piriformospora indica-insensitive protein 2		GO:0005886,GO:0009507,GO:0009610,GO:0044403	plasma membrane|chloroplast|response to symbiotic fungus|symbiont process
Os01g0113800	18.2194	11.9168	24.5221	2.05778	1.04109	0.0326149	0.120323	Up	0.238657	0.19584	0.109953	0.288173	0.450409	0.38896	LRK10	Rust resistance kinase Lr10		GO:0004674,GO:0005524,GO:0005886,GO:0016021	protein serine/threonine kinase activity|ATP binding|plasma membrane|integral component of membrane
Os01g0118300	52.8122	71.1253	34.4991	0.485047	-1.0438	0.000236717	0.00198029	Down	0.949428	1.0642	1.16145	0.548172	0.66476	0.34765	PSS1	CDP-diacylglycerol--serine O-phosphatidyltransferase 1		GO:0003882,GO:0005634,GO:0005789,GO:0006646,GO:0006659,GO:0016021	CDP-diacylglycerol-serine O-phosphatidyltransferase activity|nucleus|endoplasmic reticulum membrane|phosphatidylethanolamine biosynthetic process|phosphatidylserine biosynthetic process|integral component of membrane	path:dosa00564	Glycerophospholipid metabolism
Os01g0123700	140.618	86.6928	194.542	2.24404	1.1661	1.53823e-10	5.29062e-09	Up	3.88849	3.74495	3.67063	9.064	10.2382	7.77447	At5g37870	Putative E3 ubiquitin-protein ligase SINA-like 6		GO:0005634,GO:0005737,GO:0006511,GO:0007275,GO:0008270,GO:0061630	nucleus|cytoplasm|ubiquitin-dependent protein catabolic process|multicellular organism development|zinc ion binding|ubiquitin protein ligase activity	path:dosa04120	Ubiquitin mediated proteolysis
Os01g0123800	5.02017	0.685514	9.35483	13.6465	3.77045	0.00155318	0.00990739	Up	0	0	0.105571	0.277684	0.386104	0.384583	At1g66620	E3 ubiquitin-protein ligase SINA-like 2		GO:0005634,GO:0006511,GO:0007275,GO:0008270,GO:0016567,GO:0016740	nucleus|ubiquitin-dependent protein catabolic process|multicellular organism development|zinc ion binding|protein ubiquitination|transferase activity
Os01g0123900	11798.3	7592.79	16003.8	2.10777	1.07572	1.06112e-08	2.67324e-07	Up	495.123	524.573	573.118	1392.09	1271.55	997.248	RBBI3.3	Bowman-Birk type bran trypsin inhibitor		GO:0004867,GO:0005576	serine-type endopeptidase inhibitor activity|extracellular region
Os01g0124000	8972.08	3158.58	14785.6	4.68108	2.22684	3.36949e-16	2.79748e-14	Up	181.857	203.854	267.271	1294.9	1124.2	874.125	RBBI3.3	Bowman-Birk type bran trypsin inhibitor		GO:0004867,GO:0005576	serine-type endopeptidase inhibitor activity|extracellular region
Os01g0124100	398.803	118.874	678.732	5.70966	2.5134	4.02989e-25	9.28859e-23	Up	7.59544	6.98394	9.12538	50.4978	54.0783	39.8087	RBBI3.3	Bowman-Birk type bran trypsin inhibitor		GO:0004867,GO:0005576	serine-type endopeptidase inhibitor activity|extracellular region
Os01g0124200	2625.24	1168.97	4081.51	3.49155	1.80387	1.84799e-96	2.85385e-92	Up	56.3792	63.3978	78.5272	259.785	247.567	242.39	RBBI3.3	Bowman-Birk type bran trypsin inhibitor		GO:0004867,GO:0005576	serine-type endopeptidase inhibitor activity|extracellular region
Os01g0124401	683.307	176.358	1190.26	6.74907	2.75469	4.45431e-28	1.23942e-25	Up	9.69158	7.85498	11.2619	57.3293	78.3686	74.1823	RBBI3.3	Bowman-Birk type bran trypsin inhibitor		GO:0004867,GO:0005576	serine-type endopeptidase inhibitor activity|extracellular region
Os01g0124650	2935.79	1400.94	4470.64	3.19117	1.67409	2.51273e-19	3.14203e-17	Up	97.7335	76.3122	97.1664	268.942	323.401	350.284	RBBI3.3	Bowman-Birk type bran trypsin inhibitor		GO:0004867,GO:0005576	serine-type endopeptidase inhibitor activity|extracellular region
Os01g0124700	134.587	58.4426	210.732	3.6058	1.85032	9.03478e-22	1.47645e-19	Up	6.65266	4.24383	5.76746	19.8466	23.6578	21.2018	RBBI3.3	Bowman-Birk type bran trypsin inhibitor		GO:0004867,GO:0005576	serine-type endopeptidase inhibitor activity|extracellular region
Os01g0127600	404.514	176.374	632.654	3.587	1.84278	4.75104e-06	6.44164e-05	Up	13.6336	11.4473	12.5176	64.3413	45.0159	35.9984	RBBI3.3	Bowman-Birk type bran trypsin inhibitor		GO:0004867,GO:0005576	serine-type endopeptidase inhibitor activity|extracellular region
Os01g0128000	12.2146	5.04166	19.3876	3.84547	1.94316	0.00199917	0.0122288	Up	0.16887	0	0.228312	0.559139	0.412969	0.557839	MYB62	Transcription factor MYB62	MYB	GO:0003700,GO:0005634,GO:0009686,GO:0009740,GO:0009751,GO:0010015,GO:0010373,GO:0016036,GO:0043565,GO:0045892,GO:0055062	DNA-binding transcription factor activity|nucleus|gibberellin biosynthetic process|gibberellic acid mediated signaling pathway|response to salicylic acid|root morphogenesis|negative regulation of gibberellin biosynthetic process|cellular response to phosphate starvation|sequence-specific DNA binding|negative regulation of transcription, DNA-templated|phosphate ion homeostasis
Os01g0128200	439.119	252.246	625.993	2.48167	1.31131	2.22956e-23	4.22467e-21	Up	7.44784	6.08759	7.20533	16.3989	18.8995	20.0628	ENDO4	Endonuclease 4		GO:0000014,GO:0003676,GO:0004519,GO:0004521,GO:0006308,GO:0046872,GO:0090502	single-stranded DNA endodeoxyribonuclease activity|nucleic acid binding|endonuclease activity|endoribonuclease activity|DNA catabolic process|metal ion binding|RNA phosphodiester bond hydrolysis, endonucleolytic
Os01g0132000	2144.83	1296.23	2993.43	2.30934	1.20748	7.28798e-10	2.26228e-08	Up	112.255	109.748	113.836	294.697	328.12	232.951	WIP1	Bowman-Birk type wound-induced proteinase inhibitor WIP1		GO:0004867,GO:0005576	serine-type endopeptidase inhibitor activity|extracellular region
Os01g0133200	20.2806	34.7635	5.79766	0.166774	-2.58403	0.000466971	0.00354458	Down	2.76734	1.21303	1.10457	0.120142	0.538578	0.362119
Os01g0133900	63.7402	95.1725	32.308	0.339468	-1.55865	1.8947e-07	3.65063e-06	Down	9.03259	5.68352	5.81015	1.98115	2.89041	2.95563	At1g68400	Probable leucine-rich repeat receptor-like protein kinase At1g68400
Os01g0136000	3.23229	0.326142	6.13844	18.8214	4.2343	0.0272318	0.104236	Up	0.0658509	0	0	0.070072	0.0703478	0.350315	HSP16.9C	16.9 kDa class I heat shock protein 3		GO:0000302,GO:0005737,GO:0006457,GO:0009408,GO:0009651,GO:0042542,GO:0043621,GO:0051082,GO:0051259	response to reactive oxygen species|cytoplasm|protein folding|response to heat|response to salt stress|response to hydrogen peroxide|protein self-association|unfolded protein binding|protein complex oligomerization	path:dosa04141	Protein processing in endoplasmic reticulum
Os01g0136100	19.4333	2.03772	36.8289	18.0736	4.17581	5.08149e-12	2.25823e-10	Up	0.16554	0.119216	0.0569139	1.76764	1.89111	2.85135	HSP16.9A	16.9 kDa class I heat shock protein 1		GO:0000302,GO:0005737,GO:0006457,GO:0009408,GO:0009651,GO:0042542,GO:0043621,GO:0051082,GO:0051259	response to reactive oxygen species|cytoplasm|protein folding|response to heat|response to salt stress|response to hydrogen peroxide|protein self-association|unfolded protein binding|protein complex oligomerization	path:dosa04141	Protein processing in endoplasmic reticulum
Os01g0136200	58.6619	23.452	93.8717	4.00272	2.00098	1.13851e-07	2.31342e-06	Up	1.51964	0.916678	1.83988	4.60353	7.80221	6.4513	HSP16.9B	16.9 kDa class I heat shock protein 2		GO:0000302,GO:0005737,GO:0006457,GO:0009408,GO:0009651,GO:0042542,GO:0043621,GO:0051082,GO:0051259	response to reactive oxygen species|cytoplasm|protein folding|response to heat|response to salt stress|response to hydrogen peroxide|protein self-association|unfolded protein binding|protein complex oligomerization	path:dosa04141	Protein processing in endoplasmic reticulum
Os01g0136900	42.0364	24.9874	59.0854	2.3646	1.2416	0.000128663	0.0011681	Up	0.853584	0.200195	0.771813	1.37248	1.41085	1.72455	LRK10L-2.5	LEAF RUST 10 DISEASE-RESISTANCE LOCUS RECEPTOR-LIKE PROTEIN KINASE-like 2.5		GO:0004674,GO:0005524,GO:0016021	protein serine/threonine kinase activity|ATP binding|integral component of membrane
Os01g0138400	25.1931	15.8123	34.574	2.18653	1.12864	0.00580974	0.0296252	Up	0.359781	0.480827	0.287224	0.828018	0.748402	1.04894	LRK10L-2.7	LEAF RUST 10 DISEASE-RESISTANCE LOCUS RECEPTOR-LIKE PROTEIN KINASE-like 2.7
Os01g0140700	5.61031	9.27552	1.9451	0.209703	-2.25358	0.0194482	0.07975	Down	0.362265	0.681731	0.499841	0.0751978	0	0.223548	Os01g0140700	Putative AP2/ERF and B3 domain-containing protein Os01g0140700	RAV	GO:0003677,GO:0003700,GO:0005634	DNA binding|DNA-binding transcription factor activity|nucleus
Os01g0142600	13.7328	8.08773	19.378	2.39597	1.26061	0.0282782	0.107416	Up	0.262712	0.127285	0.152842	0.497119	0.46946	0.471813
Os01g0152900	85.5555	114.628	56.4835	0.492757	-1.02105	0.0185748	0.0769758	Down	6.02079	2.73615	3.21188	2.43573	2.60199	2.01259	H2B.3	Histone H2B.3		GO:0000786,GO:0003677,GO:0005634,GO:0046982	nucleosome|DNA binding|nucleus|protein heterodimerization activity
Os01g0155800	10.45	0.326142	20.5739	63.0828	5.97917	0.00647093	0.0324819	Up	0.0791529	0	0	0.416879	1.24441	0.497055
Os01g0159000	56.8232	9.2434	104.403	11.2949	3.4976	0.000311131	0.00249794	Up	0.393032	0.475898	0.168633	2.4082	4.44437	8.09035	DOGL3	Protein DOG1-like 3		GO:0006351,GO:0043565	transcription, DNA-templated|sequence-specific DNA binding
Os01g0159800	125.535	76.1962	174.874	2.29505	1.19853	4.70207e-10	1.51279e-08	Up	1.49195	1.14743	1.19045	3.4886	3.41586	3.08451	BHLH51	Transcription factor bHLH51	bHLH	GO:0003677,GO:0003700,GO:0005634,GO:0006355,GO:0046983	DNA binding|DNA-binding transcription factor activity|nucleus|regulation of transcription, DNA-templated|protein dimerization activity
Os01g0160800	62.8895	11.8558	113.923	9.60903	3.26439	0.00753669	0.0367938	Up	0.67881	0.340781	0.606362	3.20774	3.4835	10.2222	RIP30	Protein synthesis inhibitor I		GO:0005737,GO:0017148,GO:0030598,GO:0031640,GO:0050832,GO:0090729	cytoplasm|negative regulation of translation|rRNA N-glycosylase activity|killing of cells of other organism|defense response to fungus|toxin activity
Os01g0163000	13.5464	5.78922	21.3035	3.67986	1.87965	0.00138836	0.00900671	Up	0.0900483	0.03286	0.110496	0.322167	0.340412	0.32735	RLP35	Receptor-like protein 35		GO:0005886,GO:0016021	plasma membrane|integral component of membrane
Os01g0164800	18.8552	26.1044	11.606	0.444602	-1.16941	0.0130819	0.0583463	Down	0.843463	0.531208	0.272933	0.277286	0.347611	0.140562	BRCA2A	Protein BREAST CANCER SUSCEPTIBILITY 2 homolog A		GO:0000722,GO:0000724,GO:0000784,GO:0000800,GO:0002020,GO:0003697,GO:0005634,GO:0005654,GO:0005829,GO:0006289,GO:0008022,GO:0010778,GO:0030141,GO:0031619,GO:0032465,GO:0033593,GO:0042802,GO:0043966,GO:0043967,GO:0045893,GO:0045931,GO:0051598,GO:1990426	telomere maintenance via recombination|double-strand break repair via homologous recombination|nuclear chromosome, telomeric region|lateral element|protease binding|single-stranded DNA binding|nucleus|nucleoplasm|cytosol|nucleotide-excision repair|protein C-terminus binding|meiotic DNA repair synthesis involved in reciprocal meiotic recombination|secretory granule|homologous chromosome orientatio…
Os01g0165100	7.19145	3.0815	11.3014	3.6675	1.8748	0.02284	0.0907899	Up	0.0632467	0.0685793	0.0656633	0.179832	0.248751	0.316883
Os01g0175600	173.437	288.11	58.7635	0.203962	-2.29363	3.57022e-13	1.93456e-11	Down	5.18571	4.69855	3.45435	1.09428	0.956879	0.970669	BOR4	Boron transporter 4		GO:0005452,GO:0005886,GO:0005887,GO:0015301,GO:0046713,GO:0051453,GO:0080029,GO:0080139	inorganic anion exchanger activity|plasma membrane|integral component of plasma membrane|anion:anion antiporter activity|borate transport|regulation of intracellular pH|cellular response to boron-containing substance levels|borate efflux transmembrane transporter activity
Os01g0175700	1050.4	1442.84	657.968	0.456023	-1.13282	9.50413e-33	4.07701e-30	Down	29.6591	26.659	25.992	13.3272	11.2655	14.6353	BOR4	Boron transporter 4		GO:0005452,GO:0005886,GO:0005887,GO:0015301,GO:0046713,GO:0051453,GO:0080029,GO:0080139	inorganic anion exchanger activity|plasma membrane|integral component of plasma membrane|anion:anion antiporter activity|borate transport|regulation of intracellular pH|cellular response to boron-containing substance levels|borate efflux transmembrane transporter activity
Os01g0176500	84.5282	152.264	16.7922	0.110283	-3.18071	8.9978e-06	0.000114318	Down	2.58873	1.23052	1.40093	0.190301	0.202993	0.257568
Os01g0177400	26.2845	38.998	13.5711	0.347995	-1.52286	0.000184504	0.00159312	Down	1.55056	2.14972	1.67578	1.1823	0.366207	0.737329	GA3OX2	Gibberellin 3-beta-dioxygenase 2		GO:0009685,GO:0009686,GO:0016707,GO:0046872	gibberellin metabolic process|gibberellin biosynthetic process|gibberellin 3-beta-dioxygenase activity|metal ion binding	path:dosa00904	Diterpenoid biosynthesis
Os01g0183400	5.17042	9.37568	0.965169	0.102944	-3.28007	0.0245649	0.0962587	Down	0.991846	0.227633	0.0721978	0	0.149175	0			NF-YC			path:dosa03020	RNA polymerase
Os01g0184050	18.6005	9.76718	27.4338	2.80878	1.48994	0.00252546	0.0148602	Up	0.540926	0.465897	0.524476	1.12111	1.22685	1.00474	HSP18.0	18.0 kDa class II heat shock protein		GO:0000302,GO:0005737,GO:0006457,GO:0009408,GO:0009651,GO:0042542,GO:0043621,GO:0051082,GO:0051259	response to reactive oxygen species|cytoplasm|protein folding|response to heat|response to salt stress|response to hydrogen peroxide|protein self-association|unfolded protein binding|protein complex oligomerization
Os01g0184100	325.542	177.1	473.984	2.67636	1.42027	1.81933e-05	0.000213576	Up	12.5434	8.91474	8.59404	21.1458	34.7133	33.1656	HSP18.0	18.0 kDa class II heat shock protein		GO:0000302,GO:0005737,GO:0006457,GO:0009408,GO:0009651,GO:0042542,GO:0043621,GO:0051082,GO:0051259	response to reactive oxygen species|cytoplasm|protein folding|response to heat|response to salt stress|response to hydrogen peroxide|protein self-association|unfolded protein binding|protein complex oligomerization	path:dosa04141	Protein processing in endoplasmic reticulum
Os01g0186600	9.42659	15.6147	3.23852	0.207402	-2.2695	0.00658847	0.0329754	Down	0.893186	1.97602	0.708199	0.185694	0.0925842	0.369983
Os01g0190500	12.3448	20.8041	3.88541	0.186762	-2.42073	0.000133001	0.00119903	Down	0.84145	0.702191	0.596528	0.182993	0.036324	0.182012
Os01g0191800	65.6896	119.442	11.9376	0.0999452	-3.32272	1.70751e-08	4.08507e-07	Down	4.97028	2.51154	3.27659	0.425796	0.387917	0.312771	AUR1	Serine/threonine-protein kinase Aurora-1		GO:0000780,GO:0004674,GO:0005524,GO:0005634,GO:0005730,GO:0005819,GO:0005874,GO:0005876,GO:0007052,GO:0009504,GO:0009524,GO:0016572,GO:0031616,GO:0031965,GO:0032133,GO:0032465,GO:0035174,GO:0035175,GO:0051233,GO:0051301	condensed nuclear chromosome, centromeric region|protein serine/threonine kinase activity|ATP binding|nucleus|nucleolus|spindle|microtubule|spindle microtubule|mitotic spindle organization|cell plate|phragmoplast|histone phosphorylation|spindle pole centrosome|nuclear membrane|chromosome passenger complex|regulation of cytokinesis|histone serine kinase activity|histone kinase activity (H3-S10 spe…
Os01g0192300	877.51	496.473	1258.55	2.53498	1.34197	1.44337e-19	1.82705e-17	Up	12.1403	10.5504	11.807	26.3397	33.9455	33.5144	MYBS3	Transcription factor MYBS3	MYB_related	GO:0000122,GO:0000976,GO:0003700,GO:0005634,GO:0009646,GO:0009651,GO:0009723,GO:0009733,GO:0009737,GO:0009739,GO:0009744,GO:0009751,GO:0009753,GO:0010150,GO:0010252,GO:0030307,GO:0045892,GO:0046686,GO:0046872,GO:0048527,GO:0090697,GO:2000469	negative regulation of transcription by RNA polymerase II|transcription regulatory region sequence-specific DNA binding|DNA-binding transcription factor activity|nucleus|response to absence of light|response to salt stress|response to ethylene|response to auxin|response to abscisic acid|response to gibberellin|response to sucrose|response to salicylic acid|response to jasmonic acid|leaf senescenc…
Os01g0192900	42.39	78.65	6.12999	0.07794	-3.68149	1.05253e-21	1.71096e-19	Down	1.90469	2.31124	2.3186	0.22599	0.225481	0	ACS7	1-aminocyclopropane-1-carboxylate synthase 7		GO:0009693,GO:0009835,GO:0016847,GO:0030170,GO:0042802	ethylene biosynthetic process|fruit ripening|1-aminocyclopropane-1-carboxylate synthase activity|pyridoxal phosphate binding|identical protein binding	path:dosa00270	Cysteine and methionine metabolism
Os01g0197700	346.565	154.385	538.745	3.48961	1.80307	0.000158944	0.00139822	Up	4.97909	3.24317	2.93856	16.8864	16.9247	8.5684	CKX2	Cytokinin dehydrogenase 2		GO:0005615,GO:0009690,GO:0009736,GO:0010229,GO:0019139,GO:0071949	extracellular space|cytokinin metabolic process|cytokinin-activated signaling pathway|inflorescence development|cytokinin dehydrogenase activity|FAD binding	path:dosa00908	Zeatin biosynthesis
Os01g0200350	4.58643	1.41756	7.7553	5.47088	2.45177	0.0288442	0.109083	Up	0	0.0203951	0	0	0.0400466	0.121102	HOX29	Homeobox-leucine zipper protein HOX29		GO:0003677,GO:0005634,GO:0008289	DNA binding|nucleus|lipid binding
Os01g0201600	634.083	1123.81	144.353	0.128449	-2.96073	6.19497e-07	1.0577e-05	Down	78.1857	34.104	50.3868	6.1236	10.8023	5.3798	PDF1	Protodermal factor 1		GO:0005576	extracellular region
Os01g0202700	155.932	86.6828	225.181	2.59776	1.37727	1.14378e-10	4.0699e-09	Up	2.127	2.08237	3.85574	6.7963	8.1243	6.29028	HD3A	Protein HEADING DATE 3A		GO:0005634,GO:0005737,GO:0008429,GO:0009908,GO:0009909,GO:0010229,GO:0030154,GO:0048510,GO:0048572,GO:0048575	nucleus|cytoplasm|phosphatidylethanolamine binding|flower development|regulation of flower development|inflorescence development|cell differentiation|regulation of timing of transition from vegetative to reproductive phase|short-day photoperiodism|short-day photoperiodism, flowering	path:dosa04712	Circadian rhythm - plant
Os01g0205200	186.02	254.228	117.812	0.463413	-1.10963	4.9546e-12	2.20819e-10	Down	4.50547	4.58638	4.25131	2.57312	2.23431	2.03632	DOT4	Pentatricopeptide repeat-containing protein DOT4, chloroplastic
Os01g0207500	15.8251	22.6265	9.02364	0.398809	-1.32623	0.0117653	0.053329	Down	0.65116	0.677355	0.320725	0.245946	0.337994	0.214874		Peptide-N4-(N-acetyl-beta-glucosaminyl)asparagine amidase A		GO:0000224	peptide-N4-(N-acetyl-beta-glucosaminyl)asparagine amidase activity
Os01g0208400	276.562	374.241	178.882	0.477987	-1.06496	1.40967e-14	9.18544e-13	Down	10.3061	11.4932	9.20111	4.89099	5.31919	5.92534		Peptide-N4-(N-acetyl-beta-glucosaminyl)asparagine amidase A		GO:0000224	peptide-N4-(N-acetyl-beta-glucosaminyl)asparagine amidase activity
Os01g0208700	4391.19	6004.69	2777.69	0.462586	-1.11221	2.60213e-51	4.46497e-48	Down	87.0808	89.0108	81.1147	46.2377	39.1691	44.4151	PPC3	Phosphoenolpyruvate carboxylase 3		GO:0005829,GO:0006099,GO:0008964,GO:0009507,GO:0015977,GO:0015979,GO:0048046,GO:0048366	cytosol|tricarboxylic acid cycle|phosphoenolpyruvate carboxylase activity|chloroplast|carbon fixation|photosynthesis|apoplast|leaf development	path:dosa00620,path:dosa00710	Pyruvate metabolism|Carbon fixation in photosynthetic organisms
Os01g0208800	42.6032	61.3477	23.8586	0.388908	-1.3625	8.91338e-05	0.000847856	Down	1.86593	3.08803	2.61645	1.16336	1.24985	0.742218		Phosphoenolpyruvate carboxylase 2		GO:0005737,GO:0006099,GO:0008964,GO:0015977,GO:0015979	cytoplasm|tricarboxylic acid cycle|phosphoenolpyruvate carboxylase activity|carbon fixation|photosynthesis
Os01g0209700	30.3397	16.7763	43.903	2.61696	1.38789	0.000239024	0.00199581	Up	0.645206	0.953911	0.744927	2.00242	2.3362	2.5494	GA2OX3	Gibberellin 2-beta-dioxygenase 3		GO:0009685,GO:0009686,GO:0045487,GO:0045543,GO:0046872,GO:0051213,GO:0052634	gibberellin metabolic process|gibberellin biosynthetic process|gibberellin catabolic process|gibberellin 2-beta-dioxygenase activity|metal ion binding|dioxygenase activity|C-19 gibberellin 2-beta-dioxygenase activity	path:dosa00904	Diterpenoid biosynthesis
Os01g0211800	214.645	320.899	108.391	0.337774	-1.56587	2.06918e-06	3.06958e-05	Down	12.2063	6.85088	9.85041	3.57348	3.97262	2.81005	BZIP02	Basic leucine zipper 2	bZIP	GO:0003677,GO:0003700,GO:0005634,GO:0045893	DNA binding|DNA-binding transcription factor activity|nucleus|positive regulation of transcription, DNA-templated	path:dosa04141	Protein processing in endoplasmic reticulum
Os01g0212000	23.3727	32.572	14.1733	0.435138	-1.20046	0.0051701	0.0269645	Down	5.77369	6.48705	4.2433	2.23921	3.17251	1.44114
Os01g0213800	384.654	630.923	138.386	0.219339	-2.18877	5.08913e-06	6.85789e-05	Down	16.0517	8.2174	9.76559	2.50736	3.17252	2.39431	PCF5	Transcription factor PCF5	TCP	GO:0003677,GO:0005634,GO:0007275	DNA binding|nucleus|multicellular organism development
Os01g0214001	13.4705	19.5162	7.42487	0.380447	-1.39423	0.0148595	0.0644322	Down	0.423219	0.504	0.454369	0.208075	0.181166	0.155817	PCF5	Transcription factor PCF5		GO:0003677,GO:0005634,GO:0007275	DNA binding|nucleus|multicellular organism development
Os01g0214500	233.229	97.4734	368.984	3.78549	1.92048	6.93093e-09	1.79739e-07	Up	12.1584	12.4515	13.517	38.8631	58.1741	65.1194
Os01g0215700	466.767	624.123	309.411	0.495753	-1.01231	3.31257e-06	4.67391e-05	Down	20.5638	14.3339	20.2044	9.00107	11.3627	9.25136	At5g45910	GDSL esterase/lipase At5g45910		GO:0005576,GO:0016042,GO:0016788	extracellular region|lipid catabolic process|hydrolase activity, acting on ester bonds
Os01g0218100	185.179	120.578	249.779	2.07151	1.05068	7.23744e-11	2.66431e-09	Up	3.86028	3.43067	3.86093	7.33305	9.58711	8.64423	BHLH30	Transcription factor bHLH30	bHLH	GO:0003677,GO:0003700,GO:0005634,GO:0006355,GO:0046983	DNA binding|DNA-binding transcription factor activity|nucleus|regulation of transcription, DNA-templated|protein dimerization activity
Os01g0224166	18.7517	25.5839	11.9195	0.4659	-1.10191	0.020678	0.083894	Down	1.82308	1.64577	1.97034	0.928247	1.51994	0.684117
Os01g0224200	9.04112	14.2164	3.86585	0.271929	-1.8787	0.00881501	0.042009	Down	0.937104	0.624129	0.375183	0.231082	0.306687	0.155639	PDV1	Plastid division protein PDV1		GO:0009707,GO:0010020,GO:0016021	chloroplast outer membrane|chloroplast fission|integral component of membrane
Os01g0225000	192.756	94.7164	290.795	3.07016	1.61832	2.33296e-12	1.10855e-10	Up	4.06384	4.18577	4.98896	14.3854	17.4671	19.3042	BAC2	Mitochondrial arginine transporter BAC2		GO:0000064,GO:0005290,GO:0005739,GO:0005743,GO:0006561,GO:0006844,GO:0006972,GO:0015181,GO:0015189,GO:0016021	L-ornithine transmembrane transporter activity|L-histidine transmembrane transporter activity|mitochondrion|mitochondrial inner membrane|proline biosynthetic process|acyl carnitine transport|hyperosmotic response|arginine transmembrane transporter activity|L-lysine transmembrane transporter activity|integral component of membrane
Os01g0225600	21.1906	6.52127	35.86	5.49893	2.45915	3.66642e-06	5.11246e-05	Up	0.546931	0.576544	0.361139	2.19243	3.23662	4.75523	LEA14-A	Late embryogenesis abundant protein Lea14-A		GO:0009269	response to desiccation
Os01g0228500	20.9957	8.43159	33.5598	3.98025	1.99286	2.73002e-05	0.000303635	Up	0.457103	0.194861	0.370549	1.40465	1.49924	1.36216
Os01g0232200	47.4596	67.4268	27.4925	0.407739	-1.29428	0.00112	0.00747618	Down	2.34142	1.20274	1.70784	0.701278	0.45053	0.779448	JGB	Protein JINGUBANG		GO:0005634,GO:0005737,GO:0009846	nucleus|cytoplasm|pollen germination
Os01g0236400	135.275	183.693	86.8556	0.472829	-1.08061	0.000718374	0.00512536	Down	3.10286	1.3196	2.76564	0.964991	1.09213	1.21649	Os01g0236400	Probable protein ABIL3		GO:0005737,GO:0010090,GO:0015630,GO:0048364	cytoplasm|trichome morphogenesis|microtubule cytoskeleton|root development
Os01g0237000	1.7736	0	3.5472	Inf	Inf	0.038077	0.135849	Up	0	0	0	0.0864221	0.172427	0.344803	OsI_01075	CASP-like protein 1C1-2		GO:0005886,GO:0016021	plasma membrane|integral component of membrane
Os01g0246200	22.4795	11.0884	33.8707	3.05462	1.61099	0.000349818	0.00276928	Up	0.658295	0.309614	0.281375	0.834457	1.10206	0.806445		High molecular mass early light-inducible protein HV58, chloroplastic		GO:0016021,GO:0031969	integral component of membrane|chloroplast membrane
Os01g0246400	978.259	638.77	1317.75	2.06295	1.04471	8.54837e-12	3.64675e-10	Up	75.9728	54.0365	58.6117	123.086	145.414	150.497		High molecular mass early light-inducible protein HV58, chloroplastic		GO:0016021,GO:0031969	integral component of membrane|chloroplast membrane
Os01g0246700	426.547	257.056	596.038	2.31871	1.21332	1.09002e-24	2.4574e-22	Up	5.5196	5.044	5.53345	10.8636	13.173	14.4726	WRKY6	WRKY transcription factor 6	WRKY	GO:0003700,GO:0005634,GO:0009873,GO:0010200,GO:0016036,GO:0043565,GO:0044212,GO:0045892,GO:0080169	DNA-binding transcription factor activity|nucleus|ethylene-activated signaling pathway|response to chitin|cellular response to phosphate starvation|sequence-specific DNA binding|transcription regulatory region DNA binding|negative regulation of transcription, DNA-templated|cellular response to boron-containing substance deprivation
Os01g0248500	63.8486	28.5369	99.1603	3.47481	1.79693	4.36305e-10	1.41255e-08	Up	0.77194	0.459906	0.822862	3.39404	2.40412	2.35053		Pathogen-related protein		GO:0006952,GO:0009607	defense response|response to biotic stimulus
Os01g0249100	18.4655	26.61	10.3211	0.387868	-1.36636	0.00470336	0.0249902	Down	1.39479	1.09127	1.25521	0.842973	0.95467	0.237855	EXPA9	Expansin-A9
Os01g0251400	1670.82	2911.35	430.283	0.147795	-2.75833	1.91406e-07	3.68563e-06	Down	141.094	72.9704	115.777	20.6941	21.0531	14.0597
Os01g0256500	14806	6840.21	22771.8	3.32911	1.73514	6.63814e-96	6.83419e-92	Up	588.855	572.298	624.982	1974.92	2227.86	2122.63
Os01g0257300	61.7856	22.2881	101.283	4.54426	2.18405	5.75311e-14	3.50474e-12	Up	1.53782	1.78744	1.69139	9.06523	9.43718	6.23463	RAA1	Flowering-promoting factor 1-like protein 1		GO:0005525,GO:0005634,GO:0005737,GO:0009733,GO:0009909,GO:0045841,GO:2000280	GTP binding|nucleus|cytoplasm|response to auxin|regulation of flower development|negative regulation of mitotic metaphase/anaphase transition|regulation of root development
Os01g0259400	95.0277	143.626	46.4289	0.323262	-1.62922	9.88097e-06	0.000124362	Down	1.6087	1.0569	1.0139	0.322607	0.571095	0.387036	RUK	Serine/threonine-protein kinase RUNKEL		GO:0000911,GO:0000914,GO:0005524,GO:0005819,GO:0005874,GO:0006468,GO:0007349,GO:0008017,GO:0009506,GO:0009524,GO:0009555,GO:0009556,GO:0009574,GO:0010245,GO:0010342,GO:0016740	cytokinesis by cell plate formation|phragmoplast assembly|ATP binding|spindle|microtubule|protein phosphorylation|cellularization|microtubule binding|plasmodesma|phragmoplast|pollen development|microsporogenesis|preprophase band|radial microtubular system formation|endosperm cellularization|transferase activity
Os01g0273100	105.003	184.187	25.8199	0.140183	-2.83462	4.36028e-05	0.000456204	Down	15.7321	6.52033	9.16291	1.06413	1.93168	1.92384	UBC20	Ubiquitin-conjugating enzyme E2 20		GO:0004842,GO:0005524,GO:0005634,GO:0008283,GO:0031145,GO:0061631	ubiquitin-protein transferase activity|ATP binding|nucleus|cell proliferation|anaphase-promoting complex-dependent catabolic process|ubiquitin conjugating enzyme activity	path:dosa04120	Ubiquitin mediated proteolysis
Os01g0276300	4.05605	0.358268	7.75383	21.6425	4.4358	0.0022436	0.0134425	Up	0	0.0614777	0	0.186081	0.309865	0.492533
Os01g0280500	10.966	4.82631	17.1057	3.54427	1.82549	0.0049737	0.0261433	Up	0.117239	0.210329	0.161136	0.291961	0.499715	0.546857	EIF6-2	Eukaryotic translation initiation factor 6-2		GO:0000054,GO:0003743,GO:0005634,GO:0005730,GO:0005829,GO:0009793,GO:0030687,GO:0042256,GO:0042273,GO:0043022,GO:0043023,GO:0071215,GO:1902626	ribosomal subunit export from nucleus|translation initiation factor activity|nucleus|nucleolus|cytosol|embryo development ending in seed dormancy|preribosome, large subunit precursor|mature ribosome assembly|ribosomal large subunit biogenesis|ribosome binding|ribosomal large subunit binding|cellular response to abscisic acid stimulus|assembly of large subunit precursor of preribosome	path:dosa03008	Ribosome biogenesis in eukaryotes
Os01g0282800	4153.59	5578.75	2728.43	0.489076	-1.03187	3.3211e-24	7.1233e-22	Down	163.49	136.418	136.478	78.82	78.1955	75.9899	TUBB1	Tubulin beta-1 chain		GO:0000226,GO:0000278,GO:0003924,GO:0005200,GO:0005525,GO:0005737,GO:0005874,GO:0007017	microtubule cytoskeleton organization|mitotic cell cycle|GTPase activity|structural constituent of cytoskeleton|GTP binding|cytoplasm|microtubule|microtubule-based process	path:dosa04145	Phagosome
Os01g0284900	72.4733	37.4304	107.516	2.87243	1.52227	9.60168e-10	2.91887e-08	Up	0.88137	1.32267	0.831043	3.05486	3.61276	3.90253
Os01g0293900	42.3234	62.9822	21.6646	0.34398	-1.5396	1.73689e-06	2.63227e-05	Down	1.72088	1.63159	2.14776	0.884993	0.743127	1.17203	PER14	Peroxidase 14		GO:0004601,GO:0005576,GO:0005618,GO:0006979,GO:0020037,GO:0042744,GO:0046872	peroxidase activity|extracellular region|cell wall|response to oxidative stress|heme binding|hydrogen peroxide catabolic process|metal ion binding
Os01g0303300	2.42491	0	4.84982	Inf	Inf	0.0488333	0.164478	Up	0	0	0	0	0.0628677	0.512029	OEP162	Outer envelope pore protein 16-2, chloroplastic		GO:0009527,GO:0015171,GO:0015288,GO:0031359,GO:0034220,GO:0042803,GO:0046930	plastid outer membrane|amino acid transmembrane transporter activity|porin activity|integral component of chloroplast outer membrane|ion transmembrane transport|protein homodimerization activity|pore complex
Os01g0306100	8.68306	15.7507	1.61539	0.10256	-3.28547	0.0167464	0.0708728	Down	1.33671	0.296463	0.39259	0.058685	0.0583927	0.0588691
Os01g0307624	20.3764	8.15529	32.5976	3.99711	1.99896	3.17675e-05	0.000347291	Up	0.0973853	0.0541103	0.104247	0.683867	0.558289	0.645144
Os01g0307686	187.801	50.8809	324.72	6.38198	2.674	1.77344e-13	1.0106e-11	Up	1.33127	1.55864	2.15452	6.39019	10.9449	10.4475	CRG1	Probable S-adenosylmethionine-dependent methyltransferase CRG1		GO:0003729,GO:0005737,GO:0008168,GO:0008757,GO:0055088	mRNA binding|cytoplasm|methyltransferase activity|S-adenosylmethionine-dependent methyltransferase activity|lipid homeostasis
Os01g0314000	41.4871	22.2737	60.7004	2.7252	1.44636	8.25308e-06	0.000105726	Up	0.312014	0.314991	0.455612	0.984133	1.13124	1.11282
Os01g0326300	123.61	187.867	59.3535	0.315934	-1.66231	3.35192e-17	3.16598e-15	Down	8.6525	9.85576	8.3459	3.23474	3.69962	2.5625	PER1	Peroxidase 1		GO:0004601,GO:0005576,GO:0005773,GO:0006979,GO:0009505,GO:0009506,GO:0020037,GO:0042744,GO:0046872	peroxidase activity|extracellular region|vacuole|response to oxidative stress|plant-type cell wall|plasmodesma|heme binding|hydrogen peroxide catabolic process|metal ion binding	path:dosa00940	Phenylpropanoid biosynthesis
Os01g0327100	692.928	352.74	1033.12	2.92883	1.55032	1.61999e-06	2.47453e-05	Up	14.8773	12.0966	16.213	34.966	46.0952	56.384	PER1	Peroxidase 1		GO:0004601,GO:0005576,GO:0005773,GO:0006979,GO:0009505,GO:0009506,GO:0020037,GO:0042744,GO:0046872	peroxidase activity|extracellular region|vacuole|response to oxidative stress|plant-type cell wall|plasmodesma|heme binding|hydrogen peroxide catabolic process|metal ion binding	path:dosa00940	Phenylpropanoid biosynthesis
Os01g0327250	16.2886	9.31206	23.2652	2.49839	1.321	0.0226704	0.0902667	Up	0.200376	0.350334	0.602236	0.423108	1.19481	1.26251	PER1	Peroxidase 1		GO:0004601,GO:0005576,GO:0005773,GO:0006979,GO:0009505,GO:0009506,GO:0020037,GO:0042744,GO:0046872	peroxidase activity|extracellular region|vacuole|response to oxidative stress|plant-type cell wall|plasmodesma|heme binding|hydrogen peroxide catabolic process|metal ion binding
Os01g0327400	3498.21	2259.26	4737.16	2.09677	1.06817	0.00526307	0.0273662	Up	85.5688	89.9503	102.433	167.895	174.559	287.59	PER1	Peroxidase 1		GO:0004601,GO:0005576,GO:0005773,GO:0006979,GO:0009505,GO:0009506,GO:0020037,GO:0042744,GO:0046872	peroxidase activity|extracellular region|vacuole|response to oxidative stress|plant-type cell wall|plasmodesma|heme binding|hydrogen peroxide catabolic process|metal ion binding	path:dosa00940	Phenylpropanoid biosynthesis
Os01g0342750	14.3568	6.40827	22.3052	3.48069	1.79937	0.00257152	0.0150767	Up	0.161293	0.0709726	0.0685392	0.487907	0.175284	0.373342	ABCG32	ABC transporter G family member 32		GO:0005524,GO:0005886,GO:0016021,GO:0042626,GO:0055085	ATP binding|plasma membrane|integral component of membrane|ATPase activity, coupled to transmembrane movement of substances|transmembrane transport
Os01g0349800	59.5356	33.4075	85.6637	2.5642	1.35851	7.66364e-05	0.000741539	Up	0.725084	0.666948	0.662172	2.0837	1.26731	2.45786	CYP709B2	Cytochrome P450 709B2		GO:0004497,GO:0005506,GO:0016021,GO:0016705,GO:0020037	monooxygenase activity|iron ion binding|integral component of membrane|oxidoreductase activity, acting on paired donors, with incorporation or reduction of molecular oxygen|heme binding
Os01g0350300	4.36657	0.326142	8.40699	25.7771	4.68802	0.00123423	0.00814189	Up	0	0	0	0.0742893	0.123985	0.175521	RGA5	Disease resistance protein RGA5		GO:0005524,GO:0006952,GO:0043531	ATP binding|defense response|ADP binding
Os01g0351200	26.7369	38.9209	14.5528	0.373908	-1.41925	0.00313226	0.0178033	Down	0.754989	0.384135	0.404811	0.172506	0.141467	0.272727	PARP2-A	Poly [ADP-ribose] polymerase 2-A		GO:0003677,GO:0003950,GO:0005634,GO:0005730,GO:0006302,GO:0070212,GO:1990404	DNA binding|NAD+ ADP-ribosyltransferase activity|nucleus|nucleolus|double-strand break repair|protein poly-ADP-ribosylation|protein ADP-ribosylase activity	path:dosa03410	Base excision repair
Os01g0357100	20063.2	28519	11607.4	0.407007	-1.29687	3.15451e-42	2.70639e-39	Down	423.107	468.909	417.812	211.228	179.576	192.337	Os01g0357100	Ferredoxin--nitrite reductase, chloroplastic		GO:0009507,GO:0020037,GO:0042128,GO:0046872,GO:0048307,GO:0051539	chloroplast|heme binding|nitrate assimilation|metal ion binding|ferredoxin-nitrite reductase activity|4 iron, 4 sulfur cluster binding	path:dosa00910	Nitrogen metabolism
Os01g0357150	436.707	624.503	248.91	0.398573	-1.32708	7.76299e-10	2.39768e-08	Down	13.5235	16.7369	16.251	7.48898	6.40059	6.23377	Os01g0357100	Ferredoxin--nitrite reductase, chloroplastic		GO:0009507,GO:0020037,GO:0042128,GO:0046872,GO:0048307,GO:0051539	chloroplast|heme binding|nitrate assimilation|metal ion binding|ferredoxin-nitrite reductase activity|4 iron, 4 sulfur cluster binding
Os01g0364800	115.068	162.005	68.1304	0.420546	-1.24967	3.52815e-10	1.16049e-08	Down	2.1606	2.62099	2.57497	1.00642	0.972254	1.14865	WAK5	Wall-associated receptor kinase 5
Os01g0368700	19.1157	12.7175	25.5138	2.0062	1.00447	0.0324224	0.119727	Up	0.474813	0.557188	0.671782	1.31326	1.21119	1.41194	DMP4	Protein DMP4		GO:0009705,GO:0009838,GO:0010256,GO:0016021,GO:0090693	plant-type vacuole membrane|abscission|endomembrane system organization|integral component of membrane|plant organ senescence
Os01g0369500	2.40485	4.80969	0	0	#NAME?	0.00912943	0.0432737	Down	0.221596	0.289925	0.217251	0	0	0	SRC2	Protein SRC2		GO:0005789,GO:0005886,GO:0016021,GO:0032586	endoplasmic reticulum membrane|plasma membrane|integral component of membrane|protein storage vacuole membrane
Os01g0369700	53.2883	32.0934	74.4832	2.32082	1.21464	0.000886466	0.00611283	Up	2.10013	1.0228	1.64065	4.14657	4.69995	3.09037	GST4	Glutathione S-transferase 4		GO:0004364,GO:0005737,GO:0006749,GO:0009410,GO:0009635,GO:0032991,GO:0042803,GO:0043295	glutathione transferase activity|cytoplasm|glutathione metabolic process|response to xenobiotic stimulus|response to herbicide|protein-containing complex|protein homodimerization activity|glutathione binding	path:dosa00480	Glutathione metabolism
Os01g0372500	27.2367	39.3086	15.1647	0.385785	-1.37413	0.000546596	0.00405517	Down	1.58218	1.5586	1.30426	0.70321	0.661715	0.484413	ANS1	Leucoanthocyanidin dioxygenase 1		GO:0007033,GO:0009611,GO:0009718,GO:0009753,GO:0010023,GO:0031418,GO:0046872,GO:0051213	vacuole organization|response to wounding|anthocyanin-containing compound biosynthetic process|response to jasmonic acid|proanthocyanidin biosynthetic process|L-ascorbic acid binding|metal ion binding|dioxygenase activity	path:dosa00941	Flavonoid biosynthesis
Os01g0382400	1466.5	927.995	2005.01	2.16059	1.11142	5.42337e-23	1.00907e-20	Up	96.4462	64.4618	72.2042	172.961	185.915	184.476	PRMS	Pathogenesis-related protein PRMS		GO:0005615,GO:0006952,GO:0009607	extracellular space|defense response|response to biotic stimulus	path:dosa04016,path:dosa04075,path:dosa04626	MAPK signaling pathway - plant|Plant hormone signal transduction|Plant-pathogen interaction
Os01g0385400	24.2169	11.218	37.2158	3.31752	1.7301	0.0109312	0.0502934	Up	0.377966	0.255481	0.268129	1.09366	0.475418	1.53443	SLAH3	S-type anion channel SLAH3		GO:0005886,GO:0006821,GO:0006873,GO:0008308,GO:0009414,GO:0009651,GO:0016021	plasma membrane|chloride transport|cellular ion homeostasis|voltage-gated anion channel activity|response to water deprivation|response to salt stress|integral component of membrane
Os01g0386500	6.95796	0	13.9159	Inf	Inf	6.10999e-06	8.06466e-05	Up	0	0	0	0.504598	0.254246	0.539757
Os01g0502700	98.5073	170.538	26.4764	0.155252	-2.68731	0.00365146	0.0202731	Down	10.9742	3.98193	3.74557	1.02765	0.664961	0.837571	OsI_002060	Probable histone H2A.5		GO:0000786,GO:0003677,GO:0005634,GO:0046982	nucleosome|DNA binding|nucleus|protein heterodimerization activity
Os01g0511100	556.165	191.61	920.719	4.80517	2.26459	4.80979e-07	8.45024e-06	Up	9.06116	9.94844	12.1545	38.0244	53.9465	70.6637	At3g01520	Universal stress protein A-like protein		GO:0005886,GO:0016208	plasma membrane|AMP binding
Os01g0512700	28.2334	40.9522	15.5147	0.378849	-1.40031	0.000369672	0.00289348	Down	1.62653	3.00017	2.01779	0.527559	0.624085	1.36593	ZFP6	Zinc finger protein 6		GO:0003700,GO:0005634,GO:0006355,GO:0007275,GO:0009736,GO:0009738,GO:0009740,GO:0009788,GO:0010026,GO:0022626,GO:0043565,GO:0044212,GO:0046872	DNA-binding transcription factor activity|nucleus|regulation of transcription, DNA-templated|multicellular organism development|cytokinin-activated signaling pathway|abscisic acid-activated signaling pathway|gibberellic acid mediated signaling pathway|negative regulation of abscisic acid-activated signaling pathway|trichome differentiation|cytosolic ribosome|sequence-specific DNA binding|transcri…
Os01g0513900	113.706	209.654	17.7589	0.084706	-3.56139	6.10228e-06	8.06138e-05	Down	2.47744	1.22327	1.21244	0.232871	0.112461	0.114383	KIN7A	Kinesin-like protein KIN-7A		GO:0000911,GO:0003777,GO:0005524,GO:0005871,GO:0005874,GO:0007018,GO:0008017,GO:0009524,GO:0009555,GO:0009558,GO:0016887	cytokinesis by cell plate formation|microtubule motor activity|ATP binding|kinesin complex|microtubule|microtubule-based movement|microtubule binding|phragmoplast|pollen development|embryo sac cellularization|ATPase activity
Os01g0522950	28.3316	42.1089	14.5543	0.345635	-1.53268	0.000547053	0.00405537	Down	0.748148	1.36425	1.48473	0.332702	0.287075	0.581612
Os01g0524400	16.4648	27.7689	5.16073	0.185846	-2.42782	9.71483e-06	0.00012262	Down	0.619222	0.816039	0.910616	0.0382347	0.191723	0.188378
Os01g0529800	876.082	1186.36	565.802	0.476921	-1.06818	1.38496e-07	2.77046e-06	Down	37.5898	26.7392	37.8554	17.1306	18.2936	17.0045	CUT1	3-ketoacyl-CoA synthase 6		GO:0005783,GO:0005789,GO:0006633,GO:0009409,GO:0009416,GO:0009826,GO:0010025,GO:0016021,GO:0102336,GO:0102337,GO:0102338,GO:0102756	endoplasmic reticulum|endoplasmic reticulum membrane|fatty acid biosynthetic process|response to cold|response to light stimulus|unidimensional cell growth|wax biosynthetic process|integral component of membrane|3-oxo-arachidoyl-CoA synthase activity|3-oxo-cerotoyl-CoA synthase activity|3-oxo-lignoceronyl-CoA synthase activity|very-long-chain 3-ketoacyl-CoA synthase activity	path:dosa00062	Fatty acid elongation
Os01g0544450	81.4175	151.238	11.5965	0.0766766	-3.70507	0.00236431	0.014081	Down	3.84494	1.18291	1.36862	0.188554	0.267662	0.0955502	MCM4	DNA replication licensing factor MCM4		GO:0000347,GO:0003677,GO:0003678,GO:0005524,GO:0005829,GO:0006270,GO:0007049,GO:0042555,GO:0046872	THO complex|DNA binding|DNA helicase activity|ATP binding|cytosol|DNA replication initiation|cell cycle|MCM complex|metal ion binding	path:dosa03030	DNA replication
Os01g0548600	22.0843	10.8896	33.2791	3.05604	1.61166	0.00948438	0.0447164	Up	0.36425	0.396872	0.164226	0.663607	1.00039	2.25707	CRK2	Cysteine-rich receptor-like protein kinase 2
Os01g0551800	9.30504	15.0692	3.54093	0.234979	-2.0894	0.00385013	0.0212046	Down	0.215849	0.233666	0.476034	0.0572811	0.115086	0.0574859	Os01g0551800	Putative protein ABIL2		GO:0005737,GO:0010090,GO:0015630,GO:0048364	cytoplasm|trichome morphogenesis|microtubule cytoskeleton|root development
Os01g0555100	142.867	202.15	83.5828	0.413468	-1.27415	8.23339e-09	2.11561e-07	Down	11.6582	14.3621	9.90474	5.97351	5.77186	4.85297
Os01g0558100	100.691	52.3002	149.082	2.8505	1.51122	1.82791e-12	8.83518e-11	Up	2.14177	2.14748	4.0435	9.24793	10.8759	8.13468	GSTU6	Probable glutathione S-transferase GSTU6		GO:0004364,GO:0005737,GO:0006749	glutathione transferase activity|cytoplasm|glutathione metabolic process	path:dosa00480	Glutathione metabolism
Os01g0558700	14.192	4.15741	24.2266	5.82735	2.54284	0.00198678	0.0121694	Up	0.222913	0.35155	0.440436	1.39134	2.87914	4.25596
Os01g0566500	488.795	195.801	781.789	3.99278	1.99739	5.03797e-15	3.51248e-13	Up	5.09229	5.37897	5.08727	21.0254	27.0154	19.0464	CCD8A	Carotenoid cleavage dioxygenase 8 homolog A, chloroplastic		GO:0009507,GO:0010436,GO:0016121,GO:0046872	chloroplast|carotenoid dioxygenase activity|carotene catabolic process|metal ion binding	path:dosa00906	Carotenoid biosynthesis
Os01g0571300	23.376	9.21127	37.5407	4.07552	2.02698	0.0255817	0.0992856	Up	0.335232	0.264207	0.22271	0.841065	0.742958	2.09955	HSFA6B	Heat stress transcription factor A-6a	HSF	GO:0000978,GO:0003700,GO:0005634,GO:0034605,GO:0043565,GO:0061408	RNA polymerase II proximal promoter sequence-specific DNA binding|DNA-binding transcription factor activity|nucleus|cellular response to heat|sequence-specific DNA binding|positive regulation of transcription from RNA polymerase II promoter in response to heat stress
Os01g0583100	2153.04	1264.85	3041.23	2.40441	1.26568	8.21062e-21	1.18501e-18	Up	35.3194	33.4265	34.2105	78.8926	92.4127	98.9654	PP2C06	Probable protein phosphatase 2C 6		GO:0004722,GO:0005634,GO:0005829,GO:0009738,GO:0046872	protein serine/threonine phosphatase activity|nucleus|cytosol|abscisic acid-activated signaling pathway|metal ion binding	path:dosa04016,path:dosa04075	MAPK signaling pathway - plant|Plant hormone signal transduction
Os01g0584900	67.7455	42.2195	93.2714	2.2092	1.14353	6.99398e-06	9.11845e-05	Up	1.97478	1.41158	2.20871	4.53863	4.6761	4.26732	WRKY50	Probable WRKY transcription factor 50	WRKY	GO:0003700,GO:0005634,GO:0009867,GO:0043565,GO:0050832	DNA-binding transcription factor activity|nucleus|jasmonic acid mediated signaling pathway|sequence-specific DNA binding|defense response to fungus
Os01g0590700	122.616	167.192	78.0411	0.466776	-1.0992	0.000563123	0.00415892	Down	2.18224	1.32731	1.77136	0.895062	1.16367	0.679593	FTSH9	ATP-dependent zinc metalloprotease FTSH 9, chloroplastic/mitochondrial		GO:0004176,GO:0004222,GO:0005524,GO:0005739,GO:0006508,GO:0009535,GO:0009941,GO:0016021,GO:0031966,GO:0046872	ATP-dependent peptidase activity|metalloendopeptidase activity|ATP binding|mitochondrion|proteolysis|chloroplast thylakoid membrane|chloroplast envelope|integral component of membrane|mitochondrial membrane|metal ion binding
Os01g0598200	5.55129	1.74481	9.35777	5.36322	2.4231	0.0133356	0.0592949	Up	0	0.0917336	0.0444864	0.0449477	0.226669	0.413337	CBL5	Calcineurin B-like protein 5		GO:0005509	calcium ion binding
Os01g0601000	14.7869	8.88734	20.6865	2.32764	1.21887	0.0251389	0.0979366	Up	0.056456	0.122391	0.176742	0.210402	0.270286	0.457237
Os01g0605300	10.1549	17.3992	2.91065	0.167287	-2.5796	0.036451	0.131353	Down	0.574795	0.158396	0.20969	0.116265	0.0195141	0.0197112	UBC37	Probable ubiquitin-conjugating enzyme E2 37		GO:0005524,GO:0005634,GO:0006974,GO:0061631	ATP binding|nucleus|cellular response to DNA damage stimulus|ubiquitin conjugating enzyme activity
Os01g0605500	81.8176	152.681	10.954	0.0717441	-3.801	1.4454e-06	2.23213e-05	Down	2.80543	1.39418	1.41612	0.0856181	0.185684	0.114554	KIN8A	Kinesin-like protein KIN-8A		GO:0000070,GO:0003777,GO:0005524,GO:0005634,GO:0005871,GO:0005874,GO:0007018,GO:0007019,GO:0008017,GO:0008574,GO:0016887,GO:0061673,GO:1990023	mitotic sister chromatid segregation|microtubule motor activity|ATP binding|nucleus|kinesin complex|microtubule|microtubule-based movement|microtubule depolymerization|microtubule binding|ATP-dependent microtubule motor activity, plus-end-directed|ATPase activity|mitotic spindle astral microtubule|mitotic spindle midzone
Os01g0606900	12.5275	3.76701	21.288	5.65116	2.49855	0.000158002	0.00139032	Up	0.0885286	0.141944	0.180964	0.279912	1.11662	0.888524	P58IPK	DnaJ protein P58IPK homolog		GO:0005783,GO:0005788,GO:0005886,GO:0016032,GO:0044794	endoplasmic reticulum|endoplasmic reticulum lumen|plasma membrane|viral process|positive regulation by host of viral process
Os01g0609200	44.9458	14.315	75.5766	5.27955	2.40042	8.01399e-09	2.06611e-07	Up	0.0869237	0.123098	0.100589	0.39998	0.624146	0.785184	ABCG35	ABC transporter G family member 35		GO:0005524,GO:0005886,GO:0016021,GO:0042626,GO:0055085	ATP binding|plasma membrane|integral component of membrane|ATPase activity, coupled to transmembrane movement of substances|transmembrane transport
Os01g0609300	803.315	376.787	1229.84	3.26402	1.70665	3.442e-21	5.23693e-19	Up	3.6356	2.86311	2.80617	9.42876	10.9546	12.4794	ABCG36	ABC transporter G family member 36		GO:0005524,GO:0005886,GO:0016021,GO:0042626,GO:0055085	ATP binding|plasma membrane|integral component of membrane|ATPase activity, coupled to transmembrane movement of substances|transmembrane transport
Os01g0615050	552.183	134.893	969.473	7.18697	2.84538	3.56519e-07	6.43192e-06	Up	9.19813	8.26451	8.72596	46.1732	66.2642	93.8131		Subtilisin-chymotrypsin inhibitor-2A		GO:0004867,GO:0009611	serine-type endopeptidase inhibitor activity|response to wounding
Os01g0615100	126.319	16.3892	236.249	14.4149	3.84949	4.46286e-12	2.00349e-10	Up	1.90309	1.09064	2.44851	29.4023	29.891	46.5546		Subtilisin-chymotrypsin inhibitor-2A		GO:0004867,GO:0009611	serine-type endopeptidase inhibitor activity|response to wounding
Os01g0616333	178.953	240.418	117.487	0.488679	-1.03304	3.13719e-05	0.000343357	Down	2.57055	2.18624	2.78596	1.25234	1.87889	1.3555	TTL1	TPR repeat-containing thioredoxin TTL1		GO:0005623,GO:0006970,GO:0009651,GO:0009737,GO:0009738,GO:0009789,GO:0045454	cell|response to osmotic stress|response to salt stress|response to abscisic acid|abscisic acid-activated signaling pathway|positive regulation of abscisic acid-activated signaling pathway|cell redox homeostasis
Os01g0616366	8.0907	11.981	4.20036	0.350584	-1.51217	0.0454472	0.155774	Down	0.181158	0.25816	0.0610636	0.0632468	0.0632004	0.0630744	TTL1	TPR repeat-containing thioredoxin TTL1		GO:0005623,GO:0006970,GO:0009651,GO:0009737,GO:0009738,GO:0009789,GO:0045454	cell|response to osmotic stress|response to salt stress|response to abscisic acid|abscisic acid-activated signaling pathway|positive regulation of abscisic acid-activated signaling pathway|cell redox homeostasis
Os01g0623200	213.096	103.965	322.227	3.09937	1.63198	1.48088e-07	2.93761e-06	Up	2.59975	1.93969	2.30342	5.29931	8.26346	9.05289	SLAH3	S-type anion channel SLAH3		GO:0005886,GO:0006821,GO:0006873,GO:0008308,GO:0009414,GO:0009651,GO:0016021	plasma membrane|chloride transport|cellular ion homeostasis|voltage-gated anion channel activity|response to water deprivation|response to salt stress|integral component of membrane
Os01g0628900	123.209	69.3916	177.026	2.55111	1.35113	2.62919e-05	0.000293478	Up	1.593	1.54773	1.55145	3.43222	4.18268	5.53302	CYP72A14	Cytochrome P450 72A14		GO:0004497,GO:0005506,GO:0016021,GO:0016705,GO:0020037	monooxygenase activity|iron ion binding|integral component of membrane|oxidoreductase activity, acting on paired donors, with incorporation or reduction of molecular oxygen|heme binding
Os01g0631200	644.75	895.674	393.825	0.439697	-1.18542	3.05191e-30	1.02458e-27	Down	21.2336	21.5852	20.9128	11.0863	9.97785	8.31308	cobA	Uroporphyrinogen-III C-methyltransferase		GO:0004851,GO:0009236,GO:0009507,GO:0019354,GO:0055114	uroporphyrin-III C-methyltransferase activity|cobalamin biosynthetic process|chloroplast|siroheme biosynthetic process|oxidation-reduction process	path:dosa00860	Porphyrin and chlorophyll metabolism
Os01g0633400	14.3261	8.95159	19.7007	2.2008	1.13803	0.0375624	0.134417	Up	0.0716816	0.194667	0.336394	0.343101	0.686825	0.733463	KING1	SNF1-related protein kinase regulatory subunit gamma-1		GO:0005524,GO:0005975,GO:0006633,GO:0009505,GO:0019887,GO:0042128	ATP binding|carbohydrate metabolic process|fatty acid biosynthetic process|plant-type cell wall|protein kinase regulator activity|nitrate assimilation
Os01g0635400	29.9754	43.4815	16.4692	0.378762	-1.40064	0.000225625	0.00190141	Down	0.886551	0.935938	0.811152	0.365293	0.396807	0.371503	RAE1	Protein RAE1		GO:0000972,GO:0003723,GO:0005635,GO:0005643,GO:0005829,GO:0015031,GO:0043130,GO:0051028,GO:0080008	transcription-dependent tethering of RNA polymerase II gene DNA at nuclear periphery|RNA binding|nuclear envelope|nuclear pore|cytosol|protein transport|ubiquitin binding|mRNA transport|Cul4-RING E3 ubiquitin ligase complex	path:dosa03013	RNA transport
Os01g0638600	109.352	150.314	68.3905	0.454985	-1.13611	3.49187e-06	4.8956e-05	Down	4.6553	6.17744	5.14471	2.94115	2.89807	2.10834	TOGT1	Scopoletin glucosyltransferase		GO:0042802,GO:0050275	identical protein binding|scopoletin glucosyltransferase activity
Os01g0642200	3675.38	4955.33	2395.44	0.483406	-1.04869	3.98586e-13	2.13728e-11	Down	548.663	644.931	509.987	303.992	302.022	289.014
Os01g0644000	336.441	127.51	545.373	4.2771	2.09663	2.09794e-06	3.10628e-05	Up	11.7836	6.46076	11.2718	28.6675	53.9756	53.2361
Os01g0644200	19.0402	0.358268	37.7221	105.29	6.71823	6.18725e-07	1.05697e-05	Up	0	0.132552	0	2.10443	7.4141	5.73315
Os01g0647200	34.605	51.1401	18.0698	0.35334	-1.50087	0.000176494	0.00153252	Down	1.27682	1.01372	1.64091	0.801837	0.454781	0.244743
Os01g0651932	700.664	1034.8	366.532	0.354207	-1.49734	1.66056e-07	3.24607e-06	Down	36.6798	23.9662	34.4043	12.1402	15.9666	8.80324	CHUP1	Protein CHUP1, chloroplastic		GO:0009507,GO:0009707,GO:0009902	chloroplast|chloroplast outer membrane|chloroplast relocation
Os01g0652000	246.761	352.239	141.284	0.401102	-1.31796	2.69528e-08	6.19393e-07	Down	14.3149	10.2957	14.6371	6.36066	6.3929	4.44383	CHUP1	Protein CHUP1, chloroplastic		GO:0009507,GO:0009707,GO:0009902	chloroplast|chloroplast outer membrane|chloroplast relocation
Os01g0654400	25.794	8.57891	43.009	5.01335	2.32577	3.35703e-05	0.000363808	Up	0.252223	0.803945	0.628268	5.16916	3.55781	6.89152
Os01g0656200	46.4457	30.8682	62.0233	2.0093	1.00669	0.00281847	0.0163054	Up	0.794321	0.848986	1.25662	1.6434	1.98262	2.78661	Os01g0656200	Probable protein phosphatase 2C 8		GO:0004722,GO:0046872	protein serine/threonine phosphatase activity|metal ion binding	path:dosa04016,path:dosa04075	MAPK signaling pathway - plant|Plant hormone signal transduction
Os01g0658900	224.78	113.238	336.323	2.97005	1.57049	4.19011e-21	6.34391e-19	Up	2.2542	2.20116	2.33827	6.56912	7.9246	8.23904	CPRF1	Common plant regulatory factor 1	bZIP	GO:0003677,GO:0003700,GO:0005634	DNA binding|DNA-binding transcription factor activity|nucleus
Os01g0661650	8.53924	12.5558	4.52272	0.36021	-1.47309	0.0423765	0.147392	Down	0.852198	0.578509	0.731475	0.379654	0.188413	0.188699
Os01g0663051	91.0859	146.262	35.91	0.245518	-2.0261	0.00238637	0.0141851	Down	9.5868	10.0822	3.91551	3.88087	0.630156	1.89713	RL3	Protein RADIALIS-like 3	MYB_related	GO:0003677,GO:0003700,GO:0005634	DNA binding|DNA-binding transcription factor activity|nucleus
Os01g0666000	14.364	20.6552	8.07286	0.390839	-1.35535	0.0148018	0.0642722	Down	0.399768	0.593866	0.50434	0.227736	0.162892	0.228697	LPP2	Lipid phosphate phosphatase 2		GO:0003993,GO:0005886,GO:0005887,GO:0008195	acid phosphatase activity|plasma membrane|integral component of plasma membrane|phosphatidate phosphatase activity	path:dosa00561,path:dosa00564	Glycerolipid metabolism|Glycerophospholipid metabolism
Os01g0668100	4583.72	6221.03	2946.42	0.473622	-1.07819	7.90727e-49	1.28539e-45	Down	338.213	315.234	337.514	164.649	168.492	173.321	FLA9	Fasciclin-like arabinogalactan protein 9		GO:0005886,GO:0009834,GO:0031225,GO:0046658	plasma membrane|plant-type secondary cell wall biogenesis|anchored component of membrane|anchored component of plasma membrane
Os01g0668901	9.12505	3.7504	14.4997	3.86618	1.95091	0.00727499	0.0357208	Up	0.0540638	0.0447195	0.0577798	0.159666	0.306426	0.163457	PK1	Putative receptor protein kinase ZmPK1		GO:0004674,GO:0005524,GO:0005886,GO:0006468,GO:0016021,GO:0048544	protein serine/threonine kinase activity|ATP binding|plasma membrane|protein phosphorylation|integral component of membrane|recognition of pollen
Os01g0669100	238.008	364.548	111.467	0.305768	-1.70949	5.2129e-13	2.72891e-11	Down	5.33337	7.13278	5.53806	1.95355	1.69128	2.34838	PK1	Putative receptor protein kinase ZmPK1		GO:0004674,GO:0005524,GO:0005886,GO:0006468,GO:0016021,GO:0048544	protein serine/threonine kinase activity|ATP binding|plasma membrane|protein phosphorylation|integral component of membrane|recognition of pollen
Os01g0677400	22.8417	33.7481	11.9354	0.353661	-1.49956	0.000577309	0.00425453	Down	1.8591	1.68588	0.960886	0.327882	0.880824	0.660959
Os01g0679550	14.2698	22.3894	6.15026	0.274695	-1.8641	0.000912985	0.00626215	Down	2.05471	1.07287	1.51261	0.355486	0.264631	0.701585	NANA	Aspartic proteinase NANA, chloroplast		GO:0004190,GO:0005975,GO:0006508,GO:0007623,GO:0009507,GO:0009744,GO:0010019,GO:0010492,GO:0030163	aspartic-type endopeptidase activity|carbohydrate metabolic process|proteolysis|circadian rhythm|chloroplast|response to sucrose|chloroplast-nucleus signaling pathway|maintenance of shoot apical meristem identity|protein catabolic process
Os01g0685900	139.507	264.51	14.5049	0.0548368	-4.18871	0.000218779	0.00185231	Down	6.66328	2.46347	2.65324	0.209665	0.275956	0.17983	MAP65-3	65-kDa microtubule-associated protein 3		GO:0000226,GO:0000280,GO:0000911,GO:0005634,GO:0005874,GO:0008017,GO:0009524,GO:0009574,GO:0009624,GO:0046785,GO:0052096,GO:0055028	microtubule cytoskeleton organization|nuclear division|cytokinesis by cell plate formation|nucleus|microtubule|microtubule binding|phragmoplast|preprophase band|response to nematode|microtubule polymerization|formation by symbiont of syncytium involving giant cell for nutrient acquisition from host|cortical microtubule
Os01g0692000	42.6568	14.2662	71.0473	4.9801	2.31617	5.71544e-06	7.60237e-05	Up	0.884848	0.582403	0.610295	2.68255	3.78108	5.10679	GSTU6	Probable glutathione S-transferase GSTU6		GO:0004364,GO:0005737,GO:0006749	glutathione transferase activity|cytoplasm|glutathione metabolic process
Os01g0692100	45.0995	22.7284	67.4705	2.96856	1.56976	0.00192224	0.011822	Up	0.703861	1.48161	1.40791	2.34916	4.14561	5.12024	GSTU6	Probable glutathione S-transferase GSTU6		GO:0004364,GO:0005737,GO:0006749	glutathione transferase activity|cytoplasm|glutathione metabolic process	path:dosa00480	Glutathione metabolism
Os01g0692200	3.55919	0.995041	6.12334	6.15386	2.62149	0.0465111	0.158552	Up	0.14501	0	0.0736648	0.304255	0.525379	0.152701
Os01g0693300	312.869	170.274	455.464	2.67488	1.41948	2.71796e-22	4.68977e-20	Up	3.04347	2.73661	2.99931	7.36263	9.293	9.32363	LPP2	Lipid phosphate phosphatase 2		GO:0003993,GO:0005886,GO:0005887,GO:0008195	acid phosphatase activity|plasma membrane|integral component of plasma membrane|phosphatidate phosphatase activity	path:dosa00561,path:dosa00564	Glycerolipid metabolism|Glycerophospholipid metabolism
Os01g0695800	154.128	98.4622	209.794	2.1307	1.09133	1.04516e-09	3.16479e-08	Up	3.54264	2.51074	2.97548	6.05964	7.82173	7.78796	ABCB9	ABC transporter B family member 9		GO:0005524,GO:0016021,GO:0042626	ATP binding|integral component of membrane|ATPase activity, coupled to transmembrane movement of substances
Os01g0698800	19.0032	9.93222	28.0741	2.82657	1.49905	0.00183151	0.0113613	Up	0.450665	0.479113	0.53001	1.88932	0.948687	0.707428
Os01g0699400	18.1866	4.43481	31.9385	7.20177	2.84835	1.62669e-07	3.19401e-06	Up	0.218517	0.18518	0.176125	1.09848	1.63766	1.51003	MAPKKK17	Mitogen-activated protein kinase kinase kinase 17		GO:0004674,GO:0004709,GO:0005524,GO:0005634,GO:0005737,GO:0006970,GO:0009737,GO:0009738,GO:0023014,GO:0031098,GO:0032147	protein serine/threonine kinase activity|MAP kinase kinase kinase activity|ATP binding|nucleus|cytoplasm|response to osmotic stress|response to abscisic acid|abscisic acid-activated signaling pathway|signal transduction by protein phosphorylation|stress-activated protein kinase signaling cascade|activation of protein kinase activity
Os01g0699600	17.6149	10.3226	24.9072	2.41287	1.27075	0.0212818	0.0859576	Up	0.230839	0.367058	0.577983	1.09106	0.604733	1.412	MAPKKK17	Mitogen-activated protein kinase kinase kinase 17		GO:0004674,GO:0004709,GO:0005524,GO:0005634,GO:0005737,GO:0006970,GO:0009737,GO:0009738,GO:0023014,GO:0031098,GO:0032147	protein serine/threonine kinase activity|MAP kinase kinase kinase activity|ATP binding|nucleus|cytoplasm|response to osmotic stress|response to abscisic acid|abscisic acid-activated signaling pathway|signal transduction by protein phosphorylation|stress-activated protein kinase signaling cascade|activation of protein kinase activity
Os01g0702500	17.6154	10.0397	25.1912	2.50916	1.3272	0.00695691	0.034523	Up	0.275175	0.296476	0.113243	0.998992	0.819855	0.768905	RAB25	Dehydrin Rab25		GO:0005829,GO:0009414,GO:0009631,GO:0009737	cytosol|response to water deprivation|cold acclimation|response to abscisic acid
Os01g0705200	114.46	8.96379	219.956	24.5383	4.61697	1.30987e-15	1.0165e-13	Up	0.315227	0.526652	0.18196	7.23897	9.81854	12.5681	LEA14	Late embryogenesis abundant protein 14		GO:0005634	nucleus
Os01g0705400	9.24298	13.645	4.84099	0.354782	-1.495	0.0327469	0.120637	Down	1.42533	1.30248	0.841108	0.534609	0.430165	0.32238
Os01g0706600	43.2061	27.2966	59.1156	2.16568	1.11482	0.000404633	0.00312437	Up	2.3267	2.35696	3.2843	5.911	4.96071	7.68796
Os01g0708700	8.23588	14.5281	1.94363	0.133784	-2.90202	0.000363959	0.00285891	Down	0.327476	0.213181	0.280996	0.105951	0	0.0527366
Os01g0714800	11.6929	2.74095	20.6448	7.53198	2.91303	2.21963e-05	0.000252507	Up	0.0400131	0	0.245713	0.555206	1.02106	0.947879	WRKY51	Probable WRKY transcription factor 51	WRKY	GO:0003700,GO:0005634,GO:0009867,GO:0042742,GO:0043565,GO:0050832	DNA-binding transcription factor activity|nucleus|jasmonic acid mediated signaling pathway|defense response to bacterium|sequence-specific DNA binding|defense response to fungus
Os01g0715500	18.5886	24.9305	12.2467	0.491233	-1.02552	0.0320408	0.118616	Down	0.471777	0.58164	0.208571	0.428244	0.143919	0.216188	VDAC4	Mitochondrial outer membrane protein porin 4		GO:0005741,GO:0008308,GO:0015288,GO:0046930	mitochondrial outer membrane|voltage-gated anion channel activity|porin activity|pore complex
Os01g0716450	20.5428	10.7312	30.3545	2.82862	1.5001	0.00144733	0.00932851	Up	0.853893	0	0.34308	1.00886	1.06752	1.30563
Os01g0716500	629.498	378.292	880.705	2.32811	1.21916	1.40485e-21	2.25991e-19	Up	17.2224	14.5049	16.9743	37.4382	45.4017	42.8602	ptaI	Methyltransferase ptaI		GO:0008168	methyltransferase activity
Os01g0719125	90.9593	59.4892	122.429	2.05801	1.04125	0.00020397	0.00174237	Up	0.297146	0.34044	0.481065	0.721184	0.874419	1.07342	RZFP34	Probable E3 ubiquitin-protein ligase RZFP34		GO:0005634,GO:0008270,GO:0016567,GO:0016740	nucleus|zinc ion binding|protein ubiquitination|transferase activity
Os01g0720500	43875.3	60024.7	27725.9	0.461908	-1.11432	3.96281e-60	9.41502e-57	Down	3576.1	3589.1	3512.24	1834.91	1820.67	1755.18	CAB2R	Chlorophyll a-b binding protein 2, chloroplastic		GO:0009416,GO:0009522,GO:0009523,GO:0009535,GO:0009768,GO:0009941,GO:0010287,GO:0015979,GO:0016021,GO:0016168,GO:0018298,GO:0046872	response to light stimulus|photosystem I|photosystem II|chloroplast thylakoid membrane|photosynthesis, light harvesting in photosystem I|chloroplast envelope|plastoglobule|photosynthesis|integral component of membrane|chlorophyll binding|protein-chromophore linkage|metal ion binding	path:dosa00196	Photosynthesis - antenna proteins
Os01g0721300	11.1452	6.49135	15.799	2.43386	1.28324	0.0481666	0.162623	Up	0.130775	0.114412	0.110825	0.196784	0.592079	0.4864	RGA3	Putative disease resistance protein RGA3		GO:0005524,GO:0006952,GO:0043531	ATP binding|defense response|ADP binding
Os01g0721400	21.6098	13.5043	29.7153	2.20044	1.13779	0.0118232	0.0535363	Up	0.391636	0.125395	0.338918	0.61467	0.667041	0.900404	RGA3	Putative disease resistance protein RGA3		GO:0005524,GO:0006952,GO:0043531	ATP binding|defense response|ADP binding
Os01g0724500	114.896	75.4212	154.37	2.04678	1.03335	1.62471e-07	3.19401e-06	Up	0.659428	0.961144	0.627584	1.5355	1.73117	2.27592	ABCG38	ABC transporter G family member 38		GO:0005524,GO:0005886,GO:0016021,GO:0042626,GO:0055085	ATP binding|plasma membrane|integral component of membrane|ATPase activity, coupled to transmembrane movement of substances|transmembrane transport
Os01g0725400	22.8982	12.5236	33.2728	2.6568	1.40969	0.00138027	0.00895986	Up	0.960867	0.635426	0.83432	2.48426	2.1745	2.72743	OsI_03581	CASP-like protein 3A1		GO:0005886,GO:0016021	plasma membrane|integral component of membrane
Os01g0726400	6.72456	3.11473	10.3344	3.31791	1.73027	0.0400087	0.141296	Up	0	0.14816	0	0.303874	0.303504	0.513911	MADS32	MADS-box transcription factor 32	MIKC_MADS	GO:0000982,GO:0005634,GO:0007275,GO:0008134,GO:0009910,GO:0010048,GO:0043565,GO:0044212,GO:0046983	transcription factor activity, RNA polymerase II proximal promoter sequence-specific DNA binding|nucleus|multicellular organism development|transcription factor binding|negative regulation of flower development|vernalization response|sequence-specific DNA binding|transcription regulatory region DNA binding|protein dimerization activity
Os01g0727500	75.81	31.5847	120.035	3.80043	1.92616	8.93553e-07	1.45791e-05	Up	0.459831	0.603837	0.776792	1.68772	2.97951	2.81135	At1g17350	Probable complex I intermediate-associated protein 30		GO:0005739,GO:0005747,GO:0006120,GO:0032981,GO:0051082	mitochondrion|mitochondrial respiratory chain complex I|mitochondrial electron transport, NADH to ubiquinone|mitochondrial respiratory chain complex I assembly|unfolded protein binding
Os01g0727700	16.5252	5.55835	27.4921	4.94609	2.30629	0.00027285	0.00223831	Up	0	1.58879	1.46511	1.92809	1.27154	2.51303
Os01g0731600	2.25618	0	4.51237	Inf	Inf	0.013946	0.061376	Up	0	0	0	0.0526811	0.157523	0.210472		Pathogen-related protein		GO:0006952,GO:0009607	defense response|response to biotic stimulus
Os01g0735300	125.679	175.485	75.8722	0.432356	-1.20971	3.49417e-07	6.31855e-06	Down	6.13339	5.51605	4.07276	2.78247	2.33673	2.20307	RhGT1	Anthocyanidin 5,3-O-glucosyltransferase
Os01g0740651	10.1415	5.44646	14.8364	2.72405	1.44575	0.0313053	0.116452	Up	0.0290166	0	0.0611956	0.123148	0	0.0624187	LAMP1	Probable glutamate carboxypeptidase LAMP1		GO:0005773,GO:0005783,GO:0005789,GO:0007275,GO:0008237,GO:0010073,GO:0016021,GO:0040008,GO:0046872	vacuole|endoplasmic reticulum|endoplasmic reticulum membrane|multicellular organism development|metallopeptidase activity|meristem maintenance|integral component of membrane|regulation of growth|metal ion binding
Os01g0740700	141.185	62.0767	220.294	3.54874	1.8273	4.86203e-08	1.06719e-06	Up	1.82312	1.07419	1.33841	5.90768	6.1786	3.91939
Os01g0743500	17.2004	7.87458	26.5262	3.36859	1.75214	0.0128783	0.0575129	Up	0.0937241	0.102318	0.138025	0.362244	0.342085	0.757869	ME1	NADP-dependent malic enzyme		GO:0004471,GO:0004473,GO:0005737,GO:0008948,GO:0046872,GO:0051287	malate dehydrogenase (decarboxylating) (NAD+) activity|malate dehydrogenase (decarboxylating) (NADP+) activity|cytoplasm|oxaloacetate decarboxylase activity|metal ion binding|NAD binding	path:dosa00620,path:dosa00710	Pyruvate metabolism|Carbon fixation in photosynthetic organisms
Os01g0745700	129.302	179.861	78.7422	0.437794	-1.19167	5.69183e-07	9.79922e-06	Down	5.28802	3.30141	4.48832	2.38426	1.91214	1.65635	GATA12	GATA transcription factor 12	GATA	GO:0003700,GO:0005634,GO:0007275,GO:0007623,GO:0008270,GO:0009416,GO:0043565,GO:0045893,GO:0071555,GO:1905177	DNA-binding transcription factor activity|nucleus|multicellular organism development|circadian rhythm|zinc ion binding|response to light stimulus|sequence-specific DNA binding|positive regulation of transcription, DNA-templated|cell wall organization|tracheary element differentiation
Os01g0748000	51.82	71.6108	32.0292	0.447268	-1.16079	0.0029501	0.0169677	Down	1.22238	0.830385	0.76795	0.469373	0.235197	0.648638	DRP5A	Dynamin-related protein 5A		GO:0000911,GO:0003924,GO:0005525,GO:0005737,GO:0005874,GO:0008017,GO:0009504,GO:0009524,GO:0016020	cytokinesis by cell plate formation|GTPase activity|GTP binding|cytoplasm|microtubule|microtubule binding|cell plate|phragmoplast|membrane
Os01g0750500	47.492	64.6612	30.3227	0.468948	-1.0925	0.000292905	0.00237134	Down	1.29103	2.12061	1.96501	1.01057	0.82469	0.567659	JLP2	Protein JLP2		GO:0005737	cytoplasm
Os01g0756200	317.769	433.975	201.563	0.464458	-1.10638	1.57344e-17	1.51393e-15	Down	20.6269	17.4418	18.1306	9.91257	8.18821	10.0318	BZIP06	Basic leucine zipper 6	bZIP	GO:0003677,GO:0003700,GO:0005634,GO:0045893	DNA binding|DNA-binding transcription factor activity|nucleus|positive regulation of transcription, DNA-templated
Os01g0756900	185.392	300.725	70.0578	0.232963	-2.10183	2.05089e-06	3.04685e-05	Down	61.2429	36.5993	34.6061	10.9798	11.0422	11.3381
Os01g0757500	299.88	191.828	407.932	2.12655	1.08851	1.06434e-08	2.67775e-07	Up	8.59267	7.94186	8.47668	14.8464	20.5091	20.1161
Os01g0759900	91.7257	136.323	47.129	0.345717	-1.53234	0.000466743	0.00354371	Down	6.08485	2.89665	3.89193	1.64148	1.73133	1.70451	NAT2	Nucleobase-ascorbate transporter 2		GO:0009506,GO:0016021,GO:0022857	plasmodesma|integral component of membrane|transmembrane transporter activity
Os01g0760900	27.2598	41.6025	12.9172	0.31049	-1.68738	0.0375555	0.134417	Down	1.70331	0.345808	0.94119	0.465295	0.279516	0.3449	Os01g0760900	Probable protein ABIL5		GO:0005737,GO:0005856	cytoplasm|cytoskeleton
Os01g0764800	92.5279	49.2446	135.811	2.75789	1.46356	5.82558e-11	2.1836e-09	Up	1.17964	0.735847	0.928561	2.48017	3.33352	2.50781	GH3.2	Probable indole-3-acetic acid-amido synthetase GH3.2		GO:0009416,GO:0009733,GO:0016874	response to light stimulus|response to auxin|ligase activity	path:dosa04075	Plant hormone signal transduction
Os01g0765500	29.5978	54.9967	4.19889	0.0763481	-3.71126	3.49298e-05	0.000376165	Down	1.23695	0.580189	0.556904	0.0324309	0.0649408	0.0491662
Os01g0765600	2.88385	5.44757	0.320124	0.0587646	-4.08891	0.0162019	0.0689654	Down	0.335977	0.21336	0.541256	0	0.070013	0	CML41	Probable calcium-binding protein CML41		GO:0005509,GO:0005634,GO:0019722	calcium ion binding|nucleus|calcium-mediated signaling	path:dosa04626	Plant-pathogen interaction
Os01g0767600	1101.24	641.138	1561.34	2.43526	1.28408	3.80158e-37	2.17437e-34	Up	21.2176	19.9448	20.5486	49.436	57.6316	57.4105
Os01g0768333	12.4542	6.8319	18.0764	2.64589	1.40375	0.0191181	0.0787413	Up	1.26611	0.261232	0.489429	1.83733	1.30605	1.29707	SAUR40	Auxin-responsive protein SAUR40		GO:0005737,GO:0007275,GO:0009734,GO:0040008	cytoplasm|multicellular organism development|auxin-activated signaling pathway|regulation of growth
Os01g0769200	258.303	368.125	148.48	0.403342	-1.30992	8.48386e-08	1.76857e-06	Down	6.18041	4.34564	4.59649	2.58368	2.16916	1.87584	SBT2.2	Subtilisin-like protease SBT2.2		GO:0004252,GO:0005576	serine-type endopeptidase activity|extracellular region
Os01g0777300	48.5905	68.1539	29.0271	0.425905	-1.23139	3.18274e-05	0.000347726	Down	0.69892	0.653751	0.576703	0.34076	0.28683	0.1661	EXO1	Exonuclease 1		GO:0003677,GO:0005634,GO:0006281,GO:0017108,GO:0045145,GO:0046872,GO:0048256,GO:0051908	DNA binding|nucleus|DNA repair|5'-flap endonuclease activity|single-stranded DNA 5'-3' exodeoxyribonuclease activity|metal ion binding|flap endonuclease activity|double-stranded DNA 5'-3' exodeoxyribonuclease activity	path:dosa03430	Mismatch repair
Os01g0782300	25.6601	16.7929	34.5272	2.05605	1.03988	0.0102323	0.0476108	Up	1.38356	1.48493	1.42072	4.07268	3.41036	2.70704
Os01g0784725	9.18223	14.8173	3.5472	0.239396	-2.06253	0.00471311	0.0250377	Down	0.157605	0.335198	0.11347	0	0	0.0708723	SD18	Receptor-like serine/threonine-protein kinase SD1-8
Os01g0785900	134.352	203.606	65.0988	0.319729	-1.64508	5.27839e-05	0.000536435	Down	9.72491	5.41649	7.8902	2.36821	3.68378	1.41573			C2H2
Os01g0786500	67.9465	107.166	28.7273	0.268064	-1.89935	3.38967e-13	1.84644e-11	Down	7.51449	4.83748	6.86536	2.01144	1.87341	1.52422	UCC1	Uclacyanin 1		GO:0009055,GO:0031225,GO:0046658,GO:0046872	electron transfer activity|anchored component of membrane|anchored component of plasma membrane|metal ion binding
Os01g0793600	64.0741	38.3767	89.7714	2.33921	1.22602	2.50571e-06	3.6471e-05	Up	7.77522	5.86541	3.66008	17.2526	16.3683	20.3682
Os01g0794400	320.877	114.303	527.451	4.6145	2.20618	3.30037e-05	0.000358759	Up	2.97901	2.87426	3.40358	11.4569	13.2025	21.6081	Os01g0794400	Probable nucleoredoxin 2		GO:0005623,GO:0045454,GO:0047134	cell|cell redox homeostasis|protein-disulfide reductase activity
Os01g0794600	11.9611	5.15024	18.772	3.64488	1.86587	0.0432868	0.1499	Up	0.0516314	0.111067	0.0526932	0.190535	0.193131	0.435378
Os01g0794800	114.535	67.4458	161.623	2.39634	1.26084	0.00888625	0.0422919	Up	0.670353	0.771513	0.56439	1.22118	1.37616	2.29032	SBT3.8	Subtilisin-like protease SBT3.8		GO:0004252,GO:0005576	serine-type endopeptidase activity|extracellular region
Os01g0795400	236.922	110.638	363.207	3.28284	1.71494	1.51913e-06	2.33316e-05	Up	1.26149	0.874037	0.678351	2.56172	3.81374	4.41911	SBT3.5	Subtilisin-like protease SBT3.5		GO:0004252,GO:0005576,GO:0005618,GO:0040008	serine-type endopeptidase activity|extracellular region|cell wall|regulation of growth
Os01g0796000	19.4978	11.2014	27.7942	2.48132	1.31111	0.00586665	0.0298464	Up	1.875	1.07236	1.17116	3.0476	3.14948	5.21893
Os01g0800500	469.665	297.154	642.177	2.16109	1.11176	1.46298e-22	2.67371e-20	Up	5.4227	5.99284	5.3166	12.153	13.653	14.3809	PAP27	Probable inactive purple acid phosphatase 27		GO:0003993,GO:0005576,GO:0046872	acid phosphatase activity|extracellular region|metal ion binding
Os01g0805600	92.3926	147.661	37.1239	0.251413	-1.99187	1.49195e-05	0.000179092	Down	5.72516	3.21351	3.73842	1.01884	0.944773	1.33451	CYCB1-1	Cyclin-B1-1		GO:0000079,GO:0000278,GO:0000307,GO:0005634,GO:0005737,GO:0006468,GO:0007088,GO:0008284,GO:0016538,GO:0019901,GO:0045787,GO:0051301	regulation of cyclin-dependent protein serine/threonine kinase activity|mitotic cell cycle|cyclin-dependent protein kinase holoenzyme complex|nucleus|cytoplasm|protein phosphorylation|regulation of mitotic nuclear division|positive regulation of cell proliferation|cyclin-dependent protein serine/threonine kinase regulator activity|protein kinase binding|positive regulation of cell cycle|cell divi…
Os01g0810800	11.197	15.9302	6.46374	0.405754	-1.30132	0.0362255	0.130708	Down	0.232146	0.133346	0.141143	0.0522578	0.0525551	0.0928076	SIRK	Senescence-induced receptor-like serine/threonine-protein kinase
Os01g0816100	142.716	82.3725	203.06	2.46514	1.30167	3.6241e-09	9.97628e-08	Up	2.6009	2.07913	2.36484	5.05643	7.23566	7.70206	NAC068	NAC domain-containing protein 68	NAC	GO:0003677,GO:0005634,GO:0006355	DNA binding|nucleus|regulation of transcription, DNA-templated
Os01g0819800	18.1562	8.8519	27.4604	3.10221	1.63329	0.00105583	0.00710775	Up	0.2778	0.222212	0.117685	0.635918	0.536069	0.784721	PCMP-H52	Putative pentatricopeptide repeat-containing protein At3g11460, mitochondrial
Os01g0820400	6.18372	2.38158	9.98587	4.19296	2.06797	0.0227642	0.0905586	Up	0.052753	0	0.106563	0.391489	0.50499	0.167004	WRKY38	Probable WRKY transcription factor 38	WRKY	GO:0003700,GO:0005634,GO:0009863,GO:0042742,GO:0043565	DNA-binding transcription factor activity|nucleus|salicylic acid mediated signaling pathway|defense response to bacterium|sequence-specific DNA binding
Os01g0821900	189.325	256.371	122.279	0.476961	-1.06806	5.32042e-06	7.13782e-05	Down	5.4824	3.9097	4.42969	1.8338	2.85545	2.52701	IRK	Probable LRR receptor-like serine/threonine-protein kinase IRK
Os01g0823150	25.2224	34.3201	16.1247	0.469832	-1.08978	0.00816508	0.039398	Down	1.51544	2.26839	3.11708	0.679156	1.58154	1.2395	EXPA2	Expansin-A2
Os01g0824500	34.4304	48.5088	20.352	0.419552	-1.25308	0.000360322	0.00283756	Down	1.7249	1.50293	2.26797	0.391561	0.776613	1.25084	EPFL6	EPIDERMAL PATTERNING FACTOR-like protein 6		GO:0005576,GO:0010052,GO:0010374	extracellular region|guard cell differentiation|stomatal complex development
Os01g0826000	116.484	73.1701	159.798	2.18392	1.12692	1.35461e-08	3.3258e-07	Up	6.70843	5.0549	6.84241	14.5592	15.4969	16.6603	HIPP33	Heavy metal-associated isoprenylated plant protein 33		GO:0009506,GO:0030001,GO:0046872	plasmodesma|metal ion transport|metal ion binding
Os01g0832600	31.9412	11.9168	51.9655	4.3607	2.12456	3.80801e-08	8.49813e-07	Up	0.490901	0.409277	0.315958	1.84092	1.76335	1.75959	At5g05600	Probable 2-oxoglutarate-dependent dioxygenase At5g05600		GO:0005829,GO:0009813,GO:0046872,GO:0051213,GO:0080167,GO:0097237,GO:0120091,GO:2000022	cytosol|flavonoid biosynthetic process|metal ion binding|dioxygenase activity|response to karrikin|cellular response to toxic substance|jasmonic acid hydrolase|regulation of jasmonic acid mediated signaling pathway
Os01g0839100	16.3591	6.84851	25.8697	3.77742	1.9174	0.0050291	0.0263716	Up	0.454809	0.479662	0.610485	1.5094	1.58663	3.2361			C2H2
Os01g0839900	340.141	515.544	164.737	0.319541	-1.64593	4.87611e-09	1.31188e-07	Down	49.0717	31.1183	40.8649	12.2419	18.2391	10.8823		Osmotin-like protein		GO:0005576,GO:0005618	extracellular region|cell wall
Os01g0843800	37.7423	16.0908	59.3938	3.69116	1.88408	6.62478e-08	1.41609e-06	Up	0.392411	0.329448	0.206254	1.76049	1.27458	1.09824	LAC5	Putative laccase-5		GO:0005507,GO:0016722,GO:0046274,GO:0048046,GO:0052716	copper ion binding|oxidoreductase activity, oxidizing metal ions|lignin catabolic process|apoplast|hydroquinone:oxygen oxidoreductase activity
Os01g0846300	2054.21	1247.8	2860.63	2.29255	1.19695	2.10643e-15	1.53804e-13	Up	31.1424	38.0369	32.1893	71.5162	85.6939	93.6014	Os01g0846300	Probable protein phosphatase 2C 9		GO:0004722,GO:0016021,GO:0046872	protein serine/threonine phosphatase activity|integral component of membrane|metal ion binding	path:dosa04016,path:dosa04075	MAPK signaling pathway - plant|Plant hormone signal transduction
Os01g0846400	59.9201	39.4586	80.3815	2.03711	1.02652	0.000137115	0.00122894	Up	0.493543	0.317399	0.38896	0.861116	0.92369	0.740105
Os01g0849000	903.577	496.923	1310.23	2.63669	1.39873	1.82699e-44	1.94581e-41	Up	39.7203	47.0735	33.1372	114.597	106.835	111.027
Os01g0850550	29.9237	41.7086	18.1388	0.434893	-1.20127	0.0306732	0.114569	Down	0.65483	0.936393	1.2332	0.278504	0.0618441	0.674734	LAC6	Laccase-6		GO:0005507,GO:0016722,GO:0046274,GO:0048046,GO:0052716	copper ion binding|oxidoreductase activity, oxidizing metal ions|lignin catabolic process|apoplast|hydroquinone:oxygen oxidoreductase activity
Os01g0852400	20.5001	36.1822	4.8181	0.133162	-2.90874	1.73777e-05	0.000205171	Down	1.36618	0.667439	0.763057	0.0551028	0.30193	0.0547461	OPSL1	Protein OCTOPUS-like		GO:0005886	plasma membrane
Os01g0858200	10.7118	5.91772	15.5058	2.62024	1.3897	0.0295073	0.11105	Up	0.0610401	0.26216	0.218334	0.580834	0.420068	0.452121	ESP3	Pre-mRNA-splicing factor ATP-dependent RNA helicase DEAH1
Os01g0859100	45.4634	25.4199	65.5068	2.57698	1.36568	1.20567e-05	0.000148123	Up	0.86924	0.430028	0.542902	2.02945	1.73656	1.41307	WIP4	Zinc finger protein WIP4	C2H2	GO:0003676,GO:0003700,GO:0005634,GO:0006355,GO:0010468,GO:0046872	nucleic acid binding|DNA-binding transcription factor activity|nucleus|regulation of transcription, DNA-templated|regulation of gene expression|metal ion binding
Os01g0860900	72.8693	99.6205	46.118	0.462937	-1.11111	0.000150921	0.0013364	Down	3.36262	2.35526	2.9762	1.08098	1.7331	1.26965
Os01g0863300	73.7609	36.8125	110.709	3.00739	1.58851	1.34779e-10	4.70903e-09	Up	0.954276	1.48167	1.01227	3.08196	3.75982	4.2899	DIVARICATA	Transcription factor DIVARICATA	MYB	GO:0003677,GO:0005634,GO:0009908,GO:0048262	DNA binding|nucleus|flower development|determination of dorsal/ventral asymmetry
Os01g0864000	17.6305	27.184	8.0769	0.297119	-1.75089	0.0490729	0.165112	Down	2.35592	0.68611	1.04752	0.104336	0.414256	0.72576	OFP8	Transcription repressor OFP8		GO:0005634,GO:0005737,GO:0009742,GO:0045892,GO:1900457	nucleus|cytoplasm|brassinosteroid mediated signaling pathway|negative regulation of transcription, DNA-templated|regulation of brassinosteroid mediated signaling pathway
Os01g0864200	55.2882	32.4014	78.175	2.41271	1.27065	6.32657e-06	8.31229e-05	Up	2.19608	1.82629	2.3995	6.1755	4.72826	6.24273
Os01g0866200	622.733	1006.58	238.885	0.237323	-2.07508	0.00177986	0.0111123	Down	109.631	50.7582	54.372	18.7754	18.5673	15.7718		Histone H3.2		GO:0000786,GO:0003677,GO:0005634,GO:0046982	nucleosome|DNA binding|nucleus|protein heterodimerization activity
Os01g0868300	24.9387	40.8268	9.05056	0.221682	-2.17344	0.00417736	0.0226952	Down	1.08993	0.517961	0.355548	0.0726087	0.0726724	0.220812	Os01g0868300	DNA polymerase alpha catalytic subunit		GO:0001882,GO:0003688,GO:0003887,GO:0003896,GO:0005634,GO:0005658,GO:0006270,GO:0006272,GO:0006273,GO:0006303,GO:0009965,GO:0017076,GO:0046872,GO:0046982,GO:0051539,GO:1902975,GO:1902981	nucleoside binding|DNA replication origin binding|DNA-directed DNA polymerase activity|DNA primase activity|nucleus|alpha DNA polymerase:primase complex|DNA replication initiation|leading strand elongation|lagging strand elongation|double-strand break repair via nonhomologous end joining|leaf morphogenesis|purine nucleotide binding|metal ion binding|protein heterodimerization activity|4 iron, 4 s…	path:dosa03030	DNA replication
Os01g0869300	14.1029	23.0417	5.16406	0.224118	-2.15767	0.000186676	0.00161008	Down	0.564561	0.412512	0.500073	0.0671473	0.135475	0.0342341
Os01g0871000	25.746	11.8414	39.6506	3.34847	1.7435	9.06974e-05	0.000860873	Up	0.222015	0.0719233	0.36856	0.681833	1.03302	0.47599	At2g19130	G-type lectin S-receptor-like serine/threonine-protein kinase At2g19130
Os01g0873000	7.77721	12.9772	2.57723	0.198597	-2.33208	0.00388929	0.021405	Down	0.720637	0.720317	0.276568	0.0702491	0.0710301	0.142218
Os01g0875300	239.966	332.402	147.529	0.443827	-1.17193	5.85594e-16	4.73473e-14	Down	9.4444	8.7309	8.67398	4.60637	4.3506	4.63119
Os01g0879200	39.7235	26.1981	53.249	2.03255	1.02329	0.001523	0.00973696	Up	1.31143	2.10731	1.7143	3.62821	4.14426	3.81752
Os01g0893400	540.248	750.549	329.948	0.439609	-1.18571	1.63079e-27	4.45739e-25	Down	14.37	14.5838	14.4916	7.7465	6.36724	6.44892	BT3	BTB/POZ and TAZ domain-containing protein 3		GO:0003712,GO:0004402,GO:0005516,GO:0005634,GO:0006355,GO:0008270,GO:0009409,GO:0009553,GO:0009555,GO:0009651,GO:0009723,GO:0009751,GO:0016567,GO:0042542	transcription coregulator activity|histone acetyltransferase activity|calmodulin binding|nucleus|regulation of transcription, DNA-templated|zinc ion binding|response to cold|embryo sac development|pollen development|response to salt stress|response to ethylene|response to salicylic acid|protein ubiquitination|response to hydrogen peroxide
Os01g0895000	16.4634	9.68474	23.242	2.39985	1.26295	0.0129216	0.0576895	Up	0.875449	2.0219	2.0896	3.81718	4.52239	4.52381
Os01g0896300	46.9257	84.4903	9.3611	0.110795	-3.17404	0.00183593	0.0113842	Down	1.29853	0.461742	0.472252	0.0238061	0.131651	0.109189	FSM	Chromatin assembly factor 1 subunit FSM		GO:0005634,GO:0006281,GO:0006310,GO:0006334,GO:0010389,GO:0010448,GO:0010449,GO:0033186,GO:0044772	nucleus|DNA repair|DNA recombination|nucleosome assembly|regulation of G2/M transition of mitotic cell cycle|vegetative meristem growth|root meristem growth|CAF-1 complex|mitotic cell cycle phase transition
Os01g0896400	102.397	184.806	19.9891	0.108163	-3.20873	1.41473e-12	6.91383e-11	Down	25.5312	13.251	19.4233	2.01508	2.9111	1.85647
Os01g0901600	1226.3	664.033	1788.57	2.6935	1.42948	1.48476e-38	9.32523e-36	Up	18.9777	17.1125	16.1384	45.4089	53.0338	50.7656	4CLL6	4-coumarate--CoA ligase-like 6		GO:0005524,GO:0016874	ATP binding|ligase activity
Os01g0901650	8.31109	2.75646	13.8657	5.03026	2.33063	0.00285347	0.0164797	Up	0	0.128937	0.123451	0.126535	0.381805	0.508493	4CLL6	4-coumarate--CoA ligase-like 6		GO:0005524,GO:0016874	ATP binding|ligase activity
Os01g0904400	117.339	189.535	45.1433	0.238179	-2.06988	0.002694	0.0156816	Down	2.22763	0.945312	1.01797	0.381994	0.420059	0.272528	SMC2-2	Structural maintenance of chromosomes protein 2-2		GO:0005215,GO:0005524,GO:0005634,GO:0005694,GO:0030261,GO:0051301,GO:0051321	transporter activity|ATP binding|nucleus|chromosome|chromosome condensation|cell division|meiotic cell cycle
Os01g0910500	436.753	587.164	286.343	0.487671	-1.03602	5.63337e-19	6.69201e-17	Down	16.6951	16.2992	15.9613	8.51662	8.76037	8.5454
Os01g0910800	12.7108	0	25.4215	Inf	Inf	0.00133817	0.00872692	Up	0	0	0	0.538784	5.36511	2.4697
Os01g0912850	4.82572	8.36135	1.29009	0.154292	-2.69627	0.0165049	0.0700332	Down	0.147324	0.469054	0.223857	0	0.0770186	0.0774184
Os01g0914300	326.971	438.145	215.798	0.492525	-1.02173	3.53484e-05	0.000379878	Down	36.313	24.6228	31.2974	19.1316	18.3399	12.0308
Os01g0914400	119.214	167.763	70.6649	0.421218	-1.24736	8.73046e-09	2.23775e-07	Down	9.52244	6.82093	7.69245	4.76604	4.25776	3.25693	EPFL9	EPIDERMAL PATTERNING FACTOR-like protein 9		GO:0005102,GO:0007267,GO:0010052,GO:0010374,GO:0010375,GO:0019901,GO:0033612,GO:0048046,GO:2000038,GO:2000123	signaling receptor binding|cell-cell signaling|guard cell differentiation|stomatal complex development|stomatal complex patterning|protein kinase binding|receptor serine/threonine kinase binding|apoplast|regulation of stomatal complex development|positive regulation of stomatal complex development
Os01g0916000	13.2776	21.7145	4.84061	0.22292	-2.1654	0.000338041	0.00269091	Down	0.520786	0.854371	0.670448	0.108931	0.2175	0.217988
Os01g0916100	53.534	82.5207	24.5472	0.297467	-1.7492	5.43771e-05	0.000550472	Down	4.26525	9.61865	5.22213	2.29418	2.01193	2.01761
Os01g0918400	58.0244	20.4436	95.6053	4.67653	2.22544	2.10042e-14	1.34036e-12	Up	0.532095	0.242951	0.611944	2.2412	1.9254	2.39433
Os01g0919100	65.2187	88.1247	42.3127	0.480145	-1.05846	3.51184e-05	0.000377933	Down	2.60315	1.9615	2.04281	0.818179	1.11335	1.45171	DTX42	Protein DETOXIFICATION 42		GO:0005886,GO:0010044,GO:0015137,GO:0015297,GO:0015746,GO:0016021	plasma membrane|response to aluminum ion|citrate transmembrane transporter activity|antiporter activity|citrate transport|integral component of membrane
Os01g0919800	511.965	694.63	329.3	0.474065	-1.07684	2.4812e-22	4.35422e-20	Down	22.7913	23.0949	21.4855	12.8002	10.5003	10.7337	PIN5A	Probable auxin efflux carrier component 5a		GO:0005783,GO:0005886,GO:0009734,GO:0009926,GO:0010252,GO:0010315,GO:0010329,GO:0016021	endoplasmic reticulum|plasma membrane|auxin-activated signaling pathway|auxin polar transport|auxin homeostasis|auxin efflux|auxin efflux transmembrane transporter activity|integral component of membrane
Os01g0921500	9.11093	13.3842	4.83767	0.361446	-1.46815	0.038739	0.137591	Down	0.429854	0.520152	0.327473	0.172307	0.17216	0.136879	KING1	SNF1-related protein kinase regulatory subunit gamma-1		GO:0005524,GO:0005975,GO:0006633,GO:0009505,GO:0019887,GO:0042128	ATP binding|carbohydrate metabolic process|fatty acid biosynthetic process|plant-type cell wall|protein kinase regulator activity|nitrate assimilation
Os01g0922100	237.112	324.176	150.048	0.46286	-1.11135	4.45719e-05	0.000465109	Down	14.5595	8.41083	11.6935	5.54879	6.43884	5.28941
Os01g0928400	18.7957	26.9239	10.6674	0.396207	-1.33568	0.00509207	0.0266204	Down	0.716031	0.517723	0.883129	0.204089	0.271622	0.471111	LAX2	Protein LAX PANICLE 2		GO:0005634,GO:0007275,GO:0045893,GO:2000032	nucleus|multicellular organism development|positive regulation of transcription, DNA-templated|regulation of secondary shoot formation
Os01g0931200	65.7724	120.25	11.2951	0.0939307	-3.41226	0.00401391	0.0219889	Down	9.20191	2.45142	3.85597	0.494714	0.592496	0.53851
Os01g0932950	22.0489	37.6613	6.43644	0.170903	-2.54875	9.48488e-08	1.96084e-06	Down	6.12598	4.4693	2.9727	0	1.2202	0	RALF	Rapid alkalinization factor		GO:0005179,GO:0005576,GO:0010469,GO:0048018	hormone activity|extracellular region|regulation of signaling receptor activity|receptor ligand activity
Os01g0933200	728.157	457.839	998.474	2.18084	1.12489	3.27196e-15	2.34473e-13	Up	14.6391	14.017	13.262	28.0335	36.7674	32.684	HIPP33	Heavy metal-associated isoprenylated plant protein 33		GO:0009506,GO:0030001,GO:0046872	plasmodesma|metal ion transport|metal ion binding
Os01g0935800	82.388	133.435	31.341	0.234878	-2.09002	3.47435e-15	2.47826e-13	Down	5.29501	4.54851	5.85749	0.800259	1.42196	1.67803	PBL15	Probable serine/threonine-protein kinase PBL15
Os01g0940700	1026.53	595.984	1457.08	2.44483	1.28973	0.000899338	0.0061864	Up	25.7331	22.4348	23.7413	42.522	66.3472	82.4362		Glucan endo-1,3-beta-glucosidase, acidic isoform		GO:0005615,GO:0005975,GO:0006952,GO:0042973,GO:0046658	extracellular space|carbohydrate metabolic process|defense response|glucan endo-1,3-beta-D-glucosidase activity|anchored component of plasma membrane
Os01g0944100	388.482	204.102	572.861	2.80673	1.48889	2.8858e-11	1.13254e-09	Up	1.93569	1.5054	1.50174	4.03417	4.74626	5.27953
Os01g0944700	2034.2	1074.03	2994.38	2.78799	1.47923	2.07154e-35	1.10313e-32	Up	45.2831	32.6967	29.3662	109.374	101.998	109.648		Glucan endo-1,3-beta-glucosidase GII		GO:0006076,GO:0042973,GO:0050832	(1->3)-beta-D-glucan catabolic process|glucan endo-1,3-beta-D-glucosidase activity|defense response to fungus
Os01g0944800	2.91383	0.326142	5.50151	16.8685	4.07626	0.0419081	0.146113	Up	0.0627817	0	0	0.130736	0.195769	0.647527		Glucan endo-1,3-beta-glucosidase GII		GO:0006076,GO:0042973,GO:0050832	(1->3)-beta-D-glucan catabolic process|glucan endo-1,3-beta-D-glucosidase activity|defense response to fungus
Os01g0944900	180.499	67.6915	293.306	4.33299	2.11536	2.99898e-07	5.51677e-06	Up	2.60528	1.91929	2.91589	8.24861	14.1927	13.5392		Glucan endo-1,3-beta-glucosidase GV		GO:0005737,GO:0005975,GO:0006952,GO:0042973	cytoplasm|carbohydrate metabolic process|defense response|glucan endo-1,3-beta-D-glucosidase activity
Os01g0945100	9.76574	2.06984	17.4616	8.43621	3.07659	6.02891e-05	0.000601775	Up	0.0993046	0.105663	0	0.936238	0.571782	0.784755	BAT1	Amino-acid permease BAT1 homolog		GO:0005313,GO:0015180,GO:0015181,GO:0015185,GO:0015189,GO:0015812,GO:0016021	L-glutamate transmembrane transporter activity|L-alanine transmembrane transporter activity|arginine transmembrane transporter activity|gamma-aminobutyric acid transmembrane transporter activity|L-lysine transmembrane transporter activity|gamma-aminobutyric acid transport|integral component of membrane
Os01g0945700	17.5386	6.39166	28.6856	4.48797	2.16606	0.000234079	0.00196141	Up	0.214235	0	0.0532548	0.392535	0.955225	0.786238	BAT1	Amino-acid permease BAT1 homolog		GO:0005313,GO:0015180,GO:0015181,GO:0015185,GO:0015189,GO:0015812,GO:0016021	L-glutamate transmembrane transporter activity|L-alanine transmembrane transporter activity|arginine transmembrane transporter activity|gamma-aminobutyric acid transmembrane transporter activity|L-lysine transmembrane transporter activity|gamma-aminobutyric acid transport|integral component of membrane
Os01g0947000	2.25564	0	4.51127	Inf	Inf	0.0139527	0.061388	Up	0	0	0	0.105608	0.126747	0.0421021		Glucan endo-1,3-beta-glucosidase GII		GO:0006076,GO:0042973,GO:0050832	(1->3)-beta-D-glucan catabolic process|glucan endo-1,3-beta-D-glucosidase activity|defense response to fungus
Os01g0949700	99.7186	61.0087	138.428	2.26899	1.18205	6.94064e-08	1.47535e-06	Up	3.01436	3.44011	2.73068	8.96461	8.05333	6.42166	GSTU8	Glutathione S-transferase U8		GO:0004364,GO:0005737,GO:0005829,GO:0006749,GO:0009407,GO:0046686	glutathione transferase activity|cytoplasm|cytosol|glutathione metabolic process|toxin catabolic process|response to cadmium ion	path:dosa00480	Glutathione metabolism
Os01g0950700	12.3354	17.5819	7.08889	0.403192	-1.31046	0.0431042	0.149418	Down	0.494263	0.170919	0.492244	0.264458	0.192375	0.0487141	PICBP	Calmodulin binding protein PICBP		GO:0005516,GO:0005886,GO:0006952	calmodulin binding|plasma membrane|defense response
Os01g0950900	44.6352	23.7035	65.5669	2.76613	1.46787	1.44302e-05	0.000173962	Up	0.39715	0.411384	0.374998	1.46752	1.13088	1.16569	At3g54510	CSC1-like protein At3g54510		GO:0005227,GO:0005886,GO:0016021	calcium activated cation channel activity|plasma membrane|integral component of membrane
Os01g0952100	77.6242	42.4865	112.762	2.65407	1.4082	4.89557e-08	1.07278e-06	Up	2.83348	2.97424	2.53031	9.12519	6.15673	8.3162	Os01g0952100	Germin-like protein 1-4		GO:0005618,GO:0009506,GO:0010497,GO:0030145,GO:0045735,GO:0048046,GO:2000280	cell wall|plasmodesma|plasmodesmata-mediated intercellular transport|manganese ion binding|nutrient reservoir activity|apoplast|regulation of root development
Os01g0955100	71.0618	41.926	100.198	2.38987	1.25693	0.000536709	0.0039896	Up	3.94238	1.3108	2.60566	6.10822	4.13804	8.232	CML31	Probable calcium-binding protein CML31		GO:0005509	calcium ion binding	path:dosa04626	Plant-pathogen interaction
Os01g0956500	2.34534	4.37056	0.320124	0.0732457	-3.77111	0.0424831	0.147679	Down	0.179048	0	0.052399	0	0.0275221	0
Os01g0957100	807.136	1122.34	491.935	0.438314	-1.18996	1.17852e-07	2.38843e-06	Down	23.663	16.0718	21.1774	10.4426	10.81	7.44963	At3g28040	Probably inactive leucine-rich repeat receptor-like protein kinase At3g28040
Os01g0959100	72.0047	42.7256	101.284	2.37057	1.24523	6.28989e-07	1.07154e-05	Up	4.77415	2.39736	3.59823	9.80003	10.8246	7.70174	ASR3	Abscisic stress-ripening protein 3
Os01g0962100	46.0615	30.3914	61.7316	2.03122	1.02235	0.0167366	0.0708513	Up	0.518224	0.637095	0.52826	1.26169	1.22144	2.1976
Os01g0963800	7.56183	12.2296	2.89403	0.236641	-2.07923	0.00967498	0.0454758	Down	1.19021	0.877588	1.06237	0.123658	0.739891	0.12238
Os01g0965000	18.6547	30.5376	6.77171	0.22175	-2.173	1.72444e-05	0.000203933	Down	0.14143	0.177894	0.185749	0.028996	0.0437214	0.00738707	NRPE1	DNA-directed RNA polymerase V subunit 1		GO:0000419,GO:0003677,GO:0003899,GO:0005634,GO:0005666,GO:0005730,GO:0006306,GO:0006383,GO:0016604,GO:0030422,GO:0035194,GO:0046872,GO:0050832	RNA polymerase V complex|DNA binding|DNA-directed 5'-3' RNA polymerase activity|nucleus|RNA polymerase III complex|nucleolus|DNA methylation|transcription by RNA polymerase III|nuclear body|production of siRNA involved in RNA interference|posttranscriptional gene silencing by RNA|metal ion binding|defense response to fungus
Os01g0965800	5.36391	8.46592	2.2619	0.267178	-1.90413	0.0470013	0.159789	Down	0.716214	0.250709	1.02755	0.165587	0.0820979	0.245766
Os01g0971800	4.39326	1.01166	7.77486	7.68529	2.9421	0.0493663	0.165792	Up	0.0325502	0	0.0642472	0.202908	0.101369	0.431721	PCL1	Transcription factor PCL1	G2-like	GO:0003677,GO:0003700,GO:0005634,GO:0048511	DNA binding|DNA-binding transcription factor activity|nucleus|rhythmic process
Os01g0972800	36.5962	68.6722	4.52011	0.0658215	-3.9253	2.59509e-14	1.64246e-12	Down	1.92211	1.59408	1.10685	0	0.180359	0.208853	WRKY49	Probable WRKY transcription factor 49	WRKY	GO:0003700,GO:0005634,GO:0043565	DNA-binding transcription factor activity|nucleus|sequence-specific DNA binding
Os01g0972900	41.824	76.225	7.42302	0.0973829	-3.36019	2.03454e-19	2.55442e-17	Down	1.9169	1.47508	1.43004	0.174327	0.174545	0.174494	FZR3	Protein FIZZY-RELATED 3				path:dosa04120	Ubiquitin mediated proteolysis
Os01g0973100	25.7722	16.2907	35.2537	2.16405	1.11373	0.0490909	0.165112	Up	0.366825	0.273764	0.404454	0.656835	0.598331	1.2282
Os01g0974900	6.82353	2.99953	10.6475	3.54973	1.82771	0.0337607	0.123561	Up	0	0	0	0	0.61103	0	Os02g0599150	Probable protein phosphatase 2C 17		GO:0004722,GO:0046872	protein serine/threonine phosphatase activity|metal ion binding
Os01g0975000	38.9558	24.0024	53.9092	2.24599	1.16735	0.000501233	0.00376852	Up	0.829238	0.400389	0.480717	1.4491	1.42825	1.28035
Os01g0976300	98.0728	61.3836	134.762	2.19541	1.13449	0.000198483	0.00170051	Up	3.27434	3.80362	3.49099	7.89869	10.9178	6.1478	NAKR1	Protein SODIUM POTASSIUM ROOT DEFECTIVE 1		GO:0005634,GO:0005737,GO:0005783,GO:0009908,GO:0010015,GO:0010233,GO:0030001,GO:0046872,GO:0055078	nucleus|cytoplasm|endoplasmic reticulum|flower development|root morphogenesis|phloem transport|metal ion transport|metal ion binding|sodium ion homeostasis
Os02g0102800	23.4446	32.9883	13.9008	0.421386	-1.24679	0.00321565	0.0181969	Down	0.456812	0.268965	0.401904	0.237102	0.105628	0.160183	EDR2	Protein ENHANCED DISEASE RESISTANCE 2		GO:0005789,GO:0005886,GO:0009626,GO:0009723,GO:0009751,GO:0009873,GO:0010008,GO:0016021,GO:0070273,GO:1900056,GO:1900150	endoplasmic reticulum membrane|plasma membrane|plant-type hypersensitive response|response to ethylene|response to salicylic acid|ethylene-activated signaling pathway|endosome membrane|integral component of membrane|phosphatidylinositol-4-phosphate binding|negative regulation of leaf senescence|regulation of defense response to fungus
Os02g0103100	7.50525	2.75646	12.254	4.44557	2.15237	0.00827044	0.0398296	Up	0.0188532	0	0.0388077	0.139156	0.0993845	0.0596833	At4g01440	WAT1-related protein At4g01440		GO:0005886,GO:0016021,GO:0022857	plasma membrane|integral component of membrane|transmembrane transporter activity
Os02g0106100	4030.19	1769.05	6291.33	3.55634	1.83039	2.05259e-07	3.91576e-06	Up	36.7594	32.1947	43.5044	110.474	141.833	181.729	1-SST	Sucrose:sucrose 1-fructosyltransferase		GO:0004575,GO:0005773,GO:0005975,GO:0050306	sucrose alpha-glucosidase activity|vacuole|carbohydrate metabolic process|sucrose 1F-fructosyltransferase activity
Os02g0106201	82.1936	38.0671	126.32	3.31835	1.73046	4.51867e-05	0.000470545	Up	0.694427	0.594258	1.49641	2.71896	2.67045	4.20172	IVR1	Beta-fructofuranosidase 1		GO:0004575,GO:0005775,GO:0005985,GO:0016021	sucrose alpha-glucosidase activity|vacuolar lumen|sucrose metabolic process|integral component of membrane
Os02g0116800	113.599	156.205	70.9942	0.454495	-1.13766	0.00076865	0.00543635	Down	3.40653	1.8179	2.7123	1.23578	1.38728	1.28485
Os02g0121700	3630.42	2005.32	5255.53	2.62079	1.39	1.72464e-05	0.000203933	Up	38.3334	33.6862	40.7776	135.528	107.955	80.5488	LIS	S-(+)-linalool synthase, chloroplastic		GO:0000287,GO:0009507,GO:0010333,GO:0016114,GO:0034007,GO:0042742,GO:0043693	magnesium ion binding|chloroplast|terpene synthase activity|terpenoid biosynthetic process|S-linalool synthase activity|defense response to bacterium|monoterpene biosynthetic process	path:dosa00902	Monoterpenoid biosynthesis
Os02g0121750	39.2357	24.6055	53.866	2.18919	1.1304	0.000598701	0.00438811	Up	0.346315	0.524222	0.287299	0.95058	1.24475	0.961286	LIS	S-(+)-linalool synthase, chloroplastic		GO:0000287,GO:0009507,GO:0010333,GO:0016114,GO:0034007,GO:0042742,GO:0043693	magnesium ion binding|chloroplast|terpene synthase activity|terpenoid biosynthetic process|S-linalool synthase activity|defense response to bacterium|monoterpene biosynthetic process
Os02g0122100	71.0568	46.2136	95.8999	2.07514	1.05321	1.93965e-05	0.000225642	Up	0.537214	0.662861	0.985873	1.49913	1.44114	1.36632	URT1	UTP:RNA uridylyltransferase 1		GO:0000932,GO:0003729,GO:0006397,GO:0046872,GO:0050265,GO:0060964,GO:0071076,GO:1903705	P-body|mRNA binding|mRNA processing|metal ion binding|RNA uridylyltransferase activity|regulation of gene silencing by miRNA|RNA 3' uridylation|positive regulation of production of siRNA involved in RNA interference
Os02g0122700	10.2431	19.5144	0.971816	0.0497999	-4.32771	0.00439325	0.0236254	Down	0.972837	0.384506	0.177981	0	0	0	ATXR6	Histone-lysine N-methyltransferase ATXR6		GO:0000123,GO:0000790,GO:0004402,GO:0005634,GO:0006275,GO:0009901,GO:0042393,GO:0045892,GO:0045944,GO:0046872,GO:0046976,GO:0051726,GO:0070734	histone acetyltransferase complex|nuclear chromatin|histone acetyltransferase activity|nucleus|regulation of DNA replication|anther dehiscence|histone binding|negative regulation of transcription, DNA-templated|positive regulation of transcription by RNA polymerase II|metal ion binding|histone methyltransferase activity (H3-K27 specific)|regulation of cell cycle|histone H3-K27 methylation
Os02g0124400	22.8741	36.6767	9.0716	0.24734	-2.01543	4.6353e-05	0.000480907	Down	2.198	1.35589	2.32731	0.513147	0.1274	0.89651	GULLO2	L-gulonolactone oxidase 2		GO:0003885,GO:0016020,GO:0019853,GO:0050105,GO:0071949	D-arabinono-1,4-lactone oxidase activity|membrane|L-ascorbic acid biosynthetic process|L-gulonolactone oxidase activity|FAD binding	path:dosa00053	Ascorbate and aldarate metabolism
Os02g0131800	30.5843	11.1836	49.985	4.46948	2.16011	5.08398e-08	1.11128e-06	Up	0.291555	0.143047	0.0824221	0.841946	1.26319	0.823438	NRAT1	Metal transporter NRAT1		GO:0005384,GO:0005886,GO:0010044,GO:0015083,GO:0015086,GO:0015690,GO:0016021,GO:0034755	manganese ion transmembrane transporter activity|plasma membrane|response to aluminum ion|aluminum ion transmembrane transporter activity|cadmium ion transmembrane transporter activity|aluminum cation transport|integral component of membrane|iron ion transmembrane transport
Os02g0134300	318.941	180.203	457.678	2.5398	1.34471	1.77867e-24	3.95223e-22	Up	9.38107	8.57298	9.30342	23.0518	27.7219	27.4542	Os07g0631100	Transcription elongation factor 1 homolog		GO:0000993,GO:0006368,GO:0008023,GO:0046872,GO:0048096	RNA polymerase II complex binding|transcription elongation from RNA polymerase II promoter|transcription elongation factor complex|metal ion binding|chromatin-mediated maintenance of transcription
Os02g0136150	108.261	65.4225	151.099	2.30959	1.20763	3.34882e-09	9.29306e-08	Up	4.48873	4.31383	6.54594	10.9297	11.692	13.2041
Os02g0139000	235.407	117.876	352.938	2.99413	1.58214	3.4365e-16	2.83796e-14	Up	2.06763	1.61399	2.07707	5.73975	6.31418	7.26275	PHR3	Protein PHOSPHATE STARVATION RESPONSE 3	G2-like	GO:0003677,GO:0005634	DNA binding|nucleus
Os02g0140500	81.0629	40.6774	121.448	2.98564	1.57804	4.45637e-11	1.70135e-09	Up	0.575171	0.786729	1.32828	2.26773	3.66608	4.60928	Os11g0285000	Achilleol B synthase		GO:0016021,GO:0016866	integral component of membrane|intramolecular transferase activity
Os02g0140800	28.5787	4.12307	53.0343	12.8628	3.68513	4.45819e-05	0.000465109	Up	0.0387585	0.123572	0.0389932	0.818329	0.978008	1.63583
Os02g0149900	22.5178	31.816	13.2196	0.415501	-1.26708	0.00327358	0.0184739	Down	2.26855	0.877071	1.62208	0.735825	0.799116	0.539014	HOX26	Putative homeobox-leucine zipper protein HOX26	HD-ZIP	GO:0003700,GO:0005634,GO:0043565	DNA-binding transcription factor activity|nucleus|sequence-specific DNA binding
Os02g0154000	11.0903	6.03229	16.1483	2.67698	1.42061	0.0328971	0.121073	Up	0.116622	0.0510045	0.0244606	0.287289	0.125682	0.126469	PSY1R	Tyrosine-sulfated glycopeptide receptor 1
Os02g0155400	28.6495	14.0841	43.2148	3.06834	1.61746	3.69237e-05	0.000394747	Up	0.244022	0.285941	0.182965	0.87782	0.958777	0.586612	PSY1R	Tyrosine-sulfated glycopeptide receptor 1
Os02g0155700	11.1125	5.43095	16.7941	3.09229	1.62868	0.0117152	0.053164	Up	0.0948788	0.0771343	0.172295	0.381183	0.357741	0.410791	RLP3	Receptor-like protein 3		GO:0005886,GO:0009620,GO:0010073,GO:0016021,GO:0045087,GO:0050832	plasma membrane|response to fungus|meristem maintenance|integral component of membrane|innate immune response|defense response to fungus
Os02g0158100	44.9028	76.2464	13.5593	0.177835	-2.49139	0.00938027	0.0442996	Down	2.68554	0.845822	0.987845	0.277476	0.252936	0.256376	EHD1	EH domain-containing protein 1		GO:0005509,GO:0005525,GO:0005737,GO:0005768,GO:0005886,GO:0006897,GO:0009506,GO:0010008,GO:0016020,GO:0016787,GO:0032456,GO:0042538,GO:0043231,GO:0051260	calcium ion binding|GTP binding|cytoplasm|endosome|plasma membrane|endocytosis|plasmodesma|endosome membrane|membrane|hydrolase activity|endocytic recycling|hyperosmotic salinity response|intracellular membrane-bounded organelle|protein homooligomerization	path:dosa04144	Endocytosis
Os02g0162600	62.2008	34.1285	90.2732	2.6451	1.40332	0.00515085	0.0268777	Up	2.16392	1.96214	2.40638	3.63457	8.77553	6.40627
Os02g0168400	199.083	299.687	98.4786	0.328605	-1.60557	2.27119e-06	3.34357e-05	Down	7.37929	4.28526	4.74732	1.72198	1.83991	2.39296	CERBERUS	Putative E3 ubiquitin-protein ligase LIN-1		GO:0004842,GO:0009877	ubiquitin-protein transferase activity|nodulation
Os02g0177300	8.88401	17.4479	0.320124	0.0183475	-5.76828	0.000368227	0.0028829	Down	0.916787	0.383744	0.451767	0	0.0470393	0	SPL5	Squamosa promoter-binding-like protein 5	SBP	GO:0003677,GO:0005634,GO:0046872	DNA binding|nucleus|metal ion binding
Os02g0179400	4.17045	7.69733	0.643572	0.0836098	-3.58018	0.0128239	0.0573447	Down	0.106009	0.0567685	0.0800029	0.0281784	0	0	TULP4	Tubby-like protein 4		GO:0035091	phosphatidylinositol binding
Os02g0179600	23.1035	10.3536	35.8534	3.46288	1.79197	0.000506587	0.00380322	Up	0.180118	0.345516	0.353973	0.749638	1.08762	1.54359
Os02g0182850	55.0827	34.9879	75.1776	2.14867	1.10345	0.000794156	0.00558349	Up	3.33597	4.75655	3.95454	7.24077	11.9676	10.669
Os02g0186800	192.02	78.1128	305.927	3.91648	1.96956	3.20311e-32	1.28482e-29	Up	3.21001	2.58902	1.9492	10.5771	11.962	10.517	CYP71D55	Premnaspirodiene oxygenase		GO:0004497,GO:0005506,GO:0016021,GO:0016705,GO:0020037	monooxygenase activity|iron ion binding|integral component of membrane|oxidoreductase activity, acting on paired donors, with incorporation or reduction of molecular oxygen|heme binding
Os02g0193600	33.9891	57.6579	10.3204	0.178993	-2.48202	0.000697542	0.0049952	Down	2.2844	0.858576	1.06338	0.270898	0.353071	0.191505	BUBR1	Mitotic spindle checkpoint protein BUBR1		GO:0000776,GO:0000778,GO:0004672,GO:0005737,GO:0005815,GO:0005828,GO:0005876,GO:0007094,GO:0010369,GO:0051754	kinetochore|condensed nuclear chromosome kinetochore|protein kinase activity|cytoplasm|microtubule organizing center|kinetochore microtubule|spindle microtubule|mitotic spindle assembly checkpoint|chromocenter|meiotic sister chromatid cohesion, centromeric
Os02g0198400	129.875	175.829	83.9207	0.477286	-1.06707	0.00815197	0.0393409	Down	1.64123	1.11205	1.01359	0.663157	0.638633	0.421139
Os02g0203200	22.171	13.3521	30.9899	2.32098	1.21474	0.00571266	0.0292412	Up	0.482328	0.549036	0.471454	1.27001	1.30249	1.43466	5GT	Cyanidin 3-O-rutinoside 5-O-glucosyltransferase		GO:0009718,GO:0047214	anthocyanin-containing compound biosynthetic process|cyanidin-3-rhamnosylglucoside 5-O-glucosyltransferase activity
Os02g0204700	50.5288	72.0612	28.9965	0.402387	-1.31335	8.06358e-06	0.000103556	Down	1.65562	1.7425	1.52181	0.466181	1.02619	0.464152	CYP734A2	Cytochrome P450 734A2		GO:0004497,GO:0005506,GO:0010268,GO:0016021,GO:0016131,GO:0016705,GO:0020037,GO:0040008	monooxygenase activity|iron ion binding|brassinosteroid homeostasis|integral component of membrane|brassinosteroid metabolic process|oxidoreductase activity, acting on paired donors, with incorporation or reduction of molecular oxygen|heme binding|regulation of growth	path:dosa00905	Brassinosteroid biosynthesis
Os02g0205500	241.316	137.885	344.748	2.50026	1.32208	1.04977e-19	1.35661e-17	Up	3.05862	4.19975	4.20361	10.7935	10.6399	9.83609	KCS11	3-ketoacyl-CoA synthase 11		GO:0006633,GO:0009409,GO:0009416,GO:0016021,GO:0102336,GO:0102337,GO:0102338,GO:0102756	fatty acid biosynthetic process|response to cold|response to light stimulus|integral component of membrane|3-oxo-arachidoyl-CoA synthase activity|3-oxo-cerotoyl-CoA synthase activity|3-oxo-lignoceronyl-CoA synthase activity|very-long-chain 3-ketoacyl-CoA synthase activity	path:dosa00062	Fatty acid elongation
Os02g0206400	35.0132	13.7978	56.2286	4.07518	2.02686	6.96408e-05	0.000682184	Up	0.202118	0.632723	0.98941	3.05363	4.09222	5.41637	UGT73E1	UDP-glycosyltransferase 73E1		GO:0016758	transferase activity, transferring hexosyl groups
Os02g0207100	36.0651	14.985	57.1451	3.81349	1.93111	7.51528e-08	1.5855e-06	Up	0.543943	0.285766	0.404577	2.09132	1.65911	1.7239	NRT2.1	High-affinity nitrate transporter 2.1		GO:0005886,GO:0009705,GO:0015112,GO:0015706,GO:0016021,GO:0042128,GO:0071249	plasma membrane|plant-type vacuole membrane|nitrate transmembrane transporter activity|nitrate transport|integral component of membrane|nitrate assimilation|cellular response to nitrate
Os02g0208300	68.5126	43.0114	94.0138	2.18579	1.12815	4.05178e-05	0.000426818	Up	0.21222	0.227353	0.280918	0.349387	0.576637	0.963571	ABCG39	ABC transporter G family member 39		GO:0005524,GO:0005886,GO:0016021,GO:0042626,GO:0055085	ATP binding|plasma membrane|integral component of membrane|ATPase activity, coupled to transmembrane movement of substances|transmembrane transport
Os02g0208700	51.9584	74.5562	29.3606	0.393804	-1.34445	3.31742e-06	4.67862e-05	Down	2.2799	2.56981	3.16051	1.27702	1.26172	0.255228	At1g80440	F-box/kelch-repeat protein At1g80440		GO:0005829,GO:0019005,GO:0080037,GO:2000762	cytosol|SCF ubiquitin ligase complex|negative regulation of cytokinin-activated signaling pathway|regulation of phenylpropanoid metabolic process
Os02g0209300	55.1738	26.6576	83.6901	3.13945	1.65051	6.66569e-06	8.71326e-05	Up	2.56564	2.50395	1.94821	7.35637	6.97584	11.0898
Os02g0209400	18.0914	6.79867	29.3841	4.32204	2.11171	4.05939e-05	0.000427474	Up	0.528995	0.324977	0.3898	2.02276	2.40239	2.44972
Os02g0212500	37.1839	21.411	52.9569	2.47335	1.30647	0.000138794	0.00124147	Up	2.40632	1.45188	2.18741	4.25616	5.20307	6.52598
Os02g0215200	112.947	73.6525	152.241	2.06702	1.04755	8.69777e-05	0.000830416	Up	1.09635	0.877099	1.07183	2.08857	3.18884	2.28287	HDAC2	Histone deacetylase 2		GO:0000118,GO:0004407,GO:0032041,GO:0045944,GO:0070822,GO:0070932,GO:0070933	histone deacetylase complex|histone deacetylase activity|NAD-dependent histone deacetylase activity (H3-K14 specific)|positive regulation of transcription by RNA polymerase II|Sin3-type complex|histone H3 deacetylation|histone H4 deacetylation
Os02g0215900	16.3641	9.84804	22.8802	2.32332	1.21619	0.0188315	0.0778204	Up	0.209121	0.167694	0.142275	0.386885	0.429751	0.332021	At3g47570	Probable LRR receptor-like serine/threonine-protein kinase At3g47570
Os02g0226600	22.6793	31.5364	13.8222	0.438293	-1.19003	0.0345325	0.125763	Down	1.21896	0.698945	1.00705	0.253245	0.934558	0.21684	ATH1	Homeobox protein ATH1	TALE	GO:0003677,GO:0003700,GO:0005634,GO:0008285,GO:0009640,GO:0010227,GO:0010228,GO:0010371,GO:0043565,GO:0090470	DNA binding|DNA-binding transcription factor activity|nucleus|negative regulation of cell proliferation|photomorphogenesis|floral organ abscission|vegetative to reproductive phase transition of meristem|regulation of gibberellin biosynthetic process|sequence-specific DNA binding|shoot organ boundary specification
Os02g0227100	11.3453	6.55229	16.1384	2.46301	1.30042	0.0364435	0.131341	Up	0.321479	0.628127	0.200008	1.30415	1.03461	0.623897
Os02g0230300	725.637	1233.49	217.788	0.176563	-2.50175	1.1478e-06	1.81614e-05	Down	228.498	127.311	154.778	4.29103	27.3465	67.9329	PDF1	Protodermal factor 1		GO:0005576	extracellular region
Os02g0232000	121.88	68.6639	175.095	2.55003	1.35052	3.5708e-07	6.43829e-06	Up	2.67175	2.53878	2.96512	6.51282	6.91308	9.29409	HSFC2A	Heat stress transcription factor C-2a	HSF	GO:0000978,GO:0003700,GO:0005634,GO:0034605,GO:0043565,GO:0061408	RNA polymerase II proximal promoter sequence-specific DNA binding|DNA-binding transcription factor activity|nucleus|cellular response to heat|sequence-specific DNA binding|positive regulation of transcription from RNA polymerase II promoter in response to heat stress
Os02g0240300	375.198	550.258	200.137	0.363716	-1.45912	2.08853e-09	6.01176e-08	Down	26.3524	33.7718	24.6253	10.1547	11.879	11.4908	GSVIVT00023967001	Peroxidase 4		GO:0004601,GO:0005576,GO:0006979,GO:0020037,GO:0042744,GO:0046872	peroxidase activity|extracellular region|response to oxidative stress|heme binding|hydrogen peroxide catabolic process|metal ion binding	path:dosa00940	Phenylpropanoid biosynthesis
Os02g0242900	4.54951	1.35331	7.74571	5.72353	2.51691	0.024754	0.0968524	Up	0.133949	0.0703518	0.0660476	0.14023	0.558338	0.764306	UGT72B1	UDP-glycosyltransferase 72B1		GO:0006805,GO:0008194,GO:0009636,GO:0009651,GO:0009809,GO:0035251,GO:0042178,GO:0043231,GO:0050505,GO:0080043,GO:0080044	xenobiotic metabolic process|UDP-glycosyltransferase activity|response to toxic substance|response to salt stress|lignin biosynthetic process|UDP-glucosyltransferase activity|xenobiotic catabolic process|intracellular membrane-bounded organelle|hydroquinone glucosyltransferase activity|quercetin 3-O-glucosyltransferase activity|quercetin 7-O-glucosyltransferase activity
Os02g0247100	59.1167	79.1754	39.058	0.49331	-1.01943	0.000139073	0.00124288	Down	1.12738	1.4794	0.769166	0.460424	0.59484	0.397918	BZIP19	Basic leucine zipper 19	bZIP	GO:0003677,GO:0003700,GO:0005634,GO:0045893	DNA binding|DNA-binding transcription factor activity|nucleus|positive regulation of transcription, DNA-templated
Os02g0256100	346.988	476.602	217.375	0.456094	-1.1326	1.69601e-08	4.0607e-07	Down	12.5611	9.57437	12.7093	5.75668	6.71531	4.54272	GSVIVT00026920001	Probable polygalacturonase		GO:0004650,GO:0005975,GO:0016021	polygalacturonase activity|carbohydrate metabolic process|integral component of membrane
Os02g0258200	189.463	350.225	28.7007	0.0819494	-3.60912	1.43584e-05	0.000173232	Down	16.7196	7.42542	8.75879	0.849938	1.20037	0.823692	HMGB6	High mobility group B protein 6		GO:0003677,GO:0003700,GO:0005634	DNA binding|DNA-binding transcription factor activity|nucleus
Os02g0258250	106.915	199.983	13.848	0.0692461	-3.85212	0.000161432	0.00141687	Down	21.1261	9.76832	8.07251	0.605853	1.63108	0.699366	HMGB6	High mobility group B protein 6		GO:0003677,GO:0003700,GO:0005634	DNA binding|DNA-binding transcription factor activity|nucleus
Os02g0259850	99.0008	16.7907	181.211	10.7923	3.43193	3.79201e-18	3.94343e-16	Up	0.644607	0.693968	0.304241	5.4472	6.2667	8.11008
Os02g0259900	196.371	36.3368	356.404	9.80836	3.29401	2.0242e-11	8.15118e-10	Up	0.773916	0.99878	0.532402	5.10977	8.89337	10.0492
Os02g0264800	380.696	519.612	241.78	0.465309	-1.10374	0.000182197	0.00157602	Down	82.2144	48.7902	66.5744	36.5485	32.6599	31.8103
Os02g0284550	2.4235	0.326142	4.52087	13.8617	3.79303	0.0437332	0.151242	Up	0.0341748	0	0	0.108898	0.14609	0.147167	FRS5	Protein FAR1-RELATED SEQUENCE 5		GO:0005634,GO:0006355,GO:0008270	nucleus|regulation of transcription, DNA-templated|zinc ion binding
Os02g0285300	1927.21	2775.96	1078.47	0.388502	-1.364	9.6063e-13	4.86394e-11	Down	114.392	90.6998	90.714	37.1125	37.0708	52.6853	PCAP1	Plasma membrane-associated cation-binding protein 1		GO:0005507,GO:0005509,GO:0005516,GO:0005546,GO:0005547,GO:0005773,GO:0005881,GO:0005886,GO:0006499,GO:0008017,GO:0009409,GO:0009414,GO:0009506,GO:0009507,GO:0009735,GO:0010350,GO:0031115,GO:0031117,GO:0035865,GO:0042742,GO:0043325,GO:0043622,GO:0043657,GO:0046658,GO:0051511,GO:0051592,GO:0071219,GO:0071280,GO:0071281,GO:0071286,GO:0071325,GO:0071472,GO:0072709,GO:0075733,GO:0080025,GO:0090332	copper ion binding|calcium ion binding|calmodulin binding|phosphatidylinositol-4,5-bisphosphate binding|phosphatidylinositol-3,4,5-trisphosphate binding|vacuole|cytoplasmic microtubule|plasma membrane|N-terminal protein myristoylation|microtubule binding|response to cold|response to water deprivation|plasmodesma|chloroplast|response to cytokinin|cellular response to magnesium starvation|negative …
Os02g0302900	48.4028	70.9694	25.8361	0.364046	-1.45781	0.0323326	0.119424	Down	3.44917	1.1923	1.75368	0.552201	0.824528	0.839969	RTNLB17	Reticulon-like protein B17		GO:0005789,GO:0016021	endoplasmic reticulum membrane|integral component of membrane
Os02g0307900	10.7007	16.8953	4.5061	0.266707	-1.90667	0.00364748	0.0202546	Down	0.655554	0.343962	0.758623	0.114226	0.453433	0.170215
Os02g0308400	1400.33	1906.73	893.935	0.468831	-1.09286	2.6051e-06	3.77044e-05	Down	104.04	96.422	128.029	69.3282	55.0029	41.6476	FLA6	Fasciclin-like arabinogalactan protein 6		GO:0005886,GO:0009834,GO:0031225	plasma membrane|plant-type secondary cell wall biogenesis|anchored component of membrane
Os02g0321600	52.6416	77.2633	28.0199	0.362654	-1.46333	2.23681e-05	0.00025418	Down	6.52629	4.91218	7.18759	1.61377	3.81776	1.62939
Os02g0329933	2.59168	0.342757	4.84061	14.1226	3.81993	0.0326462	0.120381	Up	0	0	0.158421	0.509531	1.01361	0.844086	UGT73C4	UDP-glycosyltransferase 73C4		GO:0008194,GO:0043231,GO:0080043,GO:0080044	UDP-glycosyltransferase activity|intracellular membrane-bounded organelle|quercetin 3-O-glucosyltransferase activity|quercetin 7-O-glucosyltransferase activity
Os02g0332450	12.6784	4.35615	21.0007	4.82094	2.26931	0.000318117	0.00254767	Up	0.112037	0	0.13609	0.299158	0.341298	0.54312
Os02g0453100	12.8363	17.9132	7.75938	0.433166	-1.20701	0.0401621	0.141749	Down	0.996581	1.4133	0.336227	0.870284	0.433995	0.347774
Os02g0459300	12.0494	20.546	3.55275	0.172917	-2.53185	0.00307122	0.0175273	Down	1.1535	0.406181	0.599224	0.457425	0.114222	0.0564403	TAN1	Microtubule-binding protein TANGLED1		GO:0005819,GO:0005875,GO:0009524,GO:0009574	spindle|microtubule associated complex|phragmoplast|preprophase band
Os02g0459600	24.0314	33.8633	14.1995	0.419319	-1.25388	0.00295369	0.0169789	Down	0.936176	0.760402	0.636991	0.459938	0.401255	0.286343	LECRKS6	L-type lectin-domain containing receptor kinase S.6
Os02g0462800	12.4127	4.1419	20.6835	4.99374	2.32012	0.000235002	0.00196806	Up	0.112205	0.237102	0.281736	0.817955	0.756787	1.57071	WRKY51	WRKY transcription factor WRKY51	WRKY	GO:0003700,GO:0005634,GO:0009737,GO:0009739,GO:0009938,GO:0043565,GO:1990841	DNA-binding transcription factor activity|nucleus|response to abscisic acid|response to gibberellin|negative regulation of gibberellic acid mediated signaling pathway|sequence-specific DNA binding|promoter-specific chromatin binding
Os02g0463401	29.332	9.21127	49.4528	5.36873	2.42458	0.00134302	0.00875484	Up	1.46484	1.23256	1.02099	4.25892	6.35867	11.4707
Os02g0484200	13.6379	6.63804	20.6378	3.10902	1.63646	0.00548335	0.0282689	Up	0.466015	0.0349599	0.165124	0.764036	0.864598	0.550829	PMAT1	Phenolic glucoside malonyltransferase 1		GO:0005829,GO:0009636,GO:0050736	cytosol|response to toxic substance|O-malonyltransferase activity
Os02g0489800	34.8854	56.2038	13.567	0.24139	-2.05056	0.0136683	0.0604631	Down	1.38445	0.588192	0.475187	0.249279	0.211836	0.235231	KIN12B	Kinesin-like protein KIN-12B		GO:0003777,GO:0005524,GO:0005871,GO:0005874,GO:0007018,GO:0008017,GO:0008574,GO:0016887	microtubule motor activity|ATP binding|kinesin complex|microtubule|microtubule-based movement|microtubule binding|ATP-dependent microtubule motor activity, plus-end-directed|ATPase activity
Os02g0504700	29.1177	18.8295	39.4058	2.09276	1.06541	0.00518913	0.0270318	Up	0.0755738	0.161865	0.534948	1.03359	0.799723	1.26987						path:dosa04626	Plant-pathogen interaction
Os02g0507600	42.6628	56.9532	28.3725	0.498171	-1.00529	0.00148257	0.00952383	Down	1.26195	1.62642	1.93873	0.911492	1.25586	0.765964
Os02g0511900	10.6368	17.7264	3.5472	0.200108	-2.32115	0.0416351	0.145436	Down	0.577132	0.105712	0.246155	0.0416289	0.103969	0.085419	POL2A	DNA polymerase epsilon catalytic subunit A		GO:0000166,GO:0000278,GO:0003677,GO:0003887,GO:0006272,GO:0006287,GO:0006297,GO:0008270,GO:0008310,GO:0008622,GO:0010086,GO:0045004,GO:0048046,GO:0048579,GO:0051302,GO:0051539	nucleotide binding|mitotic cell cycle|DNA binding|DNA-directed DNA polymerase activity|leading strand elongation|base-excision repair, gap-filling|nucleotide-excision repair, DNA gap filling|zinc ion binding|single-stranded DNA 3'-5' exodeoxyribonuclease activity|epsilon DNA polymerase complex|embryonic root morphogenesis|DNA replication proofreading|apoplast|negative regulation of long-day photo…	path:dosa03030,path:dosa03410,path:dosa03420	DNA replication|Base excision repair|Nucleotide excision repair
Os02g0511901	22.0065	38.5288	5.48418	0.14234	-2.81259	0.025053	0.0977113	Down	1.30486	0.30314	0.337376	0.0683862	0.13725	0.0463313	POL2A	DNA polymerase epsilon catalytic subunit A		GO:0000166,GO:0000278,GO:0003677,GO:0003887,GO:0006272,GO:0006287,GO:0006297,GO:0008270,GO:0008310,GO:0008622,GO:0010086,GO:0045004,GO:0048046,GO:0048579,GO:0051302,GO:0051539	nucleotide binding|mitotic cell cycle|DNA binding|DNA-directed DNA polymerase activity|leading strand elongation|base-excision repair, gap-filling|nucleotide-excision repair, DNA gap filling|zinc ion binding|single-stranded DNA 3'-5' exodeoxyribonuclease activity|epsilon DNA polymerase complex|embryonic root morphogenesis|DNA replication proofreading|apoplast|negative regulation of long-day photo…	path:dosa03030,path:dosa03410,path:dosa03420	DNA replication|Base excision repair|Nucleotide excision repair
Os02g0512000	5.88593	9.18025	2.59162	0.282304	-1.82468	0.0443066	0.152712	Down	0.456581	0.244526	0.186481	0.0963888	0.0480426	0.0483999	SAUR41	Auxin-responsive protein SAUR41		GO:0005737,GO:0009734,GO:0009958,GO:0040008,GO:0060918,GO:0090057	cytoplasm|auxin-activated signaling pathway|positive gravitropism|regulation of growth|auxin transport|root radial pattern formation	path:dosa04075	Plant hormone signal transduction
Os02g0512400	8.16987	16.0148	0.32492	0.0202887	-5.62318	0.00428434	0.0231542	Down	2.10929	0.370342	0.846412	0	0	0.0724511	GRXC3	Glutaredoxin-C3		GO:0005634,GO:0005737,GO:0009055,GO:0015035,GO:0045454	nucleus|cytoplasm|electron transfer activity|protein disulfide oxidoreductase activity|cell redox homeostasis
Os02g0513100	462.366	151.313	773.42	5.11138	2.35371	1.50962e-38	9.32523e-36	Up	4.55402	6.45992	4.34353	25.3585	26.8256	31.8272	SWEET15	Bidirectional sugar transporter SWEET15		GO:0005887,GO:0051119	integral component of plasma membrane|sugar transmembrane transporter activity
Os02g0514500	61.4729	87.782	35.1637	0.40058	-1.31984	7.07369e-07	1.1848e-05	Down	2.52224	2.48586	2.30239	1.23208	1.39898	1.19639	GDPD1	Glycerophosphodiester phosphodiesterase GDPD1, chloroplastic		GO:0000287,GO:0006071,GO:0008889,GO:0009507,GO:0009536,GO:0030643,GO:0046475	magnesium ion binding|glycerol metabolic process|glycerophosphodiester phosphodiesterase activity|chloroplast|plastid|cellular phosphate ion homeostasis|glycerophospholipid catabolic process	path:dosa00564	Glycerophospholipid metabolism
Os02g0520100	11.3824	16.3184	6.44641	0.39504	-1.33993	0.0308387	0.115062	Down	0.603849	0.561567	0.328717	0.126978	0.29603	0.170355	NUDT12	Nudix hydrolase 12, mitochondrial		GO:0005634,GO:0005737,GO:0005739,GO:0016787,GO:0046872	nucleus|cytoplasm|mitochondrion|hydrolase activity|metal ion binding
Os02g0523100	9.3387	5.11922	13.5582	2.64849	1.40517	0.0448455	0.154139	Up	0.418105	0.370817	0.142218	1.5299	0.865982	0.656395
Os02g0526400	1833.76	792.2	2875.33	3.62955	1.85979	4.16452e-35	2.14376e-32	Up	12.3522	9.76629	11.2928	39.307	45.8034	49.4414	CLPD1	Chaperone protein ClpD1, chloroplastic		GO:0005524,GO:0009507,GO:0019538,GO:0034605,GO:1901002,GO:1902584	ATP binding|chloroplast|protein metabolic process|cellular response to heat|positive regulation of response to salt stress|positive regulation of response to water deprivation
Os02g0527200	431.633	285.482	577.784	2.02389	1.01713	3.2944e-18	3.47273e-16	Up	15.8521	14.7385	17.6725	33.1456	39.1205	38.1241	At4g22758	Uncharacterized protein At4g22758
Os02g0537000	429.139	130.779	727.498	5.5628	2.47581	3.6598e-24	7.79562e-22	Up	9.01558	11.5226	11.8079	53.3234	70.8851	70.486	PMEI8	Pectinesterase inhibitor 8		GO:0046910,GO:0048046	pectinesterase inhibitor activity|apoplast
Os02g0542500	98.6652	144.675	52.6556	0.363958	-1.45815	1.8332e-09	5.33017e-08	Down	4.62786	4.10245	3.19136	1.59623	1.35963	1.78625
Os02g0542600	9.29497	14.3958	4.19409	0.291341	-1.77922	0.0122456	0.0551738	Down	0.680778	0.844386	0.733391	0.236972	0.297455	0.236005
Os02g0551100	663.672	438.972	888.372	2.02375	1.01703	3.46144e-23	6.47939e-21	Up	10.3228	9.25	9.7157	21.8196	20.8709	20.0012	SAPK6	Serine/threonine-protein kinase SAPK6		GO:0004674,GO:0005524,GO:0005634,GO:0005737,GO:0006468,GO:0009738,GO:0035556	protein serine/threonine kinase activity|ATP binding|nucleus|cytoplasm|protein phosphorylation|abscisic acid-activated signaling pathway|intracellular signal transduction	path:dosa04016,path:dosa04075	MAPK signaling pathway - plant|Plant hormone signal transduction
Os02g0558600	47.362	66.3054	28.4186	0.428601	-1.22229	0.0033957	0.0190586	Down	1.15159	0.536387	0.950302	0.287231	0.373302	0.394426	WDL7	Protein WVD2-like 7		GO:0005737,GO:0005874	cytoplasm|microtubule
Os02g0569900	47.0582	62.7894	31.327	0.498921	-1.00312	0.000772001	0.00545027	Down	2.40532	2.0246	2.04283	0.914287	1.16869	1.45469	CYP76M7	Ent-cassadiene C11-alpha-hydroxylase 1				path:dosa00904	Diterpenoid biosynthesis
Os02g0574600	219.404	305.924	132.885	0.434372	-1.203	0.000544802	0.00404313	Down	11.2447	6.90429	11.1558	5.75553	4.92228	2.60434
Os02g0578300	72.0262	42.6719	101.38	2.37581	1.24842	4.61567e-07	8.14627e-06	Up	1.19631	0.976978	1.19894	2.76905	2.90565	2.9598	UGT85A24	7-deoxyloganetin glucosyltransferase		GO:0035251	UDP-glucosyltransferase activity
Os02g0579000	85.1838	52.5012	117.867	2.24503	1.16673	3.35672e-07	6.09857e-06	Up	2.08686	1.56917	1.60089	3.87008	3.97289	4.83165	NAC100	NAC domain-containing protein 100	NAC	GO:0003677,GO:0003700,GO:0005634	DNA binding|DNA-binding transcription factor activity|nucleus
Os02g0580500	125.052	78.0529	172.052	2.20429	1.14032	2.8712e-09	8.06915e-08	Up	4.84731	3.72278	4.00103	9.47249	10.0083	9.70181	PHB3	Prohibitin-3, mitochondrial		GO:0005730,GO:0005739,GO:0005747,GO:0005773,GO:0005774,GO:0005886,GO:0007005,GO:0009507,GO:0009651,GO:0009697,GO:0009723,GO:0009733,GO:0009941,GO:0016020,GO:0016021,GO:0042742,GO:0044877,GO:0048527,GO:0051301,GO:0051782,GO:0071731	nucleolus|mitochondrion|mitochondrial respiratory chain complex I|vacuole|vacuolar membrane|plasma membrane|mitochondrion organization|chloroplast|response to salt stress|salicylic acid biosynthetic process|response to ethylene|response to auxin|chloroplast envelope|membrane|integral component of membrane|defense response to bacterium|protein-containing complex binding|lateral root development|ce…
Os02g0591500	9.53819	15.8493	3.22707	0.20361	-2.29612	0.0021487	0.012972	Down	0.67143	0.230416	0.252363	0.0323679	0.0970613	0.130383
Os02g0592000	12.2348	4.45253	20.0171	4.49568	2.16854	0.000580091	0.00427096	Up	0.145038	0	0.14013	1.277	0.976494	0.66367	DAO	2-oxoglutarate-dependent dioxygenase DAO		GO:0009852,GO:0010252,GO:0046872,GO:0050302,GO:0051213	auxin catabolic process|auxin homeostasis|metal ion binding|indole-3-acetaldehyde oxidase activity|dioxygenase activity
Os02g0592833	89.2921	46.109	132.475	2.87309	1.5226	0.0149251	0.0646529	Up	1.92709	2.76948	2.85073	4.03857	7.38246	11.7004	FLZ15	FCS-Like Zinc finger 15		GO:0000932,GO:0046872	P-body|metal ion binding
Os02g0595900	4.47162	8.2982	0.645044	0.077733	-3.68533	0.00334818	0.0188398	Down	0.405852	0.855564	0.729434	0	0.084587	0.0845333	NAR2.1	High-affinity nitrate transporter-activating protein 2.1		GO:0005886,GO:0010167,GO:0015112,GO:0015706,GO:0016021,GO:0042128	plasma membrane|response to nitrate|nitrate transmembrane transporter activity|nitrate transport|integral component of membrane|nitrate assimilation
Os02g0608550	174.243	253.138	95.3468	0.376659	-1.40867	1.23662e-05	0.000151685	Down	26.2927	20.7063	14.8692	7.58821	4.92708	7.88928	VAT1	Acetolactate synthase small subunit 1, chloroplastic		GO:0003984,GO:0005777,GO:0005829,GO:0005948,GO:0006551,GO:0006573,GO:0009097,GO:0009099,GO:0009507,GO:0043621,GO:0050790	acetolactate synthase activity|peroxisome|cytosol|acetolactate synthase complex|leucine metabolic process|valine metabolic process|isoleucine biosynthetic process|valine biosynthetic process|chloroplast|protein self-association|regulation of catalytic activity	path:dosa00290,path:dosa00650,path:dosa00660,path:dosa00770	Valine, leucine and isoleucine biosynthesis|Butanoate metabolism|C5-Branched dibasic acid metabolism|Pantothenate and CoA biosynthesis
Os02g0612200	39.7	22.256	57.144	2.56758	1.36041	3.80749e-05	0.000404674	Up	0.634786	0.672759	0.699981	1.71487	1.77692	1.87445	At3g14460	Putative disease resistance protein At3g14460
Os02g0612900	1337.38	838.153	1836.6	2.19124	1.13175	2.61638e-19	3.2358e-17	Up	43.9884	33.0917	41.8659	84.2111	100.72	97.3995	TIL	Temperature-induced lipocalin-1		GO:0005215,GO:0005737,GO:0005739,GO:0005773,GO:0005774,GO:0005783,GO:0005794,GO:0005886,GO:0006629,GO:0006883,GO:0009408,GO:0009409,GO:0009414,GO:0009416,GO:0009506,GO:0009644,GO:0009735,GO:0009898,GO:0009941,GO:0010286,GO:0010431,GO:0030644,GO:0031969,GO:0042538,GO:0045735,GO:0050826,GO:1901002,GO:1901562,GO:1902884	transporter activity|cytoplasm|mitochondrion|vacuole|vacuolar membrane|endoplasmic reticulum|Golgi apparatus|plasma membrane|lipid metabolic process|cellular sodium ion homeostasis|response to heat|response to cold|response to water deprivation|response to light stimulus|plasmodesma|response to high light intensity|response to cytokinin|cytoplasmic side of plasma membrane|chloroplast envelope|hea…
Os02g0617100	107.472	146.287	68.6571	0.469331	-1.09132	2.71151e-05	0.000301794	Down	5.64757	4.23907	4.26782	2.43987	3.07616	1.60105
Os02g0617400	72.2146	108.93	35.4989	0.325887	-1.61756	0.000265215	0.00218729	Down	4.69753	2.22839	3.27966	1.00376	1.03989	1.23883	At5g33370	GDSL esterase/lipase At5g33370		GO:0005576,GO:0016042,GO:0016788,GO:0042335	extracellular region|lipid catabolic process|hydrolase activity, acting on ester bonds|cuticle development
Os02g0622500	611.416	286.579	936.254	3.267	1.70797	2.59108e-13	1.44455e-11	Up	5.25444	4.65895	5.50415	14.8366	16.4056	20.307	SPAC22E12.02	Uncharacterized RNA-binding protein C22E12.02		GO:0003723,GO:0005634,GO:0045292,GO:1990904	RNA binding|nucleus|mRNA cis splicing, via spliceosome|ribonucleoprotein complex
Os02g0629800	285.614	397.664	173.564	0.436459	-1.19608	0.0160101	0.0682334	Down	62.3242	28.0558	45.6254	14.7783	33.1938	13.6277	CAL1	Defensin-like protein CAL1		GO:0005615,GO:0006952,GO:0046870,GO:0055073	extracellular space|defense response|cadmium ion binding|cadmium ion homeostasis
Os02g0630300	5.48477	1.30457	9.66498	7.40857	2.8892	0.0143127	0.0625911	Up	0.0377713	0	0	0.0134939	0.162247	0.122739	GA2OX6	Gibberellin 2-beta-dioxygenase 6		GO:0005634,GO:0005737,GO:0009685,GO:0045543,GO:0046872,GO:0051213	nucleus|cytoplasm|gibberellin metabolic process|gibberellin 2-beta-dioxygenase activity|metal ion binding|dioxygenase activity	path:dosa00904	Diterpenoid biosynthesis
Os02g0631700	25.177	41.6475	8.70646	0.209051	-2.25807	2.52582e-06	3.6729e-05	Down	2.51108	1.22976	0.824983	0	0.172343	0.346552	RR11	Two-component response regulator ORR11		GO:0000160,GO:0005622,GO:0009736	phosphorelay signal transduction system|intracellular|cytokinin-activated signaling pathway	path:dosa04075	Plant hormone signal transduction
Os02g0635600	6.53467	2.39599	10.6734	4.45468	2.15532	0.0149009	0.0645755	Up	0.0401893	0.0440488	0.0141538	0.244733	0.0722337	0.161186	XA21	Receptor kinase-like protein Xa21		GO:0004674,GO:0005524,GO:0005634,GO:0005789,GO:0005886,GO:0006952,GO:0016021,GO:0032541,GO:1990578	protein serine/threonine kinase activity|ATP binding|nucleus|endoplasmic reticulum membrane|plasma membrane|defense response|integral component of membrane|cortical endoplasmic reticulum|perinuclear endoplasmic reticulum membrane
Os02g0636600	42.1247	56.2307	28.0188	0.498282	-1.00496	0.0228089	0.0906894	Down	2.25212	3.60918	3.78726	1.70492	2.64376	0.56988	At5g08350	GEM-like protein 4
Os02g0638200	36.1361	64.8491	7.42302	0.114466	-3.12701	6.08157e-06	8.04089e-05	Down	3.31262	1.38991	2.21947	0.215955	0.143038	0.215215	At1g65710	Uncharacterized protein At1g65710
Os02g0639600	134.528	186.107	82.9503	0.445714	-1.16581	2.3334e-05	0.000263604	Down	7.36962	4.80233	5.06869	3.01026	2.81785	2.48492	Os02g0639600	Sphingolipid delta(4)-desaturase DES1-like		GO:0005789,GO:0006633,GO:0016021,GO:0042284,GO:0046513	endoplasmic reticulum membrane|fatty acid biosynthetic process|integral component of membrane|sphingolipid delta-4 desaturase activity|ceramide biosynthetic process	path:dosa00600	Sphingolipid metabolism
Os02g0645000	5.71393	9.49419	1.93366	0.203668	-2.29571	0.0440774	0.152041	Down	0.882901	0.305238	1.51178	0.100414	0.29868	0.19686	ATL74	RING-H2 finger protein ATL74		GO:0016021,GO:0016567,GO:0016740,GO:0046872	integral component of membrane|protein ubiquitination|transferase activity|metal ion binding
Os02g0649300	158.337	17.5737	299.101	17.0198	4.08914	3.00353e-08	6.84629e-07	Up	0.571566	0.739017	0.659074	7.71413	13.2233	18.0464	HOX24	Homeobox-leucine zipper protein HOX24	HD-ZIP	GO:0003700,GO:0005634,GO:0043565	DNA-binding transcription factor activity|nucleus|sequence-specific DNA binding
Os02g0652000	175.013	251.213	98.8142	0.393349	-1.34612	5.89068e-16	4.75038e-14	Down	15.5824	15.6121	14.2322	5.53221	6.44072	8.00465	CYCP4-1	Cyclin-P4-1		GO:0000079,GO:0007049,GO:0019901,GO:0051301	regulation of cyclin-dependent protein serine/threonine kinase activity|cell cycle|protein kinase binding|cell division
Os02g0655100	63.402	41.5856	85.2185	2.04923	1.03508	6.26068e-05	0.000621361	Up	1.54439	2.26672	1.45054	3.07583	4.11471	3.76546
Os02g0661100	219.377	318.388	120.366	0.378049	-1.40336	2.686e-20	3.72018e-18	Down	7.31357	6.83146	7.88715	2.61794	3.22932	2.79618	TPP1	Probable trehalose-phosphate phosphatase 1		GO:0004805,GO:0005992,GO:0009409,GO:0009651	trehalose-phosphatase activity|trehalose biosynthetic process|response to cold|response to salt stress	path:dosa00500	Starch and sucrose metabolism
Os02g0667300	25.6571	34.8262	16.488	0.473436	-1.07876	0.00758398	0.0369812	Down	3.55796	3.31822	3.18573	1.31826	1.30875	2.43694
Os02g0667600	44.7209	65.585	23.8568	0.363754	-1.45897	0.0383496	0.136553	Down	1.21453	0.416431	0.549729	0.305311	0.384747	0.252531
Os02g0668000	45.3383	26.6897	63.9869	2.39744	1.26149	4.38448e-05	0.000458426	Up	0.276197	0.338781	0.275859	0.872004	0.590003	0.872484	MSL8	Mechanosensitive ion channel protein 8		GO:0005886,GO:0006820,GO:0008381,GO:0012505,GO:0016021	plasma membrane|anion transport|mechanosensitive ion channel activity|endomembrane system|integral component of membrane
Os02g0677300	15.8864	22.1204	9.65245	0.436359	-1.19641	0.0430289	0.149207	Down	0.717463	1.38793	0.868615	0.280912	0.839251	0.282404	DREB1G	Dehydration-responsive element-binding protein 1G	ERF	GO:0003677,GO:0003700,GO:0005634	DNA binding|DNA-binding transcription factor activity|nucleus
Os02g0682700	5.19652	2.0067	8.38634	4.17918	2.06322	0.0417284	0.145653	Up	0.367467	0	0	0.381522	0.573168	0.18892
Os02g0684500	378.226	725.188	31.2639	0.0431115	-4.53579	4.28712e-05	0.000449311	Down	85.4139	33.2238	34.6907	2.78587	1.84741	2.11192	hh4	Histone H4		GO:0000786,GO:0003677,GO:0005634,GO:0006334,GO:0046982	nucleosome|DNA binding|nucleus|nucleosome assembly|protein heterodimerization activity
Os02g0684900	20.576	36.314	4.83805	0.133228	-2.90803	9.88061e-09	2.49937e-07	Down	0.830648	0.535269	0.605527	0.135624	0.06822	0.0456045	PRAF1	PH, RCC1 and FYVE domains-containing protein 1		GO:0017112,GO:0035091,GO:0046872,GO:0070300	Rab guanyl-nucleotide exchange factor activity|phosphatidylinositol binding|metal ion binding|phosphatidic acid binding
Os02g0699433	29.9155	48.2157	11.6153	0.240902	-2.05348	0.0033943	0.0190557	Down	1.77072	0.53246	0.631197	0.331891	0.26347	0.19757
Os02g0699466	43.8428	66.7096	20.976	0.314438	-1.66915	0.0103414	0.0480307	Down	5.81352	2.1792	3.52108	1.70964	0.967387	1.08493
Os02g0699500	27.1498	40.7178	13.5818	0.333559	-1.58399	7.00553e-05	0.000685592	Down	4.99734	3.2493	4.08179	1.88341	0.940899	1.79383
Os02g0699700	300.686	538.132	63.2408	0.117519	-3.08903	0.00337462	0.0189679	Down	5.46926	1.81099	2.10365	0.435675	0.430985	0.329634	TOP2	DNA topoisomerase 2		GO:0000712,GO:0000819,GO:0003677,GO:0003916,GO:0003918,GO:0005524,GO:0005634,GO:0006265,GO:0044774,GO:0046872	resolution of meiotic recombination intermediates|sister chromatid segregation|DNA binding|DNA topoisomerase activity|DNA topoisomerase type II (ATP-hydrolyzing) activity|ATP binding|nucleus|DNA topological change|mitotic DNA integrity checkpoint|metal ion binding
Os02g0699824	4.3966	1.04378	7.74941	7.42436	2.89227	0.0133758	0.059434	Up	0	0.0394571	0.0761241	0.192668	0.232717	0.313614	WAKL1	Wall-associated receptor kinase-like 1
Os02g0700100	189.992	309.653	70.3314	0.227129	-2.13841	3.58361e-05	0.000384718	Down	8.72628	4.75004	4.54138	1.2088	1.558	1.58354	CDC20-1	Cell division cycle 20.1, cofactor of APC complex				path:dosa04120	Ubiquitin mediated proteolysis
Os02g0712600	7.73647	12.2473	3.2256	0.263372	-1.92483	0.0143022	0.0625779	Down	0.255106	0.112301	0.296012	0.0443954	0.0886686	0.066249	LECRKS5	Probable L-type lectin-domain containing receptor kinase S.5
Os02g0713700	40.8023	23.8081	57.7964	2.4276	1.27953	9.10146e-05	0.000862823	Up	0.687579	0.452674	0.732071	1.81261	1.66968	1.40219	AHL22	AT-hook motif nuclear-localized protein 22		GO:0003680,GO:0003700,GO:0005634,GO:0009640,GO:0009647,GO:0009908,GO:0010228,GO:0042826,GO:0043621	AT DNA binding|DNA-binding transcription factor activity|nucleus|photomorphogenesis|skotomorphogenesis|flower development|vegetative to reproductive phase transition of meristem|histone deacetylase binding|protein self-association
Os02g0714200	597.921	821.251	374.59	0.456122	-1.13251	8.50709e-06	0.00010853	Down	14.5321	9.98568	11.4877	6.00288	6.21529	5.14091	PFP-ALPHA	Pyrophosphate--fructose 6-phosphate 1-phosphotransferase subunit alpha		GO:0003872,GO:0005524,GO:0005737,GO:0046872,GO:0047334	6-phosphofructokinase activity|ATP binding|cytoplasm|metal ion binding|diphosphate-fructose-6-phosphate 1-phosphotransferase activity	path:dosa00010,path:dosa00030,path:dosa00051	Glycolysis / Gluconeogenesis|Pentose phosphate pathway|Fructose and mannose metabolism
Os02g0719000	318.748	439.048	198.447	0.451994	-1.14562	4.07625e-09	1.1112e-07	Down	15.3826	11.2109	14.5322	6.39089	7.47098	6.34232	GDI1	Rho GDP-dissociation inhibitor 1		GO:0005094,GO:0005096,GO:0005737,GO:0009932,GO:0010053	Rho GDP-dissociation inhibitor activity|GTPase activator activity|cytoplasm|cell tip growth|root epidermal cell differentiation
Os02g0720400	3.09574	0.701025	5.49045	7.83204	2.96939	0.0407865	0.143298	Up	0	0.0787813	0	0.0786058	0.311486	0.233522
Os02g0733900	30.5421	11.9699	49.1142	4.10313	2.03673	9.28815e-05	0.000877826	Up	0.721178	0.856734	1.46237	3.11604	4.25647	6.40651
Os02g0736400	1768.29	1078.52	2458.07	2.27911	1.18847	6.32933e-08	1.36228e-06	Up	27.3032	27.1247	28.6802	53.7188	67.4794	80.8153	PYD1	Dihydropyrimidine dehydrogenase (NADP(+)), chloroplastic		GO:0002058,GO:0003954,GO:0004159,GO:0006210,GO:0006212,GO:0009507,GO:0009536,GO:0009570,GO:0017113,GO:0019483,GO:0042803,GO:0043562,GO:0050661,GO:0051536	uracil binding|NADH dehydrogenase activity|dihydrouracil dehydrogenase (NAD+) activity|thymine catabolic process|uracil catabolic process|chloroplast|plastid|chloroplast stroma|dihydropyrimidine dehydrogenase (NADP+) activity|beta-alanine biosynthetic process|protein homodimerization activity|cellular response to nitrogen levels|NADP binding|iron-sulfur cluster binding	path:dosa00240,path:dosa00410,path:dosa00770	Pyrimidine metabolism|beta-Alanine metabolism|Pantothenate and CoA biosynthesis
Os02g0739700	58.965	93.7007	24.2293	0.258582	-1.95131	2.8332e-06	4.06438e-05	Down	2.84785	1.84264	1.5622	0.809156	0.378946	0.464742	E2FE	E2F transcription factor-like E2FE	E2F/DP	GO:0000122,GO:0000981,GO:0001077,GO:0001078,GO:0003677,GO:0003700,GO:0005634,GO:0008134,GO:0032876,GO:0042023,GO:0043565,GO:0045944,GO:0051726,GO:0090575	negative regulation of transcription by RNA polymerase II|DNA-binding transcription factor activity, RNA polymerase II-specific|proximal promoter DNA-binding transcription activator activity, RNA polymerase II-specific|proximal promoter DNA-binding transcription repressor activity, RNA polymerase II-specific|DNA binding|DNA-binding transcription factor activity|nucleus|transcription factor bindin…
Os02g0740500	54.0406	35.3628	72.7185	2.05635	1.04009	0.000203989	0.00174237	Up	1.67559	2.24399	1.91636	4.0151	3.43859	5.03342
Os02g0741800	225.008	303.027	146.989	0.48507	-1.04374	0.00108702	0.0072907	Down	8.17393	4.92377	6.92901	3.11535	4.76413	2.75259	NAT6	Nucleobase-ascorbate transporter 6		GO:0005618,GO:0005773,GO:0005783,GO:0009506,GO:0016021,GO:0022857	cell wall|vacuole|endoplasmic reticulum|plasmodesma|integral component of membrane|transmembrane transporter activity
Os02g0742800	59.5115	105.821	13.2019	0.124757	-3.00281	6.38323e-06	8.38233e-05	Down	2.60911	1.0916	1.37411	0.161074	0.343396	0.143023	KIN4C	Kinesin-like protein KIN-4C		GO:0003777,GO:0005524,GO:0005871,GO:0005874,GO:0007018,GO:0007052,GO:0008017,GO:0016887,GO:0071555	microtubule motor activity|ATP binding|kinesin complex|microtubule|microtubule-based movement|mitotic spindle organization|microtubule binding|ATPase activity|cell wall organization
Os02g0742900	19.068	35.2319	2.90401	0.0824254	-3.60077	0.0128782	0.0575129	Down	2.37175	0.891539	0.497675	0.184845	0.0925574	0.0469979	KIN4C	Kinesin-like protein KIN-4C		GO:0003777,GO:0005524,GO:0005871,GO:0005874,GO:0007018,GO:0007052,GO:0008017,GO:0016887,GO:0071555	microtubule motor activity|ATP binding|kinesin complex|microtubule|microtubule-based movement|mitotic spindle organization|microtubule binding|ATPase activity|cell wall organization
Os02g0752300	17.9063	28.3896	7.42302	0.26147	-1.93528	0.000305033	0.00245537	Down	0.964409	0.361799	0.593039	0.216645	0.190312	0.193841
Os02g0753000	127.311	174.838	79.7834	0.456328	-1.13186	2.4651e-09	7.01723e-08	Down	3.55835	4.41211	3.68923	1.70349	1.93025	2.19382	TPP4	Probable trehalose-phosphate phosphatase 4		GO:0004805,GO:0005992	trehalose-phosphatase activity|trehalose biosynthetic process	path:dosa00500	Starch and sucrose metabolism
Os02g0753800	1164.28	733.042	1595.52	2.17657	1.12206	5.10437e-16	4.15973e-14	Up	26.3092	21.4639	25.9399	51.7717	62.3228	61.6409	ANNAT7	Annexin D7		GO:0004601,GO:0005507,GO:0005509,GO:0005524,GO:0005544,GO:0008270,GO:0009408,GO:0009409,GO:0009414,GO:0009651,GO:0042803	peroxidase activity|copper ion binding|calcium ion binding|ATP binding|calcium-dependent phospholipid binding|zinc ion binding|response to heat|response to cold|response to water deprivation|response to salt stress|protein homodimerization activity
Os02g0755900	376.715	206.763	546.667	2.64394	1.40269	0.00113392	0.00754952	Up	7.89517	5.9542	6.10424	13.2698	17.714	25.5414	UGT85A24	7-deoxyloganetin glucosyltransferase		GO:0035251	UDP-glucosyltransferase activity
Os02g0757100	203.351	289.568	117.133	0.40451	-1.30575	0.00145604	0.0093768	Down	24.9388	14.6664	12.5767	5.20089	9.02922	8.49214	EXO	Protein EXORDIUM		GO:0005615,GO:0005618,GO:0005794,GO:0009505,GO:0009741,GO:0048046	extracellular space|cell wall|Golgi apparatus|plant-type cell wall|response to brassinosteroid|apoplast
Os02g0759000	44.3244	60.1947	28.454	0.4727	-1.081	0.000457722	0.00348292	Down	3.38377	3.46525	3.08714	2.35577	1.06908	1.49289	BHLH96	Transcription factor bHLH96	bHLH	GO:0003677,GO:0003700,GO:0005634,GO:0046983	DNA binding|DNA-binding transcription factor activity|nucleus|protein dimerization activity
Os02g0762200	41.3501	61.3805	21.3197	0.347337	-1.52559	0.00679213	0.0338248	Down	2.87165	1.00592	1.45651	0.721538	0.551344	0.549073
Os02g0762800	24.1905	35.8073	12.5738	0.351152	-1.50983	0.00711347	0.0351138	Down	0.474552	0.221242	0.251855	0.0767358	0.205105	0.156171	RAD54	DNA repair and recombination protein RAD54		GO:0003677,GO:0004386,GO:0005524,GO:0005634,GO:0007049,GO:0045003,GO:0051301,GO:0051701,GO:0071248,GO:0071480	DNA binding|helicase activity|ATP binding|nucleus|cell cycle|double-strand break repair via synthesis-dependent strand annealing|cell division|interaction with host|cellular response to metal ion|cellular response to gamma radiation	path:dosa03440	Homologous recombination
Os02g0768000	62.0682	41.1719	82.9644	2.01507	1.01083	0.000111393	0.00103008	Up	0.592515	0.751772	0.947618	2.30152	1.70896	1.70782
Os02g0768300	120.558	170.99	70.1265	0.41012	-1.28588	5.11508e-10	1.64054e-08	Down	5.96389	6.01452	4.60966	2.94036	1.72752	2.52957	At1g21890	WAT1-related protein At1g21890		GO:0005886,GO:0016021,GO:0022857	plasma membrane|integral component of membrane|transmembrane transporter activity
Os02g0771400	20.9652	7.40221	34.5283	4.66459	2.22175	4.29896e-06	5.89674e-05	Up	0.196436	0.208211	0.197216	1.75663	1.34476	1.23671	DSP2	Probable tyrosine-protein phosphatase DSP2		GO:0004725,GO:0005634,GO:0005737,GO:0006952,GO:1900150	protein tyrosine phosphatase activity|nucleus|cytoplasm|defense response|regulation of defense response to fungus
Os02g0771600	2089.6	1375.49	2803.7	2.03832	1.02738	2.01172e-27	5.45036e-25	Up	18.5864	18.7492	22.1145	45.4907	45.4425	40.6247	ACO1	1-aminocyclopropane-1-carboxylate oxidase 1		GO:0009693,GO:0009815,GO:0009835,GO:0031418,GO:0046872	ethylene biosynthetic process|1-aminocyclopropane-1-carboxylate oxidase activity|fruit ripening|L-ascorbic acid binding|metal ion binding	path:dosa00270	Cysteine and methionine metabolism
Os02g0772100	50.1535	87.0853	13.2218	0.151826	-2.71951	0.024837	0.0970908	Down	0.596894	4.81114	5.75105	0.269264	0.851423	0.725593	At3g42630	Pentatricopeptide repeat-containing protein At3g42630
Os02g0782500	235.513	104.456	366.57	3.50933	1.81119	1.29135e-06	2.01947e-05	Up	4.86845	5.76668	4.22381	13.1443	17.5066	23.3562	HSP18.6	18.6 kDa class III heat shock protein		GO:0000302,GO:0005737,GO:0006457,GO:0009408,GO:0009644,GO:0009651,GO:0042542,GO:0043621,GO:0051082,GO:0051259	response to reactive oxygen species|cytoplasm|protein folding|response to heat|response to high light intensity|response to salt stress|response to hydrogen peroxide|protein self-association|unfolded protein binding|protein complex oligomerization	path:dosa04141	Protein processing in endoplasmic reticulum
Os02g0782550	16.716	7.92552	25.5064	3.21826	1.68628	0.00110629	0.00739267	Up	0.385486	1.02788	1.75808	2.44356	3.65526	3.46379	HSP18.6	18.6 kDa class III heat shock protein		GO:0000302,GO:0005737,GO:0006457,GO:0009408,GO:0009644,GO:0009651,GO:0042542,GO:0043621,GO:0051082,GO:0051259	response to reactive oxygen species|cytoplasm|protein folding|response to heat|response to high light intensity|response to salt stress|response to hydrogen peroxide|protein self-association|unfolded protein binding|protein complex oligomerization
Os02g0782800	3.17866	6.35733	0	0	#NAME?	0.0463234	0.1581	Down	0.336663	0.122983	0	0	0	0	TSK	Protein TONSOKU		GO:0000086,GO:0005634,GO:0005654,GO:0006325,GO:0009933,GO:0009934,GO:0016020,GO:0051301	G2/M transition of mitotic cell cycle|nucleus|nucleoplasm|chromatin organization|meristem structural organization|regulation of meristem structural organization|membrane|cell division
Os02g0783000	130.809	180.895	80.7225	0.446239	-1.16411	3.55349e-07	6.41457e-06	Down	6.27399	5.07866	6.10532	3.9922	2.4054	2.07374	PME35	Probable pectinesterase/pectinesterase inhibitor 35		GO:0005576,GO:0005618,GO:0030599,GO:0042545,GO:0045330,GO:0045490,GO:0046910	extracellular region|cell wall|pectinesterase activity|cell wall modification|aspartyl esterase activity|pectin catabolic process|pectinesterase inhibitor activity
Os02g0783625	535.961	187.11	884.812	4.72883	2.24148	2.62252e-17	2.48464e-15	Up	3.50001	2.87815	3.47995	12.9311	17.7611	17.9584	LKR/SDH	Alpha-aminoadipic semialdehyde synthase		GO:0004753,GO:0005737,GO:0019878,GO:0033512,GO:0047130,GO:0047131	saccharopine dehydrogenase activity|cytoplasm|lysine biosynthetic process via aminoadipic acid|L-lysine catabolic process to acetyl-CoA via saccharopine|saccharopine dehydrogenase (NADP+, L-lysine-forming) activity|saccharopine dehydrogenase (NAD+, L-glutamate-forming) activity
Os02g0783700	222.086	95.0922	349.08	3.67096	1.87616	1.13504e-18	1.27945e-16	Up	0.131771	0.0962185	0.0932045	0.188709	0.3313	0.384083	LKR/SDH	Alpha-aminoadipic semialdehyde synthase		GO:0004753,GO:0005737,GO:0019878,GO:0033512,GO:0047130,GO:0047131	saccharopine dehydrogenase activity|cytoplasm|lysine biosynthetic process via aminoadipic acid|L-lysine catabolic process to acetyl-CoA via saccharopine|saccharopine dehydrogenase (NADP+, L-lysine-forming) activity|saccharopine dehydrogenase (NAD+, L-glutamate-forming) activity	path:dosa00310	Lysine degradation
Os02g0784100	5.88452	9.50529	2.26376	0.238158	-2.07001	0.0244286	0.0958096	Down	0.222148	0.174115	0.200625	0.135689	0.0341034	0.0344311	TSK	Protein TONSOKU		GO:0000086,GO:0005634,GO:0005654,GO:0006325,GO:0009933,GO:0009934,GO:0016020,GO:0051301	G2/M transition of mitotic cell cycle|nucleus|nucleoplasm|chromatin organization|meristem structural organization|regulation of meristem structural organization|membrane|cell division
Os02g0792600	240.135	321.204	159.066	0.495219	-1.01386	1.21068e-07	2.452e-06	Down	6.64093	5.50606	7.45526	3.05096	3.95956	3.57724
Os02g0795200	10.2868	19.9252	0.648368	0.0325401	-4.94164	0.0423206	0.147271	Down	1.6441	0.288847	0.23656	0	0	0.0409047	POLAR	Protein POLAR LOCALIZATION DURING ASYMMETRIC DIVISION AND REDISTRIBUTION		GO:0005737,GO:0005938,GO:0008356,GO:0071944	cytoplasm|cell cortex|asymmetric cell division|cell periphery
Os02g0797100	15.2358	9.19907	21.2725	2.31246	1.20943	0.023955	0.0943357	Up	0.666911	0.557615	1.3161	1.10689	1.7825	1.36766	ERF003	Ethylene-responsive transcription factor ERF003	ERF	GO:0003677,GO:0003700,GO:0005634,GO:0009873	DNA binding|DNA-binding transcription factor activity|nucleus|ethylene-activated signaling pathway
Os02g0797400	75.3447	142.314	8.37527	0.0588506	-4.0868	0.00102971	0.00695919	Down	3.23099	1.00684	1.0906	0.0319455	0.192393	0.0487196	MCM5	DNA replication licensing factor MCM5		GO:0000347,GO:0003688,GO:0004386,GO:0005524,GO:0005737,GO:0006270,GO:0007049,GO:0042555	THO complex|DNA replication origin binding|helicase activity|ATP binding|cytoplasm|DNA replication initiation|cell cycle|MCM complex	path:dosa03030	DNA replication
Os02g0803900	10.4842	16.448	4.52049	0.274835	-1.86336	0.0052951	0.0274819	Down	0.606798	0.679172	0.338863	0.105883	0.175641	0.211217	GT4	Putative UDP-rhamnose:rhamnosyltransferase 1		GO:0016021,GO:0016758	integral component of membrane|transferase activity, transferring hexosyl groups
Os02g0805100	15.4898	8.99812	21.9814	2.44289	1.28859	0.0142317	0.0623312	Up	0.265021	0.57161	0.275481	1.07494	0.605301	1.18311	IAA9	Auxin-responsive protein IAA9		GO:0005634,GO:0006355,GO:0009733,GO:0009734	nucleus|regulation of transcription, DNA-templated|response to auxin|auxin-activated signaling pathway	path:dosa04075	Plant hormone signal transduction
Os02g0805200	236.474	349.913	123.036	0.351618	-1.50792	0.00315841	0.0179189	Down	21.1312	12.659	9.48484	5.87256	4.90449	5.12655	Os02g0805200	Proliferating cell nuclear antigen		GO:0003682,GO:0003684,GO:0005634,GO:0006272,GO:0006298,GO:0019985,GO:0030337,GO:0034644,GO:0043626,GO:0045739,GO:0045740,GO:0070207	chromatin binding|damaged DNA binding|nucleus|leading strand elongation|mismatch repair|translesion synthesis|DNA polymerase processivity factor activity|cellular response to UV|PCNA complex|positive regulation of DNA repair|positive regulation of DNA replication|protein homotrimerization	path:dosa03030,path:dosa03410,path:dosa03420,path:dosa03430	DNA replication|Base excision repair|Nucleotide excision repair|Mismatch repair
Os02g0807900	84.8079	128.907	40.7088	0.3158	-1.66292	1.0553e-12	5.29125e-11	Down	1.4217	1.79811	1.39008	0.62788	0.380833	0.499385	WAK3	Wall-associated receptor kinase 3
Os02g0809900	17.5321	30.5418	4.52234	0.14807	-2.75565	0.00796579	0.0385689	Down	1.84831	0.674935	0.818442	0.165143	0.0828158	0.168423	At4g14310	KIN14B-interacting protein At4g14310		GO:0005618,GO:0005737,GO:0007049,GO:0051301	cell wall|cytoplasm|cell cycle|cell division
Os02g0810200	102.534	193.138	11.9291	0.0617647	-4.01707	1.46473e-05	0.000176373	Down	3.48318	1.37041	1.43727	0.136834	0.198986	0.101255	KIN10A	Kinesin-like protein KIN-10A		GO:0003777,GO:0005524,GO:0005871,GO:0005874,GO:0007018,GO:0008017,GO:0008574,GO:0016887	microtubule motor activity|ATP binding|kinesin complex|microtubule|microtubule-based movement|microtubule binding|ATP-dependent microtubule motor activity, plus-end-directed|ATPase activity
Os02g0810500	32.7802	47.4788	18.0816	0.380836	-1.39276	0.000520181	0.00388544	Down	1.16079	0.681322	0.722379	0.323389	0.324232	0.35079	GYP7	GTPase-activating protein GYP7		GO:0005096	GTPase activator activity
Os02g0811800	8.41353	1.35331	15.4738	11.434	3.51526	5.55975e-05	0.000561172	Up	0.0644677	0	0.0325758	0.609863	0.678033	0.338748	CCR1	Cinnamoyl-CoA reductase 1		GO:0005737,GO:0006952,GO:0009809,GO:0016491,GO:0016616,GO:0016621,GO:0050662	cytoplasm|defense response|lignin biosynthetic process|oxidoreductase activity|oxidoreductase activity, acting on the CH-OH group of donors, NAD or NADP as acceptor|cinnamoyl-CoA reductase activity|coenzyme binding	path:dosa00940	Phenylpropanoid biosynthesis
Os02g0816200	2917.03	4162.09	1671.98	0.401717	-1.31575	0.000119574	0.00109611	Down	163.996	99.0606	170.984	57.5514	78.2912	52.1065	At5g33370	GDSL esterase/lipase At5g33370		GO:0005576,GO:0016042,GO:0016788,GO:0042335	extracellular region|lipid catabolic process|hydrolase activity, acting on ester bonds|cuticle development
Os02g0816400	603.12	835.521	370.718	0.443697	-1.17235	2.50548e-27	6.61405e-25	Down	8.02867	6.73067	6.97264	3.43453	3.23228	3.72211
Os02g0817400	11.8329	16.8738	6.79198	0.402516	-1.31288	0.0327927	0.120748	Down	0.420557	0.657294	0.494241	0.170423	0.169905	0.375079	KOB1	Probable voltage-gated potassium channel subunit beta		GO:0005244,GO:0006813,GO:0034765	voltage-gated ion channel activity|potassium ion transport|regulation of ion transmembrane transport
Os02g0818500	82.3017	110.083	54.5199	0.49526	-1.01374	1.021e-05	0.000127982	Down	0.83217	0.822503	1.06607	0.545245	0.567696	0.362824	At1g65750	Putative ribonuclease H protein At1g65750		GO:0003676,GO:0004523,GO:0046872	nucleic acid binding|RNA-DNA hybrid ribonuclease activity|metal ion binding
Os02g0823200	28.1033	38.129	18.0775	0.474115	-1.07669	0.0334515	0.122648	Down	1.43052	0.401771	0.811097	0.282521	0.399608	0.397836
Os02g0824100	3.40312	0.668899	6.13735	9.1753	3.19776	0.0243116	0.0954634	Up	0	0	0.0338063	0.177136	0.140863	0.176903	CYP714C3	Cytochrome P450 714C3		GO:0004497,GO:0005506,GO:0016021,GO:0016705,GO:0020037	monooxygenase activity|iron ion binding|integral component of membrane|oxidoreductase activity, acting on paired donors, with incorporation or reduction of molecular oxygen|heme binding
Os02g0824500	76.6148	40.0883	113.141	2.8223	1.49687	0.00410871	0.0223891	Up	1.33296	1.45434	1.08803	2.75287	3.1889	5.72794
Os02g0829100	43.3284	74.391	12.2659	0.164884	-2.60048	3.34342e-06	4.71098e-05	Down	3.09374	1.27963	1.97104	0.487166	0.325875	0.326682	RPA2A	Replication protein A 32 kDa subunit A		GO:0000722,GO:0000724,GO:0000781,GO:0000785,GO:0000794,GO:0003684,GO:0003690,GO:0003697,GO:0005634,GO:0005662,GO:0006260,GO:0006265,GO:0006268,GO:0006284,GO:0006289,GO:0006298,GO:0006312,GO:0007004,GO:0007131,GO:0030491,GO:0035861,GO:0043565,GO:0051096,GO:0098505,GO:2000001	telomere maintenance via recombination|double-strand break repair via homologous recombination|chromosome, telomeric region|chromatin|condensed nuclear chromosome|damaged DNA binding|double-stranded DNA binding|single-stranded DNA binding|nucleus|DNA replication factor A complex|DNA replication|DNA topological change|DNA unwinding involved in DNA replication|base-excision repair|nucleotide-excisi…	path:dosa03030,path:dosa03420,path:dosa03430,path:dosa03440	DNA replication|Nucleotide excision repair|Mismatch repair|Homologous recombination
Os02g0830700	115.898	155.032	76.7643	0.495152	-1.01406	2.39735e-07	4.49845e-06	Down	3.44682	2.82861	3.62533	1.84005	1.9949	1.19017	At1g60630	Inactive leucine-rich repeat receptor-like serine/threonine-protein kinase At1g60630
Os02g0831400	21.9971	35.5946	8.39963	0.23598	-2.08326	0.0292786	0.110388	Down	2.01615	0.674525	0.488867	0.27236	0.23476	0.272423
Os02g0834300	57.6867	77.6632	37.7103	0.485562	-1.04227	0.000130612	0.00118093	Down	5.15245	5.17108	6.53411	1.9206	4.08488	2.5544
Os03g0105600	674.404	997.745	351.064	0.351858	-1.50694	0.000645784	0.00468209	Down	35.2588	16.9946	22.4247	8.40144	10.9756	9.26198	TUBB2	Tubulin beta-2 chain		GO:0000226,GO:0000278,GO:0003924,GO:0005200,GO:0005525,GO:0005737,GO:0005874,GO:0007017	microtubule cytoskeleton organization|mitotic cell cycle|GTPase activity|structural constituent of cytoskeleton|GTP binding|cytoplasm|microtubule|microtubule-based process	path:dosa04145	Phagosome
Os03g0105633	15.6268	23.8402	7.41343	0.310963	-1.68518	0.00160394	0.0101744	Down	0.790009	0.633273	0.851802	0.168087	0.250998	0.170876	TUBB2	Tubulin beta-2 chain		GO:0000226,GO:0000278,GO:0003924,GO:0005200,GO:0005525,GO:0005737,GO:0005874,GO:0007017	microtubule cytoskeleton organization|mitotic cell cycle|GTPase activity|structural constituent of cytoskeleton|GTP binding|cytoplasm|microtubule|microtubule-based process
Os03g0106300	8.71571	13.5508	3.88062	0.286375	-1.80402	0.0131196	0.0584806	Down	0.278169	0.140068	0.201463	0.090859	0.0455916	0.0918115	PAIR1	Protein PAIR1		GO:0005634,GO:0009553,GO:0009554,GO:0009556,GO:0042138,GO:0070192	nucleus|embryo sac development|megasporogenesis|microsporogenesis|meiotic DNA double-strand break formation|chromosome organization involved in meiotic cell cycle
Os03g0106400	27.1574	38.5139	15.8009	0.410264	-1.28538	0.0162893	0.0692419	Down	1.21354	0.630728	0.67597	0.195154	0.61892	0.397213	BCAT2	Branched-chain amino acid aminotransferase 2, chloroplastic		GO:0009097,GO:0009098,GO:0009099,GO:0009507,GO:0052654,GO:0052655,GO:0052656	isoleucine biosynthetic process|leucine biosynthetic process|valine biosynthetic process|chloroplast|L-leucine transaminase activity|L-valine transaminase activity|L-isoleucine transaminase activity	path:dosa00270,path:dosa00280,path:dosa00290,path:dosa00770	Cysteine and methionine metabolism|Valine, leucine and isoleucine degradation|Valine, leucine and isoleucine biosynthesis|Pantothenate and CoA biosynthesis
Os03g0109000	22.5553	9.9145	35.1962	3.54997	1.82781	4.8344e-05	0.000497884	Up	0.328932	0.309611	0.465562	1.12201	1.29234	1.64902	NAC021	NAC domain-containing protein 21/22	NAC	GO:0003677,GO:0003700,GO:0005634,GO:0009734,GO:0010072,GO:0048527	DNA binding|DNA-binding transcription factor activity|nucleus|auxin-activated signaling pathway|primary shoot apical meristem specification|lateral root development
Os03g0110500	32.0902	46.7623	17.4181	0.372482	-1.42476	0.000851486	0.00591122	Down	2.37288	1.39842	1.24967	0.575893	0.839735	0.575116	At1g48405	Kinase-interacting family protein		GO:0005737,GO:0051015	cytoplasm|actin filament binding
Os03g0111300	21.2645	5.36449	37.1645	6.92786	2.79241	4.91922e-05	0.000504265	Up	1.88287	0.596685	0.568559	4.46796	6.33647	9.94129	LTP-2	Non-specific lipid-transfer protein 2		GO:0006869,GO:0008289	lipid transport|lipid binding
Os03g0114000	65.8647	122.703	9.02658	0.0735646	-3.76485	0.000352723	0.00278766	Down	1.81258	0.746619	0.792024	0.0860697	0.187858	0.0291853	KIN14E	Kinesin-like protein KIN-14E		GO:0003777,GO:0005524,GO:0005871,GO:0005874,GO:0007018,GO:0008017,GO:0016887	microtubule motor activity|ATP binding|kinesin complex|microtubule|microtubule-based movement|microtubule binding|ATPase activity
Os03g0117000	13.0871	19.3899	6.78424	0.349886	-1.51504	0.00892385	0.042436	Down	0.159067	0	0.276121	0	0	0.113483	DAPB3	Dihydrodipicolinate reductase-like protein CRR1, chloroplastic		GO:0008839,GO:0009089,GO:0009507,GO:0009570,GO:0019684,GO:0019877	4-hydroxy-tetrahydrodipicolinate reductase|lysine biosynthetic process via diaminopimelate|chloroplast|chloroplast stroma|photosynthesis, light reaction|diaminopimelate biosynthetic process
Os03g0117900	8.33524	12.7984	3.87212	0.302548	-1.72476	0.0229486	0.091151	Down	0.513814	1.08166	0.879395	0.152759	0.379864	0.303484	ERF026	Ethylene-responsive transcription factor ERF026		GO:0003677,GO:0003700,GO:0005634,GO:0009873	DNA binding|DNA-binding transcription factor activity|nucleus|ethylene-activated signaling pathway
Os03g0119100	13.7369	19.0947	8.37898	0.43881	-1.18833	0.0342334	0.12487	Down	0.238124	0.225828	0.247698	0.158383	0.142823	0.0640506	PLDBETA1	Phospholipase D beta 1		GO:0004630,GO:0005546,GO:0005737,GO:0009506,GO:0009816,GO:0016020,GO:0016042,GO:0046686,GO:0070290	phospholipase D activity|phosphatidylinositol-4,5-bisphosphate binding|cytoplasm|plasmodesma|defense response to bacterium, incompatible interaction|membrane|lipid catabolic process|response to cadmium ion|N-acylphosphatidylethanolamine-specific phospholipase D activity	path:dosa00564,path:dosa00565,path:dosa04144	Glycerophospholipid metabolism|Ether lipid metabolism|Endocytosis
Os03g0119900	265.098	437.25	92.9454	0.212568	-2.234	0.000893195	0.00614963	Down	86.3554	41.1363	37.5144	13.1439	13.3461	11.6007	hh4	Histone H4		GO:0000786,GO:0003677,GO:0005634,GO:0006334,GO:0046982	nucleosome|DNA binding|nucleus|nucleosome assembly|protein heterodimerization activity
Os03g0126900	87.8218	39.442	136.201	3.45321	1.78794	1.6137e-14	1.04707e-12	Up	6.12949	4.39603	4.40127	17.0857	19.1985	17.2815
Os03g0128300	31.6208	56.1368	7.10475	0.126561	-2.98209	2.18048e-05	0.000249338	Down	6.18632	3.46161	3.04867	0.833778	0.498577	0.499397
Os03g0130300	752.481	246.802	1258.16	5.09786	2.34989	6.05526e-110	1.87023e-105	Up	31.6057	32.9488	32.4686	170.863	177.124	183.761		Defensin-like protein		GO:0005576,GO:0031640,GO:0050832	extracellular region|killing of cells of other organism|defense response to fungus
Os03g0131800	200.847	129.041	272.652	2.1129	1.07922	8.79583e-10	2.68978e-08	Up	6.48781	7.43048	5.52717	15.1157	17.2959	14.3552	SPBC29A10.12	Coiled-coil domain-containing protein 124 homolog		GO:0003713,GO:0005634,GO:0005737,GO:0005829,GO:0006366,GO:0034599	transcription coactivator activity|nucleus|cytoplasm|cytosol|transcription by RNA polymerase II|cellular response to oxidative stress
Os03g0131825	18.3748	10.3038	26.4458	2.56661	1.35986	0.00502812	0.026371	Up	0.991171	1.49865	0.998922	2.51052	3.66603	3.99257	SPBC29A10.12	Coiled-coil domain-containing protein 124 homolog		GO:0003713,GO:0005634,GO:0005737,GO:0005829,GO:0006366,GO:0034599	transcription coactivator activity|nucleus|cytoplasm|cytosol|transcription by RNA polymerase II|cellular response to oxidative stress
Os03g0133300	499.641	686.171	313.11	0.456314	-1.1319	4.70726e-05	0.000486574	Down	13.7634	9.43641	9.71774	5.15395	5.65093	5.77847
Os03g0133650	20.1709	11.2944	29.0474	2.57184	1.3628	0.00331456	0.0186916	Up	0.61819	0.536396	0.1011	1.01669	1.32631	1.0541	AAE1	Probable acyl-activating enzyme 1, peroxisomal		GO:0005777,GO:0006631,GO:0016874	peroxisome|fatty acid metabolic process|ligase activity
Os03g0133850	15.6584	9.66923	21.6476	2.23882	1.16274	0.0256321	0.0994315	Up	0.593644	1.06211	1.3291	1.96995	1.54406	2.71141	AEE21	Probable acyl-activating enzyme 21		GO:0006631,GO:0016874	fatty acid metabolic process|ligase activity
Os03g0134900	1094.52	1656.28	532.752	0.321656	-1.63641	1.26476e-07	2.5515e-06	Down	70.791	45.6537	51.1936	24.1173	21.6269	11.848	GSTF11	Glutathione S-transferase F11		GO:0004364,GO:0005737,GO:0005829,GO:0006749,GO:0006979,GO:0009407	glutathione transferase activity|cytoplasm|cytosol|glutathione metabolic process|response to oxidative stress|toxin catabolic process	path:dosa00480	Glutathione metabolism
Os03g0135100	688.743	1006.36	371.126	0.368781	-1.43916	2.14808e-08	5.03381e-07	Down	52.8827	37.4776	40.9599	22.7408	20.4013	10.0011	GSTF8	Glutathione S-transferase F8, chloroplastic		GO:0004364,GO:0004601,GO:0005634,GO:0005737,GO:0005774,GO:0005829,GO:0006749,GO:0006952,GO:0009407,GO:0009409,GO:0009507,GO:0009570,GO:0009579,GO:0009651,GO:0009941,GO:0010319,GO:0042742,GO:0043295,GO:0080167	glutathione transferase activity|peroxidase activity|nucleus|cytoplasm|vacuolar membrane|cytosol|glutathione metabolic process|defense response|toxin catabolic process|response to cold|chloroplast|chloroplast stroma|thylakoid|response to salt stress|chloroplast envelope|stromule|defense response to bacterium|glutathione binding|response to karrikin	path:dosa00480	Glutathione metabolism
Os03g0135150	7.24281	12.2285	2.25711	0.184577	-2.4377	0.00382897	0.0211031	Down	2.46244	0.869198	1.86681	0.432103	0.21545	0.216337	GSTF10	Glutathione S-transferase F10		GO:0004364,GO:0005507,GO:0005618,GO:0005737,GO:0005773,GO:0005829,GO:0005886,GO:0006749,GO:0009407,GO:0009414,GO:0009507,GO:0043295,GO:0046686,GO:0048046	glutathione transferase activity|copper ion binding|cell wall|cytoplasm|vacuole|cytosol|plasma membrane|glutathione metabolic process|toxin catabolic process|response to water deprivation|chloroplast|glutathione binding|response to cadmium ion|apoplast
Os03g0135200	242.423	364.566	120.281	0.329929	-1.59977	7.26993e-12	3.14922e-10	Down	19.1499	18.0846	16.2809	8.21619	7.72974	3.44805	GSTF10	Glutathione S-transferase F10		GO:0004364,GO:0005507,GO:0005618,GO:0005737,GO:0005773,GO:0005829,GO:0005886,GO:0006749,GO:0009407,GO:0009414,GO:0009507,GO:0043295,GO:0046686,GO:0048046	glutathione transferase activity|copper ion binding|cell wall|cytoplasm|vacuole|cytosol|plasma membrane|glutathione metabolic process|toxin catabolic process|response to water deprivation|chloroplast|glutathione binding|response to cadmium ion|apoplast	path:dosa00480	Glutathione metabolism
Os03g0138200	204.192	388.058	20.3269	0.0523812	-4.25481	2.6656e-05	0.000297297	Down	18.3822	6.22146	8.7212	0.822152	0.65533	0.295485	Cyp96T1	Noroxomaritidine synthase		GO:0004497,GO:0005506,GO:0009820,GO:0016021,GO:0016705,GO:0020037	monooxygenase activity|iron ion binding|alkaloid metabolic process|integral component of membrane|oxidoreductase activity, acting on paired donors, with incorporation or reduction of molecular oxygen|heme binding
Os03g0138500	117.662	204.65	30.6742	0.149886	-2.73806	2.38736e-06	3.49129e-05	Down	7.79264	4.07014	4.17308	0.684368	0.885347	1.03756
Os03g0141200	3480.56	2268.52	4692.59	2.06856	1.04863	1.05773e-18	1.19667e-16	Up	60.1094	54.539	58.8609	114.283	135.545	136.757	BAMY2	Beta-amylase 2, chloroplastic		GO:0000272,GO:0009507,GO:0016161,GO:0102229	polysaccharide catabolic process|chloroplast|beta-amylase activity|amylopectin maltohydrolase activity	path:dosa00500	Starch and sucrose metabolism
Os03g0143100	18.458	35.3006	1.61539	0.045761	-4.44974	0.000411632	0.00316812	Down	1.1903	0.465929	0.416571	0.0244227	0.0243538	0.0242756	SBT1.2	Subtilisin-like protease SBT1.2		GO:0004252,GO:0009897,GO:0010103,GO:0042127,GO:0048046	serine-type endopeptidase activity|external side of plasma membrane|stomatal complex morphogenesis|regulation of cell proliferation|apoplast
Os03g0149200	485.485	693.659	277.311	0.39978	-1.32272	6.08913e-05	0.000606795	Down	58.9444	32.6582	40.8202	19.8327	18.8888	17.446
Os03g0153900	162.229	103.387	221.071	2.13828	1.09645	1.43381e-10	4.96465e-09	Up	3.46202	2.91867	2.65868	6.30589	7.71567	7.3774	MO2	Monooxygenase 2		GO:0002239,GO:0004497,GO:0071949	response to oomycetes|monooxygenase activity|FAD binding
Os03g0158600	24.1324	14.9839	33.281	2.22112	1.15129	0.00651012	0.0326521	Up	1.19366	1.01027	0.846756	2.01377	1.24625	2.02407	At1g65750	Putative ribonuclease H protein At1g65750		GO:0003676,GO:0004523,GO:0046872	nucleic acid binding|RNA-DNA hybrid ribonuclease activity|metal ion binding
Os03g0162200	121.658	224.276	19.0408	0.0848993	-3.5581	7.02038e-05	0.000686827	Down	25.7381	9.59303	12.1282	0.990667	1.67369	1.75538	Os03g0162200	Probable histone H2A variant 1		GO:0000786,GO:0000790,GO:0003677,GO:0006325,GO:0046982	nucleosome|nuclear chromatin|DNA binding|chromatin organization|protein heterodimerization activity
Os03g0162650	14.194	20.3362	8.05182	0.395936	-1.33666	0.0151232	0.065374	Down	0.83548	0.431086	0.790112	0.211988	0.459625	0.212865	KCS11	3-ketoacyl-CoA synthase 11		GO:0006633,GO:0009409,GO:0009416,GO:0016021,GO:0102336,GO:0102337,GO:0102338,GO:0102756	fatty acid biosynthetic process|response to cold|response to light stimulus|integral component of membrane|3-oxo-arachidoyl-CoA synthase activity|3-oxo-cerotoyl-CoA synthase activity|3-oxo-lignoceronyl-CoA synthase activity|very-long-chain 3-ketoacyl-CoA synthase activity	path:dosa00062	Fatty acid elongation
Os03g0162800	24.6297	39.2949	9.96445	0.253582	-1.97948	0.000686419	0.00492582	Down	1.15989	2.02486	2.19991	0.242692	0.967771	0.242743	KCS20	3-ketoacyl-CoA synthase 20		GO:0006633,GO:0009409,GO:0009416,GO:0009922,GO:0016021,GO:0102336,GO:0102337,GO:0102338,GO:0102756	fatty acid biosynthetic process|response to cold|response to light stimulus|fatty acid elongase activity|integral component of membrane|3-oxo-arachidoyl-CoA synthase activity|3-oxo-cerotoyl-CoA synthase activity|3-oxo-lignoceronyl-CoA synthase activity|very-long-chain 3-ketoacyl-CoA synthase activity	path:dosa00062	Fatty acid elongation
Os03g0165050	2.60036	0.358268	4.84246	13.5163	3.75663	0.0324634	0.119836	Up	0	0.216812	0	0	0.218519	0.42759
Os03g0166000	95.7538	129.536	61.9713	0.478409	-1.06368	0.00016783	0.00146512	Down	3.31556	2.52731	2.33096	1.03141	1.40349	1.54061
Os03g0167000	113.032	183.396	42.6686	0.232658	-2.10372	0.00243317	0.0144299	Down	16.2022	6.71976	8.22182	1.46433	2.28264	4.09805	YLS3	Protein YLS3		GO:0005886,GO:0006869,GO:0008289,GO:0031225	plasma membrane|lipid transport|lipid binding|anchored component of membrane
Os03g0168100	129.439	5.05717	253.821	50.1902	5.64933	0.00463974	0.0247148	Up	0.149483	0.026372	0.200828	2.08137	4.21745	13.6374
Os03g0168200	551.029	272.574	829.485	3.04315	1.60556	1.07457e-26	2.7429e-24	Up	10.2083	10.4549	11.4921	29.8715	38.5069	37.1281
Os03g0168700	10.5663	16.9418	4.19077	0.247362	-2.0153	0.00247206	0.0146141	Down	0.477935	0.384305	0.398644	0.0951079	0.189659	0.127757	SET5	Potential protein lysine methyltransferase SET5		GO:0000790,GO:0005737,GO:0008757,GO:0034968	nuclear chromatin|cytoplasm|S-adenosylmethionine-dependent methyltransferase activity|histone lysine methylation
Os03g0170100	24.9997	36.799	13.2004	0.358716	-1.47909	0.0310062	0.115548	Down	6.81389	3.31118	2.66174	1.71255	2.56069	0.733275
Os03g0173900	76.9563	104.881	49.0317	0.467499	-1.09697	0.000101652	0.000950534	Down	3.68372	2.44988	2.88619	1.68641	1.68931	1.1251	BB	E3 ubiquitin-protein ligase BIG BROTHER		GO:0004842,GO:0008285,GO:0016567,GO:0031624,GO:0046621,GO:0046872,GO:0048437,GO:0051865,GO:1900057	ubiquitin-protein transferase activity|negative regulation of cell proliferation|protein ubiquitination|ubiquitin conjugating enzyme binding|negative regulation of organ growth|metal ion binding|floral organ development|protein autoubiquitination|positive regulation of leaf senescence
Os03g0174200	123.584	197.771	49.3957	0.249762	-2.00138	8.56643e-06	0.000109151	Down	5.56873	3.00926	3.2698	1.22974	1.03276	0.974717
Os03g0174400	4.7401	8.51025	0.969964	0.113976	-3.1332	0.00585231	0.0297881	Down	0.506489	0.224873	0.418607	0	0.0735124	0.14518	DREB2E	Dehydration-responsive element-binding protein 2E	ERF	GO:0003700,GO:0005634,GO:0043565,GO:0044212,GO:0045893	DNA-binding transcription factor activity|nucleus|sequence-specific DNA binding|transcription regulatory region DNA binding|positive regulation of transcription, DNA-templated
Os03g0179700	12.7542	7.07717	18.4312	2.60432	1.38091	0.0215144	0.0867147	Up	0.557789	0.244086	0.355989	0.654653	0.593945	1.64308	At2g05910	Protein LURP-one-related 6
Os03g0180800	100.29	63.7594	136.821	2.1459	1.10158	2.27832e-07	4.29598e-06	Up	5.9797	3.23485	4.70444	10.6357	11.7311	9.89778	TIFY11A	Protein TIFY 11a		GO:0005634,GO:0009611,GO:0031347,GO:2000022	nucleus|response to wounding|regulation of defense response|regulation of jasmonic acid mediated signaling pathway	path:dosa04075	Plant hormone signal transduction
Os03g0180900	584.026	227.961	940.092	4.12392	2.04402	8.88943e-21	1.27111e-18	Up	10.654	7.00849	11.3831	36.3315	48.198	46.2859	TIFY11C	Protein TIFY 11c				path:dosa04075	Plant hormone signal transduction
Os03g0181750	31.7443	45.0828	18.4058	0.408266	-1.29242	0.00117251	0.00777962	Down	1.11922	0.641732	0.627615	0.286362	0.36659	0.4082	ABCB19	ABC transporter B family member 19		GO:0005524,GO:0005886,GO:0008361,GO:0009637,GO:0009639,GO:0009640,GO:0009733,GO:0009734,GO:0009926,GO:0009958,GO:0010218,GO:0010329,GO:0010540,GO:0010541,GO:0016021,GO:0042626,GO:0043481,GO:0048364,GO:0048443,GO:0048527,GO:0060918,GO:0090691	ATP binding|plasma membrane|regulation of cell size|response to blue light|response to red or far red light|photomorphogenesis|response to auxin|auxin-activated signaling pathway|auxin polar transport|positive gravitropism|response to far red light|auxin efflux transmembrane transporter activity|basipetal auxin transport|acropetal auxin transport|integral component of membrane|ATPase activity, co…	path:dosa02010	ABC transporters
Os03g0182000	25.7671	15.6683	35.866	2.28908	1.19477	0.00353993	0.019739	Up	0.347229	0.305521	0.289842	1.03257	0.544489	0.789718	FMO1	Probable flavin-containing monooxygenase 1		GO:0004497,GO:0004499,GO:0009626,GO:0009627,GO:0009870,GO:0010204,GO:0031543,GO:0042742,GO:0050660,GO:0050661,GO:0050832,GO:0051707,GO:0062034,GO:0062047,GO:0071456	monooxygenase activity|N,N-dimethylaniline monooxygenase activity|plant-type hypersensitive response|systemic acquired resistance|defense response signaling pathway, resistance gene-dependent|defense response signaling pathway, resistance gene-independent|peptidyl-proline dioxygenase activity|defense response to bacterium|flavin adenine dinucleotide binding|NADP binding|defense response to fungus…
Os03g0183500	52.2115	32.4956	71.9274	2.21345	1.1463	0.0048806	0.0257547	Up	1.90056	2.12243	1.89916	6.59378	5.26444	3.00147	FLZ14	FCS-Like Zinc finger 14		GO:0005634,GO:0005737,GO:0009744,GO:0009749,GO:0042594,GO:0046872,GO:1905582	nucleus|cytoplasm|response to sucrose|response to glucose|response to starvation|metal ion binding|response to mannose
Os03g0184550	46.1047	28.0419	64.1675	2.28827	1.19426	8.88771e-05	0.000846012	Up	1.03654	1.21117	0.94908	2.25579	3.44655	2.19287		Vestitone reductase		GO:0006952,GO:0009813,GO:0016491,GO:0050662	defense response|flavonoid biosynthetic process|oxidoreductase activity|coenzyme binding	path:dosa00900,path:dosa00909	Terpenoid backbone biosynthesis|Sesquiterpenoid and triterpenoid biosynthesis
Os03g0187800	7.24976	11.9046	2.59494	0.217979	-2.19774	0.00780214	0.0378776	Down	0.712289	0.460527	0.76182	0.171465	0	0.284643	PUP3	Purine permease 3		GO:0005345,GO:0006863,GO:0016020,GO:0016021	purine nucleobase transmembrane transporter activity|purine nucleobase transport|membrane|integral component of membrane
Os03g0188100	153.259	67.7946	238.723	3.52128	1.8161	5.79351e-20	7.67976e-18	Up	2.13432	1.73684	1.59837	6.86591	7.60505	5.69128	DTX27	Protein DETOXIFICATION 27		GO:0006855,GO:0015238,GO:0015297,GO:0016021	drug transmembrane transport|drug transmembrane transporter activity|antiporter activity|integral component of membrane
Os03g0188200	10.1262	5.74158	14.5108	2.52731	1.3376	0.0475107	0.160954	Up	0.365064	0.109041	0.409575	0.545154	1.08685	0.647351	Os03g0188200	E3 ubiquitin-protein ligase Os03g0188200		GO:0004842,GO:0016021,GO:0016567,GO:0046872	ubiquitin-protein transferase activity|integral component of membrane|protein ubiquitination|metal ion binding
Os03g0188400	24.567	33.6539	15.48	0.459977	-1.12037	0.00656141	0.0328666	Down	1.63093	1.19773	1.22215	0.700086	0.696749	0.482229	BHLH94	Transcription factor bHLH94	bHLH	GO:0003677,GO:0003700,GO:0005634,GO:0006355,GO:0046983	DNA binding|DNA-binding transcription factor activity|nucleus|regulation of transcription, DNA-templated|protein dimerization activity
Os03g0195100	40.7156	7.53403	73.8971	9.80845	3.29402	3.66708e-18	3.8264e-16	Up	0.22062	0.156859	0.149247	2.1763	2.21534	2.03491	ALD1	Aminotransferase ALD1 homolog		GO:0009536,GO:0009862,GO:0010150,GO:0030170,GO:0042742,GO:0062034,GO:0062045	plastid|systemic acquired resistance, salicylic acid mediated signaling pathway|leaf senescence|pyridoxal phosphate binding|defense response to bacterium|L-pipecolic acid biosynthetic process|L-lysine alpha-aminotransferase
Os03g0195475	16.9514	10.6632	23.2397	2.17944	1.12396	0.0247888	0.0969515	Up	0.0641172	0.0913047	0.173765	0.246882	0.358863	0.292865	ST3	Low affinity sulfate transporter 3		GO:0008271,GO:0016021	secondary active sulfate transmembrane transporter activity|integral component of membrane
Os03g0197200	244.833	162.138	327.528	2.02005	1.01439	0.000602113	0.00440684	Up	8.17873	8.78757	7.46784	13.7631	17.9996	21.919	PLT5	Polyol transporter 5		GO:0005351,GO:0005354,GO:0005355,GO:0005365,GO:0005886,GO:0005887,GO:0008645,GO:0010311,GO:0015145,GO:0015148,GO:0015168,GO:0015575,GO:0015576,GO:0015591	carbohydrate:proton symporter activity|galactose transmembrane transporter activity|glucose transmembrane transporter activity|myo-inositol transmembrane transporter activity|plasma membrane|integral component of plasma membrane|hexose transmembrane transport|lateral root formation|monosaccharide transmembrane transporter activity|D-xylose transmembrane transporter activity|glycerol transmembrane…
Os03g0197300	90.5251	30.4345	150.616	4.94884	2.30709	3.30711e-05	0.000359028	Up	0.204951	0.200513	0.558337	1.28831	1.47719	2.52831	At2g18540	Vicilin-like seed storage protein At2g18540		GO:0045735	nutrient reservoir activity
Os03g0199500	9.16635	13.4854	4.84726	0.359444	-1.47616	0.0331479	0.121795	Down	1.00092	0.372327	0.303794	0.262414	0.156959	0.314932
Os03g0200000	3.23746	0.342757	6.13217	17.8907	4.16114	0.0101141	0.0471452	Up	0	0	0.0615446	0.129018	0.4494	0.447759	HHP4	Heptahelical transmembrane protein 4		GO:0009725,GO:0009744,GO:0016021,GO:0038023	response to hormone|response to sucrose|integral component of membrane|signaling receptor activity
Os03g0200200	212.769	84.6025	340.936	4.02986	2.01073	2.86163e-36	1.57829e-33	Up	3.07171	3.63616	5.57025	17.1136	17.9549	17.5637
Os03g0209800	35.8767	52.3877	19.3658	0.369662	-1.43572	3.70829e-05	0.000396175	Down	0.303994	0.463886	0.480799	0.126903	0.202026	0.161809	REN1	Rho GTPase-activating protein REN1		GO:0005096,GO:0005938,GO:0007165,GO:0009846,GO:0009860,GO:0009865,GO:0016324,GO:0017048,GO:0035024,GO:0040008,GO:0043547,GO:0045177,GO:0048868,GO:0070382,GO:0090406,GO:0090630	GTPase activator activity|cell cortex|signal transduction|pollen germination|pollen tube growth|pollen tube adhesion|apical plasma membrane|Rho GTPase binding|negative regulation of Rho protein signal transduction|regulation of growth|positive regulation of GTPase activity|apical part of cell|pollen tube development|exocytic vesicle|pollen tube|activation of GTPase activity
Os03g0212400	84.7077	120.682	48.7337	0.40382	-1.30822	1.00093e-08	2.52986e-07	Down	3.6305	2.77713	3.72439	1.41226	1.44952	1.46935	SNAP33	SNAP25 homologous protein SNAP33		GO:0000911,GO:0005484,GO:0005886,GO:0009504,GO:0009507,GO:0009612,GO:0009737,GO:0015031,GO:0016021,GO:0016192,GO:0051707,GO:0061025	cytokinesis by cell plate formation|SNAP receptor activity|plasma membrane|cell plate|chloroplast|response to mechanical stimulus|response to abscisic acid|protein transport|integral component of membrane|vesicle-mediated transport|response to other organism|membrane fusion
Os03g0212600	49.252	86.8559	11.6481	0.134109	-2.89853	4.64802e-05	0.000481834	Down	2.06802	1.12408	1.19498	0.395407	0.084735	0.257702	TPX2	Protein TPX2		GO:0000278,GO:0005634,GO:0005654,GO:0005819,GO:0005874,GO:0008017,GO:0009524,GO:0009941,GO:0032147,GO:0051225,GO:0051301,GO:0060236,GO:0090307	mitotic cell cycle|nucleus|nucleoplasm|spindle|microtubule|microtubule binding|phragmoplast|chloroplast envelope|activation of protein kinase activity|spindle assembly|cell division|regulation of mitotic spindle organization|mitotic spindle assembly
Os03g0214100	75.7042	139.455	11.9531	0.0857127	-3.54435	0.00205085	0.0124936	Down	4.36578	1.64906	1.32696	0.211905	0.211963	0.235179	RPA1B	Replication protein A 70 kDa DNA-binding subunit B		GO:0000723,GO:0000724,GO:0000784,GO:0003684,GO:0003697,GO:0005662,GO:0006261,GO:0006268,GO:0006281,GO:0006289,GO:0007004,GO:0043047,GO:0043565,GO:0046872,GO:0051321	telomere maintenance|double-strand break repair via homologous recombination|nuclear chromosome, telomeric region|damaged DNA binding|single-stranded DNA binding|DNA replication factor A complex|DNA-dependent DNA replication|DNA unwinding involved in DNA replication|DNA repair|nucleotide-excision repair|telomere maintenance via telomerase|single-stranded telomeric DNA binding|sequence-specific DN…	path:dosa03030,path:dosa03420,path:dosa03430,path:dosa03440	DNA replication|Nucleotide excision repair|Mismatch repair|Homologous recombination
Os03g0216000	26.172	38.1297	14.2143	0.372788	-1.42357	0.0017701	0.0110559	Down	1.17498	0.800854	1.58379	0.652178	0.359093	0.423672	ZFP8	Zinc finger protein 8		GO:0003700,GO:0005634,GO:0006355,GO:0007275,GO:0009736,GO:0009738,GO:0009740,GO:0009788,GO:0010026,GO:0044212,GO:0046872	DNA-binding transcription factor activity|nucleus|regulation of transcription, DNA-templated|multicellular organism development|cytokinin-activated signaling pathway|abscisic acid-activated signaling pathway|gibberellic acid mediated signaling pathway|negative regulation of abscisic acid-activated signaling pathway|trichome differentiation|transcription regulatory region DNA binding|metal ion bin…
Os03g0216900	7.97468	12.7175	3.23187	0.254128	-1.97637	0.011407	0.0519565	Down	0.282197	0.4387	0.259214	0.066106	0.0988231	0.132695
Os03g0218500	536.666	254.514	818.818	3.21718	1.6858	3.26842e-16	2.72833e-14	Up	4.76157	4.48091	4.49815	13.3033	16.3916	18.5991	HSP70-8	Heat shock 70 kDa protein 8		GO:0005524,GO:0005737,GO:0006986,GO:0009408,GO:0009644,GO:0016887,GO:0031072,GO:0034605,GO:0034620,GO:0042026,GO:0042542,GO:0042623,GO:0044183,GO:0051082,GO:0051085,GO:0051787	ATP binding|cytoplasm|response to unfolded protein|response to heat|response to high light intensity|ATPase activity|heat shock protein binding|cellular response to heat|cellular response to unfolded protein|protein refolding|response to hydrogen peroxide|ATPase activity, coupled|protein binding involved in protein folding|unfolded protein binding|chaperone cofactor-dependent protein refolding|mi…
Os03g0221500	42.6892	69.9001	15.4782	0.221433	-2.17506	0.0197823	0.0809158	Down	3.05239	1.12067	0.981044	0.397471	0.503186	0.317002	At2g01630	Glucan endo-1,3-beta-glucosidase 3		GO:0005886,GO:0005975,GO:0006952,GO:0031225,GO:0042973,GO:0046658	plasma membrane|carbohydrate metabolic process|defense response|anchored component of membrane|glucan endo-1,3-beta-D-glucosidase activity|anchored component of plasma membrane	path:dosa00500	Starch and sucrose metabolism
Os03g0226200	31.621	50.9529	12.2891	0.241185	-2.05179	7.16071e-08	1.51766e-06	Down	3.49745	2.39497	2.39917	0.595902	0.596354	0.986918	HB2	Non-symbiotic hemoglobin 2		GO:0019825,GO:0020037,GO:0046872	oxygen binding|heme binding|metal ion binding
Os03g0226300	17.37	24.4067	10.3333	0.423379	-1.23998	0.0133368	0.0592949	Down	0.29451	0.552185	0.551289	0.207061	0.232767	0.233223	At2g41970	Probable protein kinase At2g41970
Os03g0227601	47.8163	17.4951	78.1375	4.46626	2.15907	0.000578566	0.00426176	Up	0.0965452	0.147795	0.173096	0.991942	0.497377	0.513185	CYP90B2	Cytochrome P450 90B2		GO:0004497,GO:0005506,GO:0005886,GO:0007275,GO:0010268,GO:0016021,GO:0016125,GO:0016132,GO:0016705,GO:0020037,GO:0048366,GO:0055114,GO:0080132	monooxygenase activity|iron ion binding|plasma membrane|multicellular organism development|brassinosteroid homeostasis|integral component of membrane|sterol metabolic process|brassinosteroid biosynthetic process|oxidoreductase activity, acting on paired donors, with incorporation or reduction of molecular oxygen|heme binding|leaf development|oxidation-reduction process|fatty acid alpha-hydroxylas…
Os03g0229500	232.073	313.743	150.403	0.479382	-1.06075	5.16214e-13	2.71153e-11	Down	9.19152	8.41391	10.2626	4.72244	4.93073	4.82902	DTX48	Protein DETOXIFICATION 48		GO:0000139,GO:0005381,GO:0005770,GO:0005794,GO:0006826,GO:0006855,GO:0006970,GO:0009408,GO:0009624,GO:0009646,GO:0009737,GO:0010015,GO:0015238,GO:0015297,GO:0015893,GO:0016021,GO:0017119,GO:0031902,GO:0043226,GO:0055072,GO:1905428	Golgi membrane|iron ion transmembrane transporter activity|late endosome|Golgi apparatus|iron ion transport|drug transmembrane transport|response to osmotic stress|response to heat|response to nematode|response to absence of light|response to abscisic acid|root morphogenesis|drug transmembrane transporter activity|antiporter activity|drug transport|integral component of membrane|Golgi transport c…
Os03g0230300	299.219	136.56	461.878	3.38223	1.75797	0.0357574	0.129261	Up	3.41039	3.11775	2.65601	6.28923	8.24186	19.6186	RCD1	Inactive poly [ADP-ribose] polymerase RCD1		GO:0000303,GO:0003950,GO:0005634,GO:0005737,GO:0006809,GO:0006970,GO:0009414,GO:0009651,GO:0009723,GO:0009793,GO:0009816,GO:0009867,GO:0009873,GO:0010102,GO:0010193,GO:0012501,GO:0016032,GO:0016363,GO:2000377	response to superoxide|NAD+ ADP-ribosyltransferase activity|nucleus|cytoplasm|nitric oxide biosynthetic process|response to osmotic stress|response to water deprivation|response to salt stress|response to ethylene|embryo development ending in seed dormancy|defense response to bacterium, incompatible interaction|jasmonic acid mediated signaling pathway|ethylene-activated signaling pathway|lateral …
Os03g0236200	95.547	39.7145	151.379	3.81169	1.93043	9.78283e-18	9.8421e-16	Up	0.867588	0.876747	0.737524	3.25182	3.66445	3.48754	GAD1	Glutamate decarboxylase 1		GO:0004351,GO:0005516,GO:0005829,GO:0006538,GO:0030170,GO:0046686	glutamate decarboxylase activity|calmodulin binding|cytosol|glutamate catabolic process|pyridoxal phosphate binding|response to cadmium ion	path:dosa00250,path:dosa00410,path:dosa00430,path:dosa00650	Alanine, aspartate and glutamate metabolism|beta-Alanine metabolism|Taurine and hypotaurine metabolism|Butanoate metabolism
Os03g0243350	23.8262	15.0658	32.5865	2.16294	1.11299	0.00833117	0.0400555	Up	0.16941	0.540274	0.417342	1.16555	1.07776	0.716518	MST6	Sugar transport protein MST6		GO:0005351,GO:0005355,GO:0005887,GO:0008645	carbohydrate:proton symporter activity|glucose transmembrane transporter activity|integral component of plasma membrane|hexose transmembrane transport
Os03g0244200	949.489	527.021	1371.96	2.60323	1.3803	4.01246e-32	1.56872e-29	Up	11.2216	9.30505	10.7497	29.4372	25.7971	31.4429	TLP1	Thaumatin-like protein 1		GO:0006952,GO:0009617,GO:0009723	defense response|response to bacterium|response to ethylene
Os03g0244333	9.64348	5.0882	14.1988	2.79053	1.48054	0.0327418	0.120633	Up	0.415652	0.217898	0.514103	0.753162	0.856599	0.958365		Thaumatin-like protein 1		GO:0005576,GO:0006952	extracellular region|defense response
Os03g0244600	8.18483	16.0447	0.32492	0.0202509	-5.62587	0.00527052	0.0273874	Down	0.701432	0.229263	0.190116	0	0	0.0283877	LAX2	Auxin transporter-like protein 2		GO:0003333,GO:0005886,GO:0009624,GO:0009734,GO:0010588,GO:0015171,GO:0015293,GO:0016021,GO:0048829	amino acid transmembrane transport|plasma membrane|response to nematode|auxin-activated signaling pathway|cotyledon vascular tissue pattern formation|amino acid transmembrane transporter activity|symporter activity|integral component of membrane|root cap development	path:dosa04075	Plant hormone signal transduction
Os03g0245300	66.6891	104.97	28.4078	0.270626	-1.88563	0.00334937	0.0188431	Down	9.03995	3.61384	5.74098	0.125726	2.32219	2.97423	PRP4	Proline-rich protein 4		GO:0005576,GO:0005618	extracellular region|cell wall
Os03g0246100	32.7293	56.737	8.72161	0.15372	-2.70162	3.82948e-05	0.00040687	Down	3.06487	1.16417	2.4764	0.46856	0.297351	0.338687	At5g42100	Glucan endo-1,3-beta-glucosidase 10		GO:0005618,GO:0005783,GO:0005886,GO:0005975,GO:0006952,GO:0007154,GO:0009505,GO:0009506,GO:0031225,GO:0042973,GO:0046658,GO:0071555	cell wall|endoplasmic reticulum|plasma membrane|carbohydrate metabolic process|defense response|cell communication|plant-type cell wall|plasmodesma|anchored component of membrane|glucan endo-1,3-beta-D-glucosidase activity|anchored component of plasma membrane|cell wall organization
Os03g0250400	41.8689	21.4205	62.3173	2.90924	1.54064	1.76969e-06	2.67149e-05	Up	1.44572	2.75707	1.94165	7.10835	6.03141	6.15947
Os03g0251700	52.8247	71.7754	33.874	0.471944	-1.08331	0.000135258	0.00121547	Down	1.41544	1.24985	1.55113	0.513842	0.831358	0.739963	At2g45590	Receptor-like serine/threonine-protein kinase At2g45590		GO:0004674,GO:0005524,GO:0005886,GO:0016021	protein serine/threonine kinase activity|ATP binding|plasma membrane|integral component of membrane
Os03g0253200	36.0692	57.6104	14.5281	0.252178	-1.98748	2.51475e-08	5.79199e-07	Down	2.25819	1.78306	2.34896	0.315304	0.666577	0.778904	WAG1	Serine/threonine-protein kinase WAG1		GO:0004674,GO:0005524,GO:0005634,GO:0005737,GO:0005829,GO:0005886,GO:0006468,GO:0009734,GO:0009926,GO:0016301,GO:0040008,GO:0048825	protein serine/threonine kinase activity|ATP binding|nucleus|cytoplasm|cytosol|plasma membrane|protein phosphorylation|auxin-activated signaling pathway|auxin polar transport|kinase activity|regulation of growth|cotyledon development
Os03g0258900	111.521	175.007	48.0362	0.274482	-1.86522	1.55071e-10	5.3276e-09	Down	5.02542	3.47383	5.16107	0.840692	1.73525	0.983902	GLOX	Aldehyde oxidase GLOX		GO:0004031,GO:0005615,GO:0005618,GO:0050832,GO:0102797,GO:0102798	aldehyde oxidase activity|extracellular space|cell wall|defense response to fungus|geranial:oxygen oxidoreductase activity|heptaldehyde:oxygen oxidoreductase activity
Os03g0265600	2235.67	1478.09	2993.25	2.02508	1.01798	1.15295e-37	6.84805e-35	Up	28.1117	28.2244	26.4401	56.7978	60.7787	64.0299	SR45A	Serine/arginine-rich splicing factor SR45a		GO:0003723,GO:0005681,GO:0006397,GO:0008380,GO:0009644,GO:0016607,GO:0043484,GO:1990904	RNA binding|spliceosomal complex|mRNA processing|RNA splicing|response to high light intensity|nuclear speck|regulation of RNA splicing|ribonucleoprotein complex
Os03g0266300	498.224	202.135	794.313	3.92962	1.97439	1.40039e-08	3.42536e-07	Up	10.497	9.79472	10.6041	32.6219	46.4454	54.549	HSP17.9A	17.9 kDa class I heat shock protein		GO:0000302,GO:0005634,GO:0006457,GO:0009408,GO:0009651,GO:0016032,GO:0042542,GO:0043621,GO:0051082,GO:0051259	response to reactive oxygen species|nucleus|protein folding|response to heat|response to salt stress|viral process|response to hydrogen peroxide|protein self-association|unfolded protein binding|protein complex oligomerization	path:dosa04141	Protein processing in endoplasmic reticulum
Os03g0266900	174.178	115.038	233.318	2.02818	1.02019	4.10557e-07	7.31707e-06	Up	8.28617	5.92873	7.37147	13.1106	18.1454	16.9876	HSP17.4	17.4 kDa class I heat shock protein		GO:0000302,GO:0005737,GO:0006457,GO:0009408,GO:0009651,GO:0042542,GO:0043621,GO:0045471,GO:0046685,GO:0046686,GO:0046688,GO:0051082,GO:0051259	response to reactive oxygen species|cytoplasm|protein folding|response to heat|response to salt stress|response to hydrogen peroxide|protein self-association|response to ethanol|response to arsenic-containing substance|response to cadmium ion|response to copper ion|unfolded protein binding|protein complex oligomerization	path:dosa04141	Protein processing in endoplasmic reticulum
Os03g0267000	156.111	69.1833	243.039	3.51297	1.81269	5.97286e-22	9.97177e-20	Up	4.45832	3.02466	3.12101	11.7968	15.3511	15.2665	HSP18.1	18.1 kDa class I heat shock protein		GO:0000302,GO:0005737,GO:0006457,GO:0009408,GO:0009651,GO:0042542,GO:0043621,GO:0045471,GO:0046685,GO:0046686,GO:0046688,GO:0051082,GO:0051259	response to reactive oxygen species|cytoplasm|protein folding|response to heat|response to salt stress|response to hydrogen peroxide|protein self-association|response to ethanol|response to arsenic-containing substance|response to cadmium ion|response to copper ion|unfolded protein binding|protein complex oligomerization	path:dosa04141	Protein processing in endoplasmic reticulum
Os03g0268600	425.645	193.636	657.654	3.39635	1.76398	1.92234e-31	7.06828e-29	Up	5.40311	5.74607	5.91982	18.8271	21.9022	23.0743	PP2C30	Probable protein phosphatase 2C 30		GO:0004722,GO:0005634,GO:0009738,GO:0009845,GO:0046872,GO:0090351	protein serine/threonine phosphatase activity|nucleus|abscisic acid-activated signaling pathway|seed germination|metal ion binding|seedling development	path:dosa04016,path:dosa04075	MAPK signaling pathway - plant|Plant hormone signal transduction
Os03g0274400	17.4662	28.4859	6.44641	0.226301	-2.14368	3.41205e-05	0.000368865	Down	2.3339	1.39311	1.41721	0.391438	0.586874	0.331883
Os03g0277300	297.089	119.004	475.175	3.99295	1.99746	0.000109768	0.00101749	Up	1.42421	1.62236	1.58771	5.30863	5.52115	9.71035	HSP70	Heat shock cognate 70 kDa protein		GO:0005524	ATP binding	path:dosa03040,path:dosa04141,path:dosa04144	Spliceosome|Protein processing in endoplasmic reticulum|Endocytosis
Os03g0277700	5.87947	2.4137	9.34524	3.87174	1.95298	0.0339353	0.123994	Up	0.0392941	0.0827981	0.156694	0.286779	0.5731	0.284365	CRRSP55	Cysteine-rich repeat secretory protein 55		GO:0005576,GO:0080167	extracellular region|response to karrikin
Os03g0279200	919.688	1726.22	113.152	0.065549	-3.93128	0.00028871	0.00234358	Down	203.289	76.9062	75.6372	8.30177	5.99634	10.3514	OsI_002060	Probable histone H2A.5		GO:0000786,GO:0003677,GO:0005634,GO:0046982	nucleosome|DNA binding|nucleus|protein heterodimerization activity
Os03g0286500	479.809	738.609	221.009	0.299223	-1.74071	3.00007e-09	8.42364e-08	Down	29.8794	18.9791	22.201	9.02493	8.05789	5.96284	ARP1	Probable RNA-binding protein ARP1		GO:0003729,GO:0005634,GO:0009414,GO:0009651,GO:0009737,GO:0010029	mRNA binding|nucleus|response to water deprivation|response to salt stress|response to abscisic acid|regulation of seed germination
Os03g0286900	139.653	34.4723	244.834	7.10232	2.82829	4.18835e-06	5.75732e-05	Up	3.65625	2.95403	3.72667	17.1217	27.7223	37.7022	LT101.2	Low temperature-induced protein lt101.2		GO:0016021	integral component of membrane
Os03g0287400	4.52699	1.32118	7.73279	5.85293	2.54916	0.0445821	0.153468	Up	0.202183	0	0.0676202	0.140023	0.902966	0.55733	LBD1	LOB domain-containing protein 1	LBD	GO:0005739	mitochondrion
Os03g0288000	85.9259	28.1587	143.693	5.10297	2.35134	7.85507e-22	1.29739e-19	Up	3.80274	2.36267	2.3824	13.0591	14.9928	17.024	MT1B	Metallothionein-like protein 1B		GO:0005507,GO:0008270,GO:0016151,GO:0046870	copper ion binding|zinc ion binding|nickel cation binding|cadmium ion binding
Os03g0288900	46.5499	79.2155	13.8842	0.175271	-2.51234	0.000618435	0.00451013	Down	2.9068	1.18877	1.45807	0.40427	0.252725	0.305056
Os03g0289800	521.65	246.79	796.511	3.22749	1.69041	3.78534e-15	2.66927e-13	Up	7.88918	8.68255	11.1605	33.9644	37.044	26.8782	At3g11180	Probable 2-oxoglutarate-dependent dioxygenase At3g111800		GO:0009813,GO:0046872,GO:0051213,GO:0120091,GO:2000022	flavonoid biosynthetic process|metal ion binding|dioxygenase activity|jasmonic acid hydrolase|regulation of jasmonic acid mediated signaling pathway
Os03g0289850	10.4802	5.49631	15.4642	2.81355	1.49239	0.0238934	0.0941649	Up	0.168331	0.234407	0.495632	0.579129	0.920443	0.39871	At3g11180	Probable 2-oxoglutarate-dependent dioxygenase At3g111800		GO:0009813,GO:0046872,GO:0051213,GO:0120091,GO:2000022	flavonoid biosynthetic process|metal ion binding|dioxygenase activity|jasmonic acid hydrolase|regulation of jasmonic acid mediated signaling pathway
Os03g0292700	340.87	460.812	220.928	0.479431	-1.0606	8.67534e-10	2.66084e-08	Down	20.357	23.2031	25.3268	13.2437	10.4021	12.435	MAPKKK18	Mitogen-activated protein kinase kinase kinase 18		GO:0004672,GO:0004674,GO:0004709,GO:0005524,GO:0005634,GO:0005737,GO:0006970,GO:0009737,GO:0009738,GO:0009789,GO:0023014,GO:0031098,GO:0032147,GO:0046777,GO:1900057,GO:1902457,GO:2000038	protein kinase activity|protein serine/threonine kinase activity|MAP kinase kinase kinase activity|ATP binding|nucleus|cytoplasm|response to osmotic stress|response to abscisic acid|abscisic acid-activated signaling pathway|positive regulation of abscisic acid-activated signaling pathway|signal transduction by protein phosphorylation|stress-activated protein kinase signaling cascade|activation of…
Os03g0296500	8.85036	14.1517	3.54905	0.250787	-1.99547	0.00718907	0.0354246	Down	0.279991	0.506228	0.517565	0.131524	0.131878	0.099949	At5g58480	Glucan endo-1,3-beta-glucosidase 9		GO:0005576,GO:0005618,GO:0005886,GO:0005975,GO:0006952,GO:0031225,GO:0042973,GO:0046658,GO:0071555	extracellular region|cell wall|plasma membrane|carbohydrate metabolic process|defense response|anchored component of membrane|glucan endo-1,3-beta-D-glucosidase activity|anchored component of plasma membrane|cell wall organization
Os03g0297600	841.349	1283.07	399.632	0.311467	-1.68285	1.79766e-65	6.16918e-62	Down	69.2685	75.2338	71.2058	22.5934	25.6313	25.3543	PYL4	Abscisic acid receptor PYL4		GO:0004864,GO:0005634,GO:0005737,GO:0005886,GO:0009738,GO:0010427,GO:0038023,GO:0042803,GO:0080163	protein phosphatase inhibitor activity|nucleus|cytoplasm|plasma membrane|abscisic acid-activated signaling pathway|abscisic acid binding|signaling receptor activity|protein homodimerization activity|regulation of protein serine/threonine phosphatase activity	path:dosa04016,path:dosa04075	MAPK signaling pathway - plant|Plant hormone signal transduction
Os03g0297800	44.2189	85.5485	2.88924	0.0337731	-4.88798	5.59092e-05	0.000563581	Down	3.19441	1.5111	1.03467	0.0317229	0.190384	0.0316919	IMK3	Probable leucine-rich repeat receptor-like protein kinase IMK3		GO:0004674,GO:0005524,GO:0005886,GO:0016021	protein serine/threonine kinase activity|ATP binding|plasma membrane|integral component of membrane
Os03g0300600	325.142	181.076	469.207	2.59122	1.37363	1.25782e-18	1.40757e-16	Up	7.45041	8.68766	6.86709	20.9619	21.6765	25.6049	SPAC4H3.01	Uncharacterized J domain-containing protein C4H3.01		GO:0005829,GO:0016558,GO:0030544,GO:0032153,GO:0045040,GO:0051286	cytosol|protein import into peroxisome matrix|Hsp70 protein binding|cell division site|protein import into mitochondrial outer membrane|cell tip
Os03g0301600	36.7552	50.9042	22.6062	0.444093	-1.17107	0.00109645	0.00734437	Down	4.25241	2.4225	2.29558	1.92764	1.70351	1.2413
Os03g0302900	99.5325	182.271	16.7941	0.0921381	-3.44006	1.33715e-06	2.08582e-05	Down	2.40646	1.24784	1.19987	0.16434	0.155375	0.176988
Os03g0305600	145.165	27.5086	262.822	9.55416	3.25613	0.000345392	0.00274095	Up	1.49728	1.23107	1.74914	8.48998	14.3049	25.0214	OEP162	Outer envelope pore protein 16-2, chloroplastic		GO:0009527,GO:0015171,GO:0015288,GO:0031359,GO:0034220,GO:0042803,GO:0046930	plastid outer membrane|amino acid transmembrane transporter activity|porin activity|integral component of chloroplast outer membrane|ion transmembrane transport|protein homodimerization activity|pore complex
Os03g0310000	163.344	263.482	63.2061	0.239888	-2.05957	4.91404e-06	6.63933e-05	Down	11.6116	5.70214	9.45727	2.02663	2.69279	1.72671	At4g16230	GDSL esterase/lipase At4g16230		GO:0005576,GO:0016042,GO:0016788	extracellular region|lipid catabolic process|hydrolase activity, acting on ester bonds
Os03g0311600	160.363	214.143	106.584	0.497722	-1.00659	1.9658e-08	4.64188e-07	Down	21.0264	15.2555	18.1763	8.71987	9.32799	11.5579	BHLH148	Transcription factor bHLH148		GO:0003700,GO:0005634,GO:0006355,GO:0006979,GO:0009651,GO:0042542,GO:0043565,GO:0046983	DNA-binding transcription factor activity|nucleus|regulation of transcription, DNA-templated|response to oxidative stress|response to salt stress|response to hydrogen peroxide|sequence-specific DNA binding|protein dimerization activity
Os03g0314500	621.474	926.492	316.456	0.341564	-1.54977	5.67606e-27	1.4732e-24	Down	12.9973	15.9374	14.5137	6.02604	5.03215	5.24461
Os03g0314750	16.2713	26.1221	6.42058	0.245791	-2.02449	0.000186472	0.00160876	Down	2.9823	1.76921	2.29422	0.409245	1.53871	0.103148
Os03g0319200	10.8539	16.861	4.84688	0.287461	-1.79856	0.00844588	0.0405159	Down	0.724282	0.311784	0.459724	0.0440577	0.175153	0.303822
Os03g0320800	655.618	952.493	358.742	0.376635	-1.40876	1.05718e-12	5.29209e-11	Down	12.479	8.96042	11.0529	4.42571	5.05001	3.56406	At4g20940	Probable LRR receptor-like serine/threonine-protein kinase At4g20940		GO:0004674,GO:0005524,GO:0005886,GO:0016021	protein serine/threonine kinase activity|ATP binding|plasma membrane|integral component of membrane
Os03g0322000	5.36287	8.78875	1.93698	0.220394	-2.18185	0.0251145	0.0978822	Down	0.297389	0	0	0	0	0.303537
Os03g0322900	84.2456	27.2811	141.21	5.17612	2.37187	0.00171651	0.0107691	Up	0.877114	0.664416	0.939126	2.44982	4.16727	6.92701	LEA17	Late embryogenesis abundant protein 17		GO:0005634,GO:0050826,GO:1901002,GO:1902584	nucleus|response to freezing|positive regulation of response to salt stress|positive regulation of response to water deprivation
Os03g0329200	49.4644	75.4276	23.5012	0.311573	-1.68236	3.59903e-06	5.02985e-05	Down	1.44702	1.0222	0.970294	0.33573	0.652396	0.228883	Os03g0329200	Zinc finger CCCH domain-containing protein 23		GO:0003677,GO:0003723,GO:0046872	DNA binding|RNA binding|metal ion binding
Os03g0332533	20.7716	30.583	10.9602	0.358377	-1.48045	0.00132409	0.00864608	Down	1.06102	1.76952	0.957239	0.320729	0.800563	0.2682	APS1	Acid phosphatase 1		GO:0003993	acid phosphatase activity	path:dosa03010	Ribosome
Os03g0334300	3.06979	0	6.13958	Inf	Inf	0.00259304	0.0151856	Up	0	0	0	0.351085	0.0871261	0.261135
Os03g0340500	910.318	515.138	1305.5	2.53427	1.34157	3.22507e-07	5.89057e-06	Up	5.42326	6.59014	6.98029	14.3305	17.1973	21.5519	SUS4	Sucrose synthase 4		GO:0005985,GO:0016157	sucrose metabolic process|sucrose synthase activity	path:dosa00500	Starch and sucrose metabolism
Os03g0348900	81.3451	53.8474	108.843	2.02132	1.0153	0.000138197	0.0012371	Up	1.27338	1.73946	1.40495	2.55675	3.04198	4.12612	SRFP1	E3 ubiquitin-protein ligase SRFP1		GO:0005634,GO:0005737,GO:0008270,GO:0016567,GO:0016740	nucleus|cytoplasm|zinc ion binding|protein ubiquitination|transferase activity	path:dosa04120	Ubiquitin mediated proteolysis
Os03g0356498	24.6995	11.6084	37.7907	3.25547	1.70287	6.65264e-05	0.000654583	Up	0.269324	0.173127	0.498281	0.681767	1.18728	1.43379
Os03g0359600	9.786	14.1051	5.46685	0.387579	-1.36744	0.0459896	0.15725	Down	0.295702	0.513085	0.620048	0.305993	0.457376	0.0501218	GATL4	Probable galacturonosyltransferase-like 4		GO:0000139,GO:0005794,GO:0016021,GO:0045489,GO:0047262,GO:0071555,GO:0090406	Golgi membrane|Golgi apparatus|integral component of membrane|pectin biosynthetic process|polygalacturonate 4-alpha-galacturonosyltransferase activity|cell wall organization|pollen tube
Os03g0375601	10.9936	6.163	15.8241	2.5676	1.36042	0.0331072	0.121659	Up	0.41186	0.43707	0.208178	0.798048	1.01143	1.01395	At3g13620	Probable polyamine transporter At3g13620		GO:0005886,GO:0015203,GO:0015293,GO:0015846,GO:0016021	plasma membrane|polyamine transmembrane transporter activity|symporter activity|polyamine transport|integral component of membrane
Os03g0381500	53.2452	28.9439	77.5465	2.6792	1.4218	2.16357e-05	0.000247958	Up	1.86236	1.41242	1.95927	3.71534	3.9711	6.50608
Os03g0386800	140.657	199.688	81.6267	0.40877	-1.29064	1.34718e-12	6.60463e-11	Down	4.00845	3.50296	3.02332	1.79298	1.75597	1.33776	CXP	Serine carboxypeptidase II-3		GO:0004185	serine-type carboxypeptidase activity
Os03g0388100	311.173	416.978	205.368	0.492515	-1.02176	6.1968e-15	4.27219e-13	Down	20.3049	21.1134	19.1344	10.6803	10.2187	10.9225	PAA1	Copper-transporting ATPase PAA1, chloroplastic		GO:0005375,GO:0005524,GO:0009507,GO:0009536,GO:0009570,GO:0009767,GO:0009941,GO:0016021,GO:0016531,GO:0031969,GO:0035434,GO:0043682,GO:0055070	copper ion transmembrane transporter activity|ATP binding|chloroplast|plastid|chloroplast stroma|photosynthetic electron transport chain|chloroplast envelope|integral component of membrane|copper chaperone activity|chloroplast membrane|copper ion transmembrane transport|copper-transporting ATPase activity|copper ion homeostasis
Os03g0401300	24761.5	35602.3	13920.8	0.39101	-1.35472	8.5118e-15	5.74008e-13	Down	476.001	354.496	404.482	193.3	179.261	161.232	SUS1	Sucrose synthase 1		GO:0005985,GO:0010037,GO:0016157	sucrose metabolic process|response to carbon dioxide|sucrose synthase activity	path:dosa00500	Starch and sucrose metabolism
Os03g0406900	12.1678	6.88174	17.4539	2.53626	1.3427	0.0257091	0.0996174	Up	0.0630459	0.115015	0.132947	0.359732	0.203049	0.365735	At1g23070	Protein LAZ1 homolog 2		GO:0016021	integral component of membrane
Os03g0416300	18.931	35.938	1.92407	0.0535386	-4.22328	3.63179e-12	1.65445e-10	Down	0.93399	0.456292	0.566065	0	0.0852757	0	BC1L2	COBRA-like protein 2		GO:0009664,GO:0009832,GO:0010215,GO:0016021,GO:0046658,GO:0052324	plant-type cell wall organization|plant-type cell wall biogenesis|cellulose microfibril organization|integral component of membrane|anchored component of plasma membrane|plant-type cell wall cellulose biosynthetic process
Os03g0418000	59.5595	35.1966	83.9224	2.38439	1.25362	0.003089	0.0176069	Up	1.4001	1.45582	2.63981	4.01935	6.30666	6.96249	Cht12	Chitinase 12		GO:0000272,GO:0004568,GO:0006032,GO:0006040,GO:0008061,GO:0008843,GO:0016231,GO:0016998,GO:0050832	polysaccharide catabolic process|chitinase activity|chitin catabolic process|amino sugar metabolic process|chitin binding|endochitinase activity|beta-N-acetylglucosaminidase activity|cell wall macromolecule catabolic process|defense response to fungus	path:dosa00520,path:dosa04016	Amino sugar and nucleotide sugar metabolism|MAPK signaling pathway - plant
Os03g0423300	96.1145	52.4318	139.797	2.66627	1.41482	0.0153752	0.0661575	Up	2.65202	1.08047	2.35199	4.88598	8.53256	4.19717	Os03g0423300	Acyl-[acyl-carrier-protein] desaturase 4, chloroplastic		GO:0006631,GO:0006633,GO:0009570,GO:0045300,GO:0046872	fatty acid metabolic process|fatty acid biosynthetic process|chloroplast stroma|acyl-[acyl-carrier-protein] desaturase activity|metal ion binding	path:dosa00061,path:dosa01040	Fatty acid biosynthesis|Biosynthesis of unsaturated fatty acids
Os03g0431200	1734.87	2484.75	985.001	0.396419	-1.3349	1.86841e-40	1.44269e-37	Down	52.4646	59.3901	53.721	24.5166	23.41	24.8764	NAGS1	Probable amino-acid acetyltransferase NAGS1, chloroplastic		GO:0004042,GO:0006526,GO:0009507,GO:0103045	acetyl-CoA:L-glutamate N-acetyltransferase activity|arginine biosynthetic process|chloroplast|methione N-acyltransferase activity	path:dosa00220	Arginine biosynthesis
Os03g0433200	52.8045	73.6553	31.9536	0.433827	-1.20481	8.97532e-05	0.000852959	Down	1.48303	1.61547	2.09178	1.09741	0.770519	0.593127	SHR2	Protein SHORT-ROOT 2	GRAS	GO:0003700,GO:0005634,GO:0008356,GO:0009956,GO:0043565,GO:0045930,GO:0048366,GO:0055072	DNA-binding transcription factor activity|nucleus|asymmetric cell division|radial pattern formation|sequence-specific DNA binding|negative regulation of mitotic cell cycle|leaf development|iron ion homeostasis
Os03g0439000	43.9316	19.3877	68.4756	3.53192	1.82045	4.31384e-06	5.91377e-05	Up	1.68462	0.790785	0.661542	2.09056	3.45573	5.58198
Os03g0439650	27.2539	15.8023	38.7054	2.44935	1.2924	0.00107606	0.0072282	Up	0.437875	0.281044	0.897392	1.84129	1.47647	1.11409	SRG1	Protein SRG1		GO:0010150,GO:0016682,GO:0046872,GO:0051213	leaf senescence|oxidoreductase activity, acting on diphenols and related substances as donors, oxygen as acceptor|metal ion binding|dioxygenase activity
Os03g0557900	37.8489	17.8726	57.8252	3.23541	1.69395	1.15137e-06	1.81899e-05	Up	1.09529	0.812932	0.850165	3.79439	3.35862	4.84958
Os03g0560200	5.86612	2.07205	9.66019	4.66214	2.22099	0.0491288	0.165185	Up	0	0	0.394495	0.209442	1.0478	0.614988
Os03g0561400	22.747	3.04827	42.4458	13.9246	3.79956	0.0355468	0.128665	Up	0.0315868	0.0522319	0.016784	0.376351	0.258124	1.37627
Os03g0563200	3.53355	0	7.06709	Inf	Inf	0.0330786	0.121575	Up	0	0	0	0.428594	2.00172	0.140566
Os03g0574600	118.644	175.928	61.3588	0.348771	-1.51965	1.7006e-05	0.000201321	Down	14.4305	8.28873	11.1092	4.7489	3.70914	4.05124
Os03g0577100	19.6443	35.4047	3.88394	0.109701	-3.18835	5.41728e-05	0.000548944	Down	0.897392	0.364909	0.570032	0.1574	0	0.0454331	NUF2	Kinetochore protein NUF2 homolog		GO:0000778,GO:0005774,GO:0005886,GO:0007052,GO:0031262,GO:0045132,GO:0051301,GO:0051315,GO:0051383	condensed nuclear chromosome kinetochore|vacuolar membrane|plasma membrane|mitotic spindle organization|Ndc80 complex|meiotic chromosome segregation|cell division|attachment of mitotic spindle microtubules to kinetochore|kinetochore organization
Os03g0578500	20.4821	35.4667	5.49748	0.155004	-2.68962	3.42176e-05	0.000369784	Down	1.85318	0.823967	1.10031	0.317371	0.135886	0.276781	VIII-1	Myosin-1		GO:0003774,GO:0005516,GO:0005524,GO:0005768,GO:0005783,GO:0006897,GO:0009506,GO:0009524,GO:0016459,GO:0051015	motor activity|calmodulin binding|ATP binding|endosome|endoplasmic reticulum|endocytosis|plasmodesma|phragmoplast|myosin complex|actin filament binding
Os03g0579200	11.4781	6.50465	16.4515	2.52918	1.33867	0.0315498	0.117135	Up	0.0466973	0.0717426	0.019858	0.150201	0.120663	0.13288	RPPL1	Putative disease resistance RPP13-like protein 1
Os03g0584400	15.5801	8.54789	22.6124	2.64538	1.40347	0.00837494	0.0402284	Up	0.187644	0.159298	0.525111	0.590455	0.786024	0.98	At5g17760	AAA-ATPase At5g17760		GO:0005524,GO:0005886,GO:0016021,GO:0016887	ATP binding|plasma membrane|integral component of membrane|ATPase activity
Os03g0587200	198.917	362.667	35.1674	0.0969689	-3.36633	2.35471e-05	0.000265915	Down	5.04034	2.53985	2.24095	0.273422	0.385861	0.34949	KIN12C	Kinesin-like protein KIN-12C		GO:0003777,GO:0005524,GO:0005871,GO:0005874,GO:0007018,GO:0008017,GO:0008574,GO:0016887	microtubule motor activity|ATP binding|kinesin complex|microtubule|microtubule-based movement|microtubule binding|ATP-dependent microtubule motor activity, plus-end-directed|ATPase activity
Os03g0591300	22.1715	35.3083	9.0347	0.25588	-1.96646	0.00969507	0.0455425	Down	1.19005	0.336324	0.797559	0.166304	0.261742	0.213037	BHLH144	Transcription factor bHLH144		GO:0003677,GO:0003700,GO:0005634,GO:0006355,GO:0046983	DNA binding|DNA-binding transcription factor activity|nucleus|regulation of transcription, DNA-templated|protein dimerization activity
Os03g0594100	12.843	6.94158	18.7444	2.7003	1.43312	0.0138713	0.0611318	Up	0.13367	0.288264	0.0459994	0.474738	0.284449	0.503257	CYP71Z6	Ent-isokaurene C2/C3-hydroxylase
Os03g0598150	22.7196	14.1195	31.3196	2.21817	1.14937	0.00755976	0.036898	Up	0.246864	0.464958	0.316984	0.652747	0.556964	0.526576	ACR4	ACT domain-containing protein ACR4		GO:0009506	plasmodesma
Os03g0602500	22.8351	31.7746	13.8956	0.437319	-1.19324	0.00560922	0.0288024	Down	0.852244	0.837793	0.602078	0.487019	0.214602	0.434005	MitHPPK/DHPS	Folate synthesis bifunctional protein, mitochondrial		GO:0000287,GO:0003848,GO:0004156,GO:0005524,GO:0005739,GO:0016301,GO:0046654,GO:0046656	magnesium ion binding|2-amino-4-hydroxy-6-hydroxymethyldihydropteridine diphosphokinase activity|dihydropteroate synthase activity|ATP binding|mitochondrion|kinase activity|tetrahydrofolate biosynthetic process|folic acid biosynthetic process
Os03g0607100	15.3632	23.9322	6.79421	0.283895	-1.81657	0.00082798	0.00578182	Down	2.41773	2.13311	1.62211	0.419967	0.139308	0.699774
Os03g0607400	23.9012	36.1569	11.6455	0.322083	-1.6345	0.000155141	0.00136866	Down	0.416661	0.791491	0.474486	0.0850216	0.127652	0.342562	NRAMP6	Metal transporter Nramp6		GO:0005384,GO:0015086,GO:0016021,GO:0055072	manganese ion transmembrane transporter activity|cadmium ion transmembrane transporter activity|integral component of membrane|iron ion homeostasis
Os03g0607600	40.4717	66.4305	14.513	0.218469	-2.1945	0.0247322	0.0968037	Down	2.40079	0.629574	0.74873	0.32313	0.350114	0.213329	CYCA3-1	Cyclin-A3-1		GO:0000079,GO:0000278,GO:0000307,GO:0005634,GO:0005737,GO:0006468,GO:0007088,GO:0008284,GO:0016538,GO:0019901,GO:0045787,GO:0051301	regulation of cyclin-dependent protein serine/threonine kinase activity|mitotic cell cycle|cyclin-dependent protein kinase holoenzyme complex|nucleus|cytoplasm|protein phosphorylation|regulation of mitotic nuclear division|positive regulation of cell proliferation|cyclin-dependent protein serine/threonine kinase regulator activity|protein kinase binding|positive regulation of cell cycle|cell divi…
Os03g0609000	22.1322	33.2923	10.9721	0.329568	-1.60135	0.000303151	0.00244086	Down	0.570116	0.301533	0.236159	0.073284	0.092083	0.0745886
Os03g0623100	1.9296	0	3.8592	Inf	Inf	0.0376322	0.134573	Up	0	0	0	0.0692186	0.550776	0.209772
Os03g0624300	122.39	79.418	165.363	2.08218	1.0581	3.79983e-08	8.48601e-07	Up	8.09512	9.06155	6.91269	15.8185	17.3994	20.2562
Os03g0626500	329.5	183.548	475.453	2.59035	1.37315	4.96196e-26	1.19731e-23	Up	4.83623	5.03916	4.60085	12.4574	12.425	12.4333	IP5P11	Type IV inositol polyphosphate 5-phosphatase 11		GO:0004439,GO:0005886,GO:0009651,GO:0009733,GO:0009737,GO:0009753,GO:0034485,GO:0043813,GO:0046855,GO:0046856	phosphatidylinositol-4,5-bisphosphate 5-phosphatase activity|plasma membrane|response to salt stress|response to auxin|response to abscisic acid|response to jasmonic acid|phosphatidylinositol-3,4,5-trisphosphate 5-phosphatase activity|phosphatidylinositol-3,5-bisphosphate 5-phosphatase activity|inositol phosphate dephosphorylation|phosphatidylinositol dephosphorylation
Os03g0634400	625.765	853.267	398.263	0.46675	-1.09928	1.93498e-18	2.09698e-16	Down	42.8451	47.379	38.2691	22.6002	22.4996	19.3934	CIPK7	CBL-interacting protein kinase 7		GO:0004674,GO:0005524,GO:0005634,GO:0005737,GO:0006468,GO:0035556	protein serine/threonine kinase activity|ATP binding|nucleus|cytoplasm|protein phosphorylation|intracellular signal transduction
Os03g0636700	8.9372	16.5825	1.29194	0.0779101	-3.68205	1.31461e-05	0.000159855	Down	0.649487	0.34008	0.412686	0.095916	0	0.0473883	IQD1	Protein IQ-DOMAIN 1		GO:0005516,GO:0005634,GO:0005737,GO:0005874,GO:0008017	calmodulin binding|nucleus|cytoplasm|microtubule|microtubule binding
Os03g0638400	27.7032	6.68457	48.7219	7.2887	2.86566	1.04373e-10	3.73111e-09	Up	0.18908	0.0698029	0.0169338	0.598345	0.841136	0.700665
Os03g0639400	9.27526	14.6766	3.87397	0.263956	-1.92163	0.00708055	0.0349848	Down	1.21617	0.999781	1.54573	0.362562	0.0910278	0.358834
Os03g0639800	72.3567	98.5938	46.1195	0.467773	-1.09612	0.00319574	0.0181041	Down	2.51299	1.36725	1.83757	0.63202	1.47948	1.06646	VPS2.2	Vacuolar protein sorting-associated protein 2 homolog 2		GO:0000815,GO:0000920,GO:0005771,GO:0015031,GO:0032509,GO:0045324	ESCRT III complex|septum digestion after cytokinesis|multivesicular body|protein transport|endosome transport via multivesicular body sorting pathway|late endosome to vacuole transport	path:dosa04144	Endocytosis
Os03g0645000	60.3646	86.5742	34.155	0.394517	-1.34184	5.16052e-05	0.000525512	Down	2.94448	2.21337	3.45945	0.90596	1.4865	1.00348	EXPB12	Expansin-B12
Os03g0645900	93.5696	53.1027	134.037	2.5241	1.33577	9.17214e-10	2.79655e-08	Up	0.902035	1.61781	1.51896	3.30163	3.3864	4.05199	NCED3	9-cis-epoxycarotenoid dioxygenase NCED3, chloroplastic		GO:0009507,GO:0009570,GO:0009688,GO:0010436,GO:0016121,GO:0045549,GO:0046872	chloroplast|chloroplast stroma|abscisic acid biosynthetic process|carotenoid dioxygenase activity|carotene catabolic process|9-cis-epoxycarotenoid dioxygenase activity|metal ion binding	path:dosa00906	Carotenoid biosynthesis
Os03g0648450	32.7095	20.5433	44.8756	2.18444	1.12726	0.00174181	0.0109034	Up	1.08801	1.01477	0.965719	2.62001	1.93857	1.16039	DNAJ1	DnaJ protein homolog		GO:0005524,GO:0005886,GO:0006457,GO:0009408,GO:0031072,GO:0046872,GO:0051082	ATP binding|plasma membrane|protein folding|response to heat|heat shock protein binding|metal ion binding|unfolded protein binding
Os03g0648800	11.152	18.7536	3.55052	0.189325	-2.40106	0.0260583	0.10068	Down	1.4451	0.605629	0.786654	0.226306	0.299861	0.14962	At5g39865	Uncharacterized protein At5g39865		GO:0005886,GO:0009055,GO:0015035,GO:0045454	plasma membrane|electron transfer activity|protein disulfide oxidoreductase activity|cell redox homeostasis
Os03g0651800	188.95	319.717	58.1831	0.181983	-2.45812	1.28483e-07	2.5886e-06	Down	11.7092	11.4349	16.7019	5.05941	0.898373	2.69681	Os03g0651800	Putative germin-like protein 3-2		GO:0005618,GO:0009506,GO:0010497,GO:0030145,GO:0045735,GO:0048046,GO:2000280	cell wall|plasmodesma|plasmodesmata-mediated intercellular transport|manganese ion binding|nutrient reservoir activity|apoplast|regulation of root development
Os03g0652000	61.1484	113.25	9.04691	0.0798845	-3.64594	2.28385e-08	5.31166e-07	Down	4.24355	2.00715	2.9826	0.498497	0.13272	0.199986	QKY	Protein QUIRKY		GO:0005886,GO:0009506,GO:0016021,GO:0099402	plasma membrane|plasmodesma|integral component of membrane|plant organ development
Os03g0659800	22.7107	43.8208	1.60062	0.0365265	-4.77491	0.00085854	0.00594815	Down	3.84435	1.86836	0.845037	0	0.265452	0	At4g15545	Uncharacterized protein At4g15545		GO:0016021,GO:0022857	integral component of membrane|transmembrane transporter activity
Os03g0661600	96.9275	53.7858	140.069	2.6042	1.38084	2.34012e-08	5.4262e-07	Up	3.68275	2.71492	2.20764	6.47904	9.15704	8.85066	Zlp	Zeamatin		GO:0006508,GO:0031640,GO:0044130,GO:0050832,GO:0051841,GO:0090501	proteolysis|killing of cells of other organism|negative regulation of growth of symbiont in host|defense response to fungus|positive regulation by host of cytolysis of symbiont cells|RNA phosphodiester bond hydrolysis
Os03g0663400	182.994	66.6473	299.341	4.49142	2.16717	2.6077e-05	0.000291395	Up	4.79619	4.67538	6.97115	22.2723	21.3619	38.084		Protein P21
Os03g0663500	240.381	86.4003	394.361	4.56435	2.19041	0.000202659	0.00173244	Up	4.42941	2.54193	5.56468	13.3161	23.1896	31.1371	Zlp	Zeamatin		GO:0006508,GO:0031640,GO:0044130,GO:0050832,GO:0051841,GO:0090501	proteolysis|killing of cells of other organism|negative regulation of growth of symbiont in host|defense response to fungus|positive regulation by host of cytolysis of symbiont cells|RNA phosphodiester bond hydrolysis
Os03g0663600	10.4012	3.37662	17.4258	5.16073	2.36758	0.000738867	0.00524733	Up	0.39641	0.105047	0.499067	1.35052	2.17439	1.85801	Zlp	Zeamatin		GO:0006508,GO:0031640,GO:0044130,GO:0050832,GO:0051841,GO:0090501	proteolysis|killing of cells of other organism|negative regulation of growth of symbiont in host|defense response to fungus|positive regulation by host of cytolysis of symbiont cells|RNA phosphodiester bond hydrolysis
Os03g0664800	64.8178	41.9465	87.6891	2.0905	1.06385	0.00428133	0.0231445	Up	3.23904	2.38234	4.6098	7.36953	10.057	5.97172
Os03g0669100	26.407	40.5356	12.2784	0.302904	-1.72307	2.51968e-05	0.000282581	Down	2.54337	1.38456	2.20259	0.787454	0.49125	0.293936	DUT	Deoxyuridine 5'-triphosphate nucleotidohydrolase		GO:0000287,GO:0004170,GO:0006226,GO:0046081	magnesium ion binding|dUTP diphosphatase activity|dUMP biosynthetic process|dUTP catabolic process	path:dosa00240	Pyrimidine metabolism
Os03g0671800	21.114	29.9511	12.2769	0.409898	-1.28666	0.00406324	0.0222041	Down	0.952183	0.644835	0.64894	0.465661	0.264956	0.332852	BHLH25	Transcription factor bHLH25	bHLH	GO:0003677,GO:0003700,GO:0005634,GO:0006355,GO:0046983	DNA binding|DNA-binding transcription factor activity|nucleus|regulation of transcription, DNA-templated|protein dimerization activity
Os03g0672400	126.272	230.656	21.8892	0.0948996	-3.39745	6.06451e-05	0.000604806	Down	5.64348	2.49542	2.50856	0.298585	0.612638	0.199562
Os03g0673400	30.5908	19.2842	41.8974	2.17263	1.11944	0.020534	0.0834161	Up	2.25126	3.24702	1.87853	6.65459	7.30282	3.30621
Os03g0675300	99.3144	140.225	58.4034	0.416496	-1.26362	2.19764e-05	0.000250612	Down	2.88604	2.31732	3.84479	0.852896	1.52954	1.48296
Os03g0680700	47.8316	71.7603	23.9029	0.333094	-1.586	1.56947e-07	3.09743e-06	Down	3.16321	2.47947	2.12071	1.06089	0.655926	0.730316	BLH11	BEL1-like homeodomain protein 11	TALE	GO:0003677,GO:0003700,GO:0005634	DNA binding|DNA-binding transcription factor activity|nucleus
Os03g0683800	397.411	702.234	92.5877	0.131847	-2.92306	3.24415e-07	5.91842e-06	Down	35.0133	16.2414	22.6744	3.84806	3.76119	2.73937	At5g03820	GDSL esterase/lipase At5g03820		GO:0005576,GO:0016042,GO:0016298	extracellular region|lipid catabolic process|lipase activity
Os03g0683816	7.50545	12.7667	2.24419	0.175785	-2.50812	0.0299787	0.112492	Down	0.557066	0.35432	0.11252	0.0584111	0.232485	0	At5g03810	GDSL esterase/lipase At5g03810		GO:0005576,GO:0016042,GO:0016298	extracellular region|lipid catabolic process|lipase activity
Os03g0691500	33.4477	63.6713	3.22413	0.0506371	-4.30366	4.63524e-05	0.000480907	Down	1.08257	0.423326	0.424778	0.0460871	0.0462054	0.011803	At4g38062	Uncharacterized protein At4g38062
Os03g0693700	8.42506	0	16.8501	Inf	Inf	0.0183754	0.0763956	Up	0	0	0	0.32919	0.526945	2.35262	Os03g0693700	Germin-like protein 3-3		GO:0005618,GO:0030145,GO:0045735,GO:0048046	cell wall|manganese ion binding|nutrient reservoir activity|apoplast
Os03g0694000	325.767	211.597	439.937	2.07913	1.05598	4.28895e-05	0.00044935	Up	11.7225	14.9196	11.8733	24.0115	27.6112	35.4059	Os03g0694000	Germin-like protein 3-6		GO:0005618,GO:0030145,GO:0045735,GO:0048046	cell wall|manganese ion binding|nutrient reservoir activity|apoplast
Os03g0697200	24.6969	43.9134	5.48048	0.124802	-3.00229	1.35976e-10	4.74014e-09	Down	0.396434	0.368668	0.497889	0	0.208579	0.103118	LOGL4	Probable cytokinin riboside 5'-monophosphate phosphoribohydrolase LOG4		GO:0005634,GO:0005829,GO:0009691,GO:0016799	nucleus|cytosol|cytokinin biosynthetic process|hydrolase activity, hydrolyzing N-glycosyl compounds
Os03g0699100	5.56143	10.4826	0.640249	0.0610772	-4.03322	0.00088553	0.00610911	Down	0.727383	0.52617	0.314285	0	0.129463	0	cdt2	Cell division cycle protein cdt2		GO:0005634,GO:0006279,GO:0006511,GO:0016567,GO:0030674,GO:0044877,GO:0051301,GO:0080008	nucleus|premeiotic DNA replication|ubiquitin-dependent protein catabolic process|protein ubiquitination|protein binding, bridging|protein-containing complex binding|cell division|Cul4-RING E3 ubiquitin ligase complex
Os03g0700400	65.7121	37.0948	94.3295	2.54293	1.34649	2.38067e-07	4.47532e-06	Up	0.685366	0.481117	0.417098	1.34028	1.31994	2.05996	Os03g0700400	Putative linoleate 9S-lipoxygenase 3		GO:0016702,GO:0031408,GO:0046872	oxidoreductase activity, acting on single donors with incorporation of molecular oxygen, incorporation of two atoms of oxygen|oxylipin biosynthetic process|metal ion binding
Os03g0701100	100.107	38.8074	161.406	4.15916	2.05629	4.93033e-07	8.63744e-06	Up	0.573566	0.457316	0.525552	1.72334	2.92255	3.05133	prp18	Pre-mRNA-splicing factor 18		GO:0000350,GO:0005634,GO:0005681,GO:0005682,GO:0045292,GO:0046540,GO:0071021,GO:0071048	generation of catalytic spliceosome for second transesterification step|nucleus|spliceosomal complex|U5 snRNP|mRNA cis splicing, via spliceosome|U4/U6 x U5 tri-snRNP complex|U2-type post-spliceosomal complex|nuclear retention of unspliced pre-mRNA at the site of transcription	path:dosa03040	Spliceosome
Os03g0703100	563.171	817.318	309.023	0.378094	-1.40318	7.00781e-06	9.12615e-05	Down	19.9344	12.4715	15.2231	5.95308	7.42615	6.03017	BGLU8	Beta-glucosidase 8		GO:0004338,GO:0004565,GO:0004567,GO:0005975,GO:0008422,GO:0033907,GO:0047701,GO:0080079,GO:0080083,GO:0102483	glucan exo-1,3-beta-glucosidase activity|beta-galactosidase activity|beta-mannosidase activity|carbohydrate metabolic process|beta-glucosidase activity|beta-D-fucosidase activity|beta-L-arabinosidase activity|cellobiose glucosidase activity|beta-gentiobiose beta-glucosidase activity|scopolin beta-glucosidase activity	path:dosa00460,path:dosa00500,path:dosa00940	Cyanoamino acid metabolism|Starch and sucrose metabolism|Phenylpropanoid biosynthesis
Os03g0705800	557.676	763.893	351.46	0.46009	-1.12001	1.03707e-17	1.03326e-15	Down	25.8254	28.9349	24.3147	15.3061	13.0019	10.5898	At5g22090	Protein FAF-like, chloroplastic		GO:0005634,GO:0005737,GO:0005783,GO:0009507,GO:0009788,GO:0010922,GO:0019902,GO:0042326,GO:0047485	nucleus|cytoplasm|endoplasmic reticulum|chloroplast|negative regulation of abscisic acid-activated signaling pathway|positive regulation of phosphatase activity|phosphatase binding|negative regulation of phosphorylation|protein N-terminus binding
Os03g0709100	2.73795	5.15245	0.323448	0.0627756	-3.99365	0.0219377	0.0880644	Down	0.424639	0.319891	0.293355	0.108118	0	0		Chemocyanin		GO:0009055,GO:0046872	electron transfer activity|metal ion binding
Os03g0710700	290.458	395.569	185.346	0.468557	-1.0937	1.9186e-10	6.51902e-09	Down	16.3981	11.8605	15.9998	6.87764	7.07552	7.94219	At4g39670	ACD11 homolog protein		GO:0005634,GO:0005737,GO:0005829,GO:0008289,GO:0016020,GO:0035627,GO:0120009,GO:0120013,GO:1902387,GO:1902388	nucleus|cytoplasm|cytosol|lipid binding|membrane|ceramide transport|intermembrane lipid transfer|intermembrane lipid transfer activity|ceramide 1-phosphate binding|ceramide 1-phosphate transporter activity
Os03g0712100	16.3582	28.5385	4.17786	0.146394	-2.77207	0.0053012	0.0275042	Down	1.32066	0.366222	0.707101	0.0329179	0.295874	0.066851
Os03g0718800	754.83	401.898	1107.76	2.75633	1.46275	2.92814e-48	4.3066e-45	Up	41.7631	45.6898	47.5158	137.462	137.747	126.039		Cortical cell-delineating protein
Os03g0723400	45.7034	4.43922	86.9676	19.5907	4.2921	0.000310157	0.00249142	Up	0.0432619	0	0.526536	1.92107	3.32127	6.70034
Os03g0724300	561.52	756.879	366.161	0.483777	-1.04759	7.6225e-06	9.83411e-05	Down	11.8756	8.06591	10.8733	5.33755	6.12863	4.77446	At2g16250	Probable LRR receptor-like serine/threonine-protein kinase At2g16250
Os03g0724700	80.5543	49.4584	111.65	2.25746	1.1747	5.38946e-07	9.32021e-06	Up	0.472935	0.437338	0.497339	0.918111	1.07994	1.23009
Os03g0728500	41.0836	57.6253	24.542	0.42589	-1.23145	0.000251125	0.00208277	Down	1.30889	0.762694	0.940795	0.441514	0.439703	0.489125	At4g14490	FHA domain-containing protein At4g14490
Os03g0729000	2920.78	1447.36	4394.2	3.03601	1.60218	5.22518e-40	3.75314e-37	Up	34.2357	41.2546	36.6631	112.585	133.966	126.014	EGY3	Probable zinc metalloprotease EGY3, chloroplastic		GO:0008237,GO:0016021,GO:0031969	metallopeptidase activity|integral component of membrane|chloroplast membrane
Os03g0729500	31.5605	45.6897	17.4314	0.381517	-1.39018	0.000839386	0.00584429	Down	1.54196	0.767161	0.920289	0.455367	0.48323	0.459852	GRF6	Growth-regulating factor 6	GRF	GO:0005524,GO:0005634,GO:0006351,GO:0006355,GO:0032502	ATP binding|nucleus|transcription, DNA-templated|regulation of transcription, DNA-templated|developmental process
Os03g0734100	42.8574	27.5452	58.1697	2.11179	1.07847	0.0014871	0.00955097	Up	3.48209	2.15931	3.45246	6.66265	5.79821	9.20853
Os03g0734200	81.7419	49.2003	114.284	2.32282	1.21588	2.1963e-07	4.15911e-06	Up	8.04817	4.85909	7.24501	17.4073	16.8016	17.2365
Os03g0734300	228.248	120.174	336.322	2.79862	1.48472	4.1623e-18	4.31399e-16	Up	18.2478	12.7299	14.4007	40.2054	52.0795	50.6676	CEVI57	Proteinase inhibitor type-2 CEVI57		GO:0004867	serine-type endopeptidase inhibitor activity
Os03g0736500	105.642	180.936	30.3485	0.16773	-2.57578	2.27423e-06	3.34645e-05	Down	10.6341	5.12739	6.70581	0.867218	1.46901	1.63399	KN	Syntaxin-related protein KNOLLE		GO:0000149,GO:0005484,GO:0005886,GO:0006886,GO:0006887,GO:0006906,GO:0007049,GO:0009504,GO:0009506,GO:0009524,GO:0012505,GO:0016021,GO:0031201,GO:0048278,GO:0051301	SNARE binding|SNAP receptor activity|plasma membrane|intracellular protein transport|exocytosis|vesicle fusion|cell cycle|cell plate|plasmodesma|phragmoplast|endomembrane system|integral component of membrane|SNARE complex|vesicle docking|cell division	path:dosa04130	SNARE interactions in vesicular transport
Os03g0738600	60.9912	30.6909	91.2915	2.97454	1.57267	0.0284905	0.108076	Up	0.457169	0.363834	0.589728	2.38375	1.51126	0.699402	LOX1.1	Linoleate 9S-lipoxygenase 2		GO:0005737,GO:0009611,GO:0016165,GO:0031408,GO:0046872,GO:0051707	cytoplasm|response to wounding|linoleate 13S-lipoxygenase activity|oxylipin biosynthetic process|metal ion binding|response to other organism	path:dosa00591	Linoleic acid metabolism
Os03g0740200	15.5306	23.6403	7.42079	0.313904	-1.67161	0.00189596	0.0116814	Down	1.64734	1.59555	1.83457	0.34057	0.900491	0.898137
Os03g0745000	6.99904	2.72213	11.276	4.14233	2.05044	0.0154218	0.0662933	Up	0.0558507	0.0600031	0.0191407	0.19719	0.255537	0.0794006	HSFA2A	Heat stress transcription factor A-2a	HSF	GO:0000978,GO:0003700,GO:0005634,GO:0005737,GO:0034605,GO:0043565,GO:0061408	RNA polymerase II proximal promoter sequence-specific DNA binding|DNA-binding transcription factor activity|nucleus|cytoplasm|cellular response to heat|sequence-specific DNA binding|positive regulation of transcription from RNA polymerase II promoter in response to heat stress
Os03g0746900	207.272	114.785	299.759	2.61148	1.38487	5.67936e-19	6.72079e-17	Up	7.78608	8.64893	8.9755	25.3714	26.0299	20.214
Os03g0750000	38.7884	19.5521	58.0247	2.9677	1.56935	0.00326849	0.0184519	Up	0.895392	0.393126	0.320915	1.77446	1.31915	0.720578	At3g01520	Universal stress protein A-like protein		GO:0005886,GO:0016208	plasma membrane|AMP binding
Os03g0750300	74.8317	120.61	29.0529	0.240882	-2.0536	0.00637651	0.0320862	Down	2.78104	1.24171	1.35424	0.479589	0.500937	0.450392	KIN12G	Kinesin-like protein KIN-12G		GO:0003777,GO:0005524,GO:0005871,GO:0005874,GO:0007018,GO:0008017,GO:0016887	microtubule motor activity|ATP binding|kinesin complex|microtubule|microtubule-based movement|microtubule binding|ATPase activity
Os03g0750900	5.85963	10.7445	0.97476	0.0907218	-3.46241	0.0148233	0.0643292	Down	1.41074	0.294277	0.0929363	0	0	0.0969013
Os03g0756300	143.865	217.447	70.2824	0.323216	-1.62943	1.13766e-10	4.06217e-09	Down	14.3097	10.0354	14.2157	4.88849	5.57493	2.49354	PDCB2	PLASMODESMATA CALLOSE-BINDING PROTEIN 2		GO:0001872,GO:0009408,GO:0009506,GO:0030247,GO:0031225,GO:0046658	(1->3)-beta-D-glucan binding|response to heat|plasmodesma|polysaccharide binding|anchored component of membrane|anchored component of plasma membrane
Os03g0757600	44.6401	20.9193	68.3609	3.26783	1.70834	2.3215e-06	3.40627e-05	Up	0.260625	0.299767	0.33849	0.780051	1.35862	0.960505	UGT83A1	UDP-glycosyltransferase 83A1		GO:0008194,GO:0043231,GO:0080043,GO:0080044	UDP-glycosyltransferase activity|intracellular membrane-bounded organelle|quercetin 3-O-glucosyltransferase activity|quercetin 7-O-glucosyltransferase activity
Os03g0758500	281.054	419.531	142.577	0.339849	-1.55703	2.14848e-13	1.21312e-11	Down	21.2929	14.5525	21.5482	7.60872	7.74319	5.37557	At5g15350	Lamin-like protein		GO:0005773,GO:0005886,GO:0009055,GO:0031225,GO:0046658	vacuole|plasma membrane|electron transfer activity|anchored component of membrane|anchored component of plasma membrane
Os03g0758700	8.55118	15.4888	1.61354	0.104174	-3.26293	0.00420413	0.0228165	Down	0.364423	0.257536	0.193722	0.0279312	0.0558862	0.0285345	BUB3.3	Mitotic checkpoint protein BUB3.3		GO:0000776,GO:0000777,GO:0005819,GO:0007059,GO:0007094,GO:0009524,GO:0033597,GO:0043130,GO:0051301,GO:0051321,GO:0080008,GO:1990298	kinetochore|condensed chromosome kinetochore|spindle|chromosome segregation|mitotic spindle assembly checkpoint|phragmoplast|mitotic checkpoint complex|ubiquitin binding|cell division|meiotic cell cycle|Cul4-RING E3 ubiquitin ligase complex|bub1-bub3 complex
Os03g0759700	21.5753	6.68568	36.4649	5.45419	2.44736	1.25607e-05	0.000153583	Up	0.388003	0.0742374	0.0707268	1.66584	1.10948	0.807607	BHLH113	Transcription factor bHLH113	bHLH	GO:0001228,GO:0003677,GO:0003700,GO:0005634,GO:0006355,GO:0046983	DNA-binding transcription activator activity, RNA polymerase II-specific|DNA binding|DNA-binding transcription factor activity|nucleus|regulation of transcription, DNA-templated|protein dimerization activity
Os03g0761000	145.363	213.323	77.4028	0.362843	-1.46258	3.28041e-08	7.42263e-07	Down	21.784	14.4923	16.9332	9.747	7.83375	4.1213	UAF30	Upstream activation factor subunit UAF30		GO:0000500,GO:0001165,GO:0001181,GO:0005730,GO:0006325,GO:0042790	RNA polymerase I upstream activating factor complex|RNA polymerase I upstream control element sequence-specific DNA binding|RNA polymerase I general transcription initiation factor activity|nucleolus|chromatin organization|nucleolar large rRNA transcription by RNA polymerase I
Os03g0766800	432.622	281.217	584.027	2.07678	1.05435	2.99299e-07	5.50902e-06	Up	22.6336	31.8244	23.7867	54.3252	54.4234	70.8789
Os03g0770900	74.1292	136.644	11.6149	0.0850013	-3.55637	7.31368e-06	9.47689e-05	Down	3.48999	1.61538	1.57348	0.138692	0.218224	0.220328
Os03g0780800	321.772	446.387	197.157	0.441672	-1.17895	1.69356e-07	3.30014e-06	Down	18.3408	12.1116	14.8211	5.75067	8.90012	7.61001	FAH1	Dihydroceramide fatty acyl 2-hydroxylase FAH1		GO:0000038,GO:0005506,GO:0005783,GO:0005789,GO:0006631,GO:0006633,GO:0016021,GO:0080132	very long-chain fatty acid metabolic process|iron ion binding|endoplasmic reticulum|endoplasmic reticulum membrane|fatty acid metabolic process|fatty acid biosynthetic process|integral component of membrane|fatty acid alpha-hydroxylase activity
Os03g0782200	5127.11	7387.24	2866.99	0.3881	-1.3655	1.55367e-11	6.38972e-10	Down	423.172	410.682	313.701	197.753	122.313	161.399
Os03g0782300	19.1534	31.222	7.0848	0.226917	-2.13976	1.73452e-05	0.000204866	Down	1.68399	1.73495	1.52092	0.196027	0.652353	0.392958
Os03g0785900	166.854	105.921	227.788	2.15056	1.10471	5.7844e-11	2.1708e-09	Up	8.53492	7.97012	5.81428	16.4098	19.5884	15.8085	GSTU1	Probable glutathione S-transferase GSTU1		GO:0004364,GO:0005737,GO:0006749	glutathione transferase activity|cytoplasm|glutathione metabolic process	path:dosa00480	Glutathione metabolism
Os03g0790500	180.207	61.1182	299.295	4.89699	2.29189	4.10932e-24	8.63404e-22	Up	3.9377	2.4093	3.30147	14.6544	17.7572	19.3859	CXE15	Probable carboxylesterase 15		GO:0052689	carboxylic ester hydrolase activity
Os03g0791700	838.517	1155.04	521.99	0.451922	-1.14585	4.16397e-05	0.000437747	Down	19.067	11.4984	15.9649	7.43523	8.73109	6.85103	At3g03770	Probable inactive leucine-rich repeat receptor-like protein kinase At3g03770
Os03g0793600	32.2168	49.9146	14.5189	0.290874	-1.78153	1.57161e-06	2.40897e-05	Down	0.932517	0.551894	0.976071	0.164903	0.331154	0.217399	IP5P7	Type IV inositol polyphosphate 5-phosphatase 7		GO:0004439,GO:0005634,GO:0005886,GO:0010305,GO:0034485,GO:0046856,GO:0071472,GO:2000377	phosphatidylinositol-4,5-bisphosphate 5-phosphatase activity|nucleus|plasma membrane|leaf vascular tissue pattern formation|phosphatidylinositol-3,4,5-trisphosphate 5-phosphatase activity|phosphatidylinositol dephosphorylation|cellular response to salt stress|regulation of reactive oxygen species metabolic process
Os03g0797400	1133.64	709.758	1557.52	2.19444	1.13385	0.00503486	0.0263871	Up	23.8292	22.7086	24.4847	75.0291	58.1346	36.3953	BX1	Indole-3-glycerol phosphate lyase, chloroplastic		GO:0004834,GO:0009507,GO:0033984	tryptophan synthase activity|chloroplast|indole-3-glycerol-phosphate lyase activity
Os03g0797500	1668.99	772.553	2565.42	3.32071	1.73149	5.63425e-09	1.49501e-07	Up	21.7303	21.5306	32.1071	108.115	92.0665	66.2978	BX1	Indole-3-glycerol phosphate lyase, chloroplastic		GO:0004834,GO:0009507,GO:0033984	tryptophan synthase activity|chloroplast|indole-3-glycerol-phosphate lyase activity
Os03g0797800	202.079	285.602	118.557	0.415113	-1.26842	3.61731e-16	2.97931e-14	Down	12.4265	10.069	10.7732	5.18393	4.48751	5.6011	IAA14	Auxin-responsive protein IAA14		GO:0005634,GO:0006355,GO:0009733,GO:0009734	nucleus|regulation of transcription, DNA-templated|response to auxin|auxin-activated signaling pathway	path:dosa04075	Plant hormone signal transduction
Os03g0798300	7.87	12.5048	3.23519	0.258716	-1.95056	0.0117126	0.0531601	Down	0.122934	0.0715633	0.0486394	0.020976	0.0140601	0.0357691	MET1A	DNA (cytosine-5)-methyltransferase 1A		GO:0003677,GO:0003682,GO:0003886,GO:0005634,GO:0010216,GO:0010424,GO:0016458	DNA binding|chromatin binding|DNA (cytosine-5-)-methyltransferase activity|nucleus|maintenance of DNA methylation|DNA methylation on cytosine within a CG sequence|gene silencing	path:dosa00270	Cysteine and methionine metabolism
Os03g0804700	1.93513	0	3.87027	Inf	Inf	0.0322685	0.119256	Up	0	0	0	0	0.369971	0.364813	Os03g0804700	Germin-like protein 3-8		GO:0005618,GO:0030145,GO:0045735,GO:0048046	cell wall|manganese ion binding|nutrient reservoir activity|apoplast
Os03g0807150	10.9257	15.7203	6.13108	0.390009	-1.35842	0.0332701	0.122127	Down	0.291555	0.178859	0.296759	0.174956	0.174849	0.0438046
Os03g0807700	723.701	994.743	452.659	0.455051	-1.1359	0.000769702	0.00544006	Down	50.0134	27.2914	44.7145	19.3356	23.6989	17.8213
Os03g0809200	3.57315	0.685514	6.46079	9.42475	3.23645	0.0185368	0.07687	Up	0	0	0.0397422	0.243109	0.16305	0.245645		DNA-binding protein EMBP-1	bZIP	GO:0003677,GO:0003700,GO:0005634,GO:0009738	DNA binding|DNA-binding transcription factor activity|nucleus|abscisic acid-activated signaling pathway
Os03g0815100	785.974	493.612	1078.34	2.18459	1.12736	8.68104e-05	0.000829587	Up	18.6104	16.8157	15.8196	29.5069	46.4052	47.0217	NAC002	NAC domain-containing protein 2	NAC	GO:0005634,GO:0006355,GO:0042803,GO:0043565,GO:1901002,GO:1902584	nucleus|regulation of transcription, DNA-templated|protein homodimerization activity|sequence-specific DNA binding|positive regulation of response to salt stress|positive regulation of response to water deprivation
Os03g0817500	57.322	84.6063	30.0377	0.355028	-1.49399	6.73868e-08	1.43836e-06	Down	2.8104	2.3607	2.48819	0.904499	0.832803	0.969449	TBL34	Protein trichome birefringence-like 34		GO:0000139,GO:0005794,GO:0016021,GO:0016413,GO:0045492,GO:1990538	Golgi membrane|Golgi apparatus|integral component of membrane|O-acetyltransferase activity|xylan biosynthetic process|xylan O-acetyltransferase activity
Os03g0818100	420.021	275.736	564.306	2.04654	1.03319	3.80843e-09	1.04372e-07	Up	4.64893	4.39887	5.70853	9.19713	11.5609	12.3932						path:dosa00010,path:dosa00562	Glycolysis / Gluconeogenesis|Inositol phosphate metabolism
Os03g0820300	78.4162	26.8729	129.959	4.83607	2.27383	0.000111758	0.00103254	Up	2.34291	1.49936	2.10195	7.7636	8.24245	15.0199	ZAT5	Zinc finger protein ZAT5	C2H2	GO:0003700,GO:0005634,GO:0006355,GO:0043565,GO:0046872	DNA-binding transcription factor activity|nucleus|regulation of transcription, DNA-templated|sequence-specific DNA binding|metal ion binding
Os03g0820400	29.7947	14.6932	44.8962	3.05558	1.61145	3.04355e-05	0.000334888	Up	1.25216	1.10571	1.89535	4.48181	4.23446	4.77418	ZAT5	Zinc finger protein ZAT5	C2H2	GO:0003700,GO:0005634,GO:0006355,GO:0043565,GO:0046872	DNA-binding transcription factor activity|nucleus|regulation of transcription, DNA-templated|sequence-specific DNA binding|metal ion binding
Os03g0820500	1931.32	401.393	3461.24	8.62307	3.1082	2.06041e-11	8.2754e-10	Up	33.4859	30.3855	34.3586	210.524	316.992	378.229	ADF3	Actin-depolymerizing factor 3		GO:0003779,GO:0015629,GO:0030042	actin binding|actin cytoskeleton|actin filament depolymerization
Os03g0823800	78.7303	105.544	51.9168	0.491898	-1.02357	4.0456e-05	0.000426313	Down	2.93793	2.4501	2.07655	0.838889	1.84726	1.28309	NAT6	Nucleobase-ascorbate transporter 6		GO:0005618,GO:0005773,GO:0005783,GO:0009506,GO:0016021,GO:0022857	cell wall|vacuole|endoplasmic reticulum|plasmodesma|integral component of membrane|transmembrane transporter activity
Os03g0826800	36.3003	11.5452	61.0555	5.28838	2.40283	0.00321766	0.0182049	Up	0.799948	0.489606	0.642158	1.50253	3.48315	5.17156
Os03g0826900	19.9214	0.358268	39.4846	110.21	6.78411	0.00562465	0.0288768	Up	0	0.0476798	0	0.0468724	0.655234	1.92166
Os03g0829200	226.466	101.739	351.193	3.45191	1.7874	5.65469e-08	1.2282e-06	Up	1.34066	1.22762	1.67341	5.4915	6.24707	4.04097	YNR064C	Uncharacterized hydrolase YNR064C		GO:0004301,GO:0009636,GO:0052689	epoxide hydrolase activity|response to toxic substance|carboxylic ester hydrolase activity
Os03g0833100	506.074	717.46	294.687	0.410737	-1.28371	1.75725e-30	6.03049e-28	Down	35.5261	36.3741	34.6502	16.3898	15.6815	14.6108	SDR5	Short-chain dehydrogenase reductase 5		GO:0016491	oxidoreductase activity
Os03g0834300	6.74728	3.16126	10.3333	3.26872	1.70873	0.0397809	0.140645	Up	0	0.256373	0	0.254399	0.2516	0.380669
Os03g0853200	19.9013	11.7214	28.0812	2.39573	1.26046	0.00635737	0.0319951	Up	0.401798	0.731403	0.545989	1.80518	1.13715	0.818336	TET4	Tetraspanin-4		GO:0005886,GO:0009506,GO:0016021	plasma membrane|plasmodesma|integral component of membrane
Os03g0861000	39.9903	57.7566	22.224	0.384788	-1.37786	2.82124e-05	0.000312431	Down	4.26407	3.92116	5.11885	1.83239	2.75658	1.07035
Os04g0103500	184.324	102.942	265.705	2.58112	1.36799	6.13973e-17	5.6104e-15	Up	1.61335	1.64664	1.44626	4.63358	4.2304	4.30273	At2g19130	G-type lectin S-receptor-like serine/threonine-protein kinase At2g19130
Os04g0107700	226.675	88.6296	364.72	4.1151	2.04093	2.34034e-11	9.36317e-10	Up	2.66756	2.03057	3.17663	11.2978	14.221	9.42084	OsI_14861	Senescence-specific cysteine protease SAG39		GO:0007568,GO:0008234,GO:0009723,GO:0009737,GO:0009739,GO:0010150,GO:0010282,GO:0010623	aging|cysteine-type peptidase activity|response to ethylene|response to abscisic acid|response to gibberellin|leaf senescence|senescence-associated vacuole|programmed cell death involved in cell development
Os04g0107900	70.1026	23.6419	116.563	4.93037	2.3017	7.43322e-05	0.000722412	Up	0.634293	0.368002	0.288234	1.27475	2.61698	3.46158	HSP83A	Heat shock protein 83		GO:0005524,GO:0005737,GO:0006457,GO:0051082	ATP binding|cytoplasm|protein folding|unfolded protein binding
Os04g0108600	107.001	43.1906	170.812	3.95485	1.98362	5.05462e-15	3.51615e-13	Up	4.57963	1.80597	6.10666	14.2978	16.2739	20.1257	ValCS	Valencene synthase		GO:0000287,GO:0005737,GO:0010333,GO:0016114,GO:0102905,GO:0102906	magnesium ion binding|cytoplasm|terpene synthase activity|terpenoid biosynthetic process|valencene synthase activity|7-epi-alpha-selinene synthase activity
Os04g0111100	18.808	26.6255	10.9905	0.412783	-1.27654	0.00738948	0.0362042	Down	0.319031	0.277935	0.268256	0.225333	0.0715421	0.108643	RGA1	Putative disease resistance protein RGA1		GO:0005524,GO:0006952,GO:0043531	ATP binding|defense response|ADP binding
Os04g0111200	1669.16	2333.36	1004.96	0.430692	-1.21527	3.71192e-48	5.2112e-45	Down	91.1542	88.6577	85.4851	42.4083	41.1547	40.1073	APS2	ATP sulfurylase 2		GO:0000103,GO:0004020,GO:0004781,GO:0005524,GO:0005829,GO:0009507,GO:0009570,GO:0009970,GO:0070814	sulfate assimilation|adenylylsulfate kinase activity|sulfate adenylyltransferase (ATP) activity|ATP binding|cytosol|chloroplast|chloroplast stroma|cellular response to sulfate starvation|hydrogen sulfide biosynthetic process	path:dosa00230,path:dosa00261,path:dosa00450,path:dosa00920	Purine metabolism|Monobactam biosynthesis|Selenocompound metabolism|Sulfur metabolism
Os04g0111225	352.097	492.026	212.169	0.431214	-1.21352	5.95341e-22	9.97177e-20	Down	46.0421	44.8066	39.3366	24.0399	19.1747	18.881	APS2	ATP sulfurylase 2		GO:0000103,GO:0004020,GO:0004781,GO:0005524,GO:0005829,GO:0009507,GO:0009570,GO:0009970,GO:0070814	sulfate assimilation|adenylylsulfate kinase activity|sulfate adenylyltransferase (ATP) activity|ATP binding|cytosol|chloroplast|chloroplast stroma|cellular response to sulfate starvation|hydrogen sulfide biosynthetic process	path:dosa00230,path:dosa00261,path:dosa00450,path:dosa00920	Purine metabolism|Monobactam biosynthesis|Selenocompound metabolism|Sulfur metabolism
Os04g0111250	23.0101	33.737	12.2832	0.364087	-1.45765	0.000745967	0.00529599	Down	1.41088	1.09851	1.09922	0.538654	0.331249	0.544997	APS2	ATP sulfurylase 2		GO:0000103,GO:0004020,GO:0004781,GO:0005524,GO:0005829,GO:0009507,GO:0009570,GO:0009970,GO:0070814	sulfate assimilation|adenylylsulfate kinase activity|sulfate adenylyltransferase (ATP) activity|ATP binding|cytosol|chloroplast|chloroplast stroma|cellular response to sulfate starvation|hydrogen sulfide biosynthetic process
Os04g0123800	10.8363	5.2167	16.4559	3.15446	1.65739	0.0099916	0.0466657	Up	0.198722	0.307725	0.0960883	0.309052	1.04166	1.21582		Agglutinin-2		GO:0005537,GO:0046872	mannose binding|metal ion binding
Os04g0127300	97.2806	130.407	64.154	0.491951	-1.02341	0.00172316	0.010802	Down	3.17628	2.26506	1.94575	1.54093	1.63703	0.768587	SBT3.8	Subtilisin-like protease SBT3.8		GO:0004252,GO:0005576	serine-type endopeptidase activity|extracellular region
Os04g0136700	1154.3	625.632	1682.97	2.69003	1.42762	3.67692e-31	1.33606e-28	Up	29.0849	26.4864	24.0283	69.8065	75.1804	86.4878
Os04g0141800	34.0505	48.7432	19.3577	0.397136	-1.33229	0.00416854	0.0226552	Down	0.536008	1.18221	0.875487	0.467614	0.407981	0.267156
Os04g0153200	5.75571	9.89789	1.61354	0.163018	-2.61689	0.00722648	0.0355353	Down	0.194513	0.186381	0.154436	0.0230929	0.0231754	0.0232602
Os04g0167851	29.2501	18.4425	40.0578	2.17204	1.11905	0.00340568	0.0191042	Up	1.19962	1.25794	0.892162	1.45797	1.44572	2.06471		Methylecgonone reductase		GO:0016491,GO:1901868,GO:1901869,GO:1901871,GO:1901872	oxidoreductase activity|ecgonine methyl ester catabolic process|ecgonine methyl ester biosynthetic process|ecgonone methyl ester catabolic process|ecgonone methyl ester biosynthetic process
Os04g0167875	37.2019	8.80647	65.5974	7.44878	2.897	3.89922e-07	6.97748e-06	Up	4.51147	2.58699	2.33939	13.6582	12.4604	25.2904	Os04g0167900	Probable protein phosphatase 2C 37		GO:0004722,GO:0046872	protein serine/threonine phosphatase activity|metal ion binding
Os04g0167900	36.5893	4.72882	68.4498	14.475	3.85549	2.82267e-13	1.568e-11	Up	0.328239	0.229648	0	2.27236	3.59299	3.81549	Os04g0167900	Probable protein phosphatase 2C 37		GO:0004722,GO:0046872	protein serine/threonine phosphatase activity|metal ion binding
Os04g0171800	5.21813	1.04268	9.39357	9.00909	3.17138	0.0151444	0.0654379	Up	0.0117963	0.0256605	0	0.112935	0.0378399	0.19	CYP79A1	Tyrosine N-monooxygenase		GO:0004497,GO:0005506,GO:0005789,GO:0010132,GO:0016021,GO:0016705,GO:0020037	monooxygenase activity|iron ion binding|endoplasmic reticulum membrane|dhurrin biosynthetic process|integral component of membrane|oxidoreductase activity, acting on paired donors, with incorporation or reduction of molecular oxygen|heme binding
Os04g0174900	36.6116	55.4422	17.781	0.320713	-1.64064	2.21919e-05	0.000252507	Down	1.76695	2.76605	1.86498	0.959468	0.506305	0.810266	CNBF2260	Acyl-protein thioesterase 1		GO:0005737,GO:0006631,GO:0052689	cytoplasm|fatty acid metabolic process|carboxylic ester hydrolase activity
Os04g0185100	31.6603	47.203	16.1177	0.341454	-1.55024	0.0262207	0.101168	Down	1.42904	0.645182	0.510939	0.19831	0.485266	0.354244	CDT1A	CDT1-like protein a, chloroplastic		GO:0000076,GO:0000278,GO:0000281,GO:0003677,GO:0004693,GO:0005634,GO:0006260,GO:0009507,GO:0009658,GO:0019901,GO:0048229,GO:0051276,GO:0051315,GO:0070182,GO:0071163	DNA replication checkpoint|mitotic cell cycle|mitotic cytokinesis|DNA binding|cyclin-dependent protein serine/threonine kinase activity|nucleus|DNA replication|chloroplast|chloroplast organization|protein kinase binding|gametophyte development|chromosome organization|attachment of mitotic spindle microtubules to kinetochore|DNA polymerase binding|DNA replication preinitiation complex assembly
Os04g0185600	5.66042	0.668899	10.6519	15.9246	3.99319	0.000498275	0.00375268	Up	0.0366243	0	0.0363761	0.422014	0.306433	0.38176	PHT1-5	Probable inorganic phosphate transporter 1-5		GO:0005315,GO:0006817,GO:0015293,GO:0016021	inorganic phosphate transmembrane transporter activity|phosphate ion transport|symporter activity|integral component of membrane
Os04g0196200	30.6107	49.618	11.6035	0.233856	-2.09631	0.000747663	0.0053037	Down	1.12175	1.14831	0.520233	0.533249	0.408286	0.0950383	ASMT1	Acetylserotonin O-methyltransferase 1		GO:0005737,GO:0008171,GO:0008757,GO:0017096,GO:0019438,GO:0030187,GO:0046983	cytoplasm|O-methyltransferase activity|S-adenosylmethionine-dependent methyltransferase activity|acetylserotonin O-methyltransferase activity|aromatic compound biosynthetic process|melatonin biosynthetic process|protein dimerization activity
Os04g0201900	110.539	64.9468	156.13	2.40397	1.26542	2.3671e-05	0.000267216	Up	0.824944	0.780845	0.86212	1.73713	2.90292	2.38487	LECRK1	G-type lectin S-receptor-like serine/threonine-protein kinase LECRK1		GO:0004674,GO:0005524,GO:0005886,GO:0006468,GO:0006952,GO:0016021,GO:0030246	protein serine/threonine kinase activity|ATP binding|plasma membrane|protein phosphorylation|defense response|integral component of membrane|carbohydrate binding
Os04g0202300	20.5084	11.9035	29.1134	2.44579	1.2903	0.0262621	0.101303	Up	0.143611	0.137491	0.151337	0.36473	0.21203	0.642483	LECRK2	G-type lectin S-receptor-like serine/threonine-protein kinase LECRK2		GO:0004674,GO:0005524,GO:0005886,GO:0006468,GO:0006952,GO:0016021,GO:0030246	protein serine/threonine kinase activity|ATP binding|plasma membrane|protein phosphorylation|defense response|integral component of membrane|carbohydrate binding
Os04g0206500	39.2957	16.8477	61.7437	3.66483	1.87374	0.00501948	0.026339	Up	0.832756	0.256089	0.662191	1.44686	1.88745	3.081		UDP-glucosyltransferase UGT13248		GO:0000166,GO:0008194,GO:0016758,GO:0098754	nucleotide binding|UDP-glycosyltransferase activity|transferase activity, transferring hexosyl groups|detoxification
Os04g0206700	665.989	435.952	896.025	2.05533	1.03937	3.2073e-24	6.92732e-22	Up	10.839	10.0141	12.5491	24.0093	25.8636	24.9936	UGT79	UDP-glycosyltransferase 79		GO:0000166,GO:0008194,GO:0043231,GO:0080043,GO:0080044,GO:0098754	nucleotide binding|UDP-glycosyltransferase activity|intracellular membrane-bounded organelle|quercetin 3-O-glucosyltransferase activity|quercetin 7-O-glucosyltransferase activity|detoxification
Os04g0208500	18.5065	27.3425	9.67054	0.353682	-1.49948	0.024196	0.0951151	Down	1.1684	0.622208	0.496736	0.323251	0.258233	0.226276	At5g60610	FBD-associated F-box protein At5g60610
Os04g0221800	18.3758	32.2319	4.51977	0.140227	-2.83417	1.81915e-05	0.000213576	Down	0.656028	0.383627	0.334185	0.107923	0.0360198	0.0182266
Os04g0223500	141.942	93.8655	190.018	2.02437	1.01747	0.00123921	0.00816427	Up	2.73266	1.17287	2.2086	5.28849	5.07741	3.70755	FMO1	Probable flavin-containing monooxygenase 1		GO:0004497,GO:0004499,GO:0009626,GO:0009627,GO:0009870,GO:0010204,GO:0031543,GO:0042742,GO:0050660,GO:0050661,GO:0050832,GO:0051707,GO:0062034,GO:0062047,GO:0071456	monooxygenase activity|N,N-dimethylaniline monooxygenase activity|plant-type hypersensitive response|systemic acquired resistance|defense response signaling pathway, resistance gene-dependent|defense response signaling pathway, resistance gene-independent|peptidyl-proline dioxygenase activity|defense response to bacterium|flavin adenine dinucleotide binding|NADP binding|defense response to fungus…
Os04g0228100	35.1885	60.705	9.67201	0.159328	-2.64993	0.000607046	0.00443768	Down	2.86184	1.19458	1.11495	0.307488	0.384574	0.271243
Os04g0228400	74.9466	38.4813	111.412	2.89522	1.53367	5.48425e-08	1.1937e-06	Up	2.36763	1.77199	2.00844	5.08298	6.48309	7.83582	EXPA1	Expansin-A1
Os04g0244800	1692.52	1091.47	2293.57	2.10135	1.07132	1.35343e-14	8.85639e-13	Up	57.3424	60.1868	59.5593	116.142	143.326	144.596	HIPP26	Heavy metal-associated isoprenylated plant protein 26		GO:0005507,GO:0005886,GO:0009506,GO:0010286,GO:0030001,GO:0031965,GO:0032791,GO:0046870	copper ion binding|plasma membrane|plasmodesma|heat acclimation|metal ion transport|nuclear membrane|lead ion binding|cadmium ion binding
Os04g0255525	6.44893	9.97986	2.91801	0.29239	-1.77403	0.0411993	0.144345	Down	0.116888	0.224744	0.331492	0.0244693	0	0.146204	CYP81E9	Isoflavone 3'-hydroxylase (Fragment)		GO:0004497,GO:0005506,GO:0005789,GO:0016021,GO:0016705,GO:0020037	monooxygenase activity|iron ion binding|endoplasmic reticulum membrane|integral component of membrane|oxidoreductase activity, acting on paired donors, with incorporation or reduction of molecular oxygen|heme binding
Os04g0266900	141.299	82.0231	200.576	2.44536	1.29004	2.05649e-12	9.86284e-11	Up	1.50825	1.08106	1.58056	3.48676	3.29665	4.14701		Transketolase, chloroplastic		GO:0004802,GO:0009535,GO:0019253,GO:0046872	transketolase activity|chloroplast thylakoid membrane|reductive pentose-phosphate cycle|metal ion binding	path:dosa00030,path:dosa00710	Pentose phosphate pathway|Carbon fixation in photosynthetic organisms
Os04g0275950	10.8782	2.05544	19.701	9.58484	3.26075	1.0157e-05	0.000127524	Up	0	0	0.127028	0.52756	0.727497	0.79253
Os04g0344100	905.117	290.89	1519.34	5.2231	2.38491	0.0376281	0.134573	Up	5.92269	2.92002	5.5206	15.695	14.3276	50.2599		(+)-germacrene D synthase		GO:0000287,GO:0005737,GO:0010333,GO:0016114	magnesium ion binding|cytoplasm|terpene synthase activity|terpenoid biosynthetic process
Os04g0350300	115.703	174.632	56.7752	0.325114	-1.62098	0.000480491	0.00363234	Down	2.93505	1.9522	1.55768	0.667829	0.947575	0.711711	KIN12A	Kinesin-like protein KIN-12A		GO:0003777,GO:0005524,GO:0005871,GO:0005874,GO:0007018,GO:0008017,GO:0008574,GO:0009524,GO:0016887	microtubule motor activity|ATP binding|kinesin complex|microtubule|microtubule-based movement|microtubule binding|ATP-dependent microtubule motor activity, plus-end-directed|phragmoplast|ATPase activity
Os04g0352400	305.41	155.381	455.439	2.93111	1.55145	2.00954e-30	6.8205e-28	Up	2.36149	2.24718	1.57098	5.78894	7.04746	6.37479	FKBP70	70 kDa peptidyl-prolyl isomerase		GO:0003755,GO:0005516	peptidyl-prolyl cis-trans isomerase activity|calmodulin binding
Os04g0357300	3.57845	0.358268	6.79863	18.9764	4.24613	0.00550579	0.0283662	Up	0	0.0165538	0	0.0972412	0.0488532	0.148823	pfh1	ATP-dependent DNA helicase pfh1		GO:0000723,GO:0000790,GO:0003723,GO:0005524,GO:0005634,GO:0005657,GO:0005724,GO:0005730,GO:0005739,GO:0006260,GO:0006310,GO:0016887,GO:0017116,GO:0031297,GO:0032508,GO:0033682,GO:0035861,GO:0043141,GO:0043504,GO:0043601,GO:0044806,GO:0051880,GO:0061995,GO:0070336,GO:1902377,GO:1902983,GO:1903469,GO:1905467,GO:1990518,GO:1990814	telomere maintenance|nuclear chromatin|RNA binding|ATP binding|nucleus|replication fork|nuclear telomeric heterochromatin|nucleolus|mitochondrion|DNA replication|DNA recombination|ATPase activity|single-stranded DNA-dependent ATP-dependent DNA helicase activity|replication fork processing|DNA duplex unwinding|ATP-dependent 5'-3' DNA/RNA helicase activity|site of double-strand break|ATP-dependent …
Os04g0358000	13.4186	19.7277	7.10954	0.360383	-1.4724	0.0151319	0.0654021	Down	0.130684	0.261103	0.452802	0.162246	0.0931026	0.140306		Quinone-oxidoreductase QR1, chloroplastic		GO:0003960,GO:0009707	NADPH:quinone reductase activity|chloroplast outer membrane	path:dosa00592	alpha-Linolenic acid metabolism
Os04g0364800	175.36	261.185	89.5362	0.342808	-1.54453	3.33276e-15	2.38277e-13	Down	15.0015	17.9788	18.0234	8.36083	4.82071	7.6475	Os04g0364800	Putative ripening-related protein 1		GO:0005576	extracellular region
Os04g0365100	18.8869	27.1122	10.6615	0.393237	-1.34653	0.00503547	0.0263871	Down	0.460992	0.464135	0.468404	0.197438	0.11879	0.20141	WAK2	Wall-associated receptor kinase 2
Os04g0366000	18.0115	25.3663	10.6567	0.420114	-1.25115	0.0106754	0.0492783	Down	0.412455	0.388898	0.396729	0.317277	0.212599	0.215844	WAK2	Wall-associated receptor kinase 2
Os04g0371200	8.22342	14.196	2.25084	0.158555	-2.65695	0.00349828	0.0195456	Down	0.329161	0.688141	0.284455	0.0968191	0.130138	0	WAK3	Wall-associated receptor kinase 3
Os04g0375900	26.0012	41.0267	10.9758	0.267528	-1.90224	0.0171638	0.0722439	Down	0.594139	0.22684	0.217843	0.177279	0.0742702	0.0897527	KIN10B	Kinesin-like protein KIN-10B		GO:0003777,GO:0005524,GO:0005871,GO:0005874,GO:0007018,GO:0008017,GO:0016887	microtubule motor activity|ATP binding|kinesin complex|microtubule|microtubule-based movement|microtubule binding|ATPase activity
Os04g0376400	79.6484	106.666	52.6305	0.493413	-1.01913	1.10936e-05	0.000138048	Down	5.14241	4.25399	3.98765	2.52131	2.32663	2.37099	ChiC	Class V chitinase		GO:0000272,GO:0004568,GO:0005576,GO:0005618,GO:0006032,GO:0008061,GO:0008843,GO:0009651,GO:0009737,GO:0009753,GO:0035885	polysaccharide catabolic process|chitinase activity|extracellular region|cell wall|chitin catabolic process|chitin binding|endochitinase activity|response to salt stress|response to abscisic acid|response to jasmonic acid|exochitinase activity	path:dosa00520	Amino sugar and nucleotide sugar metabolism
Os04g0376600	36.3438	48.8161	23.8715	0.489009	-1.03207	0.00237722	0.0141421	Down	1.05127	0.973735	0.960695	0.538323	0.571721	0.395015	XRI1	Protein XRI1		GO:0005634,GO:0006281,GO:0007140,GO:0007143,GO:0009555,GO:0010165	nucleus|DNA repair|male meiotic nuclear division|female meiotic nuclear division|pollen development|response to X-ray
Os04g0379800	30.7242	47.8703	13.5781	0.283643	-1.81785	2.99859e-06	4.28771e-05	Down	1.58326	1.00238	0.833539	0.394172	0.225997	0.432627
Os04g0381400	39.3473	57.4331	21.2614	0.370195	-1.43364	2.74944e-05	0.000305465	Down	2.32026	1.21296	2.21564	0.566325	1.18903	0.628432
Os04g0386700	6.50009	1.04268	11.9575	11.4681	3.51955	0.000430476	0.00330164	Up	0.0755227	0	0	0.616906	0.842556	1.20806
Os04g0390100	1382.58	1953.03	812.137	0.415834	-1.26592	1.01784e-19	1.32089e-17	Down	35.7773	29.3603	31.0418	13.5302	17.8118	12.5697	HIPP07	Heavy metal-associated isoprenylated plant protein 7		GO:0005886,GO:0030001,GO:0046914,GO:0046916	plasma membrane|metal ion transport|transition metal ion binding|cellular transition metal ion homeostasis
Os04g0394100	5.16066	1.63071	8.6906	5.32934	2.41396	0.0345924	0.125934	Up	0.123531	0	0	0.0434554	0.389592	0.175252	GDPD2	Glycerophosphodiester phosphodiesterase GDPD2		GO:0006071,GO:0008889,GO:0046475	glycerol metabolic process|glycerophosphodiester phosphodiesterase activity|glycerophospholipid catabolic process	path:dosa00564	Glycerophospholipid metabolism
Os04g0395800	63.0225	26.6979	99.3471	3.72116	1.89575	1.94929e-11	7.85977e-10	Up	1.72269	0.590683	1.84069	5.82339	7.04906	5.30725	TIFY9	Protein TIFY 9		GO:0009611,GO:0031347,GO:2000022	response to wounding|regulation of defense response|regulation of jasmonic acid mediated signaling pathway	path:dosa04075	Plant hormone signal transduction
Os04g0396800	244.31	330.563	158.058	0.478148	-1.06447	1.54043e-08	3.72574e-07	Down	6.24367	5.21566	7.56954	3.18862	3.82145	2.78505	SCPL45	Serine carboxypeptidase-like 45		GO:0004185,GO:0005576,GO:0005773,GO:0009505,GO:0009506,GO:0051603	serine-type carboxypeptidase activity|extracellular region|vacuole|plant-type cell wall|plasmodesma|proteolysis involved in cellular protein catabolic process
Os04g0398000	412.579	209.774	615.383	2.93355	1.55265	2.50819e-32	1.01932e-29	Up	2.7805	2.05287	3.07944	8.18462	8.88866	7.81457	ERF113	Ethylene-responsive transcription factor ERF113	ERF	GO:0003700,GO:0005634,GO:0009414,GO:0009651,GO:0009723,GO:0009737,GO:0009751,GO:0009753,GO:0009873,GO:0019760,GO:0043565,GO:0045893,GO:0071497	DNA-binding transcription factor activity|nucleus|response to water deprivation|response to salt stress|response to ethylene|response to abscisic acid|response to salicylic acid|response to jasmonic acid|ethylene-activated signaling pathway|glucosinolate metabolic process|sequence-specific DNA binding|positive regulation of transcription, DNA-templated|cellular response to freezing
Os04g0401751	21.0233	13.6472	28.3994	2.08097	1.05726	0.0191607	0.0788854	Up	0.383427	0.333527	0.350821	0.695651	1.0215	0.989068	HAK1	Potassium transporter 1		GO:0005886,GO:0006813,GO:0015079,GO:0016020,GO:0016021	plasma membrane|potassium ion transport|potassium ion transmembrane transporter activity|membrane|integral component of membrane
Os04g0405300	121.391	73.436	169.346	2.30604	1.20542	5.6252e-10	1.79298e-08	Up	4.24501	3.8765	3.79667	9.37692	12.2239	8.69717	Os04g0179200	Momilactone A synthase		GO:0102960	momilactone-A synthase activity
Os04g0412200	449.476	605.216	293.737	0.485342	-1.04293	4.53812e-13	2.40832e-11	Down	45.5643	36.5841	46.8786	26.0104	22.0268	20.7094		Ferredoxin, root R-B1		GO:0009055,GO:0009507,GO:0046872,GO:0051537	electron transfer activity|chloroplast|metal ion binding|2 iron, 2 sulfur cluster binding	path:dosa00195	Photosynthesis
Os04g0412700	11.2067	17.8892	4.52419	0.2529	-1.98336	0.0019751	0.0121134	Down	1.5568	0.574707	0.916288	0.314995	0.187843	0.253603
Os04g0412800	25.9979	46.503	5.49268	0.118114	-3.08174	0.000465916	0.0035383	Down	2.36166	0.988189	0.999656	0.260574	0.129598	0.162326	At5g39865	Uncharacterized protein At5g39865		GO:0005886,GO:0009055,GO:0015035,GO:0045454	plasma membrane|electron transfer activity|protein disulfide oxidoreductase activity|cell redox homeostasis
Os04g0413500	166.543	302.137	30.9497	0.102436	-3.28721	6.27896e-31	2.2291e-28	Down	7.11101	5.07452	6.45724	0.580492	0.891651	0.581106	CIN2	Beta-fructofuranosidase, insoluble isoenzyme 2		GO:0004564,GO:0005576,GO:0005618,GO:0005975,GO:0042742,GO:0050832,GO:0052576	beta-fructofuranosidase activity|extracellular region|cell wall|carbohydrate metabolic process|defense response to bacterium|defense response to fungus|carbohydrate storage	path:dosa00052,path:dosa00500	Galactose metabolism|Starch and sucrose metabolism
Os04g0415800	125.147	7.61269	242.682	31.8786	4.99452	1.0068e-17	1.00961e-15	Up	0.497763	1.04167	0.496417	21.4933	19.8003	32.554
Os04g0419600	72.7557	131.668	13.8436	0.10514	-3.24961	0.000373712	0.00291919	Down	7.61396	3.03123	3.04308	0.436393	0.815992	0.285113	Os01g0866200	Histone H3.2		GO:0000786,GO:0005634,GO:0006334,GO:0031492,GO:0046982	nucleosome|nucleus|nucleosome assembly|nucleosomal DNA binding|protein heterodimerization activity
Os04g0419900	273.072	395.04	151.104	0.382503	-1.38646	5.42542e-16	4.40972e-14	Down	5.32612	6.48153	6.42534	3.15535	2.27345	2.19953	At2g19130	G-type lectin S-receptor-like serine/threonine-protein kinase At2g19130
Os04g0422700	5.5676	8.87182	2.26338	0.25512	-1.97075	0.0376118	0.134553	Down	0.210345	0.370421	0.416684	0.0724598	0.0720739	0.214754
Os04g0430600	140.511	87.6473	193.374	2.20628	1.14161	4.61831e-10	1.4905e-08	Up	4.98925	2.98753	4.29234	8.62239	9.94069	10.2571
Os04g0430900	3.40312	0.668899	6.13735	9.1753	3.19776	0.0243116	0.0954634	Up	0.034691	0	0.0350438	0.0362594	0.180637	0.254087	MRS2-D	Putative magnesium transporter MRS2-D		GO:0015095,GO:0015693,GO:0016021	magnesium ion transmembrane transporter activity|magnesium ion transport|integral component of membrane
Os04g0433800	64.7931	95.4016	34.1845	0.358322	-1.48067	0.00246286	0.0145668	Down	1.04786	0.436055	0.479022	0.222207	0.320298	0.255379	RECQL4A	ATP-dependent DNA helicase Q-like 4A		GO:0000724,GO:0003677,GO:0005524,GO:0005634,GO:0005654,GO:0005694,GO:0005737,GO:0006260,GO:0006281,GO:0006310,GO:0006974,GO:0009378,GO:0009506,GO:0032508,GO:0043138,GO:0043140,GO:0046872,GO:0051276,GO:0070417,GO:0071215	double-strand break repair via homologous recombination|DNA binding|ATP binding|nucleus|nucleoplasm|chromosome|cytoplasm|DNA replication|DNA repair|DNA recombination|cellular response to DNA damage stimulus|four-way junction helicase activity|plasmodesma|DNA duplex unwinding|3'-5' DNA helicase activity|ATP-dependent 3'-5' DNA helicase activity|metal ion binding|chromosome organization|cellular re…	path:dosa03018	RNA degradation
Os04g0435100	203.443	131.368	275.519	2.09731	1.06854	5.16724e-07	8.97612e-06	Up	3.86266	3.68797	4.02927	9.72413	9.70799	6.67478	BAT1	Amino-acid permease BAT1		GO:0005313,GO:0005739,GO:0015180,GO:0015181,GO:0015185,GO:0015189,GO:0015812,GO:0016021,GO:0031966	L-glutamate transmembrane transporter activity|mitochondrion|L-alanine transmembrane transporter activity|arginine transmembrane transporter activity|gamma-aminobutyric acid transmembrane transporter activity|L-lysine transmembrane transporter activity|gamma-aminobutyric acid transport|integral component of membrane|mitochondrial membrane
Os04g0442300	555.465	803.947	306.982	0.381843	-1.38895	1.79709e-08	4.28279e-07	Down	16.0068	21.3581	16.0689	7.69277	8.90637	5.28673	RR1	Two-component response regulator ORR1		GO:0000160,GO:0005622,GO:0009736,GO:0048830	phosphorelay signal transduction system|intracellular|cytokinin-activated signaling pathway|adventitious root development	path:dosa04075	Plant hormone signal transduction
Os04g0445100	4.39609	1.36992	7.42226	5.41801	2.43776	0.0310977	0.11586	Up	0.0654002	0.0694813	0.132132	0.137691	0.684647	0.760227	HSP23.2	23.2 kDa heat shock protein		GO:0000302,GO:0005783,GO:0006457,GO:0009408,GO:0009651,GO:0042542,GO:0043621,GO:0051082,GO:0051259	response to reactive oxygen species|endoplasmic reticulum|protein folding|response to heat|response to salt stress|response to hydrogen peroxide|protein self-association|unfolded protein binding|protein complex oligomerization	path:dosa04141	Protein processing in endoplasmic reticulum
Os04g0447700	258.755	151.245	366.265	2.42167	1.276	5.27405e-08	1.14957e-06	Up	6.35521	4.31745	4.33074	10.7707	14.8944	13.7418	DMAS1-D	Deoxymugineic acid synthase 1-D		GO:0019290,GO:0033707,GO:1990641	siderophore biosynthetic process|3''-deamino-3''-oxonicotianamine reductase activity|response to iron ion starvation
Os04g0448550	36.3883	12.3459	60.4308	4.89479	2.29125	0.00084133	0.00585519	Up	0.248453	0.156961	0.745884	1.44857	1.59706	3.20356	AP37	Aspartyl protease 37		GO:0004190,GO:0006508,GO:0030163,GO:0043067	aspartic-type endopeptidase activity|proteolysis|protein catabolic process|regulation of programmed cell death
Os04g0451000	22.7746	14.2314	31.3178	2.20061	1.1379	0.00750911	0.0366914	Up	0.123845	0.420813	0.315675	0.549832	0.70216	0.749375
Os04g0459000	98.5264	138.679	58.3736	0.420925	-1.24836	0.000451302	0.00343831	Down	1.77121	1.04301	1.67836	0.678562	0.762457	0.58684	ABCB19	ABC transporter B family member 19		GO:0005524,GO:0005886,GO:0008361,GO:0009637,GO:0009639,GO:0009640,GO:0009733,GO:0009734,GO:0009926,GO:0009958,GO:0010218,GO:0010329,GO:0010540,GO:0010541,GO:0016021,GO:0042626,GO:0043481,GO:0048364,GO:0048443,GO:0048527,GO:0060918,GO:0090691	ATP binding|plasma membrane|regulation of cell size|response to blue light|response to red or far red light|photomorphogenesis|response to auxin|auxin-activated signaling pathway|auxin polar transport|positive gravitropism|response to far red light|auxin efflux transmembrane transporter activity|basipetal auxin transport|acropetal auxin transport|integral component of membrane|ATPase activity, co…	path:dosa02010	ABC transporters
Os04g0461000	47.4432	63.9267	30.9597	0.484299	-1.04603	0.00126535	0.00830991	Down	2.07788	1.37046	2.25837	1.02993	1.39388	0.862003	MYB16	Transcription factor MYB16	MYB	GO:0000902,GO:0003700,GO:0005634,GO:0009651,GO:0009723,GO:0009733,GO:0009739,GO:0009751,GO:0009753,GO:0030154,GO:0035017,GO:0043565,GO:0044212,GO:0046686,GO:1901957	cell morphogenesis|DNA-binding transcription factor activity|nucleus|response to salt stress|response to ethylene|response to auxin|response to gibberellin|response to salicylic acid|response to jasmonic acid|cell differentiation|cuticle pattern formation|sequence-specific DNA binding|transcription regulatory region DNA binding|response to cadmium ion|regulation of cutin biosynthetic process
Os04g0461800	86.1135	119.992	52.2348	0.435318	-1.19986	2.71162e-06	3.9003e-05	Down	2.36155	1.68579	1.80748	0.924963	1.15911	0.727921	FH2	Formin-like protein 2		GO:0016021	integral component of membrane
Os04g0465300	282.868	420.937	144.799	0.343993	-1.53955	2.62911e-09	7.44296e-08	Down	47.3764	30.9421	40.9647	12.6861	19.2925	13.4922	GASA14	Gibberellin-regulated protein 14		GO:0005576,GO:0005886,GO:0009651,GO:0009737,GO:0009739,GO:0009740,GO:2000377	extracellular region|plasma membrane|response to salt stress|response to abscisic acid|response to gibberellin|gibberellic acid mediated signaling pathway|regulation of reactive oxygen species metabolic process
Os04g0467901	66.4826	119.738	13.2269	0.110466	-3.17833	0.00424969	0.0230274	Down	1.98907	0.589671	0.759338	0.0980709	0.17502	0.132795	KIN14F	Kinesin-like protein KIN-14F		GO:0003777,GO:0005524,GO:0005739,GO:0005871,GO:0005874,GO:0007018,GO:0008017,GO:0009060,GO:0009845,GO:0016887	microtubule motor activity|ATP binding|mitochondrion|kinesin complex|microtubule|microtubule-based movement|microtubule binding|aerobic respiration|seed germination|ATPase activity
Os04g0468000	36.8794	56.0014	17.7574	0.317089	-1.65704	1.9495e-06	2.91585e-05	Down	0.302862	0.377649	0.312947	0.076969	0.146114	0.10415
Os04g0468600	197.542	266.231	128.854	0.483994	-1.04694	7.88172e-07	1.30458e-05	Down	5.24833	5.88749	7.42942	2.69473	3.03252	4.01192
Os04g0472200	9.12436	1.76032	16.4884	9.36672	3.22754	0.00973161	0.0456586	Up	0	0.212562	0.133539	2.09916	0.556741	0.904128	FLA7	Fasciclin-like arabinogalactan protein 7		GO:0005886,GO:0009834,GO:0016020,GO:0031225,GO:0046658	plasma membrane|plant-type secondary cell wall biogenesis|membrane|anchored component of membrane|anchored component of plasma membrane
Os04g0472300	495.846	682.601	309.092	0.452815	-1.14301	7.49567e-07	1.24871e-05	Down	12.8234	8.3795	11.5416	4.55606	6.23662	5.33892	GDPDL3	Glycerophosphodiester phosphodiesterase GDPDL3		GO:0005886,GO:0006071,GO:0006629,GO:0008889,GO:0009505,GO:0009932,GO:0010026,GO:0010053,GO:0010442,GO:0016021,GO:0031225,GO:0046658,GO:0048765,GO:0052541	plasma membrane|glycerol metabolic process|lipid metabolic process|glycerophosphodiester phosphodiesterase activity|plant-type cell wall|cell tip growth|trichome differentiation|root epidermal cell differentiation|guard cell morphogenesis|integral component of membrane|anchored component of membrane|anchored component of plasma membrane|root hair cell differentiation|plant-type cell wall cellulos…
Os04g0472700	11.0314	19.4823	2.58056	0.132456	-2.91641	0.026939	0.10341	Down	1.17724	0.478517	0.204216	0.0523637	0.157971	0.105547	PYM	Protein POLYCHOME		GO:0005634,GO:0006952,GO:0009561,GO:0009960,GO:0010091,GO:0010224,GO:0042023,GO:0051301,GO:0051783,GO:1900426,GO:1904667	nucleus|defense response|megagametogenesis|endosperm development|trichome branching|response to UV-B|DNA endoreduplication|cell division|regulation of nuclear division|positive regulation of defense response to bacterium|negative regulation of ubiquitin protein ligase activity
Os04g0476400	55.4853	74.1944	36.7762	0.495673	-1.01254	0.00368114	0.0204111	Down	1.35974	0.890605	1.0264	0.550154	0.488771	0.38826						path:dosa03030	DNA replication
Os04g0476600	25.42	7.89009	42.95	5.44354	2.44454	3.26554e-08	7.39981e-07	Up	0.145145	0.178897	0.0960804	0.526717	0.743838	0.954294	At5g50170	C2 and GRAM domain-containing protein At5g50170		GO:0016021	integral component of membrane
Os04g0479000	5.55728	8.85079	2.26376	0.255769	-1.96709	0.0377122	0.134812	Down	0.190636	0.265726	0.0570624	0.0871004	0	0.0588448	CRC1	Pachytene checkpoint protein 2 homolog		GO:0005524,GO:0005634,GO:0005694,GO:0007131,GO:0042138,GO:0051598	ATP binding|nucleus|chromosome|reciprocal meiotic recombination|meiotic DNA double-strand break formation|meiotic recombination checkpoint
Os04g0479900	8.69187	14.4816	2.90215	0.200403	-2.31902	0.00258737	0.0151581	Down	1.18018	0.398943	0.752455	0.112596	0.224249	0.168907
Os04g0486500	45.7801	83.1797	8.38045	0.100751	-3.31113	1.02383e-07	2.10114e-06	Down	3.27214	1.74744	1.95337	0.260455	0.390855	0.0436431	MAD2	Mitotic spindle checkpoint protein MAD2		GO:0005634,GO:0007094,GO:0051301	nucleus|mitotic spindle assembly checkpoint|cell division
Os04g0486800	14.9368	25.3557	4.51792	0.178182	-2.48858	7.6009e-05	0.000736159	Down	0.372955	0.1964	0.230117	0.110421	0.0414496	0	RECQL5	ATP-dependent DNA helicase Q-like 5		GO:0000405,GO:0000724,GO:0000781,GO:0003677,GO:0003697,GO:0005524,GO:0005634,GO:0005694,GO:0005737,GO:0006260,GO:0006281,GO:0006284,GO:0006310,GO:0008284,GO:0009378,GO:0010971,GO:0032357,GO:0032508,GO:0036310,GO:0042631,GO:0043140,GO:0045740,GO:0061820,GO:0061821	bubble DNA binding|double-strand break repair via homologous recombination|chromosome, telomeric region|DNA binding|single-stranded DNA binding|ATP binding|nucleus|chromosome|cytoplasm|DNA replication|DNA repair|base-excision repair|DNA recombination|positive regulation of cell proliferation|four-way junction helicase activity|positive regulation of G2/M transition of mitotic cell cycle|oxidized …
Os04g0486950	153.441	35.9446	270.938	7.53764	2.91411	0.00388803	0.0214018	Up	1.10314	0.571465	1.13503	3.50043	6.54369	12.2264	MS	Malate synthase		GO:0004474,GO:0005737,GO:0006097,GO:0006099,GO:0009514	malate synthase activity|cytoplasm|glyoxylate cycle|tricarboxylic acid cycle|glyoxysome	path:dosa00620,path:dosa00630	Pyruvate metabolism|Glyoxylate and dicarboxylate metabolism
Os04g0491500	19.9336	26.6222	13.245	0.497519	-1.00718	0.0283103	0.107472	Down	0.432686	0.406451	0.172092	0.175303	0.175619	0.242158	NPF4.6	Protein NRT1/ PTR FAMILY 4.6		GO:0005886,GO:0009624,GO:0010119,GO:0015333,GO:0016021,GO:0035673,GO:0042128,GO:0080168,GO:0090440,GO:1904680	plasma membrane|response to nematode|regulation of stomatal movement|peptide:proton symporter activity|integral component of membrane|oligopeptide transmembrane transporter activity|nitrate assimilation|abscisic acid transport|abscisic acid transmembrane transporter activity|peptide transmembrane transporter activity
Os04g0493400	5044.93	2759.39	7330.46	2.65655	1.40955	1.79643e-18	1.95368e-16	Up	142.2	90.7732	84.6399	319.694	281.925	317.595	Cht4	Chitinase 4		GO:0000272,GO:0004568,GO:0006032,GO:0006952,GO:0008061,GO:0016998	polysaccharide catabolic process|chitinase activity|chitin catabolic process|defense response|chitin binding|cell wall macromolecule catabolic process	path:dosa00520	Amino sugar and nucleotide sugar metabolism
Os04g0493600	2370.94	1285.77	3456.12	2.68798	1.42652	7.71844e-11	2.82455e-09	Up	192.94	138.565	111.485	470.752	356.937	449.529	Cht4	Chitinase 4		GO:0000272,GO:0004568,GO:0006032,GO:0006952,GO:0008061,GO:0016998	polysaccharide catabolic process|chitinase activity|chitin catabolic process|defense response|chitin binding|cell wall macromolecule catabolic process
Os04g0496300	205.859	362.676	49.0416	0.135221	-2.8866	6.59872e-06	8.63959e-05	Down	47.2132	20.6476	27.6141	4.01574	5.47772	4.61577
Os04g0503550	13.9872	8.93276	19.0416	2.13166	1.09198	0.0489085	0.164678	Up	0.0176974	0.154456	0.0368977	0.13194	0.0760103	0.11399
Os04g0504200	36.9062	66.7147	7.09772	0.106389	-3.23258	8.4038e-06	0.000107389	Down	6.63174	3.94412	2.29471	0.239139	0.396146	0.635786
Os04g0507700	372.739	647.183	98.2957	0.151882	-2.71897	2.3307e-06	3.41489e-05	Down	21.8154	9.60869	17.1529	2.82267	3.60179	1.67638	LTL1	GDSL esterase/lipase LTL1		GO:0005576,GO:0009751,GO:0010226,GO:0016042,GO:0016788,GO:0042538	extracellular region|response to salicylic acid|response to lithium ion|lipid catabolic process|hydrolase activity, acting on ester bonds|hyperosmotic salinity response
Os04g0511200	449.353	56.4226	842.283	14.9281	3.89996	3.6253e-10	1.18991e-08	Up	2.43742	1.32573	2.10172	20.3316	31.6329	42.695	PXG	Peroxygenase		GO:0005783,GO:0005811,GO:0031090,GO:0046872,GO:1990137	endoplasmic reticulum|lipid droplet|organelle membrane|metal ion binding|plant seed peroxidase activity	path:dosa00073	Cutin, suberine and wax biosynthesis
Os04g0511400	15.7981	22.5549	9.04135	0.40086	-1.31883	0.0343722	0.125265	Down	0.526536	0.121731	0.390446	0.140575	0.140841	0.142297	INT2	Probable inositol transporter 2		GO:0005351,GO:0005355,GO:0005366,GO:0005886,GO:0005887,GO:0008645,GO:0015798,GO:0023052,GO:0090406	carbohydrate:proton symporter activity|glucose transmembrane transporter activity|myo-inositol:proton symporter activity|plasma membrane|integral component of plasma membrane|hexose transmembrane transport|myo-inositol transport|signaling|pollen tube
Os04g0511700	34.101	55.6312	12.5708	0.225967	-2.14581	0.00668882	0.0334181	Down	1.55739	0.768983	0.655911	0.198854	0.332577	0.246491
Os04g0513400	1470.32	848.248	2092.4	2.46673	1.3026	9.93768e-21	1.41445e-18	Up	11.829	11.207	12.4313	28.0379	31.0863	35.8648	BGLU16	Beta-glucosidase 16		GO:0005975,GO:0008422,GO:0102483	carbohydrate metabolic process|beta-glucosidase activity|scopolin beta-glucosidase activity	path:dosa00460,path:dosa00500,path:dosa00940	Cyanoamino acid metabolism|Starch and sucrose metabolism|Phenylpropanoid biosynthesis
Os04g0513550	9.50373	5.12032	13.8871	2.71216	1.43944	0.0382661	0.136334	Up	0	0	0	0.0573323	0	0	BGLU16	Beta-glucosidase 16		GO:0005975,GO:0008422,GO:0102483	carbohydrate metabolic process|beta-glucosidase activity|scopolin beta-glucosidase activity
Os04g0517000	343.617	478.453	208.78	0.436365	-1.19639	3.45081e-05	0.000372663	Down	32.0785	18.6717	26.5588	11.6928	12.9743	10.6719
Os04g0521700	82.6859	42.74	122.632	2.86925	1.52068	1.24558e-10	4.38666e-09	Up	2.11092	1.34251	1.78663	5.04644	5.4531	5.29071
Os04g0521900	100.272	136.561	63.9836	0.468534	-1.09377	0.0050489	0.0264395	Down	9.18025	13.3025	16.4384	7.29382	5.16344	7.17772
Os04g0525700	79.8395	119.041	40.6383	0.341381	-1.55055	1.88127e-05	0.000219928	Down	3.23693	1.9291	2.63387	0.829247	1.22021	1.01032	SCPL35	Serine carboxypeptidase-like 35		GO:0004185,GO:0005576,GO:0005773,GO:0051603	serine-type carboxypeptidase activity|extracellular region|vacuole|proteolysis involved in cellular protein catabolic process
Os04g0526000	7.49555	12.0823	2.9088	0.240749	-2.0544	0.0446966	0.153752	Down	1.86172	0.619855	0.583233	0.351505	0.174927	0.259384	TCP21	Transcription factor TCP21	TCP	GO:0003700,GO:0005634,GO:0006355,GO:0042752,GO:0043433,GO:0043565,GO:0048511	DNA-binding transcription factor activity|nucleus|regulation of transcription, DNA-templated|regulation of circadian rhythm|negative regulation of DNA-binding transcription factor activity|sequence-specific DNA binding|rhythmic process
Os04g0528200	23.9921	13.758	34.2262	2.48774	1.31484	0.00183477	0.0113792	Up	1.06859	1.40756	0.885511	3.25885	2.67939	2.76741
Os04g0528600	29.7719	54.0708	5.47312	0.101221	-3.30441	0.00236318	0.014077	Down	1.93638	0.687202	0.741888	0.113267	0.20285	0.068026	At1g65710	Uncharacterized protein At1g65710
Os04g0530050	8.49336	14.089	2.89774	0.205674	-2.28157	0.0288428	0.109083	Down	2.41067	1.18939	1.04935	0	0	0
Os04g0530100	61.9448	88.8056	35.084	0.395065	-1.33984	0.0202325	0.0824292	Down	2.61162	1.10405	2.93691	0.649304	1.82633	0.485811	EXPB17	Expansin-B17
Os04g0538300	5.5674	2.07095	9.06386	4.37667	2.12983	0.0270816	0.103867	Up	0	0	0	0.700032	0	1.70896
Os04g0538750	24.1123	15.9678	32.2567	2.02011	1.01443	0.0188746	0.0779778	Up	0.988058	0.478708	1.52653	1.4953	2.28098	2.20426
Os04g0538900	5.07554	1.7437	8.40737	4.82156	2.2695	0.0260723	0.100696	Up	0.102928	0.109355	0	0.86729	0.652015	1.2979
Os04g0543650	8.48603	2.41481	14.5573	6.02833	2.59176	0.0068849	0.0342317	Up	0	0	0.120416	0.0943827	0.157192	0.249119	CAT6	Cationic amino acid transporter 6, chloroplastic		GO:0005886,GO:0009624,GO:0015171,GO:0016021,GO:0031969	plasma membrane|response to nematode|amino acid transmembrane transporter activity|integral component of membrane|chloroplast membrane
Os04g0546500	11.5294	3.40764	19.6512	5.76681	2.52777	0.000195492	0.00167721	Up	0.378575	0.3009	0.285759	1.49472	2.8722	1.38783	OLE16	Oleosin 16 kDa		GO:0012511,GO:0016021,GO:0019915	monolayer-surrounded lipid storage body|integral component of membrane|lipid storage
Os04g0548100	20.5886	13.1079	28.0693	2.14141	1.09856	0.0147309	0.0640221	Up	0.1101	0.225759	0.189088	0.487107	0.355423	0.315246	RPM1	Disease resistance protein RPM1
Os04g0552000	49.5346	72.6053	26.464	0.364491	-1.45605	0.00489972	0.0258423	Down	3.48999	2.81994	4.76691	2.79408	1.73156	0.864597	EXPB15	Expansin-B15
Os04g0553500	557.336	898.825	215.847	0.240143	-2.05803	6.77065e-08	1.44419e-06	Down	51.3214	28.7611	44.7716	11.4913	12.5689	9.91788	PME68	Probable pectinesterase 68		GO:0005576,GO:0005618,GO:0030599,GO:0042545,GO:0045330,GO:0045490	extracellular region|cell wall|pectinesterase activity|cell wall modification|aspartyl esterase activity|pectin catabolic process
Os04g0553650	142.202	241.162	43.2418	0.179306	-2.47951	4.69157e-08	1.03429e-06	Down	27.2739	13.3817	17.4509	1.13415	5.78711	1.10284	PME68	Probable pectinesterase 68		GO:0005576,GO:0005618,GO:0030599,GO:0042545,GO:0045330,GO:0045490	extracellular region|cell wall|pectinesterase activity|cell wall modification|aspartyl esterase activity|pectin catabolic process
Os04g0554800	1916.77	2566.67	1266.86	0.49358	-1.01864	4.64914e-10	1.49732e-08	Down	195.786	156.395	176.63	77.7714	88.4108	116.267	EARLI1	Lipid transfer protein EARLI 1		GO:0005576,GO:0005783,GO:0009409,GO:0009505,GO:0009506,GO:0009651,GO:0009682,GO:0009707,GO:0009737,GO:0050832	extracellular region|endoplasmic reticulum|response to cold|plant-type cell wall|plasmodesma|response to salt stress|induced systemic resistance|chloroplast outer membrane|response to abscisic acid|defense response to fungus
Os04g0556350	25.7545	16.3272	35.1818	2.1548	1.10755	0.00675549	0.0336641	Up	0.182868	0	0	0.181996	0	0	CSA	Probable phospholipid hydroperoxide glutathione peroxidase		GO:0004602,GO:0005737,GO:0006979,GO:0047066	glutathione peroxidase activity|cytoplasm|response to oxidative stress|phospholipid-hydroperoxide glutathione peroxidase activity
Os04g0556400	123.543	78.9252	168.16	2.13062	1.09127	3.81662e-08	8.51119e-07	Up	1.41604	1.80463	1.55327	2.96919	3.99312	4.08773	SB20O07.14	Putative cis-zeatin O-glucosyltransferase		GO:0050502	cis-zeatin O-beta-D-glucosyltransferase activity	path:dosa00908	Zeatin biosynthesis
Os04g0556550	22.9315	32.9491	12.9138	0.391933	-1.35132	0.00189794	0.0116912	Down	1.16015	1.37189	1.34392	0.630007	0.627145	0.627835	CISZOG1	Cis-zeatin O-glucosyltransferase 1		GO:0006486,GO:0008194,GO:0009690,GO:0010817,GO:0043231,GO:0050502,GO:0080036	protein glycosylation|UDP-glycosyltransferase activity|cytokinin metabolic process|regulation of hormone levels|intracellular membrane-bounded organelle|cis-zeatin O-beta-D-glucosyltransferase activity|regulation of cytokinin-activated signaling pathway
Os04g0556600	885.282	1212.92	557.644	0.459753	-1.12107	2.73188e-26	6.75015e-24	Down	42.2561	46.178	39.5011	22.2791	20.0954	21.3712	CISZOG1	Cis-zeatin O-glucosyltransferase 1		GO:0006486,GO:0008194,GO:0009690,GO:0010817,GO:0043231,GO:0050502,GO:0080036	protein glycosylation|UDP-glycosyltransferase activity|cytokinin metabolic process|regulation of hormone levels|intracellular membrane-bounded organelle|cis-zeatin O-beta-D-glucosyltransferase activity|regulation of cytokinin-activated signaling pathway
Os04g0558700	144.07	81.223	206.918	2.54753	1.3491	1.88174e-10	6.41861e-09	Up	5.71158	4.88173	6.82932	13.2653	17.6502	17.738
Os04g0563700	67.7856	106.194	29.3767	0.276632	-1.85396	8.99446e-07	1.4652e-05	Down	2.96416	1.61628	1.7935	0.509815	0.564248	0.654263	CYCB2-1	Cyclin-B2-1		GO:0000079,GO:0000278,GO:0000307,GO:0005634,GO:0005737,GO:0005813,GO:0006468,GO:0007088,GO:0008284,GO:0016538,GO:0019901,GO:0045787,GO:0051301	regulation of cyclin-dependent protein serine/threonine kinase activity|mitotic cell cycle|cyclin-dependent protein kinase holoenzyme complex|nucleus|cytoplasm|centrosome|protein phosphorylation|regulation of mitotic nuclear division|positive regulation of cell proliferation|cyclin-dependent protein serine/threonine kinase regulator activity|protein kinase binding|positive regulation of cell cycl…
Os04g0565200	47.4368	26.4351	68.4384	2.58892	1.37235	3.16913e-05	0.000346607	Up	0.549164	1.5123	0.583754	2.13452	2.58668	2.70732	CISZOG1	Cis-zeatin O-glucosyltransferase 1		GO:0006486,GO:0008194,GO:0009690,GO:0010817,GO:0043231,GO:0050502,GO:0080036	protein glycosylation|UDP-glycosyltransferase activity|cytokinin metabolic process|regulation of hormone levels|intracellular membrane-bounded organelle|cis-zeatin O-beta-D-glucosyltransferase activity|regulation of cytokinin-activated signaling pathway	path:dosa00908	Zeatin biosynthesis
Os04g0569100	143.436	91.3569	195.515	2.14012	1.09769	9.82043e-10	2.98244e-08	Up	0.928852	0.974157	1.18541	1.89387	2.62827	2.31593	ROC4	Homeobox-leucine zipper protein ROC4	HD-ZIP	GO:0005634,GO:0006355,GO:0008289,GO:0043565	nucleus|regulation of transcription, DNA-templated|lipid binding|sequence-specific DNA binding
Os04g0573000	1554.03	927.267	2180.79	2.35184	1.23379	1.48111e-08	3.59918e-07	Up	16.1053	14.2034	15.7344	32.924	37.2184	47.0661	OsI_17046	SPX domain-containing membrane protein OsI_17046		GO:0016021,GO:0055085	integral component of membrane|transmembrane transport
Os04g0573300	862.86	1179.64	546.083	0.462925	-1.11115	2.11347e-05	0.000243116	Down	21.8719	12.8371	17.6108	9.40506	8.83022	7.75011	SBT1.3	Subtilisin-like protease SBT1.3		GO:0004252,GO:0005576	serine-type endopeptidase activity|extracellular region
Os04g0576900	34.3894	65.555	3.22375	0.0491762	-4.34589	5.08589e-05	0.000518596	Down	2.24687	0.794175	1.21671	0.0253426	0.126574	0.101417	XIAO	Probable inactive leucine-rich repeat receptor kinase XIAO		GO:0004672,GO:0005524,GO:0005886,GO:0009506,GO:0009742,GO:0016021,GO:0046777,GO:0090696	protein kinase activity|ATP binding|plasma membrane|plasmodesma|brassinosteroid mediated signaling pathway|integral component of membrane|protein autophosphorylation|post-embryonic plant organ development
Os04g0578000	43.7428	19.34	68.1455	3.52355	1.81703	2.54384e-05	0.00028498	Up	0.524911	0.252785	0.382328	1.19802	1.77206	2.16337	ACS1	1-aminocyclopropane-1-carboxylate synthase		GO:0009693,GO:0009835,GO:0016847,GO:0030170	ethylene biosynthetic process|fruit ripening|1-aminocyclopropane-1-carboxylate synthase activity|pyridoxal phosphate binding	path:dosa00270,path:dosa04016	Cysteine and methionine metabolism|MAPK signaling pathway - plant
Os04g0578550	65.9545	13.6981	118.211	8.62972	3.10931	1.56086e-18	1.73412e-16	Up	0.420351	0.225625	0.6453	5.44843	5.26788	6.14064
Os04g0583600	161.319	296.481	26.1571	0.0882251	-3.50267	2.62707e-05	0.000293346	Down	51.0503	22.5084	22.4497	4.35766	2.28367	2.05096	H4C7	Histone H4		GO:0000786,GO:0003677,GO:0005730,GO:0005774,GO:0005829,GO:0005886,GO:0006334,GO:0009414,GO:0009506,GO:0009507,GO:0009579,GO:0046982	nucleosome|DNA binding|nucleolus|vacuolar membrane|cytosol|plasma membrane|nucleosome assembly|response to water deprivation|plasmodesma|chloroplast|thylakoid|protein heterodimerization activity
Os04g0585100	145.008	203.869	86.146	0.422555	-1.24279	3.72576e-07	6.69424e-06	Down	4.44237	2.97556	3.27273	1.47019	1.85368	1.4824	PAT19	Probable protein S-acyltransferase 19		GO:0005783,GO:0005794,GO:0005886,GO:0006612,GO:0016021,GO:0018230,GO:0019706	endoplasmic reticulum|Golgi apparatus|plasma membrane|protein targeting to membrane|integral component of membrane|peptidyl-L-cysteine S-palmitoylation|protein-cysteine S-palmitoyltransferase activity
Os04g0588200	17.058	26.3518	7.76418	0.294635	-1.763	0.00151646	0.00970519	Down	0.295364	0.112186	0.15249	0.109456	0.0439605	0.0783514	dna2	DNA replication ATP-dependent helicase/nuclease dna2		GO:0000784,GO:0003677,GO:0003682,GO:0004003,GO:0004518,GO:0005524,GO:0005634,GO:0005654,GO:0005657,GO:0005737,GO:0005829,GO:0006281,GO:0017108,GO:0019901,GO:0031297,GO:0031860,GO:0035861,GO:0043142,GO:0043596,GO:0045145,GO:0046872,GO:0051539,GO:0071932,GO:0072429,GO:1903461,GO:1903469,GO:1990601	nuclear chromosome, telomeric region|DNA binding|chromatin binding|ATP-dependent DNA helicase activity|nuclease activity|ATP binding|nucleus|nucleoplasm|replication fork|cytoplasm|cytosol|DNA repair|5'-flap endonuclease activity|protein kinase binding|replication fork processing|telomeric 3' overhang formation|site of double-strand break|single-stranded DNA-dependent ATPase activity|nuclear repli…	path:dosa03030	DNA replication
Os04g0594000	11.0632	5.00733	17.119	3.41879	1.77349	0.00719712	0.035436	Up	0.180277	0.0219273	0.0848498	0.257216	0.257173	0.371755	ARI3	Probable E3 ubiquitin-protein ligase ARI3		GO:0000151,GO:0000209,GO:0005737,GO:0006511,GO:0031624,GO:0032436,GO:0046872,GO:0061630	ubiquitin ligase complex|protein polyubiquitination|cytoplasm|ubiquitin-dependent protein catabolic process|ubiquitin conjugating enzyme binding|positive regulation of proteasomal ubiquitin-dependent protein catabolic process|metal ion binding|ubiquitin protein ligase activity
Os04g0597600	8.45803	3.65402	13.262	3.62944	1.85975	0.0415976	0.145403	Up	0.123247	0	0.0530936	0.333907	0.0370769	0.22279	NPF8.3	Protein NRT1/ PTR FAMILY 8.3		GO:0000325,GO:0005773,GO:0005774,GO:0005794,GO:0009705,GO:0015031,GO:0015333,GO:0015334,GO:0015706,GO:0015833,GO:0016021,GO:0035673,GO:0042937,GO:0042938,GO:0042939,GO:1904680	plant-type vacuole|vacuole|vacuolar membrane|Golgi apparatus|plant-type vacuole membrane|protein transport|peptide:proton symporter activity|high-affinity oligopeptide transmembrane transporter activity|nitrate transport|peptide transport|integral component of membrane|oligopeptide transmembrane transporter activity|tripeptide transmembrane transporter activity|dipeptide transport|tripeptide tran…
Os04g0597900	24.8627	47.4664	2.25896	0.0475907	-4.39318	0.0062766	0.0316608	Down	1.47165	0.456146	0.615697	0.0644728	0	0.0644373
Os04g0599800	109.394	168.09	50.6983	0.301614	-1.72922	0.000873091	0.0060352	Down	4.17811	1.86123	1.98645	0.788638	0.913085	1.00731	CDC20-1	Cell division cycle 20.1, cofactor of APC complex				path:dosa04120	Ubiquitin mediated proteolysis
Os04g0600200	562.571	371.695	753.447	2.02706	1.01939	2.89459e-11	1.13455e-09	Up	12.2437	11.5569	12.334	22.5269	27.0171	29.2034	AOX1A	Ubiquinol oxidase 1a, mitochondrial		GO:0005739,GO:0005743,GO:0009916,GO:0010230,GO:0016021,GO:0046872,GO:0070469,GO:0102721	mitochondrion|mitochondrial inner membrane|alternative oxidase activity|alternative respiration|integral component of membrane|metal ion binding|respiratory chain|ubiquinol:oxygen oxidoreductase activity
Os04g0600300	96.537	39.976	153.098	3.82975	1.93725	1.25461e-06	1.96601e-05	Up	1.12135	1.88977	1.5777	4.62613	6.39259	8.50439	AOX1B	Ubiquinol oxidase 1b, mitochondrial		GO:0005739,GO:0005743,GO:0009916,GO:0010230,GO:0016021,GO:0046872,GO:0070469,GO:0102721	mitochondrion|mitochondrial inner membrane|alternative oxidase activity|alternative respiration|integral component of membrane|metal ion binding|respiratory chain|ubiquinol:oxygen oxidoreductase activity
Os04g0609300	134.885	182.262	87.5069	0.480115	-1.05855	1.53843e-05	0.00018417	Down	7.20336	9.82058	7.24963	3.64042	4.18708	4.90126	HCT2	Hydroxycinnamoyltransferase 2		GO:0016747	transferase activity, transferring acyl groups other than amino-acyl groups
Os04g0610600	8.40054	0.978426	15.8226	16.1715	4.01538	1.54456e-05	0.000184673	Up	0.127922	0	0	0.809414	0.672657	0.721508
Os04g0611700	10.5964	15.6993	5.49344	0.349916	-1.51492	0.0267473	0.102848	Down	0.296465	0.210894	0.148822	0.188208	0	0	KSL3	Ent-kaurene synthase-like 3		GO:0000287,GO:0006952,GO:0010333,GO:0016102	magnesium ion binding|defense response|terpene synthase activity|diterpenoid biosynthetic process	path:dosa00904	Diterpenoid biosynthesis
Os04g0612000	1.70437	3.40875	0	0	#NAME?	0.039838	0.140814	Down	0.0310312	0.0169518	0.0163875	0	0	0	KSL2	Ent-kaurene synthase-like 2		GO:0000287,GO:0006952,GO:0010333,GO:0016102	magnesium ion binding|defense response|terpene synthase activity|diterpenoid biosynthetic process
Os04g0612500	25207.8	34302.6	16113	0.469731	-1.09009	4.49208e-57	9.24949e-54	Down	1262.35	1238.08	1352.28	676.143	599.499	705.777	TPRP-F1	36.4 kDa proline-rich protein
Os04g0612700	32.4541	55.2448	9.66351	0.174922	-2.51522	8.60945e-08	1.79306e-06	Down	2.37553	1.31736	1.36845	0.197844	0.432853	0.277812	CAD7	Cinnamyl alcohol dehydrogenase 7		GO:0008270,GO:0009809,GO:0045551,GO:0052747	zinc ion binding|lignin biosynthetic process|cinnamyl-alcohol dehydrogenase activity|sinapyl alcohol dehydrogenase activity	path:dosa00940	Phenylpropanoid biosynthesis
Os04g0614300	18.6071	3.68615	33.5281	9.09569	3.18518	8.08494e-08	1.69181e-06	Up	0.112246	0	0.0555835	1.15306	1.15679	0.635253
Os04g0616600	29.7795	10.518	49.0409	4.66255	2.22112	1.02374e-07	2.10114e-06	Up	0.605976	0.323047	0.507824	2.36464	1.72596	1.28315	At1g56130	Probable LRR receptor-like serine/threonine-protein kinase At1g56130
Os04g0620200	38.6828	57.3259	20.0396	0.349574	-1.51633	6.88526e-06	8.98429e-05	Down	0.587544	0.781085	0.722793	0.379949	0.166178	0.285501
Os04g0625100	16.0647	24.7001	7.42929	0.30078	-1.73322	0.00563333	0.0289085	Down	0.644706	0.359445	0.251024	0.130261	0.13079	0.168855
Os04g0625850	4.04676	0.995041	7.09848	7.13386	2.83468	0.022355	0.0893446	Up	0.212718	0	0.104516	0.337808	0.340567	0.11324	RBP45	Polyadenylate-binding protein RBP45		GO:0005634,GO:0006397,GO:0008143	nucleus|mRNA processing|poly(A) binding
Os04g0630300	474.415	177.933	770.897	4.33251	2.1152	2.66468e-70	1.37169e-66	Up	5.9007	7.6186	6.39589	30.1869	34.0385	33.3873	ANR	Anthocyanidin reductase ((2S)-flavan-3-ol-forming)		GO:0009813,GO:0016854,GO:0033729,GO:0050661	flavonoid biosynthetic process|racemase and epimerase activity|anthocyanidin reductase activity|NADP binding	path:dosa00941	Flavonoid biosynthesis
Os04g0631200	352.99	578.267	127.713	0.220855	-2.17883	1.74699e-05	0.000206023	Down	24.3935	12.3792	15.6333	3.90093	5.62238	3.48054	XTH9	Xyloglucan endotransglucosylase/hydrolase protein 9		GO:0004553,GO:0005618,GO:0010411,GO:0016762,GO:0042546,GO:0048046,GO:0071555	hydrolase activity, hydrolyzing O-glycosyl compounds|cell wall|xyloglucan metabolic process|xyloglucan:xyloglucosyl transferase activity|cell wall biogenesis|apoplast|cell wall organization
Os04g0633600	39.159	25.0557	53.2622	2.12575	1.08797	0.000902984	0.00620182	Up	0.245086	0.289906	0.149443	0.414557	0.679486	0.776157	B120	G-type lectin S-receptor-like serine/threonine-protein kinase B120
Os04g0637300	2.02166	4.04331	0	0	#NAME?	0.0196029	0.0802672	Down	0	0	0	0	0	0	EPF2	Protein EPIDERMAL PATTERNING FACTOR 2		GO:0005576,GO:0010052,GO:0010374,GO:0019901,GO:0090626,GO:2000122	extracellular region|guard cell differentiation|stomatal complex development|protein kinase binding|plant epidermis morphogenesis|negative regulation of stomatal complex development	path:dosa04016	MAPK signaling pathway - plant
Os04g0639000	33.4959	19.2077	47.7841	2.48775	1.31484	0.0134519	0.0596949	Up	1.48883	1.82934	2.28814	6.9792	3.90638	3.08212
Os04g0641700	18.9021	26.4981	11.3062	0.42668	-1.22877	0.00922038	0.0436579	Down	1.81965	1.29475	1.6991	0.558611	0.47674	0.878094	BHLH154	Transcription factor ILI1	bHLH	GO:0009741,GO:0009826,GO:0040008,GO:0046983	response to brassinosteroid|unidimensional cell growth|regulation of growth|protein dimerization activity
Os04g0642000	371.311	540.96	201.662	0.372785	-1.42358	1.3883e-28	4.24543e-26	Down	6.41579	5.80967	5.28347	2.03097	2.71095	2.52991	ABCB19	ABC transporter B family member 19		GO:0005524,GO:0005886,GO:0008361,GO:0009637,GO:0009639,GO:0009640,GO:0009733,GO:0009734,GO:0009926,GO:0009958,GO:0010218,GO:0010329,GO:0010540,GO:0010541,GO:0016021,GO:0042626,GO:0043481,GO:0048364,GO:0048443,GO:0048527,GO:0060918,GO:0090691	ATP binding|plasma membrane|regulation of cell size|response to blue light|response to red or far red light|photomorphogenesis|response to auxin|auxin-activated signaling pathway|auxin polar transport|positive gravitropism|response to far red light|auxin efflux transmembrane transporter activity|basipetal auxin transport|acropetal auxin transport|integral component of membrane|ATPase activity, co…	path:dosa02010	ABC transporters
Os04g0644100	42.5143	64.7346	20.294	0.313496	-1.67348	0.000109894	0.00101836	Down	5.96183	3.47914	4.02328	0.576035	2.2891	1.05653
Os04g0656800	167.011	236.286	97.7363	0.413636	-1.27357	0.000911249	0.00625441	Down	11.1061	5.72734	9.35888	4.92458	4.60105	3.01306	PER16	Peroxidase 16		GO:0004601,GO:0005576,GO:0006979,GO:0020037,GO:0042744,GO:0046872	peroxidase activity|extracellular region|response to oxidative stress|heme binding|hydrogen peroxide catabolic process|metal ion binding	path:dosa00940	Phenylpropanoid biosynthesis
Os04g0664400	16.1642	29.4211	2.90733	0.0988177	-3.33909	3.96405e-06	5.47802e-05	Down	0.306845	0.1298	0.260204	0	0.0106153	0	ARF11	Auxin response factor 11	ARF	GO:0003677,GO:0005634,GO:0006355,GO:0009734	DNA binding|nucleus|regulation of transcription, DNA-templated|auxin-activated signaling pathway	path:dosa04075	Plant hormone signal transduction
Os04g0664600	10.4016	18.2149	2.5883	0.142098	-2.81504	9.35758e-05	0.00088337	Down	0.514174	0.59065	1.01614	0.0486251	0.0483334	0.193524	AHT1	Agmatine hydroxycinnamoyltransferase 1		GO:0050734	hydroxycinnamoyltransferase activity
Os04g0665666	12.7595	25.519	0	0	#NAME?	2.2216e-05	0.000252637	Down	2.33999	0.861741	1.10322	0	0	0
Os04g0667200	3.25174	0.68441	5.81907	8.50232	3.08786	0.0314874	0.116974	Up	0	0	0	0.221583	0.0635798	0.224534	F3H-3	Flavanone 3-dioxygenase 3		GO:0009813,GO:0031418,GO:0045486,GO:0046872,GO:0051213,GO:0071456,GO:0080167	flavonoid biosynthetic process|L-ascorbic acid binding|naringenin 3-dioxygenase activity|metal ion binding|dioxygenase activity|cellular response to hypoxia|response to karrikin
Os04g0670500	4.39272	1.04268	7.74276	7.42585	2.89256	0.0134017	0.0595319	Up	0.0318794	0.0671753	0	0.165545	0.329664	0.296951	CP1	Cysteine protease 1		GO:0004197,GO:0005615,GO:0005764,GO:0009555,GO:0009908,GO:0030154,GO:0051603	cysteine-type endopeptidase activity|extracellular space|lysosome|pollen development|flower development|cell differentiation|proteolysis involved in cellular protein catabolic process
Os04g0671300	5243.89	7050.36	3437.42	0.487553	-1.03637	5.41364e-39	3.48345e-36	Down	140.804	149.964	130.705	74.3885	73.1624	76.3706	PAO5	Polyamine oxidase 5		GO:0005777,GO:0006598,GO:0016491,GO:0046592	peroxisome|polyamine catabolic process|oxidoreductase activity|polyamine oxidase activity	path:dosa00330,path:dosa00410	Arginine and proline metabolism|beta-Alanine metabolism
Os04g0675400	9.74165	1.68055	17.8027	10.5934	3.40509	0.0349364	0.126947	Up	0.0627064	0	0.0940723	0.196764	0.392537	1.1447	DJC76	Chaperone protein dnaJ C76, chloroplastic		GO:0009507	chloroplast
Os04g0677200	20.321	38.0533	2.58868	0.0680277	-3.87773	1.67947e-11	6.85232e-10	Down	1.74556	1.1756	1.00962	0.150441	0.0376013	0.112832
Os04g0677300	56.4375	22.0633	90.8118	4.11597	2.04123	5.37372e-06	7.19743e-05	Up	1.48111	0.998888	1.42648	5.2161	5.05158	8.10461	NHL6	NDR1/HIN1-like protein 6		GO:0005829,GO:0005886,GO:0006970,GO:0009737,GO:0009738,GO:0010116,GO:0016021,GO:1902074	cytosol|plasma membrane|response to osmotic stress|response to abscisic acid|abscisic acid-activated signaling pathway|positive regulation of abscisic acid biosynthetic process|integral component of membrane|response to salt
Os04g0687200	36.8966	57.968	15.8252	0.272999	-1.87303	1.70974e-06	2.59367e-05	Down	3.85628	2.42021	2.64869	0.777729	0.90508	0.961717
Os04g0688300	1077.11	544.588	1609.63	2.95568	1.56349	1.79626e-06	2.70631e-05	Up	24.4849	18.7482	22.8025	88.7327	56.0135	63.9941	Sb03g046810	Cationic peroxidase SPC4		GO:0004601,GO:0005576,GO:0006979,GO:0020037,GO:0042744,GO:0046872	peroxidase activity|extracellular region|response to oxidative stress|heme binding|hydrogen peroxide catabolic process|metal ion binding	path:dosa00940	Phenylpropanoid biosynthesis
Os05g0102600	113.318	163.985	62.6514	0.382055	-1.38815	0.00396334	0.021735	Down	2.87965	1.71069	1.35128	0.72999	0.799397	0.950484	ORTH2	E3 ubiquitin-protein ligase ORTHRUS 2		GO:0003682,GO:0004842,GO:0005634,GO:0005720,GO:0008327,GO:0010216,GO:0010369,GO:0010385,GO:0010424,GO:0010428,GO:0010429,GO:0016567,GO:0031508,GO:0032776,GO:0042393,GO:0046872,GO:0051301,GO:0061630,GO:0090309	chromatin binding|ubiquitin-protein transferase activity|nucleus|nuclear heterochromatin|methyl-CpG binding|maintenance of DNA methylation|chromocenter|double-stranded methylated DNA binding|DNA methylation on cytosine within a CG sequence|methyl-CpNpG binding|methyl-CpNpN binding|protein ubiquitination|pericentric heterochromatin assembly|DNA methylation on cytosine|histone binding|metal ion bin…
Os05g0104200	8.64251	4.07764	13.2074	3.23897	1.69554	0.0466247	0.158851	Up	0.215015	0.110224	0.308209	0.328399	1.20964	0.694665	PGIP2	Polygalacturonase inhibitor 2		GO:0005576,GO:0005618,GO:0009505,GO:0009506,GO:0016020,GO:0090353	extracellular region|cell wall|plant-type cell wall|plasmodesma|membrane|polygalacturonase inhibitor activity
Os05g0113900	324.525	596.45	52.6014	0.0881908	-3.50323	0.00276011	0.0160178	Down	49.9119	17.3288	16.5919	2.44726	2.76565	2.92902	OsI_017523	Probable histone H2A.6		GO:0000786,GO:0003677,GO:0005634,GO:0046982	nucleosome|DNA binding|nucleus|protein heterodimerization activity
Os05g0115100	86.196	43.8979	128.494	2.92712	1.54948	2.26291e-11	9.06513e-10	Up	0.994463	0.842403	1.27139	2.81843	2.75094	2.81619
Os05g0118900	15.7483	9.57064	21.926	2.29097	1.19596	0.0226266	0.0901503	Up	0.31481	0.333413	0.315818	0.696698	0.914287	0.690324	STAR2	UPF0014 membrane protein STAR2		GO:0005460,GO:0005887,GO:0010044,GO:0012506,GO:0015786	UDP-glucose transmembrane transporter activity|integral component of plasma membrane|response to aluminum ion|vesicle membrane|UDP-glucose transmembrane transport
Os05g0119000	427.487	213.917	641.058	2.99676	1.58341	8.58616e-26	2.03994e-23	Up	7.57022	8.61899	7.03557	22.4502	27.6931	27.902	STAR2	UPF0014 membrane protein STAR2		GO:0005460,GO:0005887,GO:0010044,GO:0012506,GO:0015786	UDP-glucose transmembrane transporter activity|integral component of plasma membrane|response to aluminum ion|vesicle membrane|UDP-glucose transmembrane transport
Os05g0119100	27.2238	16.3604	38.0872	2.32801	1.2191	0.00218565	0.0131514	Up	0.586094	0.46235	1.89607	2.43738	3.97293	2.42822
Os05g0121800	58.8988	82.9389	34.8587	0.420294	-1.25053	0.0115724	0.0526183	Down	1.84577	1.08487	0.91948	0.47714	0.513926	0.622272
Os05g0122700	9.10806	2.70551	15.5106	5.73296	2.51928	0.0189837	0.0782922	Up	0.532434	0.432043	0	0.570677	1.85964	3.01758	LT101.2	Low temperature-induced protein lt101.2		GO:0016021	integral component of membrane
Os05g0130100	244.266	149.855	338.676	2.26003	1.17634	0.000746662	0.00529904	Up	2.88115	2.77635	2.31659	4.30956	6.55059	7.73627	CRK2	Cysteine-rich receptor-like protein kinase 2
Os05g0131401	66.1702	11.0037	121.337	11.0269	3.46295	6.71416e-30	2.2061e-27	Up	0.398524	0.139996	0	0.838971	0.419836	1.38534	D27	Beta-carotene isomerase D27, chloroplastic		GO:0005506,GO:0009507,GO:0009536,GO:0010223,GO:0016859,GO:1901601	iron ion binding|chloroplast|plastid|secondary shoot formation|cis-trans isomerase activity|strigolactone biosynthetic process
Os05g0138300	5468.07	2999.83	7936.31	2.64559	1.40359	1.89209e-06	2.83823e-05	Up	33.0556	37.8226	47.0953	86.4399	114.095	144.551	LTI6B	Hydrophobic protein LTI6B		GO:0016021	integral component of membrane
Os05g0141000	40.3434	68.1245	12.5624	0.184403	-2.43906	6.59209e-07	1.11397e-05	Down	0.955562	0.546204	0.639903	0.205302	0.141868	0.0259699
Os05g0141200	22.2912	36.8333	7.74903	0.210381	-2.24892	0.000526072	0.0039228	Down	0.573878	0.295245	0.284594	0.0377796	0.101052	0.0767311
Os05g0147300	38.2393	52.8734	23.6053	0.446449	-1.16343	0.000500922	0.0037671	Down	1.5476	1.40158	1.38296	0.333128	0.504137	0.848243	CML22	Probable calcium-binding protein CML22		GO:0005509	calcium ion binding	path:dosa04626	Plant-pathogen interaction
Os05g0151200	9.40205	0	18.8041	Inf	Inf	0.00499712	0.026244	Up	0	0	0	2.05192	0.578439	5.41044	TSPO	Translocator protein homolog		GO:0000139,GO:0005783,GO:0005789,GO:0005794,GO:0005795,GO:0006778,GO:0006970,GO:0009651,GO:0009737,GO:0016020,GO:0016021,GO:0020037,GO:0031969	Golgi membrane|endoplasmic reticulum|endoplasmic reticulum membrane|Golgi apparatus|Golgi stack|porphyrin-containing compound metabolic process|response to osmotic stress|response to salt stress|response to abscisic acid|membrane|integral component of membrane|heme binding|chloroplast membrane
Os05g0153300	11.5741	19.9125	3.23557	0.162489	-2.62158	0.000307839	0.00247538	Down	0.581689	0.339429	0.574455	0.134887	0.0336904	0.100502		Lipase		GO:0004806,GO:0005615,GO:0016042,GO:0046872	triglyceride lipase activity|extracellular space|lipid catabolic process|metal ion binding
Os05g0160800	16.3063	29.7101	2.90253	0.0976951	-3.35557	0.0272899	0.104445	Down	1.00863	0.244665	0.283983	0.120177	0.0482001	0	DPB2	DNA polymerase epsilon subunit B		GO:0003677,GO:0003887,GO:0006261,GO:0007049,GO:0008622,GO:0009793,GO:0042276,GO:0051781,GO:0070182	DNA binding|DNA-directed DNA polymerase activity|DNA-dependent DNA replication|cell cycle|epsilon DNA polymerase complex|embryo development ending in seed dormancy|error-prone translesion synthesis|positive regulation of cell division|DNA polymerase binding	path:dosa03030,path:dosa03410,path:dosa03420	DNA replication|Base excision repair|Nucleotide excision repair
Os05g0163700	637.466	408.978	865.955	2.11736	1.08227	1.85915e-25	4.35012e-23	Up	9.74181	8.98321	10.2262	22.8117	22.1515	20.6642	ACX4	Acyl-coenzyme A oxidase 4, peroxisomal		GO:0003995,GO:0003997,GO:0005777,GO:0006635,GO:0009514,GO:0009793,GO:0046459,GO:0050660	acyl-CoA dehydrogenase activity|acyl-CoA oxidase activity|peroxisome|fatty acid beta-oxidation|glyoxysome|embryo development ending in seed dormancy|short-chain fatty acid metabolic process|flavin adenine dinucleotide binding	path:dosa00071,path:dosa00592,path:dosa01040,path:dosa04146	Fatty acid degradation|alpha-Linolenic acid metabolism|Biosynthesis of unsaturated fatty acids|Peroxisome
Os05g0163900	10.8302	5.2167	16.4437	3.15213	1.65633	0.0100056	0.0467031	Up	0.110358	0.408927	0.333902	0.811499	0.751917	0.461807	BHLH51	Transcription factor bHLH51	bHLH	GO:0003677,GO:0003700,GO:0005634,GO:0006355,GO:0046983	DNA binding|DNA-binding transcription factor activity|nucleus|regulation of transcription, DNA-templated|protein dimerization activity
Os05g0165900	47.5497	72.2023	22.8972	0.317125	-1.65688	6.57926e-08	1.40823e-06	Down	0.894776	1.01278	1.2823	0.404258	0.437677	0.24641	At2g19130	G-type lectin S-receptor-like serine/threonine-protein kinase At2g19130
Os05g0167600	23.5791	39.0762	8.08207	0.206829	-2.27349	7.9623e-05	0.000767551	Down	0.720023	1.56252	1.20351	0.166413	0.200158	0.403802
Os05g0170200	18.1219	7.87568	28.368	3.60198	1.84879	0.000232933	0.0019534	Up	0.144198	0.306557	0.5102	1.21301	1.50279	0.987895	PHOS34	Universal stress protein PHOS34		GO:0002238,GO:0005524,GO:0009507	response to molecule of fungal origin|ATP binding|chloroplast
Os05g0171200	77.1224	41.9982	112.247	2.67265	1.41827	3.42146e-07	6.20524e-06	Up	4.34711	5.29359	5.53024	12.4771	19.2424	14.881	ATS3B	Embryo-specific protein ATS3B		GO:0005576,GO:0005774,GO:0031225	extracellular region|vacuolar membrane|anchored component of membrane
Os05g0172300	20.0284	30.0635	9.99323	0.332404	-1.58899	0.0320662	0.118667	Down	0.6188	0.32309	0.197125	0.0716018	0.200825	0.159532	NRG2	Nitrate regulatory gene2 protein		GO:0005634,GO:0010167,GO:0015706,GO:0071249,GO:0071705,GO:1901698	nucleus|response to nitrate|nitrate transport|cellular response to nitrate|nitrogen compound transport|response to nitrogen compound
Os05g0176400	7.55797	11.2501	3.86585	0.343628	-1.54108	0.0493683	0.165792	Down	0.222921	0.133008	0.127649	0.0437876	0.0879128	0.0664314	Os05g0176400	Zinc finger CCCH domain-containing protein 34		GO:0003677,GO:0003729,GO:0005622,GO:0016973,GO:0046872	DNA binding|mRNA binding|intracellular|poly(A)+ mRNA export from nucleus|metal ion binding
Os05g0181700	61.6868	40.6985	82.6752	2.03141	1.02248	0.000105726	0.000983867	Up	4.16169	3.91886	4.73243	9.05997	8.42936	10.5563
Os05g0187500	25.3157	45.7905	4.84099	0.105721	-3.24167	1.90358e-11	7.70564e-10	Down	2.30863	1.00266	1.72659	0	0.0544831	0.0541204
Os05g0192100	197.122	128.82	265.423	2.06041	1.04293	0.000133255	0.00120096	Up	6.40442	4.56624	6.43619	10.2438	16.6757	12.1412	APS1	Acid phosphatase 1		GO:0003993	acid phosphatase activity
Os05g0195200	730.47	371.473	1089.47	2.93283	1.5523	1.78937e-05	0.000210378	Up	13.4109	13.264	14.4218	33.5484	39.5296	56.5208	Os05g0195200	Zinc finger CCCH domain-containing protein 35	C3H	GO:0003677,GO:0046872	DNA binding|metal ion binding
Os05g0201700	67.6198	100.413	34.827	0.346839	-1.52766	1.14547e-07	2.32603e-06	Down	4.53996	7.95717	8.64318	2.42977	3.52892	2.28086	LFS	Lachrymatory-factor synthase
Os05g0203800	11.1471	6.13308	16.1612	2.63509	1.39785	0.0284582	0.107967	Up	0.0892406	0	0.31131	0.348399	0.253868	0.733357	MADS58	MADS-box transcription factor 58	MIKC_MADS	GO:0000977,GO:0000982,GO:0005634,GO:0007275,GO:0008134,GO:0010582,GO:0030154,GO:0043565,GO:0044212,GO:0045944,GO:0046983,GO:0048440,GO:0048481	RNA polymerase II regulatory region sequence-specific DNA binding|transcription factor activity, RNA polymerase II proximal promoter sequence-specific DNA binding|nucleus|multicellular organism development|transcription factor binding|floral meristem determinacy|cell differentiation|sequence-specific DNA binding|transcription regulatory region DNA binding|positive regulation of transcription by R…
Os05g0205100	19.2367	32.3509	6.12258	0.189255	-2.40159	0.00237194	0.014121	Down	2.79873	1.15299	1.17989	0.121497	0.606183	0.41635	SPAC2F7.02c	Uncharacterized protein C2F7.02c		GO:0004721,GO:0005886,GO:0006357,GO:0023052	phosphoprotein phosphatase activity|plasma membrane|regulation of transcription by RNA polymerase II|signaling
Os05g0206100	3.41986	0.358268	6.48145	18.0911	4.17721	0.0356575	0.128945	Up	0	0.115391	0	0.566282	0.226815	1.47968
Os05g0207700	10.4672	16.0968	4.83767	0.300536	-1.73439	0.044529	0.153342	Down	0.599851	0.0500719	0.313181	0.122906	0.0490747	0.0748745	ALE2	Receptor-like serine/threonine-protein kinase ALE2
Os05g0209683	19.553	27.1692	11.9369	0.439353	-1.18655	0.0104673	0.0484987	Down	0.4736	0.592629	0.736456	0.270618	0.404818	0.224691	At5g45910	GDSL esterase/lipase At5g45910		GO:0005576,GO:0016042,GO:0016788	extracellular region|lipid catabolic process|hydrolase activity, acting on ester bonds
Os05g0210500	17.6487	33.3508	1.94658	0.0583667	-4.09871	0.0099619	0.0465552	Down	0.404184	0.0790864	0.182188	0.00969814	0	0.0296304	tof-1	Topoisomerase 1-associated factor 1		GO:0000076,GO:0000228,GO:0000790,GO:0003677,GO:0005634,GO:0006281,GO:0031298,GO:0043111,GO:0048478,GO:0051321	DNA replication checkpoint|nuclear chromosome|nuclear chromatin|DNA binding|nucleus|DNA repair|replication fork protection complex|replication fork arrest|replication fork protection|meiotic cell cycle
Os05g0211100	778.274	108.932	1447.62	13.2892	3.73218	5.76222e-24	1.18648e-21	Up	2.72939	2.29394	3.31495	38.1856	52.6584	35.7088	CYP51	Obtusifoliol 14-alpha demethylase		GO:0004497,GO:0005506,GO:0008168,GO:0016021,GO:0016126,GO:0016705,GO:0020037	monooxygenase activity|iron ion binding|methyltransferase activity|integral component of membrane|sterol biosynthetic process|oxidoreductase activity, acting on paired donors, with incorporation or reduction of molecular oxygen|heme binding	path:dosa00100	Steroid biosynthesis
Os05g0212100	52.5496	70.5395	34.5597	0.489933	-1.02934	0.000296307	0.00239386	Down	1.22426	1.35276	0.881916	0.788397	0.446355	0.52226	EMB2261	Pentatricopeptide repeat-containing protein At3g49170, chloroplastic
Os05g0217000	382.238	557.351	207.125	0.371623	-1.42809	1.93054e-10	6.55238e-09	Down	112.184	75.9189	77.9081	34.0291	28.155	39.6315	AGP16	Arabinogalactan protein 16		GO:0005886,GO:0031225	plasma membrane|anchored component of membrane
Os05g0219800	13.4212	20.051	6.79127	0.338699	-1.56192	0.0207613	0.0841626	Down	0.256028	0.241153	0.116875	0.065442	0.0393479	0.0267003	chl1	ATP-dependent DNA helicase chl1		GO:0000790,GO:0003677,GO:0004003,GO:0005524,GO:0005634,GO:0005829,GO:0008186,GO:0032508,GO:0034085,GO:0035861,GO:0036297,GO:0045005	nuclear chromatin|DNA binding|ATP-dependent DNA helicase activity|ATP binding|nucleus|cytosol|RNA-dependent ATPase activity|DNA duplex unwinding|establishment of sister chromatid cohesion|site of double-strand break|interstrand cross-link repair|DNA-dependent DNA replication maintenance of fidelity
Os05g0227100	39.6233	53.0958	26.1508	0.49252	-1.02175	0.00158907	0.0100946	Down	4.37358	3.10624	4.4056	2.48425	2.48521	2.60882
Os05g0235800	72.7399	139.989	5.49121	0.0392261	-4.67204	0.000152365	0.00134725	Down	2.41647	1.10697	0.776076	0.111809	0.0372989	0.0380147	Os05g0235800	DNA replication licensing factor MCM6		GO:0003677,GO:0003678,GO:0005524,GO:0005634,GO:0006270,GO:0007049,GO:0042555,GO:0046872	DNA binding|DNA helicase activity|ATP binding|nucleus|DNA replication initiation|cell cycle|MCM complex|metal ion binding	path:dosa03030	DNA replication
Os05g0244700	96.9265	47.4019	146.451	3.08956	1.6274	1.36787e-13	7.91162e-12	Up	2.42147	1.78186	2.17442	6.88604	8.58187	6.79485	DAAT	D-amino-acid transaminase, chloroplastic		GO:0004084,GO:0005829,GO:0008153,GO:0008696,GO:0009507,GO:0009570,GO:0046654,GO:0047810	branched-chain-amino-acid transaminase activity|cytosol|para-aminobenzoic acid biosynthetic process|4-amino-4-deoxychorismate lyase activity|chloroplast|chloroplast stroma|tetrahydrofolate biosynthetic process|D-alanine:2-oxoglutarate aminotransferase activity	path:dosa00790	Folate biosynthesis
Os05g0247100	17133.2	10804.6	23461.8	2.17145	1.11866	1.00106e-32	4.23544e-30	Up	391.991	371.222	445.218	887.374	984.455	1001.59	Chib3H-h	Xylanase inhibitor protein 2		GO:0004568,GO:0005576,GO:0005975,GO:0006952	chitinase activity|extracellular region|carbohydrate metabolic process|defense response
Os05g0247800	24.6734	4.74544	44.6015	9.3988	3.23248	0.00377618	0.0208605	Up	0.0433495	0.137435	0.129448	0.820045	1.91446	3.44895	Chib3H-h	Xylanase inhibitor protein 2		GO:0004568,GO:0005576,GO:0005975,GO:0006952	chitinase activity|extracellular region|carbohydrate metabolic process|defense response	path:dosa00520	Amino sugar and nucleotide sugar metabolism
Os05g0251400	3.54573	6.76654	0.32492	0.0480186	-4.38026	0.00451409	0.0241717	Down	0.323383	0.174496	0.168689	0	0	0
Os05g0255800	47.723	64.7921	30.6539	0.473112	-1.07975	0.00247399	0.0146187	Down	1.36134	0.76568	1.28488	0.632169	0.727891	0.567954	NRG2	Nitrate regulatory gene2 protein		GO:0005634,GO:0010167,GO:0015706,GO:0071249,GO:0071705,GO:1901698	nucleus|response to nitrate|nitrate transport|cellular response to nitrate|nitrogen compound transport|response to nitrogen compound
Os05g0267800	696.121	418.229	974.014	2.3289	1.21965	2.12595e-33	9.65617e-31	Up	9.74643	12.1013	10.6339	27.6042	27.7805	28.2854	SEC14	SEC14 cytosolic factor		GO:0000139,GO:0005829,GO:0006896,GO:0008525,GO:0008526,GO:0030437,GO:0043001,GO:0046488,GO:0048194,GO:1901352,GO:2001246	Golgi membrane|cytosol|Golgi to vacuole transport|phosphatidylcholine transporter activity|phosphatidylinositol transporter activity|ascospore formation|Golgi to plasma membrane protein transport|phosphatidylinositol metabolic process|Golgi vesicle budding|negative regulation of phosphatidylglycerol biosynthetic process|negative regulation of phosphatidylcholine biosynthetic process
Os05g0270000	8.05451	11.9035	4.20554	0.353303	-1.50102	0.0457149	0.156449	Down	0.688675	0.503364	0.631615	0.335363	0.112042	0.275715						path:dosa03010	Ribosome
Os05g0277500	142.907	197.721	88.0937	0.445546	-1.16635	8.20067e-11	2.98334e-09	Down	14.3208	9.51899	11.4622	6.02794	6.34745	4.93865	Os05g0277500	Germin-like protein 5-1		GO:0005618,GO:0009506,GO:0010497,GO:0030145,GO:0045735,GO:0048046,GO:2000280	cell wall|plasmodesma|plasmodesmata-mediated intercellular transport|manganese ion binding|nutrient reservoir activity|apoplast|regulation of root development
Os05g0280500	63.7578	88.1081	39.4076	0.447264	-1.1608	0.000252422	0.00209016	Down	2.11639	1.74513	2.82287	0.835275	1.08575	1.42508	GPAT3	Probable glycerol-3-phosphate acyltransferase 3		GO:0004366,GO:0010143,GO:0016020,GO:0016021,GO:0016024,GO:0016791,GO:0090447,GO:0102420	glycerol-3-phosphate O-acyltransferase activity|cutin biosynthetic process|membrane|integral component of membrane|CDP-diacylglycerol biosynthetic process|phosphatase activity|glycerol-3-phosphate 2-O-acyltransferase activity|sn-1-glycerol-3-phosphate C16:0-DCA-CoA acyl transferase activity	path:dosa00561,path:dosa00564	Glycerolipid metabolism|Glycerophospholipid metabolism
Os05g0283000	14.3237	4.43591	24.2115	5.45808	2.44839	3.77155e-05	0.000401683	Up	0.145401	0.11697	0.14787	0.612245	0.615272	0.920386
Os05g0296800	3.24781	0.358268	6.13735	17.1306	4.0985	0.0100421	0.0468521	Up	0	0.020607	0	0.0607629	0.0812256	0.102461
Os05g0305000	16.9962	24.6387	9.35374	0.379636	-1.39731	0.00584712	0.0297715	Down	3.10303	1.77722	3.55535	2.66572	1.18957	0.586509
Os05g0317900	35.7034	55.5849	15.8219	0.284645	-1.81277	3.16157e-07	5.78795e-06	Down	0.73836	0.629759	0.694296	0.32794	0.171114	0.132571	FER	Receptor-like protein kinase FERONIA
Os05g0324300	9.81899	4.79418	14.8438	3.09621	1.63051	0.0173632	0.0729274	Up	0.0387242	0.0424357	0.0512293	0.104011	0.177209	0.137536
Os05g0345100	223.01	340.275	105.746	0.310765	-1.6861	0.000339034	0.00269743	Down	12.483	6.90347	9.94458	3.3424	3.81338	2.5953	PATL6	Patellin-6		GO:0005737,GO:0005886,GO:0007049,GO:0008289,GO:0051301	cytoplasm|plasma membrane|cell cycle|lipid binding|cell division
Os05g0345175	14.1376	19.8944	8.38083	0.421267	-1.24719	0.0253425	0.0985431	Down	2.32262	2.25991	3.95694	1.74064	1.37715	0.516627	PATL6	Patellin-6		GO:0005737,GO:0005886,GO:0007049,GO:0008289,GO:0051301	cytoplasm|plasma membrane|cell cycle|lipid binding|cell division
Os05g0355400	1002.57	412.129	1593.02	3.86535	1.9506	7.69992e-05	0.000744816	Up	11.7559	15.3441	13.9629	36.1393	59.624	78.8227	At3g01520	Universal stress protein A-like protein		GO:0005886,GO:0016208	plasma membrane|AMP binding
Os05g0355450	16.5831	7.97316	25.193	3.15972	1.6598	0.00130173	0.00851265	Up	0.375117	0.389984	1.09284	0.781238	2.15168	2.1063	At3g01520	Universal stress protein A-like protein		GO:0005886,GO:0016208	plasma membrane|AMP binding
Os05g0358200	35.7665	61.848	9.68492	0.156592	-2.67491	1.3019e-12	6.41318e-11	Down	0.44228	0.306345	0.417528	0.0880251	0.123774	0.0538399	pri1	DNA primase small subunit		GO:0000790,GO:0003697,GO:0003896,GO:0005634,GO:0005658,GO:0005737,GO:0006269,GO:0046872,GO:1902981	nuclear chromatin|single-stranded DNA binding|DNA primase activity|nucleus|alpha DNA polymerase:primase complex|cytoplasm|DNA replication, synthesis of RNA primer|metal ion binding|synthesis of RNA primer involved in mitotic DNA replication	path:dosa03030	DNA replication
Os05g0359700	149.781	87.8978	211.665	2.40808	1.26788	7.72977e-13	3.96581e-11	Up	8.52658	9.74691	10.7696	23.5549	29.2638	23.3258
Os05g0359833	41.0979	21.1989	60.9969	2.87736	1.52475	3.27603e-06	4.62659e-05	Up	1.05636	0.330987	0.82363	2.73401	1.52164	1.82175	EL5.1	E3 ubiquitin-protein ligase EL5		GO:0004842,GO:0005886,GO:0006511,GO:0016021,GO:0016567,GO:0046872,GO:0048364,GO:0051301,GO:0061630	ubiquitin-protein transferase activity|plasma membrane|ubiquitin-dependent protein catabolic process|integral component of membrane|protein ubiquitination|metal ion binding|root development|cell division|ubiquitin protein ligase activity
Os05g0360400	82.2778	41.9559	122.6	2.92211	1.54701	7.52412e-11	2.75998e-09	Up	2.85645	1.47085	1.92321	5.66084	7.61936	6.35211	EL5.1	E3 ubiquitin-protein ligase EL5		GO:0004842,GO:0005886,GO:0006511,GO:0016021,GO:0016567,GO:0046872,GO:0048364,GO:0051301,GO:0061630	ubiquitin-protein transferase activity|plasma membrane|ubiquitin-dependent protein catabolic process|integral component of membrane|protein ubiquitination|metal ion binding|root development|cell division|ubiquitin protein ligase activity
Os05g0361700	37.6982	22.895	52.5013	2.29314	1.19732	0.0443595	0.15286	Up	0.772355	0.642455	1.04774	1.66958	3.61041	1.99564	RAP2-3	Ethylene-responsive transcription factor RAP2-3	ERF	GO:0003677,GO:0003700,GO:0005634,GO:0005737,GO:0005886,GO:0008219,GO:0009723,GO:0009735,GO:0009753,GO:0009873,GO:0010286,GO:0043565,GO:0045893,GO:0051707	DNA binding|DNA-binding transcription factor activity|nucleus|cytoplasm|plasma membrane|cell death|response to ethylene|response to cytokinin|response to jasmonic acid|ethylene-activated signaling pathway|heat acclimation|sequence-specific DNA binding|positive regulation of transcription, DNA-templated|response to other organism
Os05g0369500	5.36747	2.02221	8.71273	4.30852	2.10719	0.033829	0.123738	Up	0.0623252	0.022386	0.0214802	0.110746	0.221713	0.246078	EXO70B2	Exocyst complex component EXO70B2		GO:0000145,GO:0002237,GO:0002238,GO:0005634,GO:0005737,GO:0005829,GO:0005886,GO:0006887,GO:0006952,GO:0009414,GO:0009617,GO:0009620,GO:0042545,GO:0043621,GO:0045335,GO:0070062,GO:0090333,GO:1900150,GO:1900426,GO:1902290	exocyst|response to molecule of bacterial origin|response to molecule of fungal origin|nucleus|cytoplasm|cytosol|plasma membrane|exocytosis|defense response|response to water deprivation|response to bacterium|response to fungus|cell wall modification|protein self-association|phagocytic vesicle|extracellular exosome|regulation of stomatal closure|regulation of defense response to fungus|positive r…
Os05g0370600	435.973	598.391	273.555	0.457151	-1.12926	1.28847e-05	0.000157109	Down	8.4151	5.24295	7.0668	3.27874	3.95018	3.2166	FTIP7	FT-interacting protein 7		GO:0005886,GO:0016021	plasma membrane|integral component of membrane
Os05g0371600	128.477	173.02	83.9339	0.485111	-1.04361	2.3183e-08	5.38368e-07	Down	4.22058	3.11504	4.19424	1.99903	1.80028	2.10549	PERK8	Proline-rich receptor-like protein kinase PERK8
Os05g0372866	13.9796	8.88513	19.0741	2.14674	1.10215	0.0489524	0.164789	Up	0.580465	0.928433	0.439721	1.22281	0.770764	1.66738
Os05g0373900	125.586	11.6759	239.497	20.512	4.3584	0.00651485	0.0326652	Up	0.155735	0.189256	0.303881	1.83658	3.17722	9.41421	ERF1-2	Eukaryotic peptide chain release factor subunit 1-2		GO:0002184,GO:0003747,GO:0005829,GO:0005886,GO:0006415,GO:0016149,GO:0018444,GO:0040008,GO:1990825	cytoplasmic translational termination|translation release factor activity|cytosol|plasma membrane|translational termination|translation release factor activity, codon specific|translation release factor complex|regulation of growth|sequence-specific mRNA binding	path:dosa03015	mRNA surveillance pathway
Os05g0374200	56.8225	76.2164	37.4286	0.491084	-1.02596	0.000195025	0.00167367	Down	0.732123	1.18577	0.831081	0.891886	0.650977	0.405981	CKX9	Cytokinin dehydrogenase 9		GO:0005615,GO:0009690,GO:0019139,GO:0071949	extracellular space|cytokinin metabolic process|cytokinin dehydrogenase activity|FAD binding	path:dosa00908	Zeatin biosynthesis
Os05g0381400	84.22	1.76032	166.68	94.6872	6.5651	0.000758344	0.00537083	Up	0	0.286617	0.176807	5.69387	11.2355	31.1388	PM19L	Membrane protein PM19L		GO:0016021	integral component of membrane
Os05g0382200	13.7912	4.67898	22.9034	4.89496	2.2913	0.000149623	0.00132566	Up	0.61963	0.0803539	0.0751967	1.60031	1.34824	1.02626	CHX20	Cation/H(+) antiporter 20		GO:0005783,GO:0006623,GO:0006813,GO:0006885,GO:0012505,GO:0015299,GO:0016021,GO:0030007,GO:0030104	endoplasmic reticulum|protein targeting to vacuole|potassium ion transport|regulation of pH|endomembrane system|solute:proton antiporter activity|integral component of membrane|cellular potassium ion homeostasis|water homeostasis
Os05g0382400	31.6207	18.6678	44.5735	2.38772	1.25563	0.000726112	0.00516863	Up	1.02163	0.553461	0.520137	1.98226	1.38542	1.83323	CYP94A2	Cytochrome P450 94A2		GO:0004497,GO:0005506,GO:0005789,GO:0016021,GO:0016705,GO:0020037	monooxygenase activity|iron ion binding|endoplasmic reticulum membrane|integral component of membrane|oxidoreductase activity, acting on paired donors, with incorporation or reduction of molecular oxygen|heme binding
Os05g0390300	63.7543	90.3796	37.1291	0.410813	-1.28345	9.36732e-07	1.51476e-05	Down	2.05757	2.12032	1.85785	0.961655	1.12376	1.19067
Os05g0394200	227.415	331.896	122.934	0.370399	-1.43285	5.75968e-15	3.97972e-13	Down	5.11228	3.95243	4.36486	2.0449	1.97181	1.60923	NRG2	Nitrate regulatory gene2 protein		GO:0005634,GO:0010167,GO:0015706,GO:0071249,GO:0071705,GO:1901698	nucleus|response to nitrate|nitrate transport|cellular response to nitrate|nitrogen compound transport|response to nitrogen compound
Os05g0397900	122.485	183.617	61.3525	0.334133	-1.58151	7.18452e-05	0.000700636	Down	3.008	1.78004	1.93212	0.772911	0.735052	0.894614	KIN14J	Kinesin-like protein KIN-14J		GO:0003777,GO:0005524,GO:0005871,GO:0005874,GO:0007018,GO:0008017,GO:0016887	microtubule motor activity|ATP binding|kinesin complex|microtubule|microtubule-based movement|microtubule binding|ATPase activity
Os05g0399300	40.2562	20.0566	60.4559	3.01427	1.59181	0.00335565	0.0188716	Up	1.19546	0.927724	0.939132	1.84201	2.43086	4.04762	Cht2	Chitinase 2		GO:0000272,GO:0004568,GO:0006032,GO:0008061,GO:0016998,GO:0050832	polysaccharide catabolic process|chitinase activity|chitin catabolic process|chitin binding|cell wall macromolecule catabolic process|defense response to fungus	path:dosa00520,path:dosa04016	Amino sugar and nucleotide sugar metabolism|MAPK signaling pathway - plant
Os05g0399400	299.233	166.387	432.078	2.59683	1.37675	3.92479e-10	1.28249e-08	Up	9.07413	5.90824	7.85433	17.2047	25.5814	22.5546	Cht9	Chitinase 9		GO:0000272,GO:0004568,GO:0006032,GO:0006952,GO:0008061,GO:0016998	polysaccharide catabolic process|chitinase activity|chitin catabolic process|defense response|chitin binding|cell wall macromolecule catabolic process	path:dosa00520,path:dosa04016	Amino sugar and nucleotide sugar metabolism|MAPK signaling pathway - plant
Os05g0409400	58.4046	99.3811	17.4281	0.175366	-2.51156	0.00206058	0.0125333	Down	2.26716	0.822966	0.866428	0.252676	0.220063	0.258065	MAP65-5	65-kDa microtubule-associated protein 5		GO:0000226,GO:0005634,GO:0005819,GO:0005874,GO:0005938,GO:0007049,GO:0008017,GO:0009506,GO:0009524,GO:0051301	microtubule cytoskeleton organization|nucleus|spindle|microtubule|cell cortex|cell cycle|microtubule binding|plasmodesma|phragmoplast|cell division
Os05g0415700	724.779	979.695	469.862	0.4796	-1.0601	7.58016e-11	2.77723e-09	Down	20.8702	17.3123	21.1031	12.4892	10.3478	8.07686	HEXO3	Beta-hexosaminidase 3		GO:0004563,GO:0005618,GO:0005886,GO:0005975,GO:0009505,GO:0015929,GO:0102148	beta-N-acetylhexosaminidase activity|cell wall|plasma membrane|carbohydrate metabolic process|plant-type cell wall|hexosaminidase activity|N-acetyl-beta-D-galactosaminidase activity	path:dosa00511,path:dosa00520,path:dosa00531,path:dosa00603,path:dosa00604	Other glycan degradation|Amino sugar and nucleotide sugar metabolism|Glycosaminoglycan degradation|Glycosphingolipid biosynthesis - globo and isoglobo series|Glycosphingolipid biosynthesis - ganglio series
Os05g0419800	429.962	775.099	84.8244	0.109437	-3.19183	4.99441e-07	8.72496e-06	Down	31.4605	14.1809	18.9245	1.51966	3.30977	2.64387	At1g71691	GDSL esterase/lipase At1g71691		GO:0005576,GO:0016042,GO:0016788	extracellular region|lipid catabolic process|hydrolase activity, acting on ester bonds
Os05g0424000	471.776	681.332	262.219	0.384863	-1.37758	3.98876e-24	8.43814e-22	Down	17.3518	19.7699	18.6842	9.65507	6.95615	7.38523	AAP3	Amino acid permease 3		GO:0003333,GO:0005886,GO:0015171,GO:0015293,GO:0015802,GO:0016021,GO:0031965	amino acid transmembrane transport|plasma membrane|amino acid transmembrane transporter activity|symporter activity|basic amino acid transport|integral component of membrane|nuclear membrane
Os05g0428100	16.6972	23.7383	9.65615	0.406775	-1.2977	0.0172628	0.0725711	Down	0.233972	0.135728	0.101938	0.132512	0.177207	0.0449604	Os05g0428100	Beta-galactosidase 7		GO:0004565,GO:0005618,GO:0005773,GO:0005975,GO:0030246,GO:0048046	beta-galactosidase activity|cell wall|vacuole|carbohydrate metabolic process|carbohydrate binding|apoplast
Os05g0428600	9.60622	4.05882	15.1536	3.7335	1.90053	0.00733303	0.0359676	Up	0.137884	0.0837981	0.0198599	0.353051	0.393688	0.208484	BIP4	Heat shock 70 kDa protein BIP4		GO:0005524,GO:0005634,GO:0005737,GO:0005788,GO:0006986,GO:0016020,GO:0016887,GO:0030433,GO:0030968,GO:0031072,GO:0034605,GO:0034620,GO:0034663,GO:0042026,GO:0042623,GO:0044183,GO:0051082,GO:0051085,GO:0051787	ATP binding|nucleus|cytoplasm|endoplasmic reticulum lumen|response to unfolded protein|membrane|ATPase activity|ubiquitin-dependent ERAD pathway|endoplasmic reticulum unfolded protein response|heat shock protein binding|cellular response to heat|cellular response to unfolded protein|endoplasmic reticulum chaperone complex|protein refolding|ATPase activity, coupled|protein binding involved in prot…	path:dosa03060,path:dosa04141	Protein export|Protein processing in endoplasmic reticulum
Os05g0435400	48.9665	30.7851	67.148	2.18118	1.12511	0.000140516	0.00125429	Up	2.26898	1.98191	2.67202	5.55506	5.75192	4.82565
Os05g0438700	288.577	564.559	12.5952	0.0223098	-5.48618	6.51427e-05	0.0006424	Down	92.7502	31.2086	29.5955	1.23623	1.13791	1.22918		Histone H3.2		GO:0000786,GO:0003677,GO:0005634,GO:0046982	nucleosome|DNA binding|nucleus|protein heterodimerization activity
Os05g0440900	7.77643	11.687	3.86585	0.330782	-1.59605	0.0407703	0.143257	Down	0.510891	0.606359	0.193653	0.0673989	0.334559	0.0673902	OFP8	Transcription repressor OFP8		GO:0005634,GO:0005737,GO:0009742,GO:0045892,GO:1900457	nucleus|cytoplasm|brassinosteroid mediated signaling pathway|negative regulation of transcription, DNA-templated|regulation of brassinosteroid mediated signaling pathway
Os05g0441400	200.732	275.325	126.14	0.458149	-1.12611	6.7309e-12	2.93217e-10	Down	17.9023	15.8385	19.0078	9.87243	9.84938	6.8872	OFP13	Transcription repressor OFP13		GO:0005634,GO:0045892	nucleus|negative regulation of transcription, DNA-templated
Os05g0441750	13.9208	21.7249	6.11669	0.281552	-1.82853	0.00537503	0.0278192	Down	1.48004	1.2187	1.48122	0.344568	0.342641	0.172087
Os05g0442000	49.73	78.1236	21.3363	0.27311	-1.87245	0.000260945	0.00215554	Down	2.71193	2.11944	2.48733	0.32035	0.718294	1.04022
Os05g0442400	8.1602	3.42426	12.8961	3.76611	1.91308	0.0128491	0.0574156	Up	0.109749	0.176395	0.225557	0.692319	0.86271	0.521592	DIVARICATA	Transcription factor DIVARICATA	MYB	GO:0003677,GO:0005634,GO:0009908,GO:0048262	DNA binding|nucleus|flower development|determination of dorsal/ventral asymmetry
Os05g0443800	94.8123	136.368	53.2571	0.390541	-1.35645	0.00080462	0.0056455	Down	3.4939	2.35251	2.03435	1.01795	1.2234	1.08313	FTSZ2-2	Cell division protein FtsZ homolog 2-2, chloroplastic		GO:0003924,GO:0005525,GO:0005737,GO:0009507,GO:0009532,GO:0009534,GO:0009535,GO:0009570,GO:0009658,GO:0010020,GO:0016020,GO:0042651,GO:0042802,GO:0043621	GTPase activity|GTP binding|cytoplasm|chloroplast|plastid stroma|chloroplast thylakoid|chloroplast thylakoid membrane|chloroplast stroma|chloroplast organization|chloroplast fission|membrane|thylakoid membrane|identical protein binding|protein self-association
Os05g0444200	357.182	201.579	512.786	2.54385	1.34701	2.13201e-26	5.31043e-24	Up	5.48944	4.69653	4.82758	13.5535	14.8986	12.6851	WIP4	Zinc finger protein WIP4	C2H2	GO:0003676,GO:0003700,GO:0005634,GO:0006355,GO:0010468,GO:0046872	nucleic acid binding|DNA-binding transcription factor activity|nucleus|regulation of transcription, DNA-templated|regulation of gene expression|metal ion binding
Os05g0447700	354.519	189.713	519.325	2.73742	1.45282	4.85784e-20	6.4952e-18	Up	4.36216	4.03954	5.78016	12.6723	15.2005	14.5983
Os05g0447800	12.236	5.77261	18.6994	3.23933	1.69569	0.00579826	0.0295813	Up	0.49343	0.222162	0.351643	1.10193	1.46306	0.5134
Os05g0450600	37.205	60.8663	13.5437	0.222516	-2.16802	1.05162e-09	3.17813e-08	Down	1.82404	1.17075	1.24726	0.231658	0.432433	0.403349	OPSL1	Protein OCTOPUS-like		GO:0005886	plasma membrane
Os05g0453900	9.98502	16.0957	3.87435	0.240707	-2.05465	0.0336698	0.123316	Down	1.43626	0.454702	0.523128	0.177691	0.179425	0.178587	PSF1	DNA replication complex GINS protein PSF1		GO:0000811,GO:0043138,GO:1902983	GINS complex|3'-5' DNA helicase activity|DNA strand elongation involved in mitotic DNA replication
Os05g0454200	1252.87	1676.46	829.28	0.494662	-1.01549	4.63387e-06	6.30214e-05	Down	38.5663	26.9456	38.6034	17.2941	20.6688	17.8957	ROPGEF7	Rop guanine nucleotide exchange factor 7		GO:0005089,GO:0005829,GO:0005886	Rho guanyl-nucleotide exchange factor activity|cytosol|plasma membrane
Os05g0456900	47.6432	31.3222	63.9643	2.04214	1.03008	0.00904253	0.0429013	Up	2.21117	1.72203	1.84502	2.92923	4.11818	5.6113
Os05g0457200	298.623	80.15	517.097	6.45161	2.68966	1.51276e-09	4.44981e-08	Up	2.60869	2.9423	2.38276	12.9948	18.7554	24.0191	Os05g0457200	Probable protein phosphatase 2C 49		GO:0004722,GO:0046872	protein serine/threonine phosphatase activity|metal ion binding
Os05g0457300	10.552	2.99953	18.1044	6.03576	2.59354	0.00142594	0.00921565	Up	0.224156	0.0472431	0	0.514095	0.605485	0.834118	Os05g0457200	Probable protein phosphatase 2C 49		GO:0004722,GO:0046872	protein serine/threonine phosphatase activity|metal ion binding
Os05g0459400	78.2906	135.266	21.3153	0.157581	-2.66584	0.000651863	0.00471288	Down	3.32221	1.51523	1.30713	0.233776	0.342895	0.346503	KIN10C	Kinesin-like protein KIN-10C		GO:0003777,GO:0005524,GO:0005871,GO:0005874,GO:0007018,GO:0008017,GO:0016887	microtubule motor activity|ATP binding|kinesin complex|microtubule|microtubule-based movement|microtubule binding|ATPase activity
Os05g0460000	2768.51	1264.04	4272.99	3.38043	1.75721	2.17806e-33	9.74952e-31	Up	20.8892	17.7967	17.8295	61.5083	70.6938	76.0404	MED37C	Probable mediator of RNA polymerase II transcription subunit 37c		GO:0005524,GO:0005618,GO:0005634,GO:0005737,GO:0005739,GO:0005774,GO:0005794,GO:0005829,GO:0005886,GO:0006986,GO:0009266,GO:0009408,GO:0009615,GO:0009617,GO:0009644,GO:0016567,GO:0016887,GO:0031072,GO:0031625,GO:0034605,GO:0034620,GO:0042026,GO:0042542,GO:0042623,GO:0044183,GO:0046686,GO:0048046,GO:0051082,GO:0051085,GO:0051787	ATP binding|cell wall|nucleus|cytoplasm|mitochondrion|vacuolar membrane|Golgi apparatus|cytosol|plasma membrane|response to unfolded protein|response to temperature stimulus|response to heat|response to virus|response to bacterium|response to high light intensity|protein ubiquitination|ATPase activity|heat shock protein binding|ubiquitin protein ligase binding|cellular response to heat|cellular r…	path:dosa03040,path:dosa04141,path:dosa04144	Spliceosome|Protein processing in endoplasmic reticulum|Endocytosis
Os05g0462700	60.6787	105.201	16.1561	0.153573	-2.70301	0.000677956	0.00487188	Down	18.8628	8.25398	8.02194	2.59928	1.41087	1.75849	hh4	Histone H4		GO:0000786,GO:0003677,GO:0005634,GO:0006334,GO:0046982	nucleosome|DNA binding|nucleus|nucleosome assembly|protein heterodimerization activity
Os05g0465000	14.4094	7.85906	20.9598	2.66696	1.41519	0.0106413	0.0491356	Up	0.543057	0.517154	0.563422	1.7368	1.88355	1.01838
Os05g0468800	122.472	20.1186	224.825	11.175	3.4822	1.10964e-09	3.33712e-08	Up	1.42516	0.956737	0.571564	9.93392	14.6317	21.2732
Os05g0469900	3.06449	0.326142	5.80283	17.7924	4.15319	0.013699	0.0605392	Up	0.0272497	0	0	0.057825	0.145464	0.144867	At1g65750	Putative ribonuclease H protein At1g65750		GO:0003676,GO:0004523,GO:0046872	nucleic acid binding|RNA-DNA hybrid ribonuclease activity|metal ion binding
Os05g0475400	1216.03	758.47	1673.59	2.20654	1.14178	3.13509e-05	0.000343249	Up	14.0103	11.9273	14.1677	24.1826	33.7059	39.4104	At3g08860	Alanine--glyoxylate aminotransferase 2 homolog 3, mitochondrial		GO:0005739,GO:0008453,GO:0009853,GO:0030170,GO:0043562	mitochondrion|alanine-glyoxylate transaminase activity|photorespiration|pyridoxal phosphate binding|cellular response to nitrogen levels	path:dosa00250,path:dosa00260,path:dosa00270,path:dosa00280	Alanine, aspartate and glutamate metabolism|Glycine, serine and threonine metabolism|Cysteine and methionine metabolism|Valine, leucine and isoleucine degradation
Os05g0475475	17.4576	7.82804	27.0871	3.46027	1.79088	0.00860234	0.0411224	Up	0.0334984	0	0.102147	0.070202	0.281945	0.210923	At3g08860	Alanine--glyoxylate aminotransferase 2 homolog 3, mitochondrial		GO:0005739,GO:0008453,GO:0009853,GO:0030170,GO:0043562	mitochondrion|alanine-glyoxylate transaminase activity|photorespiration|pyridoxal phosphate binding|cellular response to nitrogen levels
Os05g0476200	79.2674	152.399	6.13587	0.0402619	-4.63444	0.000249052	0.00207003	Down	3.57513	1.7805	0.908916	0.0591956	0.0741949	0.0908429	MCM3	DNA replication licensing factor MCM3		GO:0000347,GO:0003677,GO:0004386,GO:0005524,GO:0006270,GO:0007049,GO:0042555	THO complex|DNA binding|helicase activity|ATP binding|DNA replication initiation|cell cycle|MCM complex	path:dosa03030	DNA replication
Os05g0493400	4.36755	8.41497	0.320124	0.0380422	-4.71625	0.000890497	0.00613516	Down	0.0273335	0.0148457	0.0283802	0	0.0146722	0	CYCB1-5	Cyclin-B1-5		GO:0000079,GO:0000278,GO:0000307,GO:0005634,GO:0005737,GO:0006468,GO:0007088,GO:0008284,GO:0016538,GO:0019901,GO:0045787,GO:0051301	regulation of cyclin-dependent protein serine/threonine kinase activity|mitotic cell cycle|cyclin-dependent protein kinase holoenzyme complex|nucleus|cytoplasm|protein phosphorylation|regulation of mitotic nuclear division|positive regulation of cell proliferation|cyclin-dependent protein serine/threonine kinase regulator activity|protein kinase binding|positive regulation of cell cycle|cell divi…
Os05g0493500	91.3867	162.772	20.002	0.122884	-3.02463	0.0036816	0.0204111	Down	5.20808	1.78005	2.036	0.272694	0.605108	0.365	CYCB1-5	Cyclin-B1-5		GO:0000079,GO:0000278,GO:0000307,GO:0005634,GO:0005737,GO:0006468,GO:0007088,GO:0008284,GO:0016538,GO:0019901,GO:0045787,GO:0051301	regulation of cyclin-dependent protein serine/threonine kinase activity|mitotic cell cycle|cyclin-dependent protein kinase holoenzyme complex|nucleus|cytoplasm|protein phosphorylation|regulation of mitotic nuclear division|positive regulation of cell proliferation|cyclin-dependent protein serine/threonine kinase regulator activity|protein kinase binding|positive regulation of cell cycle|cell divi…
Os05g0493800	5.32778	10.0087	0.646896	0.0646336	-3.95157	0.000717697	0.00512172	Down	0.290174	0.460379	0.25476	0.0760777	0	0	At5g07050	WAT1-related protein At5g07050		GO:0005886,GO:0016021,GO:0022857	plasma membrane|integral component of membrane|transmembrane transporter activity
Os05g0494600	10.1882	1.01055	19.3658	19.1636	4.26029	6.46485e-07	1.09711e-05	Up	0.161735	0.0839924	0	1.00301	1.65556	1.74112	EDL3	EID1-like F-box protein 3		GO:0005634,GO:0006970,GO:0009414,GO:0009651,GO:0009737,GO:0009738,GO:0010029,GO:0010228	nucleus|response to osmotic stress|response to water deprivation|response to salt stress|response to abscisic acid|abscisic acid-activated signaling pathway|regulation of seed germination|vegetative to reproductive phase transition of meristem
Os05g0496100	55.0715	74.6493	35.4938	0.475474	-1.07256	0.000119598	0.00109611	Down	3.0052	3.74183	2.17883	1.33803	1.90742	1.76715						path:dosa03013	RNA transport
Os05g0497150	36.0385	63.6906	8.38634	0.131673	-2.92497	0.011773	0.0533561	Down	2.09475	0.726217	0.704792	0.13308	0.223408	0.203329	SMC4	Structural maintenance of chromosomes protein 4		GO:0000070,GO:0005524,GO:0005634,GO:0005694,GO:0007076,GO:0009793,GO:0051301,GO:0051321	mitotic sister chromatid segregation|ATP binding|nucleus|chromosome|mitotic chromosome condensation|embryo development ending in seed dormancy|cell division|meiotic cell cycle
Os05g0498333	13.7275	8.09104	19.364	2.39326	1.25898	0.0282999	0.107472	Up	0.43965	0.115724	1.08825	2.29916	2.07054	1.25454
Os05g0500200	46.0581	14.9983	77.1179	5.14178	2.36227	6.417e-13	3.3143e-11	Up	0.312725	0.267634	0.170685	1.17494	1.59789	1.36003	TOGT1	Scopoletin glucosyltransferase		GO:0042802,GO:0050275	identical protein binding|scopoletin glucosyltransferase activity
Os05g0500900	15.1313	21.5661	8.69649	0.403248	-1.31026	0.015803	0.0675399	Down	0.677714	0.646999	0.315353	0.0840219	0.41791	0.248451	GH3.4	Probable indole-3-acetic acid-amido synthetase GH3.4		GO:0009416,GO:0009733,GO:0016874	response to light stimulus|response to auxin|ligase activity	path:dosa04075	Plant hormone signal transduction
Os05g0501350	58.1518	33.6882	82.6154	2.45235	1.29417	2.58734e-06	3.75177e-05	Up	0.827971	0.486774	0.578537	1.43531	0.837469	1.56194	CYCB1-5	Cyclin-B1-5		GO:0000079,GO:0000278,GO:0000307,GO:0005634,GO:0005737,GO:0006468,GO:0007088,GO:0008284,GO:0016538,GO:0019901,GO:0045787,GO:0051301	regulation of cyclin-dependent protein serine/threonine kinase activity|mitotic cell cycle|cyclin-dependent protein kinase holoenzyme complex|nucleus|cytoplasm|protein phosphorylation|regulation of mitotic nuclear division|positive regulation of cell proliferation|cyclin-dependent protein serine/threonine kinase regulator activity|protein kinase binding|positive regulation of cell cycle|cell divi…
Os05g0501400	197.425	114.874	279.976	2.43725	1.28526	6.25599e-16	5.03184e-14	Up	1.68847	1.26857	1.58614	3.80446	4.08503	4.4712	SD18	Receptor-like serine/threonine-protein kinase SD1-8
Os05g0501500	39.7516	9.14702	70.3562	7.69171	2.9433	2.52289e-15	1.82061e-13	Up	0.0903454	0.0958134	0.136043	1.08995	1.51564	1.18198	SD18	Receptor-like serine/threonine-protein kinase SD1-8
Os05g0507000	44.0738	62.9787	25.169	0.399644	-1.32321	0.00136676	0.00888712	Down	8.30568	4.03388	6.41809	3.61074	2.76748	1.87969
Os05g0509500	102.428	62.7935	142.063	2.26238	1.17784	1.66503e-08	3.9927e-07	Up	1.1743	1.35049	0.892137	2.73491	2.82647	3.09531	SRP54-2	Signal recognition particle 54 kDa protein 2		GO:0003924,GO:0005525,GO:0005786,GO:0006614,GO:0008312	GTPase activity|GTP binding|signal recognition particle, endoplasmic reticulum targeting|SRP-dependent cotranslational protein targeting to membrane|7S RNA binding	path:dosa03060	Protein export
Os05g0512000	27.6462	46.9105	8.38192	0.178679	-2.48456	0.0315154	0.117035	Down	0.789726	0.260451	0.231033	0.0848351	0.0960223	0.053861	BRCA1	Protein BREAST CANCER SUSCEPTIBILITY 1 homolog		GO:0000724,GO:0004842,GO:0005634,GO:0005886,GO:0006281,GO:0006310,GO:0010332,GO:0031436,GO:0035066,GO:0035067,GO:0045717,GO:0045944,GO:0046872,GO:0070531,GO:0071158,GO:0071480	double-strand break repair via homologous recombination|ubiquitin-protein transferase activity|nucleus|plasma membrane|DNA repair|DNA recombination|response to gamma radiation|BRCA1-BARD1 complex|positive regulation of histone acetylation|negative regulation of histone acetylation|negative regulation of fatty acid biosynthetic process|positive regulation of transcription by RNA polymerase II|meta…	path:dosa03440	Homologous recombination
Os05g0512301	10.8549	15.2447	6.46521	0.424097	-1.23753	0.0494837	0.166089	Down	1.80633	1.04675	0.994817	0.231103	0.688858	1.14722
Os05g0512600	237.39	350.959	123.821	0.352808	-1.50304	0.00274988	0.0159684	Down	24.6002	9.98891	15.4692	4.85828	8.5802	5.24257	PDCB2	PLASMODESMATA CALLOSE-BINDING PROTEIN 2		GO:0001872,GO:0009408,GO:0009506,GO:0030247,GO:0031225,GO:0046658	(1->3)-beta-D-glucan binding|response to heat|plasmodesma|polysaccharide binding|anchored component of membrane|anchored component of plasma membrane
Os05g0513800	148.916	203.621	94.2114	0.462681	-1.11191	7.68521e-06	9.90674e-05	Down	2.8785	2.04907	2.06957	0.617768	1.34385	1.0965	RAC2	Rac-like GTP-binding protein 2		GO:0000902,GO:0003924,GO:0005525,GO:0005634,GO:0005737,GO:0005886,GO:0007015,GO:0007266,GO:0016477,GO:0019901,GO:0030036,GO:0030838,GO:0031532	cell morphogenesis|GTPase activity|GTP binding|nucleus|cytoplasm|plasma membrane|actin filament organization|Rho protein signal transduction|cell migration|protein kinase binding|actin cytoskeleton organization|positive regulation of actin filament polymerization|actin cytoskeleton reorganization	path:dosa04145,path:dosa04933	Phagosome|AGE-RAGE signaling pathway in diabetic complications
Os05g0515500	74.1625	43.719	104.606	2.39269	1.25863	2.55333e-07	4.76508e-06	Up	1.39774	1.38377	2.07341	3.58365	4.45566	4.86074	ZRP4	O-methyltransferase ZRP4		GO:0008171,GO:0008757,GO:0019438,GO:0046983	O-methyltransferase activity|S-adenosylmethionine-dependent methyltransferase activity|aromatic compound biosynthetic process|protein dimerization activity
Os05g0516550	21.173	7.16135	35.1847	4.91314	2.29664	1.75584e-06	2.65708e-05	Up	0.277718	0.179045	0.685021	1.34616	2.17288	2.11631	PERK6	Putative proline-rich receptor-like protein kinase PERK6
Os05g0517100	3.43842	6.55339	0.323448	0.0493558	-4.34064	0.00599348	0.0304065	Down	0.437351	0.542381	0.255029	0	0	0	OFP5	Transcription repressor OFP5		GO:0005730,GO:0009553,GO:0030863,GO:0045892	nucleolus|embryo sac development|cortical cytoskeleton|negative regulation of transcription, DNA-templated
Os05g0518200	19.7147	28.1288	11.3007	0.401748	-1.31564	0.00442515	0.0237572	Down	0.364274	0.206047	0.269514	0.169066	0.106047	0.096781
Os05g0519700	199.866	34.2537	365.478	10.6697	3.41545	8.49255e-15	5.73963e-13	Up	0.393191	0.344128	0.342356	3.38379	4.96499	5.80548	CLPB1	Chaperone protein ClpB1		GO:0005524,GO:0005634,GO:0005829,GO:0019538,GO:0034605	ATP binding|nucleus|cytosol|protein metabolic process|cellular response to heat
Os05g0520300	151.602	213.247	89.9573	0.421844	-1.24522	0.000362735	0.00285195	Down	9.75886	5.3026	6.35115	3.3011	4.36059	2.61966	GATA12	GATA transcription factor 12	GATA	GO:0003700,GO:0005634,GO:0007275,GO:0007623,GO:0008270,GO:0009416,GO:0043565,GO:0045893,GO:0071555,GO:1905177	DNA-binding transcription factor activity|nucleus|multicellular organism development|circadian rhythm|zinc ion binding|response to light stimulus|sequence-specific DNA binding|positive regulation of transcription, DNA-templated|cell wall organization|tracheary element differentiation
Os05g0526700	52.3776	32.4867	72.2685	2.22456	1.15352	0.00020586	0.00175592	Up	1.3497	1.30828	2.45695	4.78855	4.63959	3.0152
Os05g0526900	101.014	47.4783	154.549	3.25515	1.70272	3.7759e-15	2.66871e-13	Up	1.55261	1.37913	1.38057	4.67691	5.67642	4.78392	UGT88F3	UDP-glycosyltransferase 88F3		GO:0016758	transferase activity, transferring hexosyl groups	path:dosa00941	Flavonoid biosynthesis
Os05g0527000	132.094	39.3745	224.814	5.70964	2.5134	1.62823e-16	1.40867e-14	Up	1.66217	0.977735	0.873165	7.91335	8.57925	5.81812	UGT88B1	UDP-glycosyltransferase 88B1		GO:0016758	transferase activity, transferring hexosyl groups
Os05g0527100	22.5196	3.73489	41.3043	11.0591	3.46716	2.43897e-11	9.71999e-10	Up	0.119765	0.042112	0.119797	1.1281	1.66683	1.71012	UGT88F3	UDP-glycosyltransferase 88F3		GO:0016758	transferase activity, transferring hexosyl groups
Os05g0529400	84.6719	50.5509	118.793	2.34996	1.23264	1.98716e-06	2.965e-05	Up	0.294784	0.2922	0.407749	0.632856	0.765692	0.646318
Os05g0529600	27.1031	38.7189	15.4874	0.399996	-1.32194	0.00757841	0.0369598	Down	0.601881	0.416224	0.254782	0.148712	0.198785	0.200866	At4g18820	Protein STICHEL-like 3		GO:0003677,GO:0003887,GO:0005524,GO:0005634,GO:0005663,GO:0005886,GO:0006261,GO:0009360	DNA binding|DNA-directed DNA polymerase activity|ATP binding|nucleus|DNA replication factor C complex|plasma membrane|DNA-dependent DNA replication|DNA polymerase III complex
Os05g0532500	24.2019	42.2599	6.14399	0.145386	-2.78204	0.000289157	0.00234592	Down	1.2292	0.671488	0.52517	0.144165	0.0827532	0.125053
Os05g0541100	33.7289	18.113	49.3447	2.72427	1.44587	0.000203173	0.00173636	Up	0.680134	0.655222	0.444676	1.09289	2.37102	1.59791	IQD1	Protein IQ-DOMAIN 1		GO:0005516,GO:0005634,GO:0005737,GO:0005874,GO:0008017	calmodulin binding|nucleus|cytoplasm|microtubule|microtubule binding
Os05g0541750	994.156	1354.86	633.449	0.467537	-1.09685	1.20156e-32	5.01504e-30	Down	392.335	379.327	404.312	190.06	176.519	216.271	AGPEP3	Arabinogalactan peptide 3		GO:0005773,GO:0031225,GO:0032578	vacuole|anchored component of membrane|aleurone grain membrane
Os05g0542500	1064.76	55.5166	2074.01	37.3583	5.22336	2.14297e-05	0.000246142	Up	1.0178	0.402791	1.15672	15.6086	30.6015	57.2195	LEA19	Late embryogenesis abundant protein 19
Os05g0543150	7.94634	12.0298	3.86291	0.321112	-1.63885	0.0338572	0.123753	Down	0.0334961	0.144511	0.138007	0.0357403	0.0720304	0	AP1M2	AP-1 complex subunit mu-2		GO:0005794,GO:0005829,GO:0006886,GO:0016192,GO:0030131,GO:0030665,GO:0031901	Golgi apparatus|cytosol|intracellular protein transport|vesicle-mediated transport|clathrin adaptor complex|clathrin-coated vesicle membrane|early endosome membrane
Os05g0546400	41.9923	18.2116	65.773	3.6116	1.85264	4.573e-07	8.07557e-06	Up	1.16394	1.6361	1.43005	5.84151	7.29373	3.9605
Os05g0548900	14644.3	20294.5	8993.99	0.443173	-1.17406	1.92083e-12	9.25536e-11	Down	305.11	351.962	275.669	173.742	142.48	137.12	NMT2	Phosphomethylethanolamine N-methyltransferase		GO:0000234,GO:0005737,GO:0006656,GO:0052667	phosphoethanolamine N-methyltransferase activity|cytoplasm|phosphatidylcholine biosynthetic process|phosphomethylethanolamine N-methyltransferase activity	path:dosa00564	Glycerophospholipid metabolism
Os05g0550600	154.578	8.26387	300.892	36.4105	5.18628	6.99822e-15	4.81397e-13	Up	0.66744	1.23653	0.533748	26.3049	28.5342	43.0253	LTP-2	Non-specific lipid-transfer protein 2		GO:0006869,GO:0008289	lipid transport|lipid binding
Os05g0550800	75.166	46.0158	104.316	2.26696	1.18076	1.38412e-06	2.15147e-05	Up	1.18261	0.599152	0.741531	2.48704	1.84574	2.11166	LRK10L-1.2	LEAF RUST 10 DISEASE-RESISTANCE LOCUS RECEPTOR-LIKE PROTEIN KINASE-like 1.2
Os05g0551100	176.901	243.366	110.437	0.453787	-1.13991	3.53856e-12	1.61914e-10	Down	2.70749	2.35034	2.05203	1.15764	1.13445	1.13392
Os05g0551700	69.8355	100.326	39.3449	0.39217	-1.35045	6.38385e-08	1.37306e-06	Down	3.99727	2.81737	2.93234	1.39364	1.636	1.07538	IPT1	Adenylate isopentenyltransferase 1, chloroplastic		GO:0005524,GO:0005739,GO:0006400,GO:0009507,GO:0009536,GO:0009691,GO:0009824,GO:0052381,GO:0052622,GO:0052623	ATP binding|mitochondrion|tRNA modification|chloroplast|plastid|cytokinin biosynthetic process|AMP dimethylallyltransferase activity|tRNA dimethylallyltransferase activity|ATP dimethylallyltransferase activity|ADP dimethylallyltransferase activity	path:dosa00908	Zeatin biosynthesis
Os05g0556700	137.478	189.418	85.5386	0.451588	-1.14692	0.000133537	0.00120315	Down	7.15562	4.60033	4.43697	3.14459	2.80002	2.80271	CCT2	T-complex protein 1 subunit beta		GO:0005524,GO:0005618,GO:0005829,GO:0005832,GO:0006457,GO:0046658,GO:0051082	ATP binding|cell wall|cytosol|chaperonin-containing T-complex|protein folding|anchored component of plasma membrane|unfolded protein binding
Os05g0560100	30.442	47.9893	12.8947	0.268699	-1.89594	0.000478591	0.00361943	Down	1.04717	0.522965	0.778859	0.235718	0.322166	0.174674	ROPGEF8	Rho guanine nucleotide exchange factor 8		GO:0005085,GO:0005089,GO:0005886,GO:0042802	guanyl-nucleotide exchange factor activity|Rho guanyl-nucleotide exchange factor activity|plasma membrane|identical protein binding
Os05g0560200	45.0317	22.9929	67.0704	2.917	1.54449	0.000118147	0.00108475	Up	3.27152	1.46389	1.60837	4.84445	7.44646	5.88849	DOGL3	Protein DOG1-like 3		GO:0006351,GO:0043565	transcription, DNA-templated|sequence-specific DNA binding
Os05g0563550	521.422	700.548	342.296	0.488611	-1.03324	1.08648e-08	2.72821e-07	Down	44.6888	37.8275	33.5843	17.6943	18.4939	23.3083	FLA9	Fasciclin-like arabinogalactan protein 9		GO:0005886,GO:0009834,GO:0031225,GO:0046658	plasma membrane|plant-type secondary cell wall biogenesis|anchored component of membrane|anchored component of plasma membrane
Os05g0567600	127.489	224.589	30.3884	0.135307	-2.88569	2.95942e-07	5.45049e-06	Down	15.0898	18.1556	8.53266	3.0755	1.26327	1.96971	RL3	Protein RADIALIS-like 3	MYB_related	GO:0003677,GO:0003700,GO:0005634	DNA binding|DNA-binding transcription factor activity|nucleus
Os05g0568100	200.792	116.877	284.708	2.43596	1.28449	4.11131e-11	1.58331e-09	Up	5.49228	4.35585	5.02403	10.4923	13.2403	14.0164	ISU1	Iron-sulfur cluster assembly protein 1		GO:0005198,GO:0005737,GO:0005739,GO:0005759,GO:0006879,GO:0008198,GO:0016226,GO:0036455,GO:0051537,GO:0051539	structural molecule activity|cytoplasm|mitochondrion|mitochondrial matrix|cellular iron ion homeostasis|ferrous iron binding|iron-sulfur cluster assembly|iron-sulfur transferase activity|2 iron, 2 sulfur cluster binding|4 iron, 4 sulfur cluster binding
Os05g0571200	43.1412	26.8741	59.4084	2.21062	1.14445	0.00258522	0.0151498	Up	1.1109	0.281348	1.22935	1.22748	2.83766	3.172	WRKY53	Probable WRKY transcription factor 53	WRKY	GO:0003677,GO:0003700,GO:0005634,GO:0009507,GO:0009617,GO:0009751,GO:0009816,GO:0010150,GO:0010193,GO:0010200,GO:0031347,GO:0042542,GO:0042742,GO:0043565,GO:0044212,GO:0045893,GO:2000022	DNA binding|DNA-binding transcription factor activity|nucleus|chloroplast|response to bacterium|response to salicylic acid|defense response to bacterium, incompatible interaction|leaf senescence|response to ozone|response to chitin|regulation of defense response|response to hydrogen peroxide|defense response to bacterium|sequence-specific DNA binding|transcription regulatory region DNA binding|po…
Os05g0572700	29.5047	11.4954	47.514	4.13331	2.0473	0.00961265	0.045231	Up	0.625306	0.196515	0.339649	0.853556	1.23347	2.31557	PP2C51	Protein phosphatase 2C 51		GO:0004722,GO:0005634,GO:0009738,GO:0009788,GO:0010030,GO:0046872	protein serine/threonine phosphatase activity|nucleus|abscisic acid-activated signaling pathway|negative regulation of abscisic acid-activated signaling pathway|positive regulation of seed germination|metal ion binding	path:dosa04016,path:dosa04075	MAPK signaling pathway - plant|Plant hormone signal transduction
Os05g0573200	36.3867	57.9447	14.8287	0.255911	-1.96628	0.000130359	0.00118025	Down	1.42084	0.777876	1.77289	0.408118	0.492176	0.193847	IDH1	Isocitrate dehydrogenase [NADP]		GO:0000287,GO:0004450,GO:0005737,GO:0006097,GO:0006099,GO:0006102,GO:0006739,GO:0042803,GO:0051287	magnesium ion binding|isocitrate dehydrogenase (NADP+) activity|cytoplasm|glyoxylate cycle|tricarboxylic acid cycle|isocitrate metabolic process|NADP metabolic process|protein homodimerization activity|NAD binding	path:dosa00020,path:dosa00480,path:dosa04146	Citrate cycle (TCA cycle)|Glutathione metabolism|Peroxisome
Os05g0573900	18.5975	33.6588	3.53613	0.105058	-3.25074	0.000299093	0.00241258	Down	1.44912	0.462481	0.826349	0.114477	0.286196	0.0578353	CHUP1	Protein CHUP1, chloroplastic		GO:0009507,GO:0009707,GO:0009902	chloroplast|chloroplast outer membrane|chloroplast relocation
Os05g0574300	973.532	1421.97	525.092	0.36927	-1.43725	0.00552485	0.0284496	Down	132.251	61.7943	67.7615	36.3131	32.2316	36.0053	H2B.5	Histone H2B.5		GO:0000786,GO:0003677,GO:0005634,GO:0046982	nucleosome|DNA binding|nucleus|protein heterodimerization activity
Os05g0574600	216.29	142.607	289.973	2.03337	1.02387	1.70341e-11	6.94084e-10	Up	2.84531	3.77914	3.37878	6.50585	7.22346	8.23663	KCS11	3-ketoacyl-CoA synthase 11		GO:0006633,GO:0009409,GO:0009416,GO:0016021,GO:0102336,GO:0102337,GO:0102338,GO:0102756	fatty acid biosynthetic process|response to cold|response to light stimulus|integral component of membrane|3-oxo-arachidoyl-CoA synthase activity|3-oxo-cerotoyl-CoA synthase activity|3-oxo-lignoceronyl-CoA synthase activity|very-long-chain 3-ketoacyl-CoA synthase activity	path:dosa00062	Fatty acid elongation
Os05g0575000	77.7494	17.4142	138.085	7.92943	2.98722	6.59018e-05	0.000649471	Up	0.867988	0.703002	1.1494	6.04646	6.79122	15.1114
Os05g0577100	32.6219	45.8724	19.3713	0.422287	-1.2437	0.000520843	0.00388851	Down	2.23142	1.80739	3.40927	1.15482	1.14527	0.934295	MIZ1	Protein MIZU-KUSSEI 1		GO:0005737,GO:0005783,GO:0005789,GO:0009658,GO:0010274,GO:0016020,GO:0032541	cytoplasm|endoplasmic reticulum|endoplasmic reticulum membrane|chloroplast organization|hydrotropism|membrane|cortical endoplasmic reticulum
Os05g0579600	269.56	389.941	149.179	0.382569	-1.38621	1.99382e-20	2.78647e-18	Down	31.2919	37.466	30.6058	13.0846	13.0388	14.2982	RAD	Transcription factor RADIALIS	MYB_related	GO:0003677,GO:0005634,GO:0009908,GO:0048262	DNA binding|nucleus|flower development|determination of dorsal/ventral asymmetry
Os05g0579700	5.23451	8.52686	1.94216	0.22777	-2.13435	0.0311752	0.116093	Down	0.61602	0.522673	0.435307	0.258916	0	0.0642762	RL6	Protein RADIALIS-like 6	MYB_related	GO:0003677,GO:0003700,GO:0005634,GO:0006355	DNA binding|DNA-binding transcription factor activity|nucleus|regulation of transcription, DNA-templated
Os05g0582500	51.9246	14.6079	89.2413	6.10912	2.61096	0.0173838	0.0730003	Up	0.763629	0.537454	0.336514	1.55091	3.48556	6.91888	SCPL50	Serine carboxypeptidase-like 50		GO:0004185,GO:0005576,GO:0005773	serine-type carboxypeptidase activity|extracellular region|vacuole
Os05g0583000	308.216	155.444	460.989	2.96562	1.56833	1.73642e-13	9.91333e-12	Up	4.61129	4.11403	5.28562	16.1678	17.3354	12.244	WRKY28	WRKY transcription factor 28	WRKY	GO:0003700,GO:0005634,GO:0042659,GO:0043565	DNA-binding transcription factor activity|nucleus|regulation of cell fate specification|sequence-specific DNA binding
Os05g0583050	7.16674	2.07095	12.2625	5.92122	2.56589	0.00296007	0.0170033	Up	0	0	0.0810452	0.677491	0.760949	0.338783
Os05g0584950	13.5462	19.3411	7.75126	0.400766	-1.31917	0.0190867	0.0786332	Down	1.24565	0.609814	1.51794	0.202913	0.616497	0.792958
Os05g0588900	60.5125	34.093	86.9319	2.54984	1.35041	0.000133697	0.00120425	Up	0.827949	0.720633	0.866624	1.9286	1.94087	2.95119	HSR4	Protein HYPER-SENSITIVITY-RELATED 4		GO:0002237,GO:0005524,GO:0005739,GO:0005740,GO:0005741,GO:0008219,GO:0009411,GO:0009617,GO:0009626,GO:0009863,GO:0016021,GO:0016887,GO:0042802	response to molecule of bacterial origin|ATP binding|mitochondrion|mitochondrial envelope|mitochondrial outer membrane|cell death|response to UV|response to bacterium|plant-type hypersensitive response|salicylic acid mediated signaling pathway|integral component of membrane|ATPase activity|identical protein binding
Os05g0590000	273.733	385.045	162.421	0.421824	-1.24529	2.58431e-08	5.94776e-07	Down	19.246	12.909	17.3433	8.62368	6.87543	7.28632	APF2	Aspartyl protease family protein 2		GO:0004190,GO:0006508,GO:0009505,GO:0016020,GO:0030163,GO:0080167	aspartic-type endopeptidase activity|proteolysis|plant-type cell wall|membrane|protein catabolic process|response to karrikin
Os05g0595100	2689.5	1740.48	3638.51	2.09052	1.06386	3.36197e-16	2.79748e-14	Up	46.5728	48.7236	49.7856	101.969	106.399	124.276	UGE-1	UDP-glucose 4-epimerase 1		GO:0003978,GO:0006012	UDP-glucose 4-epimerase activity|galactose metabolic process
Os05g0595800	9.57895	14.6245	4.5334	0.309987	-1.68972	0.0141505	0.0620373	Down	0.259115	0.204754	0.193184	0.0899325	0.0224132	0.0893365	BAM1	Leucine-rich repeat receptor-like serine/threonine-protein kinase BAM1
Os06g0104300	183.346	272.479	94.2141	0.345767	-1.53213	7.06527e-07	1.18404e-05	Down	5.07692	3.00459	4.10479	1.44404	1.6422	1.35665	SKU5	Monocopper oxidase-like protein SKU5		GO:0005507,GO:0005618,GO:0005774,GO:0005886,GO:0009505,GO:0009506,GO:0009932,GO:0016020,GO:0016722,GO:0031225,GO:0046658,GO:0048046	copper ion binding|cell wall|vacuolar membrane|plasma membrane|plant-type cell wall|plasmodesma|cell tip growth|membrane|oxidoreductase activity, oxidizing metal ions|anchored component of membrane|anchored component of plasma membrane|apoplast
Os06g0110200	10.7346	2.07205	19.3971	9.3613	3.22671	0.00826708	0.0398218	Up	0	0.0905606	0.436613	0.715694	1.61359	3.02498
Os06g0113500	14.9131	8.51025	21.316	2.50475	1.32467	0.0151351	0.0654067	Up	0.33075	0.25892	0.185854	0.605019	0.669279	0.833182
Os06g0115700	78.9057	148.424	9.38731	0.0632465	-3.98287	1.31284e-05	0.000159703	Down	10.9855	5.05331	4.56814	0.496311	0.197735	0.693317
Os06g0120200	403.289	555.823	250.755	0.451142	-1.14835	2.82159e-09	7.95143e-08	Down	12.6308	14.2268	10.2608	6.78867	6.34261	5.19869
Os06g0121000	51.2766	70.9474	31.6059	0.445483	-1.16656	0.00622913	0.0314522	Down	5.72021	3.06266	3.63303	4.24397	1.48232	0.729776
Os06g0121200	41.4994	63.9837	19.0151	0.297186	-1.75056	0.00024155	0.00201255	Down	1.7894	0.950506	1.09671	0.482425	0.529757	0.166623
Os06g0121800	17.1377	32.6648	1.61059	0.0493066	-4.34208	1.24544e-05	0.000152585	Down	1.65276	0.501214	1.11377	0.0450644	0.0448954	0	At5g10770	Aspartyl protease family protein At5g10770		GO:0004190,GO:0005886,GO:0006508,GO:0030163,GO:0031225	aspartic-type endopeptidase activity|plasma membrane|proteolysis|protein catabolic process|anchored component of membrane
Os06g0124300	30.6889	45.2667	16.1111	0.355914	-1.4904	7.09357e-05	0.000692453	Down	0.761501	0.548745	0.740921	0.317532	0.350071	0.127994
Os06g0127800	93.1449	175.325	10.9647	0.062539	-3.9991	2.78701e-06	3.99999e-05	Down	5.02778	2.09611	2.64114	0.0782554	0.312521	0.275157	DLT	Protein DWARF AND LOW-TILLERING	GRAS	GO:0003700,GO:0005634,GO:0009742,GO:0043565,GO:1900459	DNA-binding transcription factor activity|nucleus|brassinosteroid mediated signaling pathway|sequence-specific DNA binding|positive regulation of brassinosteroid mediated signaling pathway
Os06g0127900	41.3625	70.7877	11.9372	0.168634	-2.56803	0.00978221	0.0458194	Down	5.25247	1.51215	2.14653	0.52964	0.616098	0.486118		Ribonucleoside-diphosphate reductase small chain		GO:0004748,GO:0005737,GO:0006260,GO:0009263,GO:0046872	ribonucleoside-diphosphate reductase activity, thioredoxin disulfide as acceptor|cytoplasm|DNA replication|deoxyribonucleotide biosynthetic process|metal ion binding
Os06g0129100	514.75	337.307	692.192	2.05211	1.03711	6.58485e-21	9.63885e-19	Up	11.8922	11.2537	10.4096	24.864	25.5142	24.7588	TIC32	Short-chain dehydrogenase TIC 32, chloroplastic		GO:0005886,GO:0009507,GO:0009706,GO:0009941,GO:0015031,GO:0016491	plasma membrane|chloroplast|chloroplast inner membrane|chloroplast envelope|protein transport|oxidoreductase activity
Os06g0130100	1456.75	1944.77	968.737	0.498125	-1.00542	1.4018e-06	2.17568e-05	Down	22.9299	16.4499	18.5485	9.67185	10.7458	10.988	ERL1	LRR receptor-like serine/threonine-protein kinase ERL1				path:dosa04016	MAPK signaling pathway - plant
Os06g0133100	49.8935	74.9515	24.8356	0.331355	-1.59355	8.32295e-08	1.73808e-06	Down	3.79015	3.53188	3.46965	0.866952	2.10938	1.22781	WAXY	Granule-bound starch synthase 1, chloroplastic/amyloplastic		GO:0004373,GO:0009011,GO:0009501,GO:0009507,GO:0019252,GO:0019863,GO:0043531,GO:0102502	glycogen (starch) synthase activity|starch synthase activity|amyloplast|chloroplast|starch biosynthetic process|IgE binding|ADP binding|ADP-glucose-starch glucosyltransferase activity
Os06g0133300	13.6898	4.74654	22.6331	4.76833	2.25349	0.000180109	0.00155997	Up	0	0	1.05258	1.16872	0.587473	1.71129
Os06g0133500	69.3663	43.8414	94.8912	2.16442	1.11398	9.82331e-06	0.000123737	Up	3.63301	2.55519	1.84479	7.74079	5.14327	4.22984
Os06g0136300	32.1565	15.6062	48.7068	3.12098	1.642	1.14514e-05	0.00014193	Up	1.16891	0.702956	1.0432	3.1858	4.17761	2.56014	At4g22758	Uncharacterized protein At4g22758
Os06g0137400	106.003	142.815	69.1908	0.484479	-1.0455	2.57809e-06	3.74186e-05	Down	8.23714	10.1688	10.4724	4.856	2.06612	5.33628		Auxin-responsive protein SAUR50		GO:0009734,GO:0040008	auxin-activated signaling pathway|regulation of growth	path:dosa04075	Plant hormone signal transduction
Os06g0141200	492.708	756.494	228.922	0.302609	-1.72447	3.43837e-08	7.75163e-07	Down	32.8305	44.6608	31.666	10.9188	15.8169	9.25491
Os06g0146700	18.0679	11.301	24.8348	2.19757	1.13591	0.0195583	0.0801288	Up	0.50192	0.451474	0.62977	1.33863	1.62334	0.954342
Os06g0146800	84.486	37.0354	131.937	3.56244	1.83287	4.81986e-09	1.29901e-07	Up	5.68479	2.09562	3.90317	12.2009	17.7201	14.048
Os06g0146900	26.8093	17.8079	35.8106	2.01094	1.00787	0.0109157	0.0502371	Up	0.566587	0.677972	0.906521	1.47077	1.80393	1.54368
Os06g0147250	35.8405	21.6713	50.0098	2.30765	1.20642	0.000436685	0.00334345	Up	1.37325	1.78036	4.65328	7.52733	8.28509	4.93871
Os06g0147300	13.3578	4.4215	22.2941	5.0422	2.33405	0.000136289	0.00122295	Up	0.456808	0.163885	1.35703	2.90442	3.22468	4.54754
Os06g0158100	29.3473	17.7071	40.9875	2.31475	1.21086	0.00158691	0.010085	Up	0.743427	0.479594	0.492839	1.29593	1.63621	1.58555	WRKY53	Probable WRKY transcription factor 53	WRKY	GO:0003677,GO:0003700,GO:0005634,GO:0009507,GO:0009617,GO:0009751,GO:0009816,GO:0010150,GO:0010193,GO:0010200,GO:0031347,GO:0042542,GO:0042742,GO:0043565,GO:0044212,GO:0045893,GO:2000022	DNA binding|DNA-binding transcription factor activity|nucleus|chloroplast|response to bacterium|response to salicylic acid|defense response to bacterium, incompatible interaction|leaf senescence|response to ozone|response to chitin|regulation of defense response|response to hydrogen peroxide|defense response to bacterium|sequence-specific DNA binding|transcription regulatory region DNA binding|po…
Os06g0159450	196.676	369.781	23.5721	0.0637461	-3.97152	9.40203e-05	0.00088642	Down	46.2208	19.0936	16.2202	1.81673	1.82423	1.92452		Histone H3.2		GO:0000786,GO:0003677,GO:0005634,GO:0046982	nucleosome|DNA binding|nucleus|protein heterodimerization activity
Os06g0159900	302.287	180.531	424.043	2.34886	1.23196	3.65809e-20	4.99928e-18	Up	4.4392	4.34371	3.6151	9.80623	11.1096	10.0933	PUB70	U-box domain-containing protein 70		GO:0004674,GO:0004842,GO:0005524	protein serine/threonine kinase activity|ubiquitin-protein transferase activity|ATP binding
Os06g0160000	6.96643	13.2845	0.648368	0.0488064	-4.35679	0.000267224	0.00220093	Down	3.16514	2.42486	0.578864	0	0	0.200873		Histone H3.2		GO:0000786,GO:0003677,GO:0005634,GO:0046982	nucleosome|DNA binding|nucleus|protein heterodimerization activity
Os06g0160001	128.613	248.199	9.02696	0.0363698	-4.78112	7.42288e-06	9.60466e-05	Down	52.6687	21.5265	21.6128	1.2395	1.64216	1.22873		Histone H3.2		GO:0000786,GO:0003677,GO:0005634,GO:0046982	nucleosome|DNA binding|nucleus|protein heterodimerization activity
Os06g0160100	159.367	311.63	7.10289	0.0227927	-5.45529	1.20284e-05	0.000147894	Down	40.1165	16.5693	12.9844	0.66156	0.578571	0.408629	H3C2	Histone H3.2		GO:0000786,GO:0003677,GO:0005634,GO:0010369,GO:0046982	nucleosome|DNA binding|nucleus|chromocenter|protein heterodimerization activity
Os06g0162550	3.251	0.701025	5.80098	8.27501	3.04876	0.0314998	0.116998	Up	0	0.0230238	0.0222812	0.0225217	0.158782	0.0690758	CCD1	Carotenoid 9,10(9',10')-cleavage dioxygenase 1		GO:0005737,GO:0016702,GO:0046872	cytoplasm|oxidoreductase activity, acting on single donors with incorporation of molecular oxygen, incorporation of two atoms of oxygen|metal ion binding
Os06g0165000	9.88189	5.57607	14.1877	2.54439	1.34732	0.0423275	0.147271	Up	0.037487	0.16404	0.277927	0.159944	0.520616	0.367052	PK1	Putative receptor protein kinase ZmPK1		GO:0004674,GO:0005524,GO:0005886,GO:0006468,GO:0016021,GO:0048544	protein serine/threonine kinase activity|ATP binding|plasma membrane|protein phosphorylation|integral component of membrane|recognition of pollen
Os06g0168600	106.062	169.843	42.2806	0.24894	-2.00613	0.00351949	0.0196441	Down	2.98803	1.47048	1.28315	0.498548	0.583973	0.479306	RNR1	Ribonucleoside-diphosphate reductase large subunit		GO:0004748,GO:0005524,GO:0005971,GO:0006260,GO:0009202,GO:0009263,GO:0046686	ribonucleoside-diphosphate reductase activity, thioredoxin disulfide as acceptor|ATP binding|ribonucleoside-diphosphate reductase complex|DNA replication|deoxyribonucleoside triphosphate biosynthetic process|deoxyribonucleotide biosynthetic process|response to cadmium ion	path:dosa00230,path:dosa00240,path:dosa00480	Purine metabolism|Pyrimidine metabolism|Glutathione metabolism
Os06g0168700	41.0062	7.61646	74.396	9.76779	3.28803	0.000356031	0.00280949	Up	1.07529	0.0648885	0.299801	2.83189	7.42576	3.6676	TPRP-F1	36.4 kDa proline-rich protein
Os06g0187000	61.8118	111.671	11.9531	0.107039	-3.22379	0.000183014	0.00158203	Down	2.36459	1.08924	0.938762	0.12995	0.115597	0.220119	ORC1	Origin of replication complex subunit 1		GO:0000278,GO:0000784,GO:0003682,GO:0003688,GO:0005524,GO:0005634,GO:0005664,GO:0006270,GO:0009744,GO:0033314,GO:0046872	mitotic cell cycle|nuclear chromosome, telomeric region|chromatin binding|DNA replication origin binding|ATP binding|nucleus|nuclear origin of replication recognition complex|DNA replication initiation|response to sucrose|mitotic DNA replication checkpoint|metal ion binding
Os06g0193300	31.0288	18.8029	43.2546	2.30042	1.2019	0.00120389	0.00796047	Up	1.59009	1.30722	2.47399	3.73106	5.41424	4.15862
Os06g0194200	3.67958	6.71891	0.640249	0.0952906	-3.39152	0.0117828	0.0533927	Down	0.650641	0.111843	0.637521	0	0.220889	0
Os06g0195800	54.5829	28.5192	80.6467	2.82781	1.49968	1.71097e-07	3.32777e-06	Up	2.29915	1.13838	1.45719	4.1836	5.03712	3.62269
Os06g0199700	22.0323	30.1875	13.8772	0.459699	-1.12124	0.00978173	0.0458194	Down	1.26534	1.06748	0.899221	0.536618	0.397282	0.673021
Os06g0200700	17.7054	10.5823	24.8286	2.34624	1.23035	0.0128772	0.0575129	Up	0.165551	0.127308	0.158013	0.320025	0.570238	0.289534
Os06g0207966	162.218	221.788	102.647	0.462814	-1.11149	5.40534e-11	2.03845e-09	Down	9.38862	6.09282	8.13229	2.81646	4.00432	2.79438	ROC8	Homeobox-leucine zipper protein ROC8	HD-ZIP	GO:0005634,GO:0006355,GO:0008289,GO:0043565	nucleus|regulation of transcription, DNA-templated|lipid binding|sequence-specific DNA binding
Os06g0208100	72.2765	101.928	42.6251	0.418188	-1.25778	3.1419e-06	4.46369e-05	Down	8.04082	5.35852	7.57194	2.57106	4.07267	6.13622	ROC8	Homeobox-leucine zipper protein ROC8	HD-ZIP	GO:0005634,GO:0006355,GO:0008289,GO:0043565	nucleus|regulation of transcription, DNA-templated|lipid binding|sequence-specific DNA binding
Os06g0213700	1.85138	3.70276	0	0	#NAME?	0.0282162	0.107273	Down	0.388021	0.0817163	0.311511	0	0	0	KRP2	Cyclin-dependent kinase inhibitor 2		GO:0004861,GO:0005634,GO:0007050	cyclin-dependent protein serine/threonine kinase inhibitor activity|nucleus|cell cycle arrest
Os06g0215000	8.34755	4.4204	12.2747	2.77683	1.47344	0.0493291	0.165714	Up	0.134635	0.0951272	0.317793	0.473045	0.517422	0.757921
Os06g0216300	191.906	120.698	263.114	2.17993	1.12428	0.0070524	0.0348624	Up	4.76873	1.72648	2.05626	6.38522	8.41833	5.18396	OPR1	12-oxophytodienoate reductase 1		GO:0006952,GO:0009695,GO:0010181,GO:0016629,GO:0031408	defense response|jasmonic acid biosynthetic process|FMN binding|12-oxophytodienoate reductase activity|oxylipin biosynthetic process
Os06g0217700	171.706	231.835	111.578	0.481282	-1.05504	1.2931e-05	0.000157612	Down	12.6305	9.3649	15.4049	6.13206	8.16856	4.92775	CURT1D	Protein CURVATURE THYLAKOID 1D, chloroplastic		GO:0009535,GO:0016021	chloroplast thylakoid membrane|integral component of membrane
Os06g0217900	147.168	203.293	91.0427	0.44784	-1.15895	0.00175983	0.0109984	Down	5.83891	3.16896	3.74403	2.25741	2.24158	2.24088	CYCD3-1	Cyclin-D3-1		GO:0000079,GO:0000278,GO:0000307,GO:0005634,GO:0005737,GO:0006468,GO:0007088,GO:0008284,GO:0016538,GO:0019901,GO:0045787,GO:0051301	regulation of cyclin-dependent protein serine/threonine kinase activity|mitotic cell cycle|cyclin-dependent protein kinase holoenzyme complex|nucleus|cytoplasm|protein phosphorylation|regulation of mitotic nuclear division|positive regulation of cell proliferation|cyclin-dependent protein serine/threonine kinase regulator activity|protein kinase binding|positive regulation of cell cycle|cell divi…
Os06g0218300	205.551	128.299	282.803	2.20425	1.14029	2.07197e-13	1.17206e-11	Up	4.32482	3.78131	4.92416	10.8927	10.2888	10.0021	ATL31	E3 ubiquitin-protein ligase ATL31		GO:0004842,GO:0009737,GO:0009814,GO:0009816,GO:0010200,GO:0016020,GO:0016021,GO:0043562,GO:0046872	ubiquitin-protein transferase activity|response to abscisic acid|defense response, incompatible interaction|defense response to bacterium, incompatible interaction|response to chitin|membrane|integral component of membrane|cellular response to nitrogen levels|metal ion binding
Os06g0218800	13.5115	19.603	7.42008	0.378517	-1.40157	0.0128616	0.0574634	Down	1.75634	0.52461	1.57588	0.740331	0.587358	0.370108
Os06g0219900	15.2774	25.0949	5.45982	0.217567	-2.20047	7.91371e-05	0.000763106	Down	1.91336	1.15732	1.38841	0.0639051	0.698996	0.189235	EXL2	Protein EXORDIUM-like 2		GO:0005615,GO:0005618,GO:0005794,GO:0005829,GO:0009505,GO:0009506,GO:0048046	extracellular space|cell wall|Golgi apparatus|cytosol|plant-type cell wall|plasmodesma|apoplast
Os06g0220600	53.8288	76.6773	30.9803	0.404035	-1.30745	0.00552136	0.0284363	Down	3.70028	1.39899	2.24911	0.903373	1.15381	0.890856	ARP1	Probable RNA-binding protein ARP1		GO:0003729,GO:0005634,GO:0009414,GO:0009651,GO:0009737,GO:0010029	mRNA binding|nucleus|response to water deprivation|response to salt stress|response to abscisic acid|regulation of seed germination
Os06g0223700	395.781	248.184	543.378	2.18941	1.13054	3.70932e-13	1.99941e-11	Up	13.7624	13.8706	13.1136	27.4987	32.4602	36.3352	FLZ6	FCS-Like Zinc finger 6		GO:0005634,GO:0005737,GO:0005783,GO:0005829,GO:0019900,GO:0042594,GO:0046872,GO:0090351	nucleus|cytoplasm|endoplasmic reticulum|cytosol|kinase binding|response to starvation|metal ion binding|seedling development
Os06g0229000	24.9997	13.2092	36.7902	2.7852	1.47778	0.000461479	0.00350893	Up	1.54947	0.771227	1.29055	3.15329	3.3158	3.26492	FTSH6	ATP-dependent zinc metalloprotease FTSH 6, chloroplastic		GO:0004176,GO:0004222,GO:0005524,GO:0006508,GO:0009535,GO:0009941,GO:0010027,GO:0010205,GO:0010206,GO:0010304,GO:0016021,GO:0046872	ATP-dependent peptidase activity|metalloendopeptidase activity|ATP binding|proteolysis|chloroplast thylakoid membrane|chloroplast envelope|thylakoid membrane organization|photoinhibition|photosystem II repair|PSII associated light-harvesting complex II catabolic process|integral component of membrane|metal ion binding
Os06g0229066	50.883	24.0485	77.7176	3.23171	1.6923	4.82372e-07	8.46989e-06	Up	0.718063	1.04471	1.03313	2.64199	4.0461	3.25934	FTSH6	ATP-dependent zinc metalloprotease FTSH 6, chloroplastic		GO:0004176,GO:0004222,GO:0005524,GO:0006508,GO:0009535,GO:0009941,GO:0010027,GO:0010205,GO:0010206,GO:0010304,GO:0016021,GO:0046872	ATP-dependent peptidase activity|metalloendopeptidase activity|ATP binding|proteolysis|chloroplast thylakoid membrane|chloroplast envelope|thylakoid membrane organization|photoinhibition|photosystem II repair|PSII associated light-harvesting complex II catabolic process|integral component of membrane|metal ion binding
Os06g0230000	192.095	108.394	275.795	2.54438	1.34731	3.58602e-07	6.45442e-06	Up	5.37037	5.58958	5.26415	19.8631	13.3388	14.0275
Os06g0241100	17.6566	3.05048	32.2627	10.5763	3.40276	5.65684e-09	1.49843e-07	Up	0.102256	0.0363322	0.10347	1.14142	1.3164	1.00172	SD25	G-type lectin S-receptor-like serine/threonine-protein kinase SD2-5
Os06g0242000	82.9709	1.66394	164.278	98.7282	6.62539	0.000655604	0.00473439	Up	0.0388443	0	0.0418195	1.47399	5.47437	1.4234	AAMT3	Anthranilate O-methyltransferase 3		GO:0006952,GO:0008168	defense response|methyltransferase activity
Os06g0244000	834.918	446.601	1223.23	2.73899	1.45364	1.94488e-07	3.73567e-06	Up	13.737	10.0621	14.2	29.1157	39.0768	46.1244	AAMT3	Anthranilate O-methyltransferase 3		GO:0006952,GO:0008168	defense response|methyltransferase activity
Os06g0245600	31.1308	41.6082	20.6533	0.496375	-1.0105	0.00576407	0.0294506	Down	1.21002	1.04011	1.10559	0.560707	0.774395	0.568787
Os06g0246500	73.2187	13.5397	132.898	9.8154	3.29505	0.00024267	0.00202079	Up	0.39499	0.120887	0.577256	2.45144	3.02096	6.10858	Os06g0246500	Pyruvate dehydrogenase E1 component subunit alpha-2, mitochondrial		GO:0004739,GO:0005759,GO:0006086,GO:0006096	pyruvate dehydrogenase (acetyl-transferring) activity|mitochondrial matrix|acetyl-CoA biosynthetic process from pyruvate|glycolytic process	path:dosa00010,path:dosa00020,path:dosa00620	Glycolysis / Gluconeogenesis|Citrate cycle (TCA cycle)|Pyruvate metabolism
Os06g0249350	12.1073	4.8119	19.4027	4.03223	2.01158	0.00941833	0.0444453	Up	0.229026	0	0.460447	0.593923	0.82153	2.3596
Os06g0253100	83.7543	53.899	113.61	2.10783	1.07576	0.000231704	0.00194415	Up	2.41124	5.26537	4.82038	7.49185	10.7217	10.7835	HSP16.0	16.0 kDa heat shock protein, peroxisomal		GO:0000302,GO:0005782,GO:0006457,GO:0009408,GO:0009651,GO:0042542,GO:0043621,GO:0051082,GO:0051259	response to reactive oxygen species|peroxisomal matrix|protein folding|response to heat|response to salt stress|response to hydrogen peroxide|protein self-association|unfolded protein binding|protein complex oligomerization	path:dosa04141	Protein processing in endoplasmic reticulum
Os06g0256000	19.3102	35.3996	3.22081	0.0909841	-3.45824	0.0257298	0.099649	Down	1.38553	0.323856	0.346985	0.104898	0.070245	0.0354695
Os06g0256900	120.431	163.492	77.3687	0.473225	-1.0794	3.60632e-05	0.000386888	Down	4.10289	2.63217	4.01247	1.7903	2.23334	1.36313	GLU13	Endoglucanase 17		GO:0005576,GO:0008810,GO:0030245,GO:0071555	extracellular region|cellulase activity|cellulose catabolic process|cell wall organization	path:dosa00500	Starch and sucrose metabolism
Os06g0257450	155.955	211.792	100.118	0.472716	-1.08095	0.00185645	0.0114868	Down	8.67558	4.8185	5.20253	3.09516	2.89012	3.45244		Ribonucleoside-diphosphate reductase small chain		GO:0004748,GO:0005737,GO:0006260,GO:0009263,GO:0046872	ribonucleoside-diphosphate reductase activity, thioredoxin disulfide as acceptor|cytoplasm|DNA replication|deoxyribonucleotide biosynthetic process|metal ion binding	path:dosa00230,path:dosa00240,path:dosa00480	Purine metabolism|Pyrimidine metabolism|Glutathione metabolism
Os06g0269300	125.482	167.458	83.5053	0.498665	-1.00386	1.11957e-07	2.28094e-06	Down	2.62246	2.28211	2.72118	1.37305	1.8245	1.19622
Os06g0271000	16.9529	25.209	8.69687	0.344991	-1.53537	0.00253867	0.0149181	Down	1.26039	0.770363	0.737355	0.234501	0.763056	0.178479	UGT90A2	UDP-glycosyltransferase 90A2		GO:0008194,GO:0043231,GO:0080043,GO:0080044	UDP-glycosyltransferase activity|intracellular membrane-bounded organelle|quercetin 3-O-glucosyltransferase activity|quercetin 7-O-glucosyltransferase activity
Os06g0275000	9.78629	3.43977	16.1328	4.69008	2.22961	0.00170839	0.0107312	Up	0.0777687	0.111695	0.0802848	0.327548	0.437418	0.413652	HD1	Zinc finger protein HD1	CO-like	GO:0003677,GO:0003700,GO:0005634,GO:0008270,GO:0009908,GO:0009909,GO:0030154,GO:0045892,GO:0048571,GO:0048572,GO:0048576,GO:0048579	DNA binding|DNA-binding transcription factor activity|nucleus|zinc ion binding|flower development|regulation of flower development|cell differentiation|negative regulation of transcription, DNA-templated|long-day photoperiodism|short-day photoperiodism|positive regulation of short-day photoperiodism, flowering|negative regulation of long-day photoperiodism, flowering
Os06g0285400	107.815	146.915	68.715	0.467719	-1.09629	7.0985e-08	1.5058e-06	Down	3.55245	3.24809	3.92139	1.83738	2.03889	1.51655	LECRKS7	Probable L-type lectin-domain containing receptor kinase S.7
Os06g0285900	13.0281	19.2831	6.77318	0.35125	-1.50943	0.0104052	0.0482544	Down	1.14973	1.73322	0.851651	0.522138	0.297819	0.222272
Os06g0289200	45.3169	24.1165	66.5173	2.75817	1.46371	3.01531e-06	4.30364e-05	Up	1.14485	0.644119	0.948267	2.8699	2.41839	2.78347	CGT	UDP-glucose:2-hydroxyflavanone C-glucosyltransferase		GO:0016758	transferase activity, transferring hexosyl groups
Os06g0294600	200.059	279.758	120.361	0.430233	-1.21681	5.0951e-14	3.12237e-12	Down	7.02624	8.7247	7.93547	3.5103	4.0636	3.29732	CYP76C2	Cytochrome P450 76C2		GO:0005506,GO:0016020,GO:0016021,GO:0016709,GO:0020037	iron ion binding|membrane|integral component of membrane|oxidoreductase activity, acting on paired donors, with incorporation or reduction of molecular oxygen, NAD(P)H as one donor, and incorporation of one atom of oxygen|heme binding
Os06g0299300	81.4374	142.882	19.9928	0.139925	-2.83727	2.56766e-12	1.21447e-10	Down	7.4443	4.35076	6.97411	0.986873	1.29199	0.779401	KCR1	Very-long-chain 3-oxoacyl-CoA reductase 1		GO:0005783,GO:0005789,GO:0009793,GO:0016020,GO:0016021,GO:0018454,GO:0042761,GO:0045703,GO:0102339,GO:0102340,GO:0102341,GO:0102342	endoplasmic reticulum|endoplasmic reticulum membrane|embryo development ending in seed dormancy|membrane|integral component of membrane|acetoacetyl-CoA reductase activity|very long-chain fatty acid biosynthetic process|ketoreductase activity|3-oxo-arachidoyl-CoA reductase activity|3-oxo-behenoyl-CoA reductase activity|3-oxo-lignoceroyl-CoA reductase activity|3-oxo-cerotoyl-CoA reductase activity	path:dosa00062,path:dosa01040	Fatty acid elongation|Biosynthesis of unsaturated fatty acids
Os06g0300500	11.0446	2.39819	19.6911	8.21079	3.03752	2.24304e-05	0.000254794	Up	0.0216137	0.0236939	0.0921232	0.2088	0.41898	0.331726	At3g27390	Uncharacterized membrane protein At3g27390		GO:0005886,GO:0016021	plasma membrane|integral component of membrane
Os06g0300600	75.956	101.563	50.3491	0.495742	-1.01234	0.000161958	0.00141988	Down	4.80419	3.37067	3.15476	2.25033	1.85149	1.86379	MRPL17	54S ribosomal protein L17, mitochondrial		GO:0003735,GO:0005762,GO:0032543	structural constituent of ribosome|mitochondrial large ribosomal subunit|mitochondrial translation
Os06g0301400	34.0113	47.3759	20.6466	0.435805	-1.19825	0.0450485	0.1547	Down	0.438478	0.722829	1.29606	0.2799	0.399194	0.378351
Os06g0306300	69.617	105.61	33.6244	0.318384	-1.65116	9.7404e-05	0.000913303	Down	3.3723	5.73185	4.63961	1.88873	0.990623	1.82193	PRX74	Peroxidase 1		GO:0004601,GO:0005576,GO:0006979,GO:0009505,GO:0009506,GO:0020037,GO:0042744,GO:0046872	peroxidase activity|extracellular region|response to oxidative stress|plant-type cell wall|plasmodesma|heme binding|hydrogen peroxide catabolic process|metal ion binding	path:dosa00940	Phenylpropanoid biosynthesis
Os06g0308300	637.366	889.879	384.853	0.432478	-1.2093	0.0016569	0.010463	Down	16.3098	8.5198	11.6918	5.22635	6.54733	5.12287	MAP65-1	65-kDa microtubule-associated protein 1		GO:0005634,GO:0005819,GO:0005874,GO:0005938,GO:0007049,GO:0008017,GO:0009524,GO:0043622,GO:0046983,GO:0051301	nucleus|spindle|microtubule|cell cortex|cell cycle|microtubule binding|phragmoplast|cortical microtubule organization|protein dimerization activity|cell division
Os06g0316300	1031.79	1396.54	667.044	0.47764	-1.066	1.1546e-31	4.29652e-29	Down	106.18	90.6711	97.4026	52.3064	48.8773	50.3895
Os06g0318600	4134.95	2646.79	5623.11	2.1245	1.08712	2.86566e-27	7.50074e-25	Up	40.0303	40.3834	41.2615	84.7357	96.7871	101.976	CTPA3	Carboxyl-terminal-processing peptidase 3, chloroplastic		GO:0004175,GO:0008236,GO:0009543,GO:0016020	endopeptidase activity|serine-type peptidase activity|chloroplast thylakoid lumen|membrane
Os06g0320200	14.4833	24.1165	4.8502	0.201116	-2.3139	6.03022e-05	0.000601775	Down	0.362454	0.219184	0.263841	0.035834	0.0360358	0.110279	BGLU24	Beta-glucosidase 24		GO:0005975,GO:0008422,GO:0102483	carbohydrate metabolic process|beta-glucosidase activity|scopolin beta-glucosidase activity	path:dosa00460,path:dosa00500,path:dosa00940	Cyanoamino acid metabolism|Starch and sucrose metabolism|Phenylpropanoid biosynthesis
Os06g0323100	151.812	62.9197	240.705	3.82559	1.93568	2.94124e-13	1.6222e-11	Up	1.72921	2.78469	2.99301	11.6832	10.9289	7.69675	IAMT1	Indole-3-acetate O-methyltransferase 1		GO:0010252,GO:0046872,GO:0051749,GO:0103007	auxin homeostasis|metal ion binding|indole acetic acid carboxyl methyltransferase activity|indole-3-acetate carboxyl methyltransferase activity
Os06g0326900	42.9529	27.5979	58.3079	2.11276	1.07913	0.0410217	0.143895	Up	0.540265	0.887151	0.624868	1.21732	2.52034	1.24061	AHL22	AT-hook motif nuclear-localized protein 22		GO:0003680,GO:0003700,GO:0005634,GO:0009640,GO:0009647,GO:0009908,GO:0010228,GO:0042826,GO:0043621	AT DNA binding|DNA-binding transcription factor activity|nucleus|photomorphogenesis|skotomorphogenesis|flower development|vegetative to reproductive phase transition of meristem|histone deacetylase binding|protein self-association
Os06g0335900	19.4996	11.2822	27.7171	2.4567	1.29672	0.00606014	0.0306993	Up	1.68933	0.50243	0.235834	2.51781	3.26804	3.74419	XTH26	Probable xyloglucan endotransglucosylase/hydrolase protein 26		GO:0004553,GO:0005618,GO:0010411,GO:0016762,GO:0042546,GO:0048046,GO:0071555	hydrolase activity, hydrolyzing O-glycosyl compounds|cell wall|xyloglucan metabolic process|xyloglucan:xyloglucosyl transferase activity|cell wall biogenesis|apoplast|cell wall organization
Os06g0335975	29.3749	17.0892	41.6606	2.43784	1.2856	0.00696554	0.0345491	Up	2.62822	0	1.42013	1.60224	2.15149	0.519847	XTH23	Probable xyloglucan endotransglucosylase/hydrolase protein 23		GO:0004553,GO:0005618,GO:0005794,GO:0010411,GO:0016762,GO:0042546,GO:0048046,GO:0071555	hydrolase activity, hydrolyzing O-glycosyl compounds|cell wall|Golgi apparatus|xyloglucan metabolic process|xyloglucan:xyloglucosyl transferase activity|cell wall biogenesis|apoplast|cell wall organization
Os06g0336200	9489.89	12812.5	6167.28	0.481349	-1.05485	2.07831e-28	6.05573e-26	Down	757.39	695.198	792.976	372.429	438.096	377.869	TIP2-2	Probable aquaporin TIP2-2		GO:0005774,GO:0015250,GO:0016021	vacuolar membrane|water channel activity|integral component of membrane
Os06g0336350	3.3998	0.652284	6.14732	9.4243	3.23639	0.0243559	0.0955973	Up	0.141744	0	0	0.296775	0	0.744057
Os06g0338700	10.9964	15.8632	6.12961	0.386403	-1.37182	0.0329632	0.121231	Down	0.180497	0.275945	0.314516	0.109135	0.0820709	0.0822591	At1g31672	Primary amine oxidase 2		GO:0005507,GO:0008131,GO:0009308,GO:0048038,GO:0052593,GO:0052594,GO:0052595,GO:0052596	copper ion binding|primary amine oxidase activity|amine metabolic process|quinone binding|tryptamine:oxygen oxidoreductase (deaminating) activity|aminoacetone:oxygen oxidoreductase(deaminating) activity|aliphatic-amine oxidase activity|phenethylamine:oxygen oxidoreductase (deaminating) activity	path:dosa00260,path:dosa00350,path:dosa00360,path:dosa00410,path:dosa00950,path:dosa00960	Glycine, serine and threonine metabolism|Tyrosine metabolism|Phenylalanine metabolism|beta-Alanine metabolism|Isoquinoline alkaloid biosynthesis|Tropane, piperidine and pyridine alkaloid biosynthesis
Os06g0343500	3.12853	5.93213	0.32492	0.0547729	-4.19039	0.0136428	0.0603772	Down	0.0758736	0.271258	0.103753	0	0	0.0267602	RhGT1	Anthocyanidin 5,3-O-glucosyltransferase
Os06g0349700	95.4001	51.6335	139.167	2.69528	1.43043	6.41769e-11	2.39392e-09	Up	0.871113	0.56063	0.719154	1.8621	2.80935	2.84389	CYP84A1	Cytochrome P450 84A1		GO:0004497,GO:0005506,GO:0005783,GO:0009699,GO:0009809,GO:0010224,GO:0016020,GO:0016021,GO:0016709,GO:0020037	monooxygenase activity|iron ion binding|endoplasmic reticulum|phenylpropanoid biosynthetic process|lignin biosynthetic process|response to UV-B|membrane|integral component of membrane|oxidoreductase activity, acting on paired donors, with incorporation or reduction of molecular oxygen, NAD(P)H as one donor, and incorporation of one atom of oxygen|heme binding	path:dosa00940	Phenylpropanoid biosynthesis
Os06g0349800	142.14	87.6061	196.674	2.24498	1.1667	9.50025e-11	3.43187e-09	Up	7.24042	9.45812	6.15748	18.3008	17.1654	20.0596
Os06g0356800	1904.48	766.098	3042.86	3.9719	1.98983	8.88595e-49	1.37226e-45	Up	25.1507	26.6072	28.3676	122.353	131.395	103.581	XIPI	Xylanase inhibitor protein 1		GO:0005576,GO:0005975,GO:0006952	extracellular region|carbohydrate metabolic process|defense response	path:dosa00520	Amino sugar and nucleotide sugar metabolism
Os06g0367100	389.927	558.26	221.593	0.396936	-1.33302	6.55739e-09	1.70913e-07	Down	7.79256	5.65249	6.92159	3.43722	3.31568	2.02586	SBE3	1,4-alpha-glucan-branching enzyme 3, chloroplastic/amyloplastic		GO:0003844,GO:0005975,GO:0005978,GO:0009501,GO:0009507,GO:0009536,GO:0009570,GO:0009791,GO:0019252,GO:0043169,GO:0102752	1,4-alpha-glucan branching enzyme activity|carbohydrate metabolic process|glycogen biosynthetic process|amyloplast|chloroplast|plastid|chloroplast stroma|post-embryonic development|starch biosynthetic process|cation binding|1,4-alpha-glucan branching enzyme activity (using a glucosylated glycogenin as primer for glycogen synthesis)	path:dosa00500	Starch and sucrose metabolism
Os06g0473000	55.4478	85.0594	25.8362	0.303743	-1.71908	1.88782e-09	5.46972e-08	Down	5.50822	6.1537	6.57095	2.25781	1.59167	2.06592	PHS1	Protein POOR HOMOLOGOUS SYNAPSIS 1		GO:0005737,GO:0007129	cytoplasm|synapsis
Os06g0474500	281.918	398.877	164.959	0.413558	-1.27384	3.53932e-08	7.9676e-07	Down	9.13465	6.11727	8.71038	3.49476	3.68522	3.75127
Os06g0497500	124.185	195.503	52.868	0.270421	-1.88672	3.80219e-06	5.28032e-05	Down	13.7542	7.59392	10.3679	2.91518	3.72415	2.58863
Os06g0498800	110.77	35.0555	186.484	5.31967	2.41134	7.2496e-05	0.000706121	Up	2.09955	2.92306	2.8616	10.7349	13.162	23.5008	MFT1	Protein MOTHER of FT and TFL1 homolog 1
Os06g0506600	1265.94	835.505	1696.37	2.03035	1.02173	1.27211e-10	4.4699e-09	Up	4.02927	3.54485	4.39646	7.93226	8.50753	10.7039	UBC5B	Ubiquitin-conjugating enzyme E2 5B		GO:0004842,GO:0005524,GO:0016567,GO:0061631	ubiquitin-protein transferase activity|ATP binding|protein ubiquitination|ubiquitin conjugating enzyme activity
Os06g0518100	12.5979	7.43434	17.7615	2.38911	1.25648	0.0362072	0.130688	Up	0.143147	0.0845883	0.0540799	0.221789	0.207984	0.22398
Os06g0519400	26.8538	37.2532	16.4544	0.441691	-1.17889	0.00301745	0.0172555	Down	0.312344	0.30832	0.298151	0.115738	0.139468	0.153187	Os06g0519400	Zinc finger CCCH domain-containing protein 42	C3H	GO:0003677,GO:0046872	DNA binding|metal ion binding
Os06g0521500	6.93446	10.9572	2.91174	0.265739	-1.91192	0.0224132	0.0895059	Down	0.391879	0.41514	0.469332	0.0829409	0.0414106	0.205705	PRX112	Peroxidase 2		GO:0004601,GO:0005576,GO:0006979,GO:0020037,GO:0042744,GO:0046872	peroxidase activity|extracellular region|response to oxidative stress|heme binding|hydrogen peroxide catabolic process|metal ion binding	path:dosa00940	Phenylpropanoid biosynthesis
Os06g0522300	22.8059	37.5456	8.06621	0.214838	-2.21868	1.35793e-06	2.11289e-05	Down	1.02327	1.60928	1.29097	0.2384	0.396892	0.355353	PER70	Peroxidase 70		GO:0004601,GO:0005576,GO:0006979,GO:0020037,GO:0042744,GO:0046872	peroxidase activity|extracellular region|response to oxidative stress|heme binding|hydrogen peroxide catabolic process|metal ion binding	path:dosa00940	Phenylpropanoid biosynthesis
Os06g0531751	254.923	343.55	166.297	0.484056	-1.04675	1.15968e-13	6.79656e-12	Down	20.8857	17.0247	21.6862	11.8279	9.29574	10.232
Os06g0553100	77.2121	16.4989	137.925	8.35965	3.06344	1.46563e-08	3.56437e-07	Up	0.562711	0.964765	0.770726	4.77658	6.44388	8.24461	HSFC2B	Heat stress transcription factor C-2b	HSF	GO:0000978,GO:0003700,GO:0005634,GO:0034605,GO:0043565,GO:0061408	RNA polymerase II proximal promoter sequence-specific DNA binding|DNA-binding transcription factor activity|nucleus|cellular response to heat|sequence-specific DNA binding|positive regulation of transcription from RNA polymerase II promoter in response to heat stress
Os06g0561000	448.07	728.848	167.292	0.22953	-2.12325	1.92501e-68	8.4937e-65	Down	20.4442	19.2767	22.168	4.5539	4.92497	5.9493	Os06g0561000	Probable inositol oxygenase		GO:0005506,GO:0005737,GO:0019310,GO:0019853,GO:0050113	iron ion binding|cytoplasm|inositol catabolic process|L-ascorbic acid biosynthetic process|inositol oxygenase activity	path:dosa00053,path:dosa00562	Ascorbate and aldarate metabolism|Inositol phosphate metabolism
Os06g0590500	3.7305	1.01166	6.44935	6.37505	2.67244	0.0363892	0.131184	Up	0.0380708	0	0.0383807	0.0802843	0.36034	0.241107	SYP124	Syntaxin-124		GO:0000149,GO:0005484,GO:0005886,GO:0006886,GO:0006887,GO:0006906,GO:0009860,GO:0012505,GO:0016021,GO:0030133,GO:0031201,GO:0048278	SNARE binding|SNAP receptor activity|plasma membrane|intracellular protein transport|exocytosis|vesicle fusion|pollen tube growth|endomembrane system|integral component of membrane|transport vesicle|SNARE complex|vesicle docking	path:dosa04130	SNARE interactions in vesicular transport
Os06g0590800	20.2009	29.083	11.3188	0.389189	-1.36146	0.0258807	0.100121	Down	0.603781	1.32012	1.05809	0.728945	0.193409	0.338493	UGT73B5	UDP-glycosyltransferase 73B5		GO:0006952,GO:0008194,GO:0035251,GO:0043231,GO:0047893,GO:0051707,GO:0080043,GO:0080044,GO:0102360,GO:0102425	defense response|UDP-glycosyltransferase activity|UDP-glucosyltransferase activity|intracellular membrane-bounded organelle|flavonol 3-O-glucosyltransferase activity|response to other organism|quercetin 3-O-glucosyltransferase activity|quercetin 7-O-glucosyltransferase activity|daphnetin 3-O-glucosyltransferase activity|myricetin 3-O-glucosyltransferase activity
Os06g0594400	703.337	959.847	446.826	0.465518	-1.10309	2.31036e-24	5.06084e-22	Down	43.9822	46.6398	48.3749	20.7185	24.1312	25.8039	At1g80440	F-box/kelch-repeat protein At1g80440		GO:0005829,GO:0019005,GO:0080037,GO:2000762	cytosol|SCF ubiquitin ligase complex|negative regulation of cytokinin-activated signaling pathway|regulation of phenylpropanoid metabolic process
Os06g0602500	74.0372	41.4343	106.64	2.57371	1.36385	1.72648e-05	0.000204072	Up	0.717299	0.448397	0.585106	1.46156	1.36294	2.09464	PK1	Putative receptor protein kinase ZmPK1		GO:0004674,GO:0005524,GO:0005886,GO:0006468,GO:0016021,GO:0048544	protein serine/threonine kinase activity|ATP binding|plasma membrane|protein phosphorylation|integral component of membrane|recognition of pollen
Os06g0608100	26.2822	37.7353	14.829	0.392975	-1.34749	0.0307966	0.114961	Down	0.412315	0.199374	0.332306	0.0708969	0.160224	0.180494
Os06g0613400	3.57675	6.82859	0.32492	0.0475823	-4.39343	0.0119755	0.0540909	Down	0.135207	0.115347	0.0159724	0	0	0.0165102	GR1	Protein gamma response 1		GO:0000014,GO:0000403,GO:0000406,GO:0000724,GO:0003684,GO:0003690,GO:0003697,GO:0005634,GO:0006289,GO:0006974,GO:0007276,GO:0010212,GO:0010792,GO:0035861,GO:0070336	single-stranded DNA endodeoxyribonuclease activity|Y-form DNA binding|double-strand/single-strand DNA junction binding|double-strand break repair via homologous recombination|damaged DNA binding|double-stranded DNA binding|single-stranded DNA binding|nucleus|nucleotide-excision repair|cellular response to DNA damage stimulus|gamete generation|response to ionizing radiation|DNA double-strand break…
Os06g0621600	3.07796	0.358268	5.79766	16.1825	4.01636	0.0135735	0.0601307	Up	0	0.0103681	0	0.0202817	0.0917776	0.0620971	RPPL1	Putative disease resistance RPP13-like protein 1
Os06g0621900	68.3425	98.548	38.1371	0.38699	-1.36963	1.93339e-06	2.89455e-05	Down	3.932	2.90009	3.37882	1.42532	1.08043	1.24448	EXPA16	Expansin-A16
Os06g0625700	34.1341	53.4163	14.8519	0.278041	-1.84663	0.0369156	0.132571	Down	1.76274	0.535424	0.595504	0.189511	0.294829	0.320142	CSLA9	Probable glucomannan 4-beta-mannosyltransferase 9		GO:0000139,GO:0016021,GO:0047259,GO:0071555	Golgi membrane|integral component of membrane|glucomannan 4-beta-mannosyltransferase activity|cell wall organization
Os06g0637400	10.3011	5.13694	15.4653	3.0106	1.59005	0.016896	0.0713492	Up	0.1086	0.118946	0.200054	0.4094	0.644481	0.325277
Os06g0639200	10.767	18.9629	2.57097	0.135578	-2.8828	4.57088e-05	0.000475021	Down	0.413869	0.295671	0.281814	0.024263	0.0727153	0	AP2	Floral homeotic protein APETALA 2	AP2	GO:0003677,GO:0003700,GO:0005634,GO:0009908,GO:0010073,GO:0010093,GO:0030154,GO:0048316,GO:0048481	DNA binding|DNA-binding transcription factor activity|nucleus|flower development|meristem maintenance|specification of floral organ identity|cell differentiation|seed development|plant ovule development
Os06g0641500	4.54121	1.3378	7.74462	5.78908	2.53333	0.0248401	0.0970908	Up	0.0410122	0	0.0815982	0.171382	0.256038	0.298379	CYP71D55	Premnaspirodiene oxygenase		GO:0004497,GO:0005506,GO:0016021,GO:0016705,GO:0020037	monooxygenase activity|iron ion binding|integral component of membrane|oxidoreductase activity, acting on paired donors, with incorporation or reduction of molecular oxygen|heme binding
Os06g0645500	25.8191	48.1038	3.53428	0.073472	-3.76666	0.0002332	0.00195457	Down	4.03465	1.59936	2.03265	0.0589369	0.468425	0.117849
Os06g0650700	17.1161	11.2811	22.951	2.03446	1.02465	0.0412493	0.144415	Up	1.28627	0.758544	0.437726	1.80667	1.19986	2.5648
Os06g0651200	120.562	31.6516	209.473	6.61807	2.72641	2.04688e-15	1.50166e-13	Up	3.24817	2.13052	3.20189	14.8187	21.6124	21.3775
Os06g0652300	284.762	114.465	455.06	3.97555	1.99115	4.07472e-12	1.83994e-10	Up	5.03195	5.40418	4.22473	24.2983	25.8647	15.9255	Os06g0652300	Putative GDP-L-fucose synthase 2		GO:0016853,GO:0042351,GO:0050577,GO:0050662	isomerase activity|'de novo' GDP-L-fucose biosynthetic process|GDP-L-fucose synthase activity|coenzyme binding	path:dosa00051,path:dosa00520	Fructose and mannose metabolism|Amino sugar and nucleotide sugar metabolism
Os06g0652600	17.0476	22.8048	11.2903	0.495086	-1.01425	0.0464049	0.158284	Down	0.410807	0.861501	0.51958	0.291937	0.292424	0.269085
Os06g0653100	215.469	289.541	141.397	0.488347	-1.03402	5.74006e-12	2.52187e-10	Down	15.7732	11.8536	14.4166	7.29243	7.43759	7.40658	TET8	Tetraspanin-8		GO:0005794,GO:0005886,GO:0009506,GO:0016020,GO:0016021,GO:0050829	Golgi apparatus|plasma membrane|plasmodesma|membrane|integral component of membrane|defense response to Gram-negative bacterium
Os06g0658500	18.5214	25.1089	11.9339	0.475287	-1.07313	0.0267015	0.102728	Down	0.354249	0.534063	0.516006	0.237474	0.35735	0.217598
Os06g0659100	22.029	43.0832	0.97476	0.0226251	-5.46593	2.2374e-06	3.29696e-05	Down	2.29991	0.769871	1.2385	0	0	0.124186	SPL10	Squamosa promoter-binding-like protein 10	SBP	GO:0003677,GO:0005634,GO:0046872	DNA binding|nucleus|metal ion binding
Os06g0660400	15.5732	21.4586	9.68787	0.451468	-1.14731	0.0281797	0.107187	Down	3.19899	2.65109	2.72421	1.07574	1.5268	1.8468
Os06g0662200	213.399	312.233	114.565	0.36692	-1.44646	3.14587e-12	1.45237e-10	Down	7.48337	9.59265	7.89124	3.02288	3.63437	3.41309	RISBZ5	bZIP transcription factor RISBZ5	bZIP	GO:0003677,GO:0003700,GO:0005634	DNA binding|DNA-binding transcription factor activity|nucleus
Os06g0662550	62.7955	18.67	106.921	5.72688	2.51775	1.69856e-14	1.09523e-12	Up	0.28064	0.208685	0.24371	1.30682	1.40953	1.87813
Os06g0666500	20.5583	30.1589	10.9577	0.363331	-1.46064	0.0160412	0.0683471	Down	1.74943	4.76283	3.70179	1.4473	1.5584	0.596633	ATL44	Probable E3 ubiquitin-protein ligase ATL44		GO:0016021,GO:0016567,GO:0016740,GO:0046872	integral component of membrane|protein ubiquitination|transferase activity|metal ion binding
Os06g0668200	413.008	168.111	657.906	3.91353	1.96847	4.57948e-14	2.82884e-12	Up	5.16914	3.70183	4.053	14.9316	21.5567	19.3707		Phosphoglycerate kinase, cytosolic		GO:0004618,GO:0005524,GO:0005737,GO:0006096	phosphoglycerate kinase activity|ATP binding|cytoplasm|glycolytic process	path:dosa00010,path:dosa00710	Glycolysis / Gluconeogenesis|Carbon fixation in photosynthetic organisms
Os06g0671800	654.565	982.525	326.605	0.332414	-1.58895	1.37418e-10	4.77962e-09	Down	10.8245	7.72251	7.46344	2.62308	2.91221	3.41497	PATL4	Patellin-4		GO:0005634,GO:0005829,GO:0005886,GO:0007049,GO:0008289,GO:0051301	nucleus|cytosol|plasma membrane|cell cycle|lipid binding|cell division
Os06g0679600	3.00538	5.69064	0.320124	0.0562546	-4.15189	0.0213643	0.086222	Down	1.51345	0	0.728004	0	0	0
Os06g0681200	473.694	36.1783	911.211	25.1866	4.65459	4.89938e-08	1.07278e-06	Up	1.56341	1.09576	3.49079	39.2201	50.9773	89.2867	At4g27520	Early nodulin-like protein 2		GO:0005773,GO:0005886,GO:0009055,GO:0009507,GO:0031225,GO:0046658,GO:0048046	vacuole|plasma membrane|electron transfer activity|chloroplast|anchored component of membrane|anchored component of plasma membrane|apoplast
Os06g0682900	600.156	241.511	958.801	3.97001	1.98914	2.28347e-37	1.3307e-34	Up	7.47861	6.77031	7.25716	27.6708	31.665	34.0034	HSA32	Protein HEAT-STRESS-ASSOCIATED 32		GO:0003824,GO:0009408,GO:0010286,GO:0010608	catalytic activity|response to heat|heat acclimation|posttranscriptional regulation of gene expression
Os06g0683100	132.798	59.6707	205.925	3.45102	1.78702	6.1898e-17	5.63948e-15	Up	1.49761	0.586767	1.71242	3.50338	4.55237	5.16007		Putative anthocyanidin reductase		GO:0009813,GO:0016491,GO:0050662	flavonoid biosynthetic process|oxidoreductase activity|coenzyme binding
Os06g0683900	70.5683	103.677	37.4596	0.36131	-1.46869	0.00369624	0.0204738	Down	3.8357	1.72554	2.26109	1.1314	0.915672	0.997286
Os06g0689600	48.6853	30.4472	66.9233	2.19801	1.1362	0.0232406	0.0920386	Up	0.744382	0.390277	0.667251	1.20691	1.15015	2.21738	CRK5	Cysteine-rich receptor-like protein kinase 5
Os06g0690100	16.0832	9.55292	22.6135	2.36718	1.24317	0.0215307	0.0867635	Up	0.380777	0.339274	0.19451	0.468325	0.766245	1.07971
[truncated: 673 more rows]
