# Supplementary material for: Integrated analysis of transcriptome and metabolome reveals molecular mechanisms of salt tolerance in seedlings of upland rice landrace 17SM-19
Source: Front Plant Sci. 2022 Sep 14;13:961445. doi: 10.3389/fpls.2022.961445 (PMC9515574; doi:10.3389/fpls.2022.961445)
Supplement: Supplementary file 3 [file Data_Sheet_2.zip › Other support data/DEGs at 5DAS.xlsx]

## Sheet: Sa5-vs-CK5-diff-pval-0.05-FC-2.
gene_id	BaseMean	BaseMean_control_CK5	BaseMean_case_Sa5	FoldChange	log2FoldChange	pValue	qValue	Regulation	Expression_CK5_1	Expression_CK5_2	Expression_CK5_3	Expression_Sa5_1	Expression_Sa5_2	Expression_Sa5_3	gene_symbol	description	TF_Family	GO_id	GO_term	pathway	pathway_description
Os01g0102000	240.475	342.198	138.752	0.405472	-1.30232	0.00111512	0.0108023	Down	7.51107	8.07996	12.8626	3.26082	4.98316	4.03081	NPC6	Non-specific phospholipase C6		GO:0003993,GO:0005576,GO:0009395	acid phosphatase activity|extracellular region|phospholipid catabolic process	path:dosa00562,path:dosa00564,path:dosa00565	Inositol phosphate metabolism|Glycerophospholipid metabolism|Ether lipid metabolism
Os01g0104200	6.76545	3.09289	10.438	3.37484	1.75482	0.0328683	0.155944	Up	0.0920448	0.0463142	0.0963266	0.487727	0.237924	0.477887	NAM-A1	NAC transcription factor NAM-A1	NAC	GO:0003677,GO:0005634,GO:0006355	DNA binding|nucleus|regulation of transcription, DNA-templated
Os01g0105800	192.698	108.726	276.67	2.54464	1.34746	2.65028e-15	3.30869e-13	Up	7.00647	5.0824	5.30984	16.1144	15.2458	15.6773	At2g16710	Iron-sulfur assembly protein IscA-like 1, mitochondrial		GO:0005198,GO:0005739,GO:0016226,GO:0046872,GO:0051537,GO:0097428	structural molecule activity|mitochondrion|iron-sulfur cluster assembly|metal ion binding|2 iron, 2 sulfur cluster binding|protein maturation by iron-sulfur cluster transfer
Os01g0108500	283.666	182.603	384.73	2.10692	1.07513	3.52435e-13	3.1392e-11	Up	8.61235	6.55508	7.85483	14.9683	15.6212	18.8883			bHLH
Os01g0109500	35.5558	48.4104	22.7011	0.468931	-1.09255	0.00149905	0.0136896	Down	1.9388	2.24777	1.69597	0.880429	0.915207	1.33986
Os01g0113200	26.5689	39.2368	13.901	0.354284	-1.49702	0.00223779	0.0189961	Down	0.436565	0.745242	0.759833	0.14498	0.264081	0.281288	LRK10	Rust resistance kinase Lr10		GO:0004674,GO:0005524,GO:0005886,GO:0016021	protein serine/threonine kinase activity|ATP binding|plasma membrane|integral component of membrane
Os01g0113800	33.2875	21.0406	45.5344	2.16412	1.11378	0.00159272	0.0143886	Up	0.321925	0.208592	0.414356	0.658109	0.646816	0.672139	LRK10	Rust resistance kinase Lr10		GO:0004674,GO:0005524,GO:0005886,GO:0016021	protein serine/threonine kinase activity|ATP binding|plasma membrane|integral component of membrane
Os01g0117266	21.8895	31.0946	12.6843	0.407927	-1.29362	0.00332619	0.0263166	Down	2.50939	2.03423	1.24987	0.914555	1.10379	1.62886	LRK10	Rust resistance kinase Lr10		GO:0004674,GO:0005524,GO:0005886,GO:0016021	protein serine/threonine kinase activity|ATP binding|plasma membrane|integral component of membrane
Os01g0123700	158.092	97.1077	219.076	2.25601	1.17378	8.38125e-06	0.000164702	Up	4.43881	4.04776	3.62388	11.6042	8.47065	9.97159	At5g37870	Putative E3 ubiquitin-protein ligase SINA-like 6		GO:0005634,GO:0005737,GO:0006511,GO:0007275,GO:0008270,GO:0061630	nucleus|cytoplasm|ubiquitin-dependent protein catabolic process|multicellular organism development|zinc ion binding|ubiquitin protein ligase activity	path:dosa04120	Ubiquitin mediated proteolysis
Os01g0123800	5.45686	2.06112	8.85259	4.29505	2.10267	0.0272986	0.135408	Up	0.203527	0	0.108693	0.387045	0.216291	0.326596	At1g66620	E3 ubiquitin-protein ligase SINA-like 2		GO:0005634,GO:0006511,GO:0007275,GO:0008270,GO:0016567,GO:0016740	nucleus|ubiquitin-dependent protein catabolic process|multicellular organism development|zinc ion binding|protein ubiquitination|transferase activity
Os01g0124000	7276.81	3636.4	10917.2	3.0022	1.58602	1.9702e-29	1.24991e-26	Up	165.014	240.716	332.384	772.658	784.66	799.541	RBBI3.3	Bowman-Birk type bran trypsin inhibitor		GO:0004867,GO:0005576	serine-type endopeptidase inhibitor activity|extracellular region
Os01g0124100	483.78	320.75	646.811	2.01656	1.01189	0.00592576	0.04168	Up	14.962	20.11	27.6078	56.1335	45.6303	32.7423	RBBI3.3	Bowman-Birk type bran trypsin inhibitor		GO:0004867,GO:0005576	serine-type endopeptidase inhibitor activity|extracellular region
Os01g0126900	47.7334	71.0478	24.419	0.343699	-1.54078	3.80856e-06	8.28503e-05	Down	0.948831	1.92218	1.86707	0.523318	0.595956	0.573823	LPR4	Multicopper oxidase LPR1 homolog 4		GO:0005507,GO:0005789,GO:0016722	copper ion binding|endoplasmic reticulum membrane|oxidoreductase activity, oxidizing metal ions
Os01g0128000	17.2972	6.31731	28.2772	4.47614	2.16225	3.61216e-05	0.000596323	Up	0.0834294	0.275558	0.144084	0.611616	0.654487	0.798833	MYB62	Transcription factor MYB62	MYB	GO:0003700,GO:0005634,GO:0009686,GO:0009740,GO:0009751,GO:0010015,GO:0010373,GO:0016036,GO:0043565,GO:0045892,GO:0055062	DNA-binding transcription factor activity|nucleus|gibberellin biosynthetic process|gibberellic acid mediated signaling pathway|response to salicylic acid|root morphogenesis|negative regulation of gibberellin biosynthetic process|cellular response to phosphate starvation|sequence-specific DNA binding|negative regulation of transcription, DNA-templated|phosphate ion homeostasis
Os01g0128200	456.241	265.123	647.359	2.44173	1.28791	1.26712e-19	2.62597e-17	Up	6.08251	7.01317	8.67185	16.9812	20.9994	17.5681	ENDO4	Endonuclease 4		GO:0000014,GO:0003676,GO:0004519,GO:0004521,GO:0006308,GO:0046872,GO:0090502	single-stranded DNA endodeoxyribonuclease activity|nucleic acid binding|endonuclease activity|endoribonuclease activity|DNA catabolic process|metal ion binding|RNA phosphodiester bond hydrolysis, endonucleolytic
Os01g0128250	11.8524	5.09922	18.6056	3.64872	1.86739	0.00248267	0.0206796	Up	0.0335324	0.0927865	0.270081	0.373481	0.39799	0.229203	ENDO4	Endonuclease 4		GO:0000014,GO:0003676,GO:0004519,GO:0004521,GO:0006308,GO:0046872,GO:0090502	single-stranded DNA endodeoxyribonuclease activity|nucleic acid binding|endonuclease activity|endoribonuclease activity|DNA catabolic process|metal ion binding|RNA phosphodiester bond hydrolysis, endonucleolytic
Os01g0130100	11.6955	6.79422	16.5967	2.44276	1.28851	0.0324127	0.154277	Up	0.134109	0.133543	0.209234	0.28329	0.137976	0.416599	MTP7	Metal tolerance protein 7		GO:0005774,GO:0008324,GO:0016021	vacuolar membrane|cation transmembrane transporter activity|integral component of membrane
Os01g0133200	31.59	45.7879	17.3921	0.379841	-1.39653	0.000168559	0.00219937	Down	2.76454	2.22728	1.97669	0.533216	1.79714	0.640323
Os01g0135000	6.35446	10.0929	2.61601	0.259193	-1.9479	0.0239473	0.122258	Down	0.0632504	0.21485	0.257774	0.0653187	0.0319727	0.127256		Putative Pol polyprotein from transposon element Bs1		GO:0008553	proton-exporting ATPase activity, phosphorylative mechanism
Os01g0136000	8.43751	1.01879	15.8562	15.5638	3.96012	9.488e-06	0.000183309	Up	0	0.0658032	0.0669896	0.273665	0.475342	1.07309	HSP16.9C	16.9 kDa class I heat shock protein 3		GO:0000302,GO:0005737,GO:0006457,GO:0009408,GO:0009651,GO:0042542,GO:0043621,GO:0051082,GO:0051259	response to reactive oxygen species|cytoplasm|protein folding|response to heat|response to salt stress|response to hydrogen peroxide|protein self-association|unfolded protein binding|protein complex oligomerization	path:dosa04141	Protein processing in endoplasmic reticulum
Os01g0136100	30.3515	15.9086	44.7945	2.81575	1.49352	0.000142261	0.00191609	Up	0.400356	1.66017	0.569437	2.26817	2.4586	3.13258	HSP16.9A	16.9 kDa class I heat shock protein 1		GO:0000302,GO:0005737,GO:0006457,GO:0009408,GO:0009651,GO:0042542,GO:0043621,GO:0051082,GO:0051259	response to reactive oxygen species|cytoplasm|protein folding|response to heat|response to salt stress|response to hydrogen peroxide|protein self-association|unfolded protein binding|protein complex oligomerization	path:dosa04141	Protein processing in endoplasmic reticulum
Os01g0136200	87.8303	50.7852	124.875	2.45889	1.29801	5.67633e-07	1.52116e-05	Up	2.672	3.56601	2.94648	5.87268	9.53822	9.01283	HSP16.9B	16.9 kDa class I heat shock protein 2		GO:0000302,GO:0005737,GO:0006457,GO:0009408,GO:0009651,GO:0042542,GO:0043621,GO:0051082,GO:0051259	response to reactive oxygen species|cytoplasm|protein folding|response to heat|response to salt stress|response to hydrogen peroxide|protein self-association|unfolded protein binding|protein complex oligomerization	path:dosa04141	Protein processing in endoplasmic reticulum
Os01g0136500	16.1941	9.58229	22.806	2.38001	1.25097	0.0131252	0.0779094	Up	0.678028	0.296333	1.15432	1.79796	1.39518	2.24886
Os01g0136900	50.0112	21.4717	78.5508	3.65834	1.87119	0.00135494	0.012622	Up	0.260194	0.672856	0.394635	1.36478	2.95462	1.83432	LRK10L-2.5	LEAF RUST 10 DISEASE-RESISTANCE LOCUS RECEPTOR-LIKE PROTEIN KINASE-like 2.5		GO:0004674,GO:0005524,GO:0016021	protein serine/threonine kinase activity|ATP binding|integral component of membrane
Os01g0138800	84.9955	48.5812	121.41	2.49911	1.32141	1.6692e-08	6.65239e-07	Up	1.97715	1.62967	1.39525	4.17916	4.35081	4.35975	GAT1_2.1	Putative glutamine amidotransferase GAT1_2.1		GO:0006541,GO:0016740,GO:0016787,GO:2000032	glutamine metabolic process|transferase activity|hydrolase activity|regulation of secondary shoot formation
Os01g0141000	125.434	168.598	82.2706	0.487969	-1.03514	2.30449e-07	6.8512e-06	Down	5.76411	7.89786	8.42065	3.55541	4.18711	3.74454	Os01g0141000	AP2/ERF and B3 domain-containing protein Os01g0141000	RAV	GO:0003677,GO:0003700,GO:0005634	DNA binding|DNA-binding transcription factor activity|nucleus
Os01g0142600	16.6004	9.09767	24.103	2.64936	1.40565	0.00572586	0.0406008	Up	0.282054	0.202422	0.126939	0.54356	0.498473	0.463019
Os01g0142875	34.2678	16.5263	52.0092	3.14706	1.654	4.12023e-06	8.89454e-05	Up	0.24876	0.426743	0.381443	1.30187	1.21617	1.22712	NPF8.1	Protein NRT1/ PTR FAMILY 8.1		GO:0005886,GO:0006807,GO:0009506,GO:0015031,GO:0015333,GO:0016021,GO:0035673,GO:0042937,GO:0042938,GO:0042939,GO:1904680	plasma membrane|nitrogen compound metabolic process|plasmodesma|protein transport|peptide:proton symporter activity|integral component of membrane|oligopeptide transmembrane transporter activity|tripeptide transmembrane transporter activity|dipeptide transport|tripeptide transport|peptide transmembrane transporter activity
Os01g0149500	134.788	71.5	198.076	2.7703	1.47004	6.81096e-14	6.76439e-12	Up	0.426979	0.746035	0.612855	1.56643	1.80682	1.75175	RGA1	Putative disease resistance protein RGA1		GO:0005524,GO:0006952,GO:0043531	ATP binding|defense response|ADP binding
Os01g0149700	4.93742	1.39139	8.48345	6.0971	2.60812	0.0121687	0.0735601	Up	0	0	0.0531065	0.120549	0.131277	0.09102	At3g47110	Putative receptor-like protein kinase At3g47110		GO:0004674,GO:0005524,GO:0005886,GO:0016021	protein serine/threonine kinase activity|ATP binding|plasma membrane|integral component of membrane
Os01g0149750	10.7928	5.042	16.5435	3.28115	1.7142	0.00776565	0.0516812	Up	0.0886856	0.0273954	0.0296402	0.149363	0.146222	0.275217	At3g47110	Putative receptor-like protein kinase At3g47110		GO:0004674,GO:0005524,GO:0005886,GO:0016021	protein serine/threonine kinase activity|ATP binding|plasma membrane|integral component of membrane
Os01g0154950	4.52519	7.38561	1.66476	0.225406	-2.1494	0.0402035	0.180576	Down	0.0755279	0.215079	0.230575	0.0781837	0.0254237	0.0251365	CXE15	Probable carboxylesterase 15		GO:0052689	carboxylic ester hydrolase activity
Os01g0155000	5.78843	8.98687	2.58998	0.288196	-1.79488	0.0457395	0.19839	Down	0.455734	0.726536	0.214327	0.108941	0.160031	0.161015	CXE15	Probable carboxylesterase 15		GO:0052689	carboxylic ester hydrolase activity
Os01g0155800	41.923	17.4575	66.3885	3.80287	1.92709	3.73039e-05	0.000612588	Up	0.0774524	1.66197	0.480764	2.44536	3.42139	2.47906
Os01g0160800	144.36	22.1699	266.551	12.0231	3.58774	1.49511e-06	3.63669e-05	Up	0.505573	1.96552	0.61512	17.0711	14.2379	7.18613	RIP30	Protein synthesis inhibitor I		GO:0005737,GO:0017148,GO:0030598,GO:0031640,GO:0050832,GO:0090729	cytoplasm|negative regulation of translation|rRNA N-glycosylase activity|killing of cells of other organism|defense response to fungus|toxin activity
Os01g0165600	9.01319	3.70133	14.325	3.87024	1.95242	0.00670264	0.0459851	Up	0.114375	0.476689	0.243143	0.991157	2.07932	0.612931
Os01g0175600	301.47	464.941	137.998	0.296807	-1.7524	8.3302e-32	7.39864e-29	Down	6.80912	6.71391	7.49842	2.88384	1.74311	2.14312	BOR4	Boron transporter 4		GO:0005452,GO:0005886,GO:0005887,GO:0015301,GO:0046713,GO:0051453,GO:0080029,GO:0080139	inorganic anion exchanger activity|plasma membrane|integral component of plasma membrane|anion:anion antiporter activity|borate transport|regulation of intracellular pH|cellular response to boron-containing substance levels|borate efflux transmembrane transporter activity
Os01g0175850	22.3527	11.9093	32.7962	2.75384	1.46144	0.000756331	0.00780847	Up	0.694891	0.293471	0.598582	1.32371	1.48792	1.95146	UGT73C5	UDP-glycosyltransferase 73C5		GO:0008194,GO:0016021,GO:0016131,GO:0043231,GO:0046527,GO:0050403,GO:0050502,GO:0080043,GO:0080044,GO:0080046,GO:0098754	UDP-glycosyltransferase activity|integral component of membrane|brassinosteroid metabolic process|intracellular membrane-bounded organelle|glucosyltransferase activity|trans-zeatin O-beta-D-glucosyltransferase activity|cis-zeatin O-beta-D-glucosyltransferase activity|quercetin 3-O-glucosyltransferase activity|quercetin 7-O-glucosyltransferase activity|quercetin 4'-O-glucosyltransferase activity|d…
Os01g0176000	95.4633	62.8508	128.076	2.03778	1.02699	0.000287882	0.00346194	Up	1.45779	1.73175	1.381	2.72686	4.28078	2.85356	UGT73C6	UDP-glycosyltransferase 73C6		GO:0008194,GO:0035251,GO:0043231,GO:0051555,GO:0080043,GO:0080044,GO:0080046	UDP-glycosyltransferase activity|UDP-glucosyltransferase activity|intracellular membrane-bounded organelle|flavonol biosynthetic process|quercetin 3-O-glucosyltransferase activity|quercetin 7-O-glucosyltransferase activity|quercetin 4'-O-glucosyltransferase activity
Os01g0176200	46.9426	29.4268	64.4584	2.19047	1.13124	0.000176907	0.00229195	Up	0.506551	0.585143	0.887288	1.45368	1.74836	1.36129	UGT73C6	UDP-glycosyltransferase 73C6		GO:0008194,GO:0035251,GO:0043231,GO:0051555,GO:0080043,GO:0080044,GO:0080046	UDP-glycosyltransferase activity|UDP-glucosyltransferase activity|intracellular membrane-bounded organelle|flavonol biosynthetic process|quercetin 3-O-glucosyltransferase activity|quercetin 7-O-glucosyltransferase activity|quercetin 4'-O-glucosyltransferase activity	path:dosa00944	Flavone and flavonol biosynthesis
Os01g0176300	14.3211	8.79406	19.8481	2.25699	1.1744	0.0302233	0.146252	Up	0.110737	0.0853962	0.16545	0.279349	0.381559	0.233086	PCMP-H33	Pentatricopeptide repeat-containing protein At2g29760, chloroplastic
Os01g0176500	110.518	163.054	57.9816	0.355598	-1.49168	7.83312e-08	2.64962e-06	Down	2.08181	2.15185	1.54884	0.407603	0.622956	1.14079
Os01g0178850	10.273	15.6833	4.86269	0.310056	-1.6894	0.00979473	0.0619238	Down	0.637511	2.56919	1.98301	0	0	2.04782
Os01g0179000	85.4763	115.217	55.7356	0.483744	-1.04768	0.00244884	0.0204526	Down	2.61321	5.35281	4.59039	2.15802	2.14037	2.15699	AT7	Acyl transferase 7		GO:0016747	transferase activity, transferring acyl groups other than amino-acyl groups
Os01g0183300	351.735	184.943	518.527	2.80372	1.48734	1.20298e-13	1.15064e-11	Up	2.68173	3.60193	3.88692	9.1344	9.34512	11.9888	IP5P3	Type IV inositol polyphosphate 5-phosphatase 3		GO:0004439,GO:0034485,GO:0046856	phosphatidylinositol-4,5-bisphosphate 5-phosphatase activity|phosphatidylinositol-3,4,5-trisphosphate 5-phosphatase activity|phosphatidylinositol dephosphorylation
Os01g0184050	39.6898	18.9665	60.413	3.18524	1.6714	5.65068e-07	1.51559e-05	Up	1.02204	1.198	0.992352	2.29083	2.65146	4.24035	HSP18.0	18.0 kDa class II heat shock protein		GO:0000302,GO:0005737,GO:0006457,GO:0009408,GO:0009651,GO:0042542,GO:0043621,GO:0051082,GO:0051259	response to reactive oxygen species|cytoplasm|protein folding|response to heat|response to salt stress|response to hydrogen peroxide|protein self-association|unfolded protein binding|protein complex oligomerization
Os01g0184100	533.205	300.899	765.512	2.54409	1.34715	2.57213e-26	1.0953e-23	Up	15.7107	20.1298	16.0643	42.1467	49.1761	49.0983	HSP18.0	18.0 kDa class II heat shock protein		GO:0000302,GO:0005737,GO:0006457,GO:0009408,GO:0009651,GO:0042542,GO:0043621,GO:0051082,GO:0051259	response to reactive oxygen species|cytoplasm|protein folding|response to heat|response to salt stress|response to hydrogen peroxide|protein self-association|unfolded protein binding|protein complex oligomerization	path:dosa04141	Protein processing in endoplasmic reticulum
Os01g0185900	13.7157	22.859	4.57236	0.200024	-2.32175	0.00823054	0.0539322	Down	0.221235	0.767276	0.840895	0.14716	0.201246	0.0579007	WRKY72	Probable WRKY transcription factor 72	WRKY	GO:0003700,GO:0005634,GO:0006952,GO:0043565	DNA-binding transcription factor activity|nucleus|defense response|sequence-specific DNA binding
Os01g0187600	7.99363	11.7059	4.28131	0.365738	-1.45112	0.0476865	0.204338	Down	0.416715	0.251813	0.130595	0.198642	0.0972725	0.0648142	CKX1	Cytokinin dehydrogenase 1		GO:0005615,GO:0009690,GO:0019139,GO:0071949	extracellular space|cytokinin metabolic process|cytokinin dehydrogenase activity|FAD binding	path:dosa00908	Zeatin biosynthesis
Os01g0191000	21.5503	13.0543	30.0462	2.30163	1.20266	0.007183	0.0485626	Up	0.0663004	0	0	0.194723	0	0.0633362
Os01g0191800	84.7091	119.708	49.7104	0.415264	-1.2679	0.00159063	0.0143749	Down	4.69556	4.2921	3.05021	0.663199	1.65009	2.96714	AUR1	Serine/threonine-protein kinase Aurora-1		GO:0000780,GO:0004674,GO:0005524,GO:0005634,GO:0005730,GO:0005819,GO:0005874,GO:0005876,GO:0007052,GO:0009504,GO:0009524,GO:0016572,GO:0031616,GO:0031965,GO:0032133,GO:0032465,GO:0035174,GO:0035175,GO:0051233,GO:0051301	condensed nuclear chromosome, centromeric region|protein serine/threonine kinase activity|ATP binding|nucleus|nucleolus|spindle|microtubule|spindle microtubule|mitotic spindle organization|cell plate|phragmoplast|histone phosphorylation|spindle pole centrosome|nuclear membrane|chromosome passenger complex|regulation of cytokinesis|histone serine kinase activity|histone kinase activity (H3-S10 spe…
Os01g0192300	1093.31	689.418	1497.21	2.1717	1.11883	4.12164e-24	1.39267e-21	Up	13.896	16.7258	16.0865	36.0896	38.2445	34.7586	MYBS3	Transcription factor MYBS3	MYB_related	GO:0000122,GO:0000976,GO:0003700,GO:0005634,GO:0009646,GO:0009651,GO:0009723,GO:0009733,GO:0009737,GO:0009739,GO:0009744,GO:0009751,GO:0009753,GO:0010150,GO:0010252,GO:0030307,GO:0045892,GO:0046686,GO:0046872,GO:0048527,GO:0090697,GO:2000469	negative regulation of transcription by RNA polymerase II|transcription regulatory region sequence-specific DNA binding|DNA-binding transcription factor activity|nucleus|response to absence of light|response to salt stress|response to ethylene|response to auxin|response to abscisic acid|response to gibberellin|response to sucrose|response to salicylic acid|response to jasmonic acid|leaf senescenc…
Os01g0192900	10.1461	19.9488	0.343473	0.0172177	-5.85996	7.26951e-09	3.14736e-07	Down	0.452169	0.569539	0.655437	0.0370297	0	0	ACS7	1-aminocyclopropane-1-carboxylate synthase 7		GO:0009693,GO:0009835,GO:0016847,GO:0030170,GO:0042802	ethylene biosynthetic process|fruit ripening|1-aminocyclopropane-1-carboxylate synthase activity|pyridoxal phosphate binding|identical protein binding	path:dosa00270	Cysteine and methionine metabolism
Os01g0197700	338.944	129.881	548.007	4.2193	2.077	1.72868e-11	1.22131e-09	Up	2.7584	2.30024	4.78455	14.5997	11.3086	16.8034	CKX2	Cytokinin dehydrogenase 2		GO:0005615,GO:0009690,GO:0009736,GO:0010229,GO:0019139,GO:0071949	extracellular space|cytokinin metabolic process|cytokinin-activated signaling pathway|inflorescence development|cytokinin dehydrogenase activity|FAD binding	path:dosa00908	Zeatin biosynthesis
Os01g0202700	162.257	106.358	218.156	2.05114	1.03643	8.50748e-09	3.61289e-07	Up	3.57944	3.79296	3.78565	9.37966	7.22084	6.93973	HD3A	Protein HEADING DATE 3A		GO:0005634,GO:0005737,GO:0008429,GO:0009908,GO:0009909,GO:0010229,GO:0030154,GO:0048510,GO:0048572,GO:0048575	nucleus|cytoplasm|phosphatidylethanolamine binding|flower development|regulation of flower development|inflorescence development|cell differentiation|regulation of timing of transition from vegetative to reproductive phase|short-day photoperiodism|short-day photoperiodism, flowering	path:dosa04712	Circadian rhythm - plant
Os01g0203400	11.9221	16.7609	7.08335	0.422611	-1.2426	0.0387513	0.175662	Down	2.06244	1.85868	0.897093	0.406932	1.09319	0.686852
Os01g0207600	159.388	214.224	104.552	0.488047	-1.03491	0.0077914	0.051773	Down	4.14451	3.77467	7.14158	2.23672	3.07099	2.24469		Peptide-N4-(N-acetyl-beta-glucosaminyl)asparagine amidase A		GO:0000224	peptide-N4-(N-acetyl-beta-glucosaminyl)asparagine amidase activity
Os01g0208700	5336.38	7942.03	2730.74	0.343834	-1.54022	1.92244e-30	1.42288e-27	Down	120.843	109.191	107.645	45.5734	35.9904	42.2195	PPC3	Phosphoenolpyruvate carboxylase 3		GO:0005829,GO:0006099,GO:0008964,GO:0009507,GO:0015977,GO:0015979,GO:0048046,GO:0048366	cytosol|tricarboxylic acid cycle|phosphoenolpyruvate carboxylase activity|chloroplast|carbon fixation|photosynthesis|apoplast|leaf development	path:dosa00620,path:dosa00710	Pyruvate metabolism|Carbon fixation in photosynthetic organisms
Os01g0208800	63.1154	96.6592	29.5717	0.305938	-1.70869	2.26391e-10	1.33541e-08	Down	3.96996	4.33802	3.51766	1.72958	1.18838	1.00779		Phosphoenolpyruvate carboxylase 2		GO:0005737,GO:0006099,GO:0008964,GO:0015977,GO:0015979	cytoplasm|tricarboxylic acid cycle|phosphoenolpyruvate carboxylase activity|carbon fixation|photosynthesis
Os01g0209700	15.6767	8.1219	23.2315	2.86036	1.51619	0.00350973	0.0274543	Up	0.465486	0.212008	0.328193	0.779198	1.47273	1.3656	GA2OX3	Gibberellin 2-beta-dioxygenase 3		GO:0009685,GO:0009686,GO:0045487,GO:0045543,GO:0046872,GO:0051213,GO:0052634	gibberellin metabolic process|gibberellin biosynthetic process|gibberellin catabolic process|gibberellin 2-beta-dioxygenase activity|metal ion binding|dioxygenase activity|C-19 gibberellin 2-beta-dioxygenase activity	path:dosa00904	Diterpenoid biosynthesis
Os01g0214500	372.427	178.35	566.505	3.17637	1.66738	1.27925e-08	5.23936e-07	Up	20.9922	30.4083	21.1973	71.4042	107.59	73.5414
Os01g0216000	21.1888	33.5774	8.80017	0.262086	-1.93189	0.0111831	0.0690305	Down	0.643783	1.05332	2.08015	0.340204	0.212375	0.425274	At5g45910	GDSL esterase/lipase At5g45910		GO:0005576,GO:0016042,GO:0016788	extracellular region|lipid catabolic process|hydrolase activity, acting on ester bonds
Os01g0217500	387.782	566.939	208.625	0.367986	-1.44228	3.09436e-10	1.77474e-08	Down	15.0888	16.4036	21.6905	6.96685	7.86978	5.23586	DJ1B	Protein DJ-1 homolog B		GO:0005634,GO:0005829,GO:0009507,GO:0009570,GO:0019172,GO:0036524,GO:0036529,GO:0106046	nucleus|cytosol|chloroplast|chloroplast stroma|glyoxalase III activity|protein deglycase activity|protein deglycation, glyoxal removal|guanine deglycation, glyoxal removal
Os01g0218100	270.823	145.636	396.01	2.71917	1.44317	3.48099e-09	1.61027e-07	Up	4.30447	4.64161	4.74016	11.9667	16.5078	11.6508	BHLH30	Transcription factor bHLH30	bHLH	GO:0003677,GO:0003700,GO:0005634,GO:0006355,GO:0046983	DNA binding|DNA-binding transcription factor activity|nucleus|regulation of transcription, DNA-templated|protein dimerization activity
Os01g0218500	6.39329	2.34768	10.4389	4.44647	2.15266	0.0146934	0.0849153	Up	0.0252727	0.0116435	0.0126732	0.11462	0.0871674	0.0737137	RFT1	Protein RICE FLOWERING LOCUS T 1		GO:0005634,GO:0005783,GO:0008429,GO:0009908,GO:0009909,GO:0010229,GO:0030154,GO:0048510,GO:0048573,GO:0048575	nucleus|endoplasmic reticulum|phosphatidylethanolamine binding|flower development|regulation of flower development|inflorescence development|cell differentiation|regulation of timing of transition from vegetative to reproductive phase|photoperiodism, flowering|short-day photoperiodism, flowering	path:dosa04712	Circadian rhythm - plant
Os01g0221600	194.166	106.154	282.178	2.6582	1.41045	2.31485e-05	0.000401335	Up	2.03699	2.41894	2.28274	7.77734	4.68238	5.67701	ALMT9	Aluminum-activated malate transporter 9		GO:0005253,GO:0009705,GO:0015743,GO:0016021	anion channel activity|plant-type vacuole membrane|malate transport|integral component of membrane
Os01g0225000	291.399	138.383	444.415	3.21148	1.68324	3.70706e-18	6.36672e-16	Up	6.74103	9.1193	5.07892	24.6831	28.5505	21.443	BAC2	Mitochondrial arginine transporter BAC2		GO:0000064,GO:0005290,GO:0005739,GO:0005743,GO:0006561,GO:0006844,GO:0006972,GO:0015181,GO:0015189,GO:0016021	L-ornithine transmembrane transporter activity|L-histidine transmembrane transporter activity|mitochondrion|mitochondrial inner membrane|proline biosynthetic process|acyl carnitine transport|hyperosmotic response|arginine transmembrane transporter activity|L-lysine transmembrane transporter activity|integral component of membrane
Os01g0225600	38.5337	19.3493	57.718	2.98295	1.57674	0.00531025	0.0382205	Up	0.714711	2.79663	1.37802	3.19077	5.18221	7.87286	LEA14-A	Late embryogenesis abundant protein Lea14-A		GO:0009269	response to desiccation
Os01g0226700	15.9219	23.1744	8.66948	0.374097	-1.41852	0.0120628	0.0730666	Down	0.662067	1.91419	1.97543	0.182933	0.626911	0.181377	OFP7	Transcription repressor OFP7		GO:0005634,GO:0005886,GO:0045892	nucleus|plasma membrane|negative regulation of transcription, DNA-templated
Os01g0228500	36.7469	18.3894	55.1045	2.99654	1.5833	5.19947e-06	0.000109063	Up	0.648131	1.10109	0.426295	1.98283	2.84413	2.09011
Os01g0238287	6.12053	2.70081	9.54026	3.53237	1.82064	0.0408669	0.182685	Up	0.508307	0.255119	0	0.532679	0.802164	0
Os01g0241000	401.547	259.931	543.163	2.08964	1.06326	2.71178e-15	3.37194e-13	Up	6.69121	7.62456	9.40353	18.5317	17.5397	16.9778
Os01g0246601	4.14175	1.36014	6.92335	5.09016	2.34771	0.0406854	0.182214	Up	0.13804	0.148105	0.151243	0.924658	0.149683	0.301823	AHL23	AT-hook motif nuclear-localized protein 23		GO:0003680,GO:0003700,GO:0005634	AT DNA binding|DNA-binding transcription factor activity|nucleus
Os01g0246700	561.253	349.663	772.842	2.21025	1.14421	4.82742e-08	1.71896e-06	Up	4.70347	7.84557	8.28957	17.32	18.0685	14.1414	WRKY6	WRKY transcription factor 6	WRKY	GO:0003700,GO:0005634,GO:0009873,GO:0010200,GO:0016036,GO:0043565,GO:0044212,GO:0045892,GO:0080169	DNA-binding transcription factor activity|nucleus|ethylene-activated signaling pathway|response to chitin|cellular response to phosphate starvation|sequence-specific DNA binding|transcription regulatory region DNA binding|negative regulation of transcription, DNA-templated|cellular response to boron-containing substance deprivation
Os01g0248500	86.0547	44.86	127.249	2.83659	1.50416	1.73255e-10	1.04782e-08	Up	1.0648	1.19398	1.12567	3.59139	3.42073	2.85007		Pathogen-related protein		GO:0006952,GO:0009607	defense response|response to biotic stimulus
Os01g0248701	793.436	481.742	1105.13	2.29403	1.19789	1.64718e-09	8.21896e-08	Up	17.7105	21.556	33.2143	58.5032	61.4918	54.9568	GGPPS1	Heterodimeric geranylgeranyl pyrophosphate synthase large subunit 1, chloroplastic		GO:0004161,GO:0004311,GO:0004337,GO:0005829,GO:0008299,GO:0009507,GO:0009513,GO:0009536,GO:0009793,GO:0016117,GO:0033384,GO:0033386,GO:0043693,GO:0045337,GO:0046872	dimethylallyltranstransferase activity|farnesyltranstransferase activity|geranyltranstransferase activity|cytosol|isoprenoid biosynthetic process|chloroplast|etioplast|plastid|embryo development ending in seed dormancy|carotenoid biosynthetic process|geranyl diphosphate biosynthetic process|geranylgeranyl diphosphate biosynthetic process|monoterpene biosynthetic process|farnesyl diphosphate biosy…	path:dosa00900	Terpenoid backbone biosynthesis
Os01g0249100	24.4214	37.321	11.5217	0.308721	-1.69563	0.000100736	0.0014273	Down	2.50978	0.801721	2.11693	0.956849	0.585579	0.471428	EXPA9	Expansin-A9
Os01g0249800	14.611	20.1574	9.06465	0.449693	-1.15299	0.0320335	0.152893	Down	1.55951	1.1458	0.840625	0.42962	0.510004	0.760938
Os01g0253000	7.02864	2.40247	11.6548	4.85117	2.27833	0.00609153	0.0425818	Up	0.160398	0	0.0684842	0.279001	0.445386	0.38022	ANX1	Receptor-like protein kinase ANXUR1
Os01g0253900	540.749	346.93	734.568	2.11733	1.08225	2.80875e-05	0.000476339	Up	4.79282	5.48183	7.81715	14.7198	15.1896	10.9079	PLIP2	Phospholipase A1 PLIP2, chloroplastic		GO:0002213,GO:0008970,GO:0009507,GO:0009570,GO:0016042,GO:0031349,GO:0031969,GO:0047714,GO:0052739,GO:0052740,GO:0102549	defense response to insect|phospholipase A1 activity|chloroplast|chloroplast stroma|lipid catabolic process|positive regulation of defense response|chloroplast membrane|galactolipase activity|phosphatidylserine 1-acylhydrolase activity|1-acyl-2-lysophosphatidylserine acylhydrolase activity|1-18:1-2-16:0-monogalactosyldiacylglycerol lipase activity
Os01g0256500	17102.8	8019.1	26186.4	3.26551	1.70731	1.94595e-22	5.26017e-20	Up	557.359	656.634	844.909	2503.5	2463.7	2127.42
Os01g0273100	127.746	170.604	84.8876	0.497571	-1.00702	0.00013638	0.0018497	Down	9.72239	10.1127	9.26405	2.5877	5.30685	7.4328	UBC20	Ubiquitin-conjugating enzyme E2 20		GO:0004842,GO:0005524,GO:0005634,GO:0008283,GO:0031145,GO:0061631	ubiquitin-protein transferase activity|ATP binding|nucleus|cell proliferation|anaphase-promoting complex-dependent catabolic process|ubiquitin conjugating enzyme activity	path:dosa04120	Ubiquitin mediated proteolysis
Os01g0276300	8.2942	1.68323	14.9052	8.85507	3.1465	0.000145675	0.00195191	Up	0.0581899	0.117334	0.117957	0.546804	0.605438	0.772326
Os01g0280500	12.8629	5.63867	20.0871	3.56238	1.83284	0.0133251	0.0787646	Up	0.199974	0.158544	0	0.497852	0.890004	0.447206	EIF6-2	Eukaryotic translation initiation factor 6-2		GO:0000054,GO:0003743,GO:0005634,GO:0005730,GO:0005829,GO:0009793,GO:0030687,GO:0042256,GO:0042273,GO:0043022,GO:0043023,GO:0071215,GO:1902626	ribosomal subunit export from nucleus|translation initiation factor activity|nucleus|nucleolus|cytosol|embryo development ending in seed dormancy|preribosome, large subunit precursor|mature ribosome assembly|ribosomal large subunit biogenesis|ribosome binding|ribosomal large subunit binding|cellular response to abscisic acid stimulus|assembly of large subunit precursor of preribosome	path:dosa03008	Ribosome biogenesis in eukaryotes
Os01g0283700	200.887	269.872	131.903	0.488759	-1.0328	0.000204277	0.00258557	Down	7.27672	9.43308	12.0371	4.59721	5.46938	4.41599	CCR1	Cinnamoyl-CoA reductase 1		GO:0005737,GO:0006952,GO:0009809,GO:0016491,GO:0016616,GO:0016621,GO:0050662	cytoplasm|defense response|lignin biosynthetic process|oxidoreductase activity|oxidoreductase activity, acting on the CH-OH group of donors, NAD or NADP as acceptor|cinnamoyl-CoA reductase activity|coenzyme binding	path:dosa00940	Phenylpropanoid biosynthesis
Os01g0293900	76.5491	143.425	9.67369	0.0674479	-3.89008	0.00144575	0.0132809	Down	3.65943	2.61632	8.31684	0.432332	0.429701	0.143698	PER14	Peroxidase 14		GO:0004601,GO:0005576,GO:0005618,GO:0006979,GO:0020037,GO:0042744,GO:0046872	peroxidase activity|extracellular region|cell wall|response to oxidative stress|heme binding|hydrogen peroxide catabolic process|metal ion binding
Os01g0297200	51.4488	24.1648	78.7328	3.25817	1.70406	0.000137461	0.00185834	Up	0.501231	0.432459	0.880233	1.99612	2.7851	1.52611	AATP1	AAA-ATPase ASD, mitochondrial		GO:0005524,GO:0005739,GO:0005783,GO:0009409,GO:0009414,GO:0009651,GO:0009737,GO:0010154,GO:0010431,GO:0016021,GO:0016887,GO:0031966	ATP binding|mitochondrion|endoplasmic reticulum|response to cold|response to water deprivation|response to salt stress|response to abscisic acid|fruit development|seed maturation|integral component of membrane|ATPase activity|mitochondrial membrane
Os01g0303300	3.05842	0.646183	5.47065	8.46609	3.0817	0.0355287	0.165004	Up	0	0.119858	0	0.0629186	0.123161	0.184928	OEP162	Outer envelope pore protein 16-2, chloroplastic		GO:0009527,GO:0015171,GO:0015288,GO:0031359,GO:0034220,GO:0042803,GO:0046930	plastid outer membrane|amino acid transmembrane transporter activity|porin activity|integral component of chloroplast outer membrane|ion transmembrane transport|protein homodimerization activity|pore complex
Os01g0304400	2.86329	5.40932	0.317262	0.058651	-4.0917	0.015619	0.0889253	Down	0.407612	0.246668	0.16678	0	0.0848127	0
Os01g0306400	8.30425	3.0239	13.5846	4.49241	2.16749	0.00434211	0.0325052	Up	0.291344	0.0604748	0.0633377	0.51785	1.0042	0.88137	DOGL4	Protein DOG1-like 4		GO:0006351,GO:0043565	transcription, DNA-templated|sequence-specific DNA binding
Os01g0307624	49.8455	8.32892	91.362	10.9693	3.45539	7.82727e-23	2.17249e-20	Up	0.0821003	0.146134	0.0540691	1.41468	1.88581	1.71997
Os01g0307686	354.524	82.7262	626.322	7.57103	2.92049	4.05548e-61	1.57586e-57	Up	2.08856	3.10909	2.69891	16.7125	15.6718	16.0126	CRG1	Probable S-adenosylmethionine-dependent methyltransferase CRG1		GO:0003729,GO:0005737,GO:0008168,GO:0008757,GO:0055088	mRNA binding|cytoplasm|methyltransferase activity|S-adenosylmethionine-dependent methyltransferase activity|lipid homeostasis
Os01g0314000	63.5439	38.1843	88.9036	2.32828	1.21926	0.00786672	0.0521424	Up	0.467318	0.629868	0.82148	1.98503	1.70112	0.905887
Os01g0315850	28.0101	17.8304	38.1898	2.14183	1.09885	0.00429391	0.0322728	Up	0.521527	0.659232	0.381777	0.889315	1.25198	1.21108	UXS4	UDP-glucuronic acid decarboxylase 4		GO:0005737,GO:0005802,GO:0016021,GO:0032580,GO:0033320,GO:0042732,GO:0048040,GO:0070403	cytoplasm|trans-Golgi network|integral component of membrane|Golgi cisterna membrane|UDP-D-xylose biosynthetic process|D-xylose metabolic process|UDP-glucuronate decarboxylase activity|NAD+ binding
Os01g0326300	113.3	171.184	55.4158	0.32372	-1.62718	0.000115911	0.00160786	Down	6.39659	6.74615	10.862	3.48891	2.22005	2.71443	PER1	Peroxidase 1		GO:0004601,GO:0005576,GO:0005773,GO:0006979,GO:0009505,GO:0009506,GO:0020037,GO:0042744,GO:0046872	peroxidase activity|extracellular region|vacuole|response to oxidative stress|plant-type cell wall|plasmodesma|heme binding|hydrogen peroxide catabolic process|metal ion binding	path:dosa00940	Phenylpropanoid biosynthesis
Os01g0327000	28.3078	41.8962	14.7195	0.351333	-1.50909	0.000107521	0.00150694	Down	0.293303	0.22142	0.312425	0.124003	0.0888872	0.0962696	PER1	Peroxidase 1		GO:0004601,GO:0005576,GO:0005773,GO:0006979,GO:0009505,GO:0009506,GO:0020037,GO:0042744,GO:0046872	peroxidase activity|extracellular region|vacuole|response to oxidative stress|plant-type cell wall|plasmodesma|heme binding|hydrogen peroxide catabolic process|metal ion binding
Os01g0329000	77.6612	107.542	47.7803	0.444294	-1.17041	0.016824	0.0937595	Down	1.94456	4.28448	2.55614	1.60626	1.22152	1.12205	GPAT3	Probable glycerol-3-phosphate acyltransferase 3		GO:0004366,GO:0010143,GO:0016020,GO:0016021,GO:0016024,GO:0016791,GO:0090447,GO:0102420	glycerol-3-phosphate O-acyltransferase activity|cutin biosynthetic process|membrane|integral component of membrane|CDP-diacylglycerol biosynthetic process|phosphatase activity|glycerol-3-phosphate 2-O-acyltransferase activity|sn-1-glycerol-3-phosphate C16:0-DCA-CoA acyl transferase activity	path:dosa00561,path:dosa00564	Glycerolipid metabolism|Glycerophospholipid metabolism
Os01g0342750	33.1641	12.3091	54.0192	4.38857	2.13375	0.0121609	0.0735601	Up	0.107315	0.0806369	0.20889	1.14502	0.938677	0.342572	ABCG32	ABC transporter G family member 32		GO:0005524,GO:0005886,GO:0016021,GO:0042626,GO:0055085	ATP binding|plasma membrane|integral component of membrane|ATPase activity, coupled to transmembrane movement of substances|transmembrane transport
Os01g0342900	15.4952	23.142	7.84839	0.339141	-1.56004	0.00289385	0.0234808	Down	0.515856	0.867115	0.559203	0.272713	0.14789	0.295057	AAE1	Probable acyl-activating enzyme 1, peroxisomal		GO:0005777,GO:0006631,GO:0016874	peroxisome|fatty acid metabolic process|ligase activity
Os01g0350100	3.96678	0.323092	7.61048	23.5552	4.55797	0.00224014	0.0190057	Up	0	0	0	0.388674	0.152009	0.228263	CYP89A9	Cytochrome P450 89A9		GO:0005506,GO:0005789,GO:0016020,GO:0016021,GO:0016709,GO:0020037	iron ion binding|endoplasmic reticulum membrane|membrane|integral component of membrane|oxidoreductase activity, acting on paired donors, with incorporation or reduction of molecular oxygen, NAD(P)H as one donor, and incorporation of one atom of oxygen|heme binding
Os01g0350300	5.44061	1.02407	9.85716	9.62551	3.26686	0.00206652	0.0178147	Up	0.0739967	0	0	0.300642	0.196821	0.170648	RGA5	Disease resistance protein RGA5		GO:0005524,GO:0006952,GO:0043531	ATP binding|defense response|ADP binding
Os01g0356900	22.4669	36.6874	8.24647	0.224777	-2.15343	2.89145e-06	6.49449e-05	Down	0.888644	1.36008	1.26857	0	0.431855	0.435931	PEX4	Pollen-specific leucine-rich repeat extensin-like protein 4		GO:0005199,GO:0005576,GO:0005618,GO:0009860,GO:0071555	structural constituent of cell wall|extracellular region|cell wall|pollen tube growth|cell wall organization
Os01g0357100	24257.3	39307.7	9206.88	0.234226	-2.09403	1.25463e-17	2.04197e-15	Down	684.81	569.634	514.485	152.96	144.994	146.698	Os01g0357100	Ferredoxin--nitrite reductase, chloroplastic		GO:0009507,GO:0020037,GO:0042128,GO:0046872,GO:0048307,GO:0051539	chloroplast|heme binding|nitrate assimilation|metal ion binding|ferredoxin-nitrite reductase activity|4 iron, 4 sulfur cluster binding	path:dosa00910	Nitrogen metabolism
Os01g0357150	564.253	903.973	224.533	0.248384	-2.00935	1.17467e-23	3.68848e-21	Down	25.2106	21.9322	19.2816	5.40874	6.46333	5.55055	Os01g0357100	Ferredoxin--nitrite reductase, chloroplastic		GO:0009507,GO:0020037,GO:0042128,GO:0046872,GO:0048307,GO:0051539	chloroplast|heme binding|nitrate assimilation|metal ion binding|ferredoxin-nitrite reductase activity|4 iron, 4 sulfur cluster binding
Os01g0364800	88.3332	132.559	44.1074	0.332737	-1.58754	2.59112e-09	1.23161e-07	Down	2.52127	1.83098	1.6423	0.625422	0.769192	0.855808	WAK5	Wall-associated receptor kinase 5
Os01g0365000	26.4974	36.4779	16.5168	0.452788	-1.14309	0.00432878	0.032433	Down	0.427788	0.422817	0.40898	0.158655	0.170925	0.261474	WAK5	Wall-associated receptor kinase 5
Os01g0368000	43.8613	58.653	29.0695	0.495618	-1.0127	0.00106044	0.0103728	Down	1.23833	1.29915	1.55139	0.70246	0.478678	0.6102	At5g07800	Flavin-containing monooxygenase FMO GS-OX-like 9		GO:0004497,GO:0004499,GO:0050660,GO:0050661	monooxygenase activity|N,N-dimethylaniline monooxygenase activity|flavin adenine dinucleotide binding|NADP binding
Os01g0369500	6.0549	12.1098	0	0	#NAME?	2.87572e-06	6.46381e-05	Down	0.729682	0.652604	0.390057	0	0	0	SRC2	Protein SRC2		GO:0005789,GO:0005886,GO:0016021,GO:0032586	endoplasmic reticulum membrane|plasma membrane|integral component of membrane|protein storage vacuole membrane
Os01g0370200	6.75324	3.09289	10.4136	3.36695	1.75144	0.0453278	0.197044	Up	0.0589237	0	0.241197	0.061217	0.721559	0.120426	GSTF1	Probable glutathione S-transferase GSTF1		GO:0004364,GO:0005737,GO:0006749	glutathione transferase activity|cytoplasm|glutathione metabolic process	path:dosa00480	Glutathione metabolism
Os01g0372500	90.2033	141.501	38.9059	0.274952	-1.86275	0.00441514	0.0329292	Down	4.38957	3.74041	7.67922	0.320083	2.26667	2.0214	ANS1	Leucoanthocyanidin dioxygenase 1		GO:0007033,GO:0009611,GO:0009718,GO:0009753,GO:0010023,GO:0031418,GO:0046872,GO:0051213	vacuole organization|response to wounding|anthocyanin-containing compound biosynthetic process|response to jasmonic acid|proanthocyanidin biosynthetic process|L-ascorbic acid binding|metal ion binding|dioxygenase activity	path:dosa00941	Flavonoid biosynthesis
Os01g0376600	10.2323	5.74419	14.7204	2.56266	1.35764	0.0384183	0.174627	Up	0.880048	0.453396	0.776306	2.21197	2.14131	1.69543
Os01g0382000	864.684	152.549	1576.82	10.3365	3.36967	0.00785078	0.0520583	Up	6.41511	14.4993	11.4174	61.9076	222.146	73.2536		Pathogenesis-related protein 1		GO:0005576,GO:0006952,GO:0009607	extracellular region|defense response|response to biotic stimulus	path:dosa04016,path:dosa04075,path:dosa04626	MAPK signaling pathway - plant|Plant hormone signal transduction|Plant-pathogen interaction
Os01g0382450	196.209	263.821	128.596	0.487435	-1.03672	6.18698e-10	3.35652e-08	Down	17.623	14.554	15.1485	7.80894	7.18087	7.59482	KIN12C	Kinesin-like protein KIN-12C		GO:0003777,GO:0005524,GO:0005871,GO:0005874,GO:0007018,GO:0008017,GO:0008574,GO:0016887	microtubule motor activity|ATP binding|kinesin complex|microtubule|microtubule-based movement|microtubule binding|ATP-dependent microtubule motor activity, plus-end-directed|ATPase activity
Os01g0385400	69.4487	27.7408	111.157	4.00698	2.00251	9.81991e-11	6.29406e-09	Up	0.443797	1.35473	0.275739	2.80445	3.18456	2.78289	SLAH3	S-type anion channel SLAH3		GO:0005886,GO:0006821,GO:0006873,GO:0008308,GO:0009414,GO:0009651,GO:0016021	plasma membrane|chloride transport|cellular ion homeostasis|voltage-gated anion channel activity|response to water deprivation|response to salt stress|integral component of membrane
Os01g0386500	17.5959	1.33539	33.8564	25.3533	4.6641	1.61864e-07	5.07189e-06	Up	0.0349695	0	0.0358507	0.897492	1.20199	0.600006
Os01g0389700	10.499	4.74488	16.2532	3.42542	1.77628	0.00653523	0.0450353	Up	0.194295	0.255094	0.399138	1.01954	1.19304	1.05791	DMP10	Protein DMP10		GO:0010256,GO:0016021,GO:0016301	endomembrane system organization|integral component of membrane|kinase activity
Os01g0511100	818.095	307.191	1329	4.32629	2.11313	5.79024e-16	7.82589e-14	Up	12.5849	22.3521	16.7908	77.4188	89.7246	63.6698	At3g01520	Universal stress protein A-like protein		GO:0005886,GO:0016208	plasma membrane|AMP binding
Os01g0513900	136.771	194.256	79.2855	0.408151	-1.29283	2.97029e-05	0.000500458	Down	1.792	1.57254	1.29388	0.285804	0.704705	0.985615	KIN7A	Kinesin-like protein KIN-7A		GO:0000911,GO:0003777,GO:0005524,GO:0005871,GO:0005874,GO:0007018,GO:0008017,GO:0009524,GO:0009555,GO:0009558,GO:0016887	cytokinesis by cell plate formation|microtubule motor activity|ATP binding|kinesin complex|microtubule|microtubule-based movement|microtubule binding|phragmoplast|pollen development|embryo sac cellularization|ATPase activity
Os01g0515300	35.8692	20.707	51.0314	2.46446	1.30127	0.000147907	0.00197757	Up	0.169505	0.180469	0.376851	0.53854	0.616531	0.736886	MIK2	MDIS1-interacting receptor like kinase 2
Os01g0544450	100.721	142.052	59.3897	0.418083	-1.25814	0.0267574	0.133362	Down	2.14444	2.76464	1.18978	0.221685	1.3328	1.15664	MCM4	DNA replication licensing factor MCM4		GO:0000347,GO:0003677,GO:0003678,GO:0005524,GO:0005829,GO:0006270,GO:0007049,GO:0042555,GO:0046872	THO complex|DNA binding|DNA helicase activity|ATP binding|cytosol|DNA replication initiation|cell cycle|MCM complex|metal ion binding	path:dosa03030	DNA replication
Os01g0548600	28.9475	16.379	41.5161	2.53472	1.34182	0.0164959	0.092445	Up	0.281894	0.623762	0.386822	2.34762	1.47427	1.13692	CRK2	Cysteine-rich receptor-like protein kinase 2
Os01g0558100	103.393	47.0291	159.758	3.397	1.76426	1.64599e-15	2.12026e-13	Up	2.03106	3.79351	2.62419	8.99921	9.69916	9.63592	GSTU6	Probable glutathione S-transferase GSTU6		GO:0004364,GO:0005737,GO:0006749	glutathione transferase activity|cytoplasm|glutathione metabolic process	path:dosa00480	Glutathione metabolism
Os01g0558700	22.3408	10.4838	34.1977	3.26197	1.70574	0.000119903	0.00165511	Up	0.861453	1.09974	1.46338	3.90853	3.95374	3.73028
Os01g0563000	1372.95	1941.57	804.334	0.41427	-1.27136	4.65995e-19	9.1683e-17	Down	18.0001	19.5881	20.9686	7.044	8.62007	9.84814	FKBP70	70 kDa peptidyl-prolyl isomerase		GO:0003755,GO:0005516	peptidyl-prolyl cis-trans isomerase activity|calmodulin binding
Os01g0566500	847.467	534.783	1160.15	2.16939	1.11729	0.00127724	0.0120608	Up	13.2397	16.5781	12.5279	41.4748	31.3389	24.3944	CCD8A	Carotenoid cleavage dioxygenase 8 homolog A, chloroplastic		GO:0009507,GO:0010436,GO:0016121,GO:0046872	chloroplast|carotenoid dioxygenase activity|carotene catabolic process|metal ion binding	path:dosa00906	Carotenoid biosynthesis
Os01g0571300	30.374	15.7458	45.0022	2.85805	1.51503	0.00612525	0.0427599	Up	0.257483	0.639626	0.517965	1.80781	0.868186	1.59012	HSFA6B	Heat stress transcription factor A-6a	HSF	GO:0000978,GO:0003700,GO:0005634,GO:0034605,GO:0043565,GO:0061408	RNA polymerase II proximal promoter sequence-specific DNA binding|DNA-binding transcription factor activity|nucleus|cellular response to heat|sequence-specific DNA binding|positive regulation of transcription from RNA polymerase II promoter in response to heat stress
Os01g0581800	14.3331	9.03111	19.6352	2.17417	1.12046	0.0426296	0.188217	Up	0.165742	0.336578	0.222504	0.645195	0.522194	0.518345	RGA2	Disease resistance protein RGA2		GO:0005524,GO:0006952,GO:0043531	ATP binding|defense response|ADP binding
Os01g0583100	2528.03	1472.62	3583.44	2.43338	1.28296	1.765e-26	7.83813e-24	Up	37.9672	41.5336	41.8077	109.23	96.5627	102.152	PP2C06	Probable protein phosphatase 2C 6		GO:0004722,GO:0005634,GO:0005829,GO:0009738,GO:0046872	protein serine/threonine phosphatase activity|nucleus|cytosol|abscisic acid-activated signaling pathway|metal ion binding	path:dosa04016,path:dosa04075	MAPK signaling pathway - plant|Plant hormone signal transduction
Os01g0583600	2.36952	4.42178	0.317262	0.0717498	-3.80088	0.0403493	0.181048	Down	0.164428	0.126905	0.259224	0	0	0	HSR4	Protein HYPER-SENSITIVITY-RELATED 4		GO:0002237,GO:0005524,GO:0005739,GO:0005740,GO:0005741,GO:0008219,GO:0009411,GO:0009617,GO:0009626,GO:0009863,GO:0016021,GO:0016887,GO:0042802	response to molecule of bacterial origin|ATP binding|mitochondrion|mitochondrial envelope|mitochondrial outer membrane|cell death|response to UV|response to bacterium|plant-type hypersensitive response|salicylic acid mediated signaling pathway|integral component of membrane|ATPase activity|identical protein binding
Os01g0584900	104.939	48.8962	160.981	3.29231	1.7191	6.28653e-05	0.000944073	Up	1.88423	2.27726	2.37206	6.9144	10.2334	5.44422	WRKY50	Probable WRKY transcription factor 50	WRKY	GO:0003700,GO:0005634,GO:0009867,GO:0043565,GO:0050832	DNA-binding transcription factor activity|nucleus|jasmonic acid mediated signaling pathway|sequence-specific DNA binding|defense response to fungus
Os01g0585200	12.5036	6.82426	18.183	2.66446	1.41385	0.0148861	0.0857267	Up	1.03776	0.343564	0.96795	1.96439	2.75388	1.5537
Os01g0597600	361.98	199.05	524.911	2.63708	1.39894	1.26287e-23	3.8869e-21	Up	8.77433	7.1701	9.51138	23.4324	25.712	23.0664	AVT1I	Amino acid transporter AVT1I		GO:0003333,GO:0005774,GO:0005886,GO:0015171,GO:0016021	amino acid transmembrane transport|vacuolar membrane|plasma membrane|amino acid transmembrane transporter activity|integral component of membrane
Os01g0601000	24.7714	12.0668	37.4761	3.10573	1.63493	0.000110225	0.00154067	Up	0.206874	0.284719	0.12084	0.429583	0.895897	0.32697
Os01g0601651	11.7175	5.78193	17.6531	3.05316	1.6103	0.0085661	0.0556037	Up	0.0999633	0.0471383	0.150584	0.329287	0.297086	0.294904	DIR11	Dirigent protein 11		GO:0048046	apoplast
Os01g0602600	3.76672	1.0058	6.52764	6.48998	2.69821	0.0302376	0.146298	Up	0	0.0675147	0	0.283467	0.138646	0.20849	CHS2	Chalcone synthase 2		GO:0009813,GO:0016210	flavonoid biosynthetic process|naringenin-chalcone synthase activity
Os01g0605300	10.5065	15.251	5.76206	0.377815	-1.40425	0.0326661	0.155269	Down	0.314815	0.179918	0.251419	0.0389011	0.134064	0.09469	UBC37	Probable ubiquitin-conjugating enzyme E2 37		GO:0005524,GO:0005634,GO:0006974,GO:0061631	ATP binding|nucleus|cellular response to DNA damage stimulus|ubiquitin conjugating enzyme activity
Os01g0605500	104.693	146.46	62.9264	0.42965	-1.21877	0.00359693	0.0280344	Down	1.92668	2.08267	1.49665	0.197493	0.788598	1.38379	KIN8A	Kinesin-like protein KIN-8A		GO:0000070,GO:0003777,GO:0005524,GO:0005634,GO:0005871,GO:0005874,GO:0007018,GO:0007019,GO:0008017,GO:0008574,GO:0016887,GO:0061673,GO:1990023	mitotic sister chromatid segregation|microtubule motor activity|ATP binding|nucleus|kinesin complex|microtubule|microtubule-based movement|microtubule depolymerization|microtubule binding|ATP-dependent microtubule motor activity, plus-end-directed|ATPase activity|mitotic spindle astral microtubule|mitotic spindle midzone
Os01g0606900	28.3183	3.94488	52.6916	13.357	3.73952	1.0247e-05	0.000196265	Up	0.0444227	0.308617	0.0916019	2.79642	1.22721	1.91241	P58IPK	DnaJ protein P58IPK homolog		GO:0005783,GO:0005788,GO:0005886,GO:0016032,GO:0044794	endoplasmic reticulum|endoplasmic reticulum lumen|plasma membrane|viral process|positive regulation by host of viral process
Os01g0609900	409.227	254.59	563.865	2.2148	1.14717	5.08759e-06	0.000106932	Up	1.24615	1.92379	2.0229	4.39064	4.34904	3.42906	ABCG37	ABC transporter G family member 37		GO:0005524,GO:0005886,GO:0016021,GO:0042626,GO:0055085	ATP binding|plasma membrane|integral component of membrane|ATPase activity, coupled to transmembrane movement of substances|transmembrane transport
Os01g0612500	178.658	72.591	284.725	3.92232	1.97171	1.80194e-07	5.54057e-06	Up	2.15583	2.06362	1.88574	8.87556	6.50114	6.24468	SPAC8E11.04c	Acyl-protein thioesterase 1		GO:0002084,GO:0005634,GO:0005737,GO:0005829,GO:0006631,GO:0008474,GO:0052689	protein depalmitoylation|nucleus|cytoplasm|cytosol|fatty acid metabolic process|palmitoyl-(protein) hydrolase activity|carboxylic ester hydrolase activity	path:dosa00564	Glycerophospholipid metabolism
Os01g0615050	1202.66	353.129	2052.19	5.81144	2.5389	4.12029e-05	0.000663988	Up	10.6488	45.9366	13.3122	126.365	201.576	95.4352		Subtilisin-chymotrypsin inhibitor-2A		GO:0004867,GO:0009611	serine-type endopeptidase inhibitor activity|response to wounding
Os01g0615100	250.009	68.3828	431.636	6.31206	2.65811	9.08737e-10	4.78797e-08	Up	3.38112	18.7954	5.96663	58.2702	79.3156	46.5236		Subtilisin-chymotrypsin inhibitor-2A		GO:0004867,GO:0009611	serine-type endopeptidase inhibitor activity|response to wounding
Os01g0623200	315.045	126.77	503.32	3.97034	1.98926	5.23176e-05	0.000813987	Up	2.51538	2.83385	2.9731	11.1196	15.7318	7.3714	SLAH3	S-type anion channel SLAH3		GO:0005886,GO:0006821,GO:0006873,GO:0008308,GO:0009414,GO:0009651,GO:0016021	plasma membrane|chloride transport|cellular ion homeostasis|voltage-gated anion channel activity|response to water deprivation|response to salt stress|integral component of membrane
Os01g0625900	141.372	216.645	66.0984	0.3051	-1.71264	4.12563e-05	0.000664504	Down	5.65621	6.01403	9.38645	1.83649	2.8184	2.32725	OFP7	Transcription repressor OFP7		GO:0005634,GO:0005886,GO:0045892	nucleus|plasma membrane|negative regulation of transcription, DNA-templated
Os01g0628900	160.923	73.8396	248.006	3.35871	1.74791	1.1322e-11	8.32881e-10	Up	1.09921	2.48044	1.50033	5.0441	7.046	5.45682	CYP72A14	Cytochrome P450 72A14		GO:0004497,GO:0005506,GO:0016021,GO:0016705,GO:0020037	monooxygenase activity|iron ion binding|integral component of membrane|oxidoreductase activity, acting on paired donors, with incorporation or reduction of molecular oxygen|heme binding
Os01g0630900	112.84	70.8164	154.865	2.18685	1.12885	3.88484e-08	1.42075e-06	Up	1.09682	0.871379	1.61148	2.44906	2.76523	3.4588
Os01g0631200	737.308	1134.39	340.229	0.299923	-1.73734	1.22241e-11	8.87843e-10	Down	36.3258	24.1625	25.8889	8.32544	8.52778	7.57738	cobA	Uroporphyrinogen-III C-methyltransferase		GO:0004851,GO:0009236,GO:0009507,GO:0019354,GO:0055114	uroporphyrin-III C-methyltransferase activity|cobalamin biosynthetic process|chloroplast|siroheme biosynthetic process|oxidation-reduction process	path:dosa00860	Porphyrin and chlorophyll metabolism
Os01g0633500	24.2686	38.3629	10.1743	0.265212	-1.91478	0.00452438	0.0335348	Down	0.97437	0.88549	1.57389	0.0341302	0.234517	0.806702	ANT18	Dihydroflavonol 4-reductase		GO:0009718,GO:0045552,GO:0047890,GO:0050662	anthocyanin-containing compound biosynthetic process|dihydrokaempferol 4-reductase activity|flavanone 4-reductase activity|coenzyme binding	path:dosa00941	Flavonoid biosynthesis
Os01g0638000	66.0835	29.7032	102.464	3.44959	1.78643	1.95745e-08	7.67636e-07	Up	1.00756	0.768092	0.859968	2.30965	3.71288	3.52567		Anthocyanin 3'-O-beta-glucosyltransferase		GO:0033837	anthocyanin 3'-O-beta-glucosyltransferase activity
Os01g0638600	94.1942	130.011	58.3771	0.449015	-1.15516	1.71252e-07	5.31823e-06	Down	4.14377	5.49183	3.95244	2.26632	1.87243	2.36389	TOGT1	Scopoletin glucosyltransferase		GO:0042802,GO:0050275	identical protein binding|scopoletin glucosyltransferase activity
Os01g0644200	28.0794	6.21301	49.9457	8.03889	3.007	2.20334e-05	0.000383929	Up	0	1.98695	0.386993	5.47289	4.72304	9.36045
Os01g0647200	59.3632	87.7526	30.9738	0.352968	-1.50239	0.0290538	0.141985	Down	1.59912	1.59879	3.69777	0.555545	0.918784	1.12112
Os01g0648600	16.4779	23.7857	9.17022	0.385535	-1.37506	0.00700135	0.0475413	Down	0.805583	0.568789	1.2645	0.473772	0.294537	0.337445	At5g20050	Probable receptor-like protein kinase At5g20050
Os01g0651800	250.426	374.768	126.083	0.336428	-1.57163	0.020756	0.109825	Down	9.31633	10.6007	22.4262	5.00409	4.36113	5.71859	Os01g0651800	Phospholipase A1-II 3		GO:0005576,GO:0008970,GO:0016042	extracellular region|phospholipase A1 activity|lipid catabolic process
Os01g0654400	42.7022	12.6257	72.7786	5.76432	2.52715	1.38577e-07	4.41825e-06	Up	1.36789	2.39586	0.257418	8.38048	6.93178	12.2863
Os01g0654450	5.26663	1.31063	9.22264	7.0368	2.81492	0.00735053	0.0494907	Up	0.231098	0.487739	0	3.32481	1.73642	1.26057
Os01g0656300	37.2288	54.1334	20.3241	0.375445	-1.41333	3.66923e-05	0.000604461	Down	1.48881	3.27789	3.11397	1.26498	2.21923	0.943247
Os01g0658900	288.55	130.272	446.828	3.42996	1.77819	2.2572e-31	1.89642e-28	Up	2.45475	2.67882	2.89513	9.9056	8.59588	9.96247	CPRF1	Common plant regulatory factor 1	bZIP	GO:0003677,GO:0003700,GO:0005634	DNA binding|DNA-binding transcription factor activity|nucleus
Os01g0660200	1373.09	873.691	1872.49	2.1432	1.09976	5.59674e-07	1.5089e-05	Up	40.3728	35.9505	46.2475	71.3078	102.286	107.638	CHIT3	Acidic endochitinase		GO:0000272,GO:0004568,GO:0006032	polysaccharide catabolic process|chitinase activity|chitin catabolic process	path:dosa00520	Amino sugar and nucleotide sugar metabolism
Os01g0660900	117.643	74.2897	160.997	2.16715	1.1158	3.98096e-08	1.45249e-06	Up	3.723	4.61344	3.22525	7.34967	7.86523	9.76547
Os01g0669100	108.794	174.222	43.3671	0.248919	-2.00625	5.54772e-20	1.18935e-17	Down	3.09214	2.73146	2.85486	0.788249	0.717907	0.787775	PK1	Putative receptor protein kinase ZmPK1		GO:0004674,GO:0005524,GO:0005886,GO:0006468,GO:0016021,GO:0048544	protein serine/threonine kinase activity|ATP binding|plasma membrane|protein phosphorylation|integral component of membrane|recognition of pollen
Os01g0679500	15.4712	22.9597	7.98271	0.347684	-1.52415	0.00456275	0.0337709	Down	0.537371	0.359006	0.567991	0.027371	0.294103	0.107484	NANA	Aspartic proteinase NANA, chloroplast		GO:0004190,GO:0005975,GO:0006508,GO:0007623,GO:0009507,GO:0009744,GO:0010019,GO:0010492,GO:0030163	aspartic-type endopeptidase activity|carbohydrate metabolic process|proteolysis|circadian rhythm|chloroplast|response to sucrose|chloroplast-nucleus signaling pathway|maintenance of shoot apical meristem identity|protein catabolic process
Os01g0681150	2.0187	4.03741	0	0	#NAME?	0.0185501	0.101042	Down	0	0	0	0	0	0	DRP1A	Dynamin-related protein 1A		GO:0000266,GO:0000911,GO:0003924,GO:0005525,GO:0005737,GO:0005773,GO:0005774,GO:0005829,GO:0005874,GO:0005886,GO:0008017,GO:0009504,GO:0009506,GO:0009524,GO:0009535,GO:0009793,GO:0009920,GO:0010051,GO:0010091,GO:0016020,GO:0030276,GO:0043424,GO:0048766,GO:0072583,GO:2000114	mitochondrial fission|cytokinesis by cell plate formation|GTPase activity|GTP binding|cytoplasm|vacuole|vacuolar membrane|cytosol|microtubule|plasma membrane|microtubule binding|cell plate|plasmodesma|phragmoplast|chloroplast thylakoid membrane|embryo development ending in seed dormancy|cell plate formation involved in plant-type cell wall biogenesis|xylem and phloem pattern formation|trichome br…
Os01g0685900	181.71	254.162	109.258	0.429876	-1.21801	0.00265665	0.021819	Down	4.20566	4.37503	2.99036	0.468774	2.12515	2.72963	MAP65-3	65-kDa microtubule-associated protein 3		GO:0000226,GO:0000280,GO:0000911,GO:0005634,GO:0005874,GO:0008017,GO:0009524,GO:0009574,GO:0009624,GO:0046785,GO:0052096,GO:0055028	microtubule cytoskeleton organization|nuclear division|cytokinesis by cell plate formation|nucleus|microtubule|microtubule binding|phragmoplast|preprophase band|response to nematode|microtubule polymerization|formation by symbiont of syncytium involving giant cell for nutrient acquisition from host|cortical microtubule
Os01g0686650	4.38761	0	8.77522	Inf	Inf	0.00187589	0.0164219	Up	0	0	0	0.158552	0.57939	0.0388268	syf1	Pre-mRNA-splicing factor syf1		GO:0000349,GO:0000398,GO:0000974,GO:0071013,GO:0071014	generation of catalytic spliceosome for first transesterification step|mRNA splicing, via spliceosome|Prp19 complex|catalytic step 2 spliceosome|post-mRNA release spliceosomal complex
Os01g0690600	22.0494	10.5085	33.5903	3.19648	1.67648	0.000167104	0.0021826	Up	0.133669	0.124739	0.216936	0.43474	0.410317	0.441365	PR5K	PR5-like receptor kinase		GO:0004672,GO:0004675,GO:0005524,GO:0009506,GO:0009620,GO:0016021	protein kinase activity|transmembrane receptor protein serine/threonine kinase activity|ATP binding|plasmodesma|response to fungus|integral component of membrane
Os01g0691000	52.5205	33.5531	71.488	2.1306	1.09126	0.000126054	0.00173079	Up	1.2228	0.933363	0.879819	2.073	1.93267	2.17295	SE2	Acidic endochitinase SE2		GO:0000272,GO:0004568,GO:0005615,GO:0006032	polysaccharide catabolic process|chitinase activity|extracellular space|chitin catabolic process
Os01g0691400	15.274	21.8277	8.72028	0.399505	-1.32371	0.0370049	0.170017	Down	1.64585	1.07749	0.77592	0.394427	0.235602	1.08275	RTNLB2	Reticulon-like protein B2		GO:0005783,GO:0005789,GO:0005794,GO:0005886,GO:0071458,GO:0071782,GO:0071786	endoplasmic reticulum|endoplasmic reticulum membrane|Golgi apparatus|plasma membrane|integral component of cytoplasmic side of endoplasmic reticulum membrane|endoplasmic reticulum tubular network|endoplasmic reticulum tubular network organization
Os01g0692000	75.5873	27.4111	123.764	4.51508	2.17475	7.09122e-17	1.07531e-14	Up	0.660624	2.14057	1.47272	6.69407	7.55413	5.95192	GSTU6	Probable glutathione S-transferase GSTU6		GO:0004364,GO:0005737,GO:0006749	glutathione transferase activity|cytoplasm|glutathione metabolic process
Os01g0692100	73.4551	32.0221	114.888	3.58778	1.84309	0.000713607	0.00743903	Up	1.90513	2.68338	0.916018	3.3345	8.7717	8.14077	GSTU6	Probable glutathione S-transferase GSTU6		GO:0004364,GO:0005737,GO:0006749	glutathione transferase activity|cytoplasm|glutathione metabolic process	path:dosa00480	Glutathione metabolism
Os01g0693300	340.127	180.793	499.461	2.76261	1.46603	9.03442e-19	1.69183e-16	Up	2.57234	3.69734	3.00775	9.51088	9.88188	7.65901	LPP2	Lipid phosphate phosphatase 2		GO:0003993,GO:0005886,GO:0005887,GO:0008195	acid phosphatase activity|plasma membrane|integral component of plasma membrane|phosphatidate phosphatase activity	path:dosa00561,path:dosa00564	Glycerolipid metabolism|Glycerophospholipid metabolism
Os01g0695800	191.933	102.536	281.329	2.7437	1.45612	2.64636e-15	3.30869e-13	Up	3.76966	2.92484	3.52973	9.35338	9.93966	8.34345	ABCB9	ABC transporter B family member 9		GO:0005524,GO:0016021,GO:0042626	ATP binding|integral component of membrane|ATPase activity, coupled to transmembrane movement of substances
Os01g0698800	20.7274	8.65972	32.7951	3.78709	1.92109	0.000454543	0.00510843	Up	0.0753325	0.439568	0.31145	1.74142	1.16566	2.08632
Os01g0698900	4.20873	1.36014	7.05732	5.18866	2.37536	0.0383187	0.174301	Up	0.0409764	0.0406762	0.0834477	0.127716	0.375212	0.250352	At3g12390	Nascent polypeptide-associated complex subunit alpha-like protein 1		GO:0005829,GO:0005854,GO:0009506,GO:0009651,GO:0015031,GO:0022626	cytosol|nascent polypeptide-associated complex|plasmodesma|response to salt stress|protein transport|cytosolic ribosome
Os01g0699400	25.7195	10.4225	41.0164	3.93537	1.9765	2.86708e-06	6.44906e-05	Up	0.258819	0.566481	0.538679	1.7872	2.01514	1.70196	MAPKKK17	Mitogen-activated protein kinase kinase kinase 17		GO:0004674,GO:0004709,GO:0005524,GO:0005634,GO:0005737,GO:0006970,GO:0009737,GO:0009738,GO:0023014,GO:0031098,GO:0032147	protein serine/threonine kinase activity|MAP kinase kinase kinase activity|ATP binding|nucleus|cytoplasm|response to osmotic stress|response to abscisic acid|abscisic acid-activated signaling pathway|signal transduction by protein phosphorylation|stress-activated protein kinase signaling cascade|activation of protein kinase activity
Os01g0699600	35.1539	18.1689	52.1388	2.86967	1.52088	0.018725	0.101763	Up	0.266147	0.881056	0.944711	3.09078	1.69102	1.49796	MAPKKK17	Mitogen-activated protein kinase kinase kinase 17		GO:0004674,GO:0004709,GO:0005524,GO:0005634,GO:0005737,GO:0006970,GO:0009737,GO:0009738,GO:0023014,GO:0031098,GO:0032147	protein serine/threonine kinase activity|MAP kinase kinase kinase activity|ATP binding|nucleus|cytoplasm|response to osmotic stress|response to abscisic acid|abscisic acid-activated signaling pathway|signal transduction by protein phosphorylation|stress-activated protein kinase signaling cascade|activation of protein kinase activity
Os01g0701900	165.961	104.059	227.864	2.18976	1.13078	4.28651e-09	1.93678e-07	Up	1.0117	1.39479	1.70576	2.6807	3.07247	3.02266	SFH6	Phosphatidylinositol/phosphatidylcholine transfer protein SFH6		GO:0000139,GO:0005886,GO:0015031	Golgi membrane|plasma membrane|protein transport
Os01g0702500	31.8875	12.055	51.72	4.29033	2.10109	4.63848e-08	1.65822e-06	Up	0.226256	0.668261	0.169426	1.67021	2.03316	1.92737	RAB25	Dehydrin Rab25		GO:0005829,GO:0009414,GO:0009631,GO:0009737	cytosol|response to water deprivation|cold acclimation|response to abscisic acid
Os01g0705200	183.745	33.1655	334.324	10.0805	3.33349	6.97128e-23	1.95234e-20	Up	0.625793	3.03184	0.409038	13.4887	12.2266	16.9322	LEA14	Late embryogenesis abundant protein 14		GO:0005634	nucleus
Os01g0706600	57.4072	31.4867	83.3277	2.64645	1.40406	2.25627e-06	5.24987e-05	Up	2.88463	3.00286	3.83763	10.1566	9.50438	6.64289
Os01g0708700	16.7719	25.1653	8.37843	0.332935	-1.58669	0.00185355	0.0162781	Down	0.432082	0.617031	0.463315	0.103995	0.180741	0.203928
Os01g0714600	131.355	82.5731	180.137	2.18154	1.12535	2.66578e-08	1.01804e-06	Up	5.62449	6.14231	4.03124	11.2621	14.504	10.9975
Os01g0716500	871.993	498.741	1245.24	2.49678	1.32007	3.94446e-19	7.81003e-17	Up	18.9325	23.8182	22.3416	55.7987	65.1373	52.4301	ptaI	Methyltransferase ptaI		GO:0008168	methyltransferase activity
Os01g0720400	669.248	312.925	1025.57	3.27737	1.71254	1.38478e-15	1.79363e-13	Up	17.7216	15.8321	16.0157	65.2663	50.5539	57.6921	At1g17710	Inorganic pyrophosphatase 2		GO:0004427,GO:0046872,GO:0051262,GO:0052731,GO:0052732	inorganic diphosphatase activity|metal ion binding|protein tetramerization|phosphocholine phosphatase activity|phosphoethanolamine phosphatase activity	path:dosa00564	Glycerophospholipid metabolism
Os01g0721300	18.9168	8.78878	29.0449	3.30477	1.72455	0.000360458	0.00419199	Up	0.142319	0.237139	0.338847	0.769509	0.893981	0.552973	RGA3	Putative disease resistance protein RGA3		GO:0005524,GO:0006952,GO:0043531	ATP binding|defense response|ADP binding
Os01g0723000	6.07745	10.1465	2.00842	0.197942	-2.33685	0.00954302	0.0606531	Down	0.204996	0.10279	0.119732	0.0609872	0.0299666	0	LOS1	Elongation factor 2		GO:0003729,GO:0003746,GO:0003924,GO:0005507,GO:0005525,GO:0005730,GO:0005774,GO:0005829,GO:0005886,GO:0006414,GO:0009409,GO:0009506,GO:0009507,GO:0009631,GO:0009735,GO:0016020,GO:0048046	mRNA binding|translation elongation factor activity|GTPase activity|copper ion binding|GTP binding|nucleolus|vacuolar membrane|cytosol|plasma membrane|translational elongation|response to cold|plasmodesma|chloroplast|cold acclimation|response to cytokinin|membrane|apoplast
Os01g0723500	16.3645	23.3729	9.35606	0.400296	-1.32086	0.0105271	0.065553	Down	1.06207	0.584257	0.638817	0.0934316	0.504919	0.459585	Os01g0723500	B3 domain-containing protein Os01g0723500	B3	GO:0003677,GO:0005634	DNA binding|nucleus
Os01g0724700	10.219	2.04285	18.3952	9.00467	3.17067	1.80485e-05	0.000324122	Up	0.195658	0.0973139	0.201567	0.824206	1.91819	1.00331	LFS	Lachrymatory-factor synthase
Os01g0725400	27.9956	8.42145	47.5697	5.64864	2.4979	3.05789e-09	1.43591e-07	Up	0.524744	0.581103	0.631315	3.44008	3.20173	3.63575	OsI_03581	CASP-like protein 3A1		GO:0005886,GO:0016021	plasma membrane|integral component of membrane
Os01g0726700	149.144	53.6281	244.661	4.56217	2.18972	2.30513e-07	6.8512e-06	Up	0.873905	1.05962	1.11731	3.87978	4.1487	6.66898	PDF1	Protodermal factor 1		GO:0005576	extracellular region
Os01g0727500	66.1462	36.2498	96.0427	2.64947	1.4057	1.37253e-07	4.38054e-06	Up	0.6858	0.569902	0.858261	1.62719	2.49952	1.79706	At1g17350	Probable complex I intermediate-associated protein 30		GO:0005739,GO:0005747,GO:0006120,GO:0032981,GO:0051082	mitochondrion|mitochondrial respiratory chain complex I|mitochondrial electron transport, NADH to ubiquinone|mitochondrial respiratory chain complex I assembly|unfolded protein binding
Os01g0727700	24.7276	13.9363	35.5189	2.54866	1.34974	0.00106218	0.0103833	Up	1.44458	1.80382	2.11661	4.95282	3.42372	4.64774
Os01g0728700	2.08796	0	4.17593	Inf	Inf	0.016635	0.0930067	Up	0	0	0	0.152632	0.374213	0.298869	OBAP2B	Oil body-associated protein 2B
Os01g0736500	9.64134	3.34821	15.9345	4.75911	2.25069	0.0317308	0.151751	Up	0.0515977	0.265874	0.216394	1.43278	0.598795	0.548232
Os01g0740700	198.62	106.293	290.947	2.73721	1.4527	5.52443e-06	0.000115101	Up	2.06473	2.09291	2.9316	7.49213	7.50996	4.95479
Os01g0743200	66.2773	91.3785	41.1761	0.45061	-1.15005	0.000807246	0.00822486	Down	1.96424	2.21009	2.89231	1.00564	1.19417	1.0914	PME53	Probable pectinesterase 53		GO:0005576,GO:0005618,GO:0005737,GO:0030599,GO:0042545,GO:0045330,GO:0045490	extracellular region|cell wall|cytoplasm|pectinesterase activity|cell wall modification|aspartyl esterase activity|pectin catabolic process	path:dosa00040	Pentose and glucuronate interconversions
Os01g0743500	25.9236	9.19389	42.6534	4.63932	2.21391	3.19546e-07	9.13837e-06	Up	0.0604946	0.360781	0.020092	0.751255	0.71483	0.868976	ME1	NADP-dependent malic enzyme		GO:0004471,GO:0004473,GO:0005737,GO:0008948,GO:0046872,GO:0051287	malate dehydrogenase (decarboxylating) (NAD+) activity|malate dehydrogenase (decarboxylating) (NADP+) activity|cytoplasm|oxaloacetate decarboxylase activity|metal ion binding|NAD binding	path:dosa00620,path:dosa00710	Pyruvate metabolism|Carbon fixation in photosynthetic organisms
Os01g0750500	59.9268	92.7382	27.1155	0.292387	-1.77405	0.000160379	0.00211341	Down	1.43518	2.74579	3.24165	0.96428	0.839755	0.217844	JLP2	Protein JLP2		GO:0005737	cytoplasm
Os01g0752500	208.02	135.616	280.424	2.06777	1.04808	1.58039e-10	9.63295e-09	Up	13.6952	14.3247	14.3985	29.4303	31.5752	32.5526	PTI5	Pathogenesis-related genes transcriptional activator PTI5	ERF	GO:0003677,GO:0003700,GO:0005634,GO:0006952	DNA binding|DNA-binding transcription factor activity|nucleus|defense response
Os01g0756900	204.728	285.243	124.213	0.435462	-1.19938	8.75063e-05	0.0012617	Down	43.2256	49.9643	31.3065	12.4145	20.8147	25.4244
Os01g0757200	85.0829	50.3976	119.768	2.37647	1.24882	8.77009e-08	2.94096e-06	Up	2.01268	1.13407	1.26046	3.76683	3.44202	3.6077	GA2OX3	Gibberellin 2-beta-dioxygenase 3		GO:0009685,GO:0009686,GO:0045487,GO:0045543,GO:0046872,GO:0051213,GO:0052634	gibberellin metabolic process|gibberellin biosynthetic process|gibberellin catabolic process|gibberellin 2-beta-dioxygenase activity|metal ion binding|dioxygenase activity|C-19 gibberellin 2-beta-dioxygenase activity	path:dosa00904	Diterpenoid biosynthesis
Os01g0764800	99.8645	33.3599	166.369	4.9871	2.3182	1.33168e-16	1.99984e-14	Up	0.337444	0.708832	0.766126	2.76118	4.03714	3.15168	GH3.2	Probable indole-3-acetic acid-amido synthetase GH3.2		GO:0009416,GO:0009733,GO:0016874	response to light stimulus|response to auxin|ligase activity	path:dosa04075	Plant hormone signal transduction
Os01g0764850	3.72582	0.341355	7.11028	20.8296	4.38056	0.016594	0.0928608	Up	0.0478461	0	0	0.207859	0.710277	0.152868	GH3.2	Probable indole-3-acetic acid-amido synthetase GH3.2		GO:0009416,GO:0009733,GO:0016874	response to light stimulus|response to auxin|ligase activity
Os01g0765500	37.7804	50.5064	25.0543	0.496062	-1.01141	0.022135	0.115161	Down	0.638845	0.991081	0.564422	0.19534	0.430053	0.507782
Os01g0767600	1299.05	848.313	1749.78	2.06266	1.0445	2.37448e-22	6.30881e-20	Up	22.7206	27.6215	31.1909	57.7445	62.2593	59.6055
Os01g0768333	14.8301	6.08676	23.5734	3.87289	1.95341	0.000442213	0.00499151	Up	0.727538	0.244976	1.26024	3.84644	2.55534	1.01688	SAUR40	Auxin-responsive protein SAUR40		GO:0005737,GO:0007275,GO:0009734,GO:0040008	cytoplasm|multicellular organism development|auxin-activated signaling pathway|regulation of growth
Os01g0782300	20.8128	13.2146	28.4109	2.14996	1.10431	0.0122262	0.0738131	Up	1.50205	0.81757	1.26277	1.67132	3.25409	3.142
Os01g0793800	31.6477	17.2037	46.0917	2.67917	1.42179	0.00011127	0.00155389	Up	1.01345	1.05932	1.34614	2.2573	3.69805	1.87789
Os01g0794400	311.391	142.9	479.882	3.35816	1.74767	2.38721e-12	1.93252e-10	Up	3.2416	3.73483	4.62408	13.3432	11.0759	16.6369	Os01g0794400	Probable nucleoredoxin 2		GO:0005623,GO:0045454,GO:0047134	cell|cell redox homeostasis|protein-disulfide reductase activity
Os01g0794600	8.98219	3.7196	14.2448	3.82966	1.93722	0.00676132	0.0462886	Up	0.0793648	0.0253615	0.0265937	0.186367	0.392981	0.340311
Os01g0794800	125.553	69.4441	181.661	2.61594	1.38733	4.01807e-12	3.20271e-10	Up	0.421351	0.671582	0.75267	1.79639	1.8877	2.09524	SBT3.8	Subtilisin-like protease SBT3.8		GO:0004252,GO:0005576	serine-type endopeptidase activity|extracellular region
Os01g0795400	1100.14	1626.83	573.456	0.3525	-1.5043	1.57159e-18	2.85699e-16	Down	13.841	15.697	14.8902	5.29558	7.22918	3.43376	SBT3.5	Subtilisin-like protease SBT3.5		GO:0004252,GO:0005576,GO:0005618,GO:0040008	serine-type endopeptidase activity|extracellular region|cell wall|regulation of growth
Os01g0796000	26.9636	16.3725	37.5547	2.29377	1.19772	0.00282074	0.0229784	Up	1.52438	3.04498	1.71792	5.51133	5.97914	3.655
Os01g0800500	500.408	302.583	698.233	2.30757	1.20638	2.77055e-13	2.51094e-11	Up	6.49919	5.75474	4.48912	15.2454	13.338	13.7465	PAP27	Probable inactive purple acid phosphatase 27		GO:0003993,GO:0005576,GO:0046872	acid phosphatase activity|extracellular region|metal ion binding
Os01g0802600	1.96883	0	3.93766	Inf	Inf	0.0227085	0.117415	Up	0	0	0	0.310243	0.181944	0.121699	EDL3	EID1-like F-box protein 3		GO:0005634,GO:0006970,GO:0009414,GO:0009651,GO:0009737,GO:0009738,GO:0010029,GO:0010228	nucleus|response to osmotic stress|response to water deprivation|response to salt stress|response to abscisic acid|abscisic acid-activated signaling pathway|regulation of seed germination|vegetative to reproductive phase transition of meristem
Os01g0805400	89.3197	46.2592	132.38	2.86171	1.51688	6.95532e-11	4.54229e-09	Up	1.2068	2.25397	1.56269	4.5645	6.0427	4.50088	UGT87A1	UDP-glycosyltransferase 87A1		GO:0008194,GO:0043231,GO:0080043,GO:0080044	UDP-glycosyltransferase activity|intracellular membrane-bounded organelle|quercetin 3-O-glucosyltransferase activity|quercetin 7-O-glucosyltransferase activity
Os01g0820400	7.72471	2.34119	13.1082	5.59897	2.48516	0.00239248	0.0200736	Up	0.160036	0.102656	0.0539188	0.435996	0.487682	0.483019	WRKY38	Probable WRKY transcription factor 38	WRKY	GO:0003700,GO:0005634,GO:0009863,GO:0042742,GO:0043565	DNA-binding transcription factor activity|nucleus|salicylic acid mediated signaling pathway|defense response to bacterium|sequence-specific DNA binding
Os01g0823500	345.806	513.944	177.669	0.345698	-1.53242	4.84852e-27	2.31879e-24	Down	12.5259	15.408	14.9534	5.49441	4.4718	5.82194	OFP2	Transcription repressor OFP2		GO:0003677,GO:0005634,GO:0045892	DNA binding|nucleus|negative regulation of transcription, DNA-templated
Os01g0826000	162.109	106.688	217.529	2.03892	1.02781	8.57584e-09	3.63695e-07	Up	8.80631	8.52895	6.56184	18.2028	20.2167	17.7478	HIPP33	Heavy metal-associated isoprenylated plant protein 33		GO:0009506,GO:0030001,GO:0046872	plasmodesma|metal ion transport|metal ion binding
Os01g0831300	31.6559	20.8945	42.4173	2.03007	1.02153	0.0051524	0.0373177	Up	0.629558	0.69265	1.37502	1.47519	1.71372	1.31246	AMT2-3	Ammonium transporter 2 member 3		GO:0008519,GO:0016021	ammonium transmembrane transporter activity|integral component of membrane
Os01g0832600	47.9909	17.8905	78.0913	4.36496	2.12597	0.000796184	0.0081228	Up	0.689499	0.557454	0.502311	3.64647	2.28901	1.68494	At5g05600	Probable 2-oxoglutarate-dependent dioxygenase At5g05600		GO:0005829,GO:0009813,GO:0046872,GO:0051213,GO:0080167,GO:0097237,GO:0120091,GO:2000022	cytosol|flavonoid biosynthetic process|metal ion binding|dioxygenase activity|response to karrikin|cellular response to toxic substance|jasmonic acid hydrolase|regulation of jasmonic acid mediated signaling pathway
Os01g0834900	275.615	391.766	159.464	0.407038	-1.29676	1.92593e-05	0.000341916	Down	15.5084	22.1734	23.5737	9.39823	8.19898	7.76234
Os01g0839100	25.8615	12.081	39.642	3.28135	1.71429	0.000187917	0.00241089	Up	0.450228	1.19172	1.01493	3.81497	3.59504	2.08562			C2H2
Os01g0844300	27.357	16.8181	37.8959	2.25327	1.17202	0.00301767	0.0242899	Up	0.330757	0.473317	0.295674	0.894221	0.733276	0.786456	FKBP20-1	Peptidyl-prolyl cis-trans isomerase FKBP20-1		GO:0000413,GO:0003755,GO:0005528,GO:0005737,GO:0061077	protein peptidyl-prolyl isomerization|peptidyl-prolyl cis-trans isomerase activity|FK506 binding|cytoplasm|chaperone-mediated protein folding
Os01g0845100	150.478	97.3845	203.572	2.0904	1.06378	9.07647e-09	3.82837e-07	Up	2.59377	3.67572	3.70679	8.0083	7.47365	6.31666
Os01g0846150	83.5254	49.2116	117.839	2.39454	1.25975	9.73239e-08	3.22538e-06	Up	1.85654	1.57085	1.95654	4.87574	4.96403	5.13645	Os01g0846300	Probable protein phosphatase 2C 9		GO:0004722,GO:0016021,GO:0046872	protein serine/threonine phosphatase activity|integral component of membrane|metal ion binding
Os01g0846300	2375.77	1578.43	3173.11	2.01029	1.0074	2.4175e-18	4.22193e-16	Up	39.9698	40.6547	49.5015	97.4908	86.7808	93.0367	Os01g0846300	Probable protein phosphatase 2C 9		GO:0004722,GO:0016021,GO:0046872	protein serine/threonine phosphatase activity|integral component of membrane|metal ion binding	path:dosa04016,path:dosa04075	MAPK signaling pathway - plant|Plant hormone signal transduction
Os01g0846400	83.0035	53.6399	112.367	2.09484	1.06684	5.76833e-06	0.000119067	Up	0.522572	0.573784	0.529499	1.30124	1.16198	1.19634
Os01g0848200	195.045	119.276	270.815	2.2705	1.18301	0.000489784	0.00542602	Up	1.09917	1.8101	1.2859	3.93961	2.37136	3.36607	P5CS2	Delta-1-pyrroline-5-carboxylate synthase 2		GO:0004349,GO:0004350,GO:0005524,GO:0005737,GO:0006561,GO:0055129	glutamate 5-kinase activity|glutamate-5-semialdehyde dehydrogenase activity|ATP binding|cytoplasm|proline biosynthetic process|L-proline biosynthetic process	path:dosa00330	Arginine and proline metabolism
Os01g0849000	813.013	462.346	1163.68	2.5169	1.33165	3.19299e-08	1.19192e-06	Up	28.744	28.0933	51.4483	103.923	84.1657	105.449
Os01g0850050	7.99149	12.4942	3.4888	0.279234	-1.84045	0.0173875	0.0962967	Down	0.728847	0	0.515815	0	0.0725881	0.286815
Os01g0850100	541.083	305.053	777.113	2.54747	1.34907	9.292e-15	1.06982e-12	Up	8.79665	9.74174	6.91696	23.8675	24.5968	19.6475	ERH1	Phosphatidylinositol:ceramide inositolphosphotransferase		GO:0005794,GO:0006665,GO:0006952,GO:0016021,GO:0016740	Golgi apparatus|sphingolipid metabolic process|defense response|integral component of membrane|transferase activity
Os01g0859300	6.44074	2.3907	10.4908	4.38816	2.13362	0.0144676	0.0838657	Up	0.0849629	0.0268869	0.0849197	0.258054	0.140523	0.250391	ABI5	bZIP transcription factor ABI5 homolog	bZIP	GO:0003700,GO:0005634,GO:0006355,GO:0009409,GO:0009414,GO:0009651,GO:0009737,GO:0009738,GO:0009845,GO:0010152,GO:0042803,GO:0043565,GO:0090351	DNA-binding transcription factor activity|nucleus|regulation of transcription, DNA-templated|response to cold|response to water deprivation|response to salt stress|response to abscisic acid|abscisic acid-activated signaling pathway|seed germination|pollen maturation|protein homodimerization activity|sequence-specific DNA binding|seedling development	path:dosa04075	Plant hormone signal transduction
Os01g0860450	30.4723	40.8867	20.0578	0.49057	-1.02747	0.00504046	0.0366607	Down	0.69755	0.497904	0.560362	0.412657	0.267931	0.22294		Hevamine-A		GO:0000272,GO:0003796,GO:0004568,GO:0005773,GO:0006032	polysaccharide catabolic process|lysozyme activity|chitinase activity|vacuole|chitin catabolic process
Os01g0860500	425.964	618.229	233.698	0.378012	-1.4035	6.9197e-08	2.36764e-06	Down	22.5836	30.4992	35.1334	13.21	11.8409	10.2855		Hevamine-A		GO:0000272,GO:0003796,GO:0004568,GO:0005773,GO:0006032	polysaccharide catabolic process|lysozyme activity|chitinase activity|vacuole|chitin catabolic process	path:dosa00520	Amino sugar and nucleotide sugar metabolism
Os01g0860601	982.587	1507.48	457.699	0.303619	-1.71966	2.36607e-14	2.53626e-12	Down	128.116	109.52	95.716	36.1033	36.8895	35.9003	FDX6	Ferredoxin-6, chloroplastic		GO:0009055,GO:0009507,GO:0046872,GO:0051537	electron transfer activity|chloroplast|metal ion binding|2 iron, 2 sulfur cluster binding	path:dosa00195	Photosynthesis
Os01g0863300	122.665	57.1066	188.223	3.29599	1.72071	8.63678e-10	4.57381e-08	Up	1.47749	1.74416	1.9614	6.14376	6.93754	4.18891	DIVARICATA	Transcription factor DIVARICATA	MYB	GO:0003677,GO:0005634,GO:0009908,GO:0048262	DNA binding|nucleus|flower development|determination of dorsal/ventral asymmetry
Os01g0863800	27.9731	39.5083	16.438	0.416063	-1.26512	0.00129388	0.0121759	Down	3.37722	2.86721	2.84288	0.750586	1.31526	1.64797	OFP13	Transcription repressor OFP13		GO:0005634,GO:0045892	nucleus|negative regulation of transcription, DNA-templated
Os01g0864200	49.0079	28.4043	69.6114	2.45073	1.29321	1.38951e-05	0.000257262	Up	2.28111	1.54915	1.72014	4.57503	5.4243	4.60059
Os01g0864500	147.464	93.4615	201.466	2.15561	1.1081	0.00051255	0.00564419	Up	4.03938	5.52384	8.39974	13.2399	16.9543	10.5221	NHL10	NDR1/HIN1-like protein 10		GO:0009506,GO:0009507,GO:0010150,GO:0016021,GO:0046658,GO:0051607,GO:0051707	plasmodesma|chloroplast|leaf senescence|integral component of membrane|anchored component of plasma membrane|defense response to virus|response to other organism
Os01g0866500	53.1159	30.86	75.3718	2.44238	1.28829	8.09631e-06	0.000160205	Up	0.546195	0.812355	0.439314	1.46964	2.34059	2.21033	IPP	Soluble inorganic pyrophosphatase		GO:0000287,GO:0004427,GO:0005737,GO:0006796	magnesium ion binding|inorganic diphosphatase activity|cytoplasm|phosphate-containing compound metabolic process	path:dosa00190	Oxidative phosphorylation
Os01g0869200	322.451	202.531	442.372	2.18421	1.12711	2.73397e-15	3.38598e-13	Up	4.94403	3.78778	4.97585	10.9414	11.3049	10.838	MRS2-E	Magnesium transporter MRS2-E		GO:0015693,GO:0016021	magnesium ion transport|integral component of membrane
Os01g0869300	15.136	20.625	9.64694	0.46773	-1.09625	0.0411829	0.183727	Down	0.413848	0.437818	0.474402	0.137102	0.335983	0.297868
Os01g0869400	21.5289	7.7493	35.3084	4.55634	2.18788	2.62488e-06	6.00861e-05	Up	0.225073	0.150637	0.153568	0.668513	0.808521	1.07837	RhGT1	Anthocyanidin 5,3-O-glucosyltransferase
Os01g0871000	45.2995	13.0856	77.5134	5.92358	2.56647	3.27093e-10	1.87256e-08	Up	0.254359	0.26748	0.235596	1.41353	1.58749	0.929077	At2g19130	G-type lectin S-receptor-like serine/threonine-protein kinase At2g19130
Os01g0884300	4433.55	2705.9	6161.2	2.27695	1.1871	6.17786e-10	3.35652e-08	Up	74.8019	85.604	75.3927	208.481	197.862	157.921	NAC048	NAC domain-containing protein 48	NAC	GO:0005634,GO:0009409,GO:0040008,GO:0043565,GO:0045893,GO:0048364,GO:1900150,GO:1901002,GO:1902584	nucleus|response to cold|regulation of growth|sequence-specific DNA binding|positive regulation of transcription, DNA-templated|root development|regulation of defense response to fungus|positive regulation of response to salt stress|positive regulation of response to water deprivation
Os01g0884350	91.2671	49.7368	132.797	2.67	1.41684	5.42982e-05	0.000838924	Up	1.74661	1.14681	1.65369	5.53843	4.3918	3.61814	NAC048	NAC domain-containing protein 48		GO:0005634,GO:0009409,GO:0040008,GO:0043565,GO:0045893,GO:0048364,GO:1900150,GO:1901002,GO:1902584	nucleus|response to cold|regulation of growth|sequence-specific DNA binding|positive regulation of transcription, DNA-templated|root development|regulation of defense response to fungus|positive regulation of response to salt stress|positive regulation of response to water deprivation
Os01g0884850	14.4185	8.83058	20.0065	2.26559	1.17989	0.026503	0.132243	Up	0.606286	0.2118	0.50748	0.811537	1.44173	1.37923	PCMP-H44	Pentatricopeptide repeat-containing protein At2g03880, mitochondrial
Os01g0885700	8.19373	3.70133	12.6861	3.42745	1.77714	0.0178215	0.0981049	Up	0.0602604	0.0798777	0.0617861	0.25292	0.372377	0.165257	PK1	Putative receptor protein kinase ZmPK1		GO:0004674,GO:0005524,GO:0005886,GO:0006468,GO:0016021,GO:0048544	protein serine/threonine kinase activity|ATP binding|plasma membrane|protein phosphorylation|integral component of membrane|recognition of pollen
Os01g0890200	6.05493	0.323092	11.7868	36.4812	5.18908	3.62063e-05	0.000597405	Up	0	0.016121	0	0.246357	0.171972	0.10169	At2g19130	G-type lectin S-receptor-like serine/threonine-protein kinase At2g19130
Os01g0891100	70.6833	103.942	37.4244	0.360051	-1.47373	1.01037e-08	4.22722e-07	Down	4.61637	4.48847	4.62421	0.810828	2.2598	2.40875		Polygalacturonase		GO:0004650,GO:0005576,GO:0005618,GO:0005975,GO:0009835,GO:0071555	polygalacturonase activity|extracellular region|cell wall|carbohydrate metabolic process|fruit ripening|cell wall organization	path:dosa00040	Pentose and glucuronate interconversions
Os01g0895000	15.0116	8.48395	21.5393	2.53883	1.34416	0.0115174	0.0706249	Up	1.01965	0.862223	2.15277	4.20159	4.46235	2.86047
Os01g0896300	65.1545	96.8208	33.4883	0.345879	-1.53166	0.00150126	0.0137017	Down	0.971814	0.97231	0.639593	0.0596833	0.422739	0.382348	FSM	Chromatin assembly factor 1 subunit FSM		GO:0005634,GO:0006281,GO:0006310,GO:0006334,GO:0010389,GO:0010448,GO:0010449,GO:0033186,GO:0044772	nucleus|DNA repair|DNA recombination|nucleosome assembly|regulation of G2/M transition of mitotic cell cycle|vegetative meristem growth|root meristem growth|CAF-1 complex|mitotic cell cycle phase transition
Os01g0896400	139.418	193.654	85.1821	0.439868	-1.18486	0.00208547	0.0179482	Down	20.9639	23.8014	13.7705	4.57158	12.1627	11.7191
Os01g0901600	1350.17	788.302	1912.03	2.4255	1.27828	5.2734e-22	1.31143e-19	Up	17.3387	21.7335	22.3791	57.0343	48.8428	53.8383	4CLL6	4-coumarate--CoA ligase-like 6		GO:0005524,GO:0016874	ATP binding|ligase activity
Os01g0904400	125.701	173.935	77.4664	0.445375	-1.16691	0.00787859	0.0522093	Down	1.39789	1.60564	0.812822	0.171218	0.90327	0.774287	SMC2-2	Structural maintenance of chromosomes protein 2-2		GO:0005215,GO:0005524,GO:0005634,GO:0005694,GO:0030261,GO:0051301,GO:0051321	transporter activity|ATP binding|nucleus|chromosome|chromosome condensation|cell division|meiotic cell cycle
Os01g0910500	436.827	622.547	251.107	0.403355	-1.30988	3.19458e-23	9.54873e-21	Down	16.112	17.4	16.8869	8.5751	6.36724	6.89392
Os01g0910800	20.1918	4.52328	35.8604	7.92795	2.98695	0.00272729	0.0223518	Up	0	1.43635	0	2.69361	2.50745	6.08736
Os01g0916000	7.99228	13.7382	2.24632	0.163509	-2.61256	0.00114114	0.0110063	Down	0.384273	0.551509	0.393566	0.0363475	0.0708654	0.141587
Os01g0916100	36.8269	61.2317	12.422	0.20287	-2.30138	3.45316e-10	1.96602e-08	Down	5.15528	3.85068	4.93948	0.135656	1.57806	1.19287
Os01g0918400	85.0128	40.8202	129.205	3.16524	1.66231	3.03271e-12	2.43604e-10	Up	0.837524	0.751816	1.01912	3.11137	3.68484	3.74705
Os01g0919100	26.5897	12.825	40.3544	3.14655	1.65377	5.32537e-05	0.000824849	Up	0.209264	0.389382	0.445569	1.40004	1.06913	0.959349	DTX42	Protein DETOXIFICATION 42		GO:0005886,GO:0010044,GO:0015137,GO:0015297,GO:0015746,GO:0016021	plasma membrane|response to aluminum ion|citrate transmembrane transporter activity|antiporter activity|citrate transport|integral component of membrane
Os01g0921000	17.1272	10.4696	23.7849	2.27181	1.18384	0.0169672	0.0944561	Up	0.42961	0.328997	0.296784	0.865684	0.886856	0.859016	At4g15970	Uncharacterized protein At4g15970
Os01g0921500	12.128	18.0975	6.15849	0.340295	-1.55514	0.00931511	0.0594843	Down	0.544464	0.744365	0.431702	0.168789	0.36652	0.100012	KING1	SNF1-related protein kinase regulatory subunit gamma-1		GO:0005524,GO:0005975,GO:0006633,GO:0009505,GO:0019887,GO:0042128	ATP binding|carbohydrate metabolic process|fatty acid biosynthetic process|plant-type cell wall|protein kinase regulator activity|nitrate assimilation
Os01g0929800	12.2911	17.5256	7.0566	0.402645	-1.31242	0.0283863	0.139402	Down	0.608557	0.560996	0.614556	0	0.15174	0.298823
Os01g0930900	10.9489	4.26797	17.6298	4.13073	2.0464	0.0490771	0.20837	Up	0.0970924	0.718793	0.105146	0.538038	1.36189	1.2676	At5g06060	Tropinone reductase homolog At5g06060		GO:0005829,GO:0016491	cytosol|oxidoreductase activity	path:dosa00960	Tropane, piperidine and pyridine alkaloid biosynthesis
Os01g0931200	67.4538	93.7344	41.1732	0.439254	-1.18687	0.000938648	0.00937322	Down	3.91625	4.52612	3.13492	1.00612	1.39161	3.11557
Os01g0933200	961.76	608.29	1315.23	2.16218	1.11248	5.74933e-23	1.65485e-20	Up	18.3156	19.4623	17.8797	42.5206	44.0029	37.9764	HIPP33	Heavy metal-associated isoprenylated plant protein 33		GO:0009506,GO:0030001,GO:0046872	plasmodesma|metal ion transport|metal ion binding
Os01g0934900	57.9898	36.0376	79.9421	2.2183	1.14945	0.00225496	0.0191002	Up	1.7572	1.69111	1.31095	2.94966	3.26271	4.72917	PIR7A	Probable esterase PIR7A		GO:0052689	carboxylic ester hydrolase activity
Os01g0940700	1104.59	644.253	1564.93	2.42906	1.2804	0.000187656	0.00240894	Up	21.5187	35.5688	20.4697	71.6447	78.9781	47.9012		Glucan endo-1,3-beta-glucosidase, acidic isoform		GO:0005615,GO:0005975,GO:0006952,GO:0042973,GO:0046658	extracellular space|carbohydrate metabolic process|defense response|glucan endo-1,3-beta-D-glucosidase activity|anchored component of plasma membrane
Os01g0944100	625.16	261.582	988.738	3.77985	1.91833	2.72893e-06	6.18756e-05	Up	1.65592	2.68054	1.68099	8.10047	10.5474	5.64036
Os01g0944800	6.51022	3.03039	9.99005	3.29662	1.72099	0.0407669	0.182367	Up	0.239931	0.185549	0.126247	0.385571	0.756318	0.509009		Glucan endo-1,3-beta-glucosidase GII		GO:0006076,GO:0042973,GO:0050832	(1->3)-beta-D-glucan catabolic process|glucan endo-1,3-beta-D-glucosidase activity|defense response to fungus
Os01g0944900	423.277	98.718	747.836	7.57548	2.92134	7.24893e-15	8.463e-13	Up	2.36155	6.33479	2.63227	22.995	36.4657	27.6243		Glucan endo-1,3-beta-glucosidase GV		GO:0005737,GO:0005975,GO:0006952,GO:0042973	cytoplasm|carbohydrate metabolic process|defense response|glucan endo-1,3-beta-D-glucosidase activity
Os01g0945100	13.3528	6.4346	20.2709	3.1503	1.65549	0.00401579	0.0305668	Up	0.200665	0.197067	0.363859	1.10938	1.1865	0.46293	BAT1	Amino-acid permease BAT1 homolog		GO:0005313,GO:0015180,GO:0015181,GO:0015185,GO:0015189,GO:0015812,GO:0016021	L-glutamate transmembrane transporter activity|L-alanine transmembrane transporter activity|arginine transmembrane transporter activity|gamma-aminobutyric acid transmembrane transporter activity|L-lysine transmembrane transporter activity|gamma-aminobutyric acid transport|integral component of membrane
Os01g0945700	33.1622	10.4266	55.8979	5.36111	2.42253	1.02005e-07	3.36616e-06	Up	0.160814	0.0520939	0.109637	0.668817	0.719186	0.716621	BAT1	Amino-acid permease BAT1 homolog		GO:0005313,GO:0015180,GO:0015181,GO:0015185,GO:0015189,GO:0015812,GO:0016021	L-glutamate transmembrane transporter activity|L-alanine transmembrane transporter activity|arginine transmembrane transporter activity|gamma-aminobutyric acid transmembrane transporter activity|L-lysine transmembrane transporter activity|gamma-aminobutyric acid transport|integral component of membrane
Os01g0947000	27.26	48.917	5.60296	0.11454	-3.12607	0.000362647	0.0042143	Down	0.869704	1.56879	0.512135	0.1664	0.162815	0.0204629		Glucan endo-1,3-beta-glucosidase GII		GO:0006076,GO:0042973,GO:0050832	(1->3)-beta-D-glucan catabolic process|glucan endo-1,3-beta-D-glucosidase activity|defense response to fungus
Os01g0949700	105.546	64.3099	146.782	2.28242	1.19056	1.77687e-08	7.04538e-07	Up	2.92437	2.97534	3.88477	7.10978	8.84042	7.8965	GSTU8	Glutathione S-transferase U8		GO:0004364,GO:0005737,GO:0005829,GO:0006749,GO:0009407,GO:0046686	glutathione transferase activity|cytoplasm|cytosol|glutathione metabolic process|toxin catabolic process|response to cadmium ion	path:dosa00480	Glutathione metabolism
Os01g0950700	17.9716	24.4461	11.4972	0.470308	-1.08832	0.0259009	0.129906	Down	0.473628	0.747498	0.426587	0.0722658	0.400811	0.375832	PICBP	Calmodulin binding protein PICBP		GO:0005516,GO:0005886,GO:0006952	calmodulin binding|plasma membrane|defense response
Os01g0950900	46.574	30.2515	62.8965	2.07912	1.05597	0.000441366	0.00498557	Up	0.341504	0.378874	0.771919	1.19273	1.01852	1.36798	At3g54510	CSC1-like protein At3g54510		GO:0005227,GO:0005886,GO:0016021	calcium activated cation channel activity|plasma membrane|integral component of membrane
Os01g0952100	105.489	37.5174	173.46	4.62345	2.20897	5.90951e-05	0.000898304	Up	2.13967	2.31621	2.80374	16.354	8.87826	10.1395	Os01g0952100	Germin-like protein 1-4		GO:0005618,GO:0009506,GO:0010497,GO:0030145,GO:0045735,GO:0048046,GO:2000280	cell wall|plasmodesma|plasmodesmata-mediated intercellular transport|manganese ion binding|nutrient reservoir activity|apoplast|regulation of root development
Os01g0952900	9.75598	3.65303	15.8589	4.34131	2.11813	0.0462318	0.199911	Up	0	0.436237	0.256175	0.781528	1.85676	0.512976
Os01g0954000	475.579	316.459	634.699	2.00563	1.00406	1.8216e-10	1.09528e-08	Up	20.4888	19.3713	21.224	44.1549	48.2516	37.6165	Os01g0954000	Probable NADPH:quinone oxidoreductase 2		GO:0003955,GO:0005829,GO:0010181,GO:0052873	NAD(P)H dehydrogenase (quinone) activity|cytosol|FMN binding|FMN reductase (NADPH) activity
Os01g0955100	127.277	69.1876	185.366	2.67918	1.42179	7.94865e-12	6.04136e-10	Up	3.56589	5.9598	2.81617	12.4402	13.9314	11.1503	CML31	Probable calcium-binding protein CML31		GO:0005509	calcium ion binding	path:dosa04626	Plant-pathogen interaction
Os01g0957800	96.6085	137.164	56.0534	0.408661	-1.29102	6.11783e-07	1.61992e-05	Down	3.18822	3.6411	4.76389	1.35296	1.88015	1.96675	CYP71D55	Premnaspirodiene oxygenase		GO:0004497,GO:0005506,GO:0016021,GO:0016705,GO:0020037	monooxygenase activity|iron ion binding|integral component of membrane|oxidoreductase activity, acting on paired donors, with incorporation or reduction of molecular oxygen|heme binding
Os01g0959100	84.913	53.305	116.521	2.18593	1.12825	1.1979e-06	2.99339e-05	Up	4.58418	4.84229	5.15603	10.069	11.5849	9.64013	ASR3	Abscisic stress-ripening protein 3
Os01g0962100	57.8901	34.7022	81.078	2.33639	1.22428	0.000764552	0.00787765	Up	1.0848	0.909433	0.536855	2.1802	1.64207	1.39492
Os01g0963000	268.517	373.269	163.765	0.438732	-1.18859	0.0293098	0.143034	Down	7.52594	23.643	18.6415	9.08119	6.34656	7.55224	Sb03g046810	Cationic peroxidase SPC4		GO:0004601,GO:0005576,GO:0006979,GO:0020037,GO:0042744,GO:0046872	peroxidase activity|extracellular region|response to oxidative stress|heme binding|hydrogen peroxide catabolic process|metal ion binding	path:dosa00940	Phenylpropanoid biosynthesis
Os01g0965000	13.0253	20.1051	5.94553	0.295723	-1.75768	0.0022249	0.0189022	Down	0.0956254	0.128436	0.0796508	0.0510725	0.0142923	0.0212558	NRPE1	DNA-directed RNA polymerase V subunit 1		GO:0000419,GO:0003677,GO:0003899,GO:0005634,GO:0005666,GO:0005730,GO:0006306,GO:0006383,GO:0016604,GO:0030422,GO:0035194,GO:0046872,GO:0050832	RNA polymerase V complex|DNA binding|DNA-directed 5'-3' RNA polymerase activity|nucleus|RNA polymerase III complex|nucleolus|DNA methylation|transcription by RNA polymerase III|nuclear body|production of siRNA involved in RNA interference|posttranscriptional gene silencing by RNA|metal ion binding|defense response to fungus
Os01g0965900	738.96	491.269	986.651	2.00837	1.00603	1.53785e-11	1.09898e-09	Up	18.8468	17.8977	21.2737	38.9127	49.0073	38.8238
Os01g0971800	18.1373	2.9756	33.2989	11.1907	3.48422	1.51417e-09	7.59186e-08	Up	0.0308186	0.158231	0.0637866	1.1458	1.12587	0.922402	PCL1	Transcription factor PCL1	G2-like	GO:0003677,GO:0003700,GO:0005634,GO:0048511	DNA binding|DNA-binding transcription factor activity|nucleus|rhythmic process
Os01g0976300	187.442	86.2505	288.633	3.34644	1.74263	1.98643e-07	6.02442e-06	Up	4.01221	6.1664	4.67665	14.8546	22.2654	14.4145	NAKR1	Protein SODIUM POTASSIUM ROOT DEFECTIVE 1		GO:0005634,GO:0005737,GO:0005783,GO:0009908,GO:0010015,GO:0010233,GO:0030001,GO:0046872,GO:0055078	nucleus|cytoplasm|endoplasmic reticulum|flower development|root morphogenesis|phloem transport|metal ion transport|metal ion binding|sodium ion homeostasis
Os02g0106100	5741.78	3010.63	8472.92	2.81434	1.4928	1.68724e-28	9.89617e-26	Up	52.1764	63.5163	73.5844	192.681	171.9	200.253	1-SST	Sucrose:sucrose 1-fructosyltransferase		GO:0004575,GO:0005773,GO:0005975,GO:0050306	sucrose alpha-glucosidase activity|vacuole|carbohydrate metabolic process|sucrose 1F-fructosyltransferase activity
Os02g0106201	125.865	73.3516	178.379	2.43184	1.28205	1.75349e-08	6.96158e-07	Up	1.37221	1.73545	1.99111	4.56999	3.93649	5.26421	IVR1	Beta-fructofuranosidase 1		GO:0004575,GO:0005775,GO:0005985,GO:0016021	sucrose alpha-glucosidase activity|vacuolar lumen|sucrose metabolic process|integral component of membrane
Os02g0108100	15.532	7.06659	23.9975	3.39591	1.7638	0.000957085	0.00952063	Up	0.276831	0.199865	0.116079	0.588975	0.834496	0.522837
Os02g0112900	17.2801	1.01879	33.5413	32.9228	5.04101	0.00164688	0.0148176	Up	0	0	0	0.827516	1.06984	0.171999	GABA-T	Probable gamma-aminobutyrate transaminase 4		GO:0004015,GO:0005737,GO:0009102,GO:0030170,GO:0034387,GO:0102351	adenosylmethionine-8-amino-7-oxononanoate transaminase activity|cytoplasm|biotin biosynthetic process|pyridoxal phosphate binding|4-aminobutyrate:pyruvate transaminase activity|gamma-aminobutyrate transaminase (glyoxylate dependent) activity	path:dosa00250,path:dosa00650	Alanine, aspartate and glutamate metabolism|Butanoate metabolism
Os02g0113200	14.0025	0.646183	27.3588	42.3391	5.40392	0.0167201	0.0934318	Up	0	0.0216396	0	0.228117	1.00508	0.111576	CYP51	Obtusifoliol 14-alpha demethylase		GO:0004497,GO:0005506,GO:0008168,GO:0016021,GO:0016126,GO:0016705,GO:0020037	monooxygenase activity|iron ion binding|methyltransferase activity|integral component of membrane|sterol biosynthetic process|oxidoreductase activity, acting on paired donors, with incorporation or reduction of molecular oxygen|heme binding	path:dosa00100	Steroid biosynthesis
Os02g0119600	86.0947	53.2636	118.926	2.23278	1.15884	5.74161e-07	1.53389e-05	Up	5.48378	4.07648	4.11788	9.74889	11.2046	9.23894
Os02g0121700	4216.97	1319.55	7114.39	5.39152	2.43069	9.27117e-101	1.44102e-96	Up	21.8548	17.9892	34.2895	139.654	147.686	137.314	LIS	S-(+)-linalool synthase, chloroplastic		GO:0000287,GO:0009507,GO:0010333,GO:0016114,GO:0034007,GO:0042742,GO:0043693	magnesium ion binding|chloroplast|terpene synthase activity|terpenoid biosynthetic process|S-linalool synthase activity|defense response to bacterium|monoterpene biosynthetic process	path:dosa00902	Monoterpenoid biosynthesis
Os02g0121750	50.344	15.9126	84.7754	5.32757	2.41348	2.4437e-10	1.4306e-08	Up	0.144598	0.241936	0.333702	1.60949	0.914455	1.34342	LIS	S-(+)-linalool synthase, chloroplastic		GO:0000287,GO:0009507,GO:0010333,GO:0016114,GO:0034007,GO:0042742,GO:0043693	magnesium ion binding|chloroplast|terpene synthase activity|terpenoid biosynthetic process|S-linalool synthase activity|defense response to bacterium|monoterpene biosynthetic process
Os02g0129800	790.011	1068.13	511.89	0.479238	-1.06119	4.84675e-20	1.05361e-17	Down	113.043	119.767	114.872	58.7615	50.7862	65.8263
Os02g0131800	21.429	7.36614	35.4919	4.81825	2.26851	1.6035e-06	3.8791e-05	Up	0.0555254	0.184761	0.0845955	0.685723	0.559619	0.639198	NRAT1	Metal transporter NRAT1		GO:0005384,GO:0005886,GO:0010044,GO:0015083,GO:0015086,GO:0015690,GO:0016021,GO:0034755	manganese ion transmembrane transporter activity|plasma membrane|response to aluminum ion|aluminum ion transmembrane transporter activity|cadmium ion transmembrane transporter activity|aluminum cation transport|integral component of membrane|iron ion transmembrane transport
Os02g0134300	365.541	198.291	532.792	2.68692	1.42596	2.13919e-24	7.64354e-22	Up	9.30401	11.0404	11.0603	26.6719	32.449	27.4533	Os07g0631100	Transcription elongation factor 1 homolog		GO:0000993,GO:0006368,GO:0008023,GO:0046872,GO:0048096	RNA polymerase II complex binding|transcription elongation from RNA polymerase II promoter|transcription elongation factor complex|metal ion binding|chromatin-mediated maintenance of transcription
Os02g0135200	510.978	273.419	748.536	2.73769	1.45296	1.3475e-29	8.72676e-27	Up	1.97541	2.50079	2.58465	6.53575	6.98892	6.2381	MPK13	Mitogen-activated protein kinase 13		GO:0004707,GO:0005524,GO:0005622	MAP kinase activity|ATP binding|intracellular	path:dosa04016	MAPK signaling pathway - plant
Os02g0136150	121.204	70.1332	172.276	2.4564	1.29655	2.86593e-06	6.44906e-05	Up	3.85803	3.70047	7.45434	13.9129	10.1369	13.6268
Os02g0138900	21.3189	11.5326	31.1052	2.69715	1.43144	0.00125505	0.0118838	Up	0.305019	0.208951	0.342767	0.770532	0.673477	0.885217	Os02g0138900	Putative vacuolar cation/proton exchanger 4		GO:0006874,GO:0009705,GO:0015369,GO:0016021,GO:0070588	cellular calcium ion homeostasis|plant-type vacuole membrane|calcium:proton antiporter activity|integral component of membrane|calcium ion transmembrane transport
Os02g0139000	351.834	159.834	543.835	3.4025	1.7666	2.19125e-25	8.96281e-23	Up	2.41467	2.90512	2.70908	9.7658	10.3987	8.44741	PHR3	Protein PHOSPHATE STARVATION RESPONSE 3	G2-like	GO:0003677,GO:0005634	DNA binding|nucleus
Os02g0140800	26.2681	4.33453	48.2016	11.1204	3.47513	4.56564e-05	0.000721543	Up	0.0382444	0.155142	0	0.52258	0.788313	1.58461
Os02g0143200	15.3648	10.0369	20.6927	2.06166	1.04381	0.0460585	0.199328	Up	0.0858281	0.148228	0.086114	0.148578	0.230447	0.348827	EFR3	Protein EFR3		GO:0005886,GO:0072659	plasma membrane|protein localization to plasma membrane
Os02g0152400	376.348	504.344	248.352	0.492426	-1.02202	4.38501e-06	9.3854e-05	Down	21.5185	27.6986	31.208	10.765	17.6326	14.1126	RBCS	Ribulose bisphosphate carboxylase small chain, chloroplastic		GO:0004497,GO:0009507,GO:0009853,GO:0016984,GO:0019253	monooxygenase activity|chloroplast|photorespiration|ribulose-bisphosphate carboxylase activity|reductive pentose-phosphate cycle	path:dosa00630,path:dosa00710	Glyoxylate and dicarboxylate metabolism|Carbon fixation in photosynthetic organisms
Os02g0158100	60.2759	85.0312	35.5205	0.417735	-1.25934	0.000309605	0.00367203	Down	1.58927	1.9233	1.69224	0.281454	0.853877	1.2203	EHD1	EH domain-containing protein 1		GO:0005509,GO:0005525,GO:0005737,GO:0005768,GO:0005886,GO:0006897,GO:0009506,GO:0010008,GO:0016020,GO:0016787,GO:0032456,GO:0042538,GO:0043231,GO:0051260	calcium ion binding|GTP binding|cytoplasm|endosome|plasma membrane|endocytosis|plasmodesma|endosome membrane|membrane|hydrolase activity|endocytic recycling|hyperosmotic salinity response|intracellular membrane-bounded organelle|protein homooligomerization	path:dosa04144	Endocytosis
Os02g0161100	62.1395	37.6985	86.5805	2.29666	1.19954	7.41349e-06	0.000148777	Up	0.410163	0.453997	0.444511	1.08034	1.36872	0.898869	FH10	Formin-like protein 10		GO:0016021	integral component of membrane
Os02g0162600	118.518	77.6221	159.414	2.05372	1.03824	0.000278497	0.00336077	Up	4.90448	7.18761	2.65453	9.39185	11.7244	10.9361
Os02g0165800	3.01454	0.347848	5.68123	16.3325	4.02968	0.0456427	0.198136	Up	0	0	0.108232	0.987895	0.323797	0.216541
Os02g0168300	11.114	17.0487	5.17923	0.30379	-1.71885	0.00637941	0.0441868	Down	0.311279	0.479417	0.264175	0.0663543	0.0435136	0.151465	JASON	Protein JASON		GO:0006355,GO:0007142,GO:0009556	regulation of transcription, DNA-templated|male meiosis II|microsporogenesis
Os02g0177300	12.451	18.4795	6.42243	0.347544	-1.52473	0.0481618	0.205541	Down	0.856365	0.447717	0.277346	0.0469057	0.0911798	0.0919867	SPL5	Squamosa promoter-binding-like protein 5	SBP	GO:0003677,GO:0005634,GO:0046872	DNA binding|nucleus|metal ion binding
Os02g0179600	29.1127	13.1899	45.0354	3.4144	1.77163	0.00112516	0.0108759	Up	0.451821	0.326061	0.363101	1.48096	1.90164	0.761675
Os02g0181300	702.238	435.147	969.329	2.22759	1.15548	2.16997e-07	6.52905e-06	Up	11.7861	15.4591	14.8576	38.262	32.2328	28.5469	WRKY71	WRKY transcription factor WRKY71	WRKY	GO:0002237,GO:0002238,GO:0003700,GO:0005634,GO:0006952,GO:0009409,GO:0009414,GO:0009611,GO:0009617,GO:0009620,GO:0009623,GO:0009651,GO:0009723,GO:0009737,GO:0009739,GO:0009740,GO:0009751,GO:0009753,GO:0009938,GO:0010200,GO:0031347,GO:0043565,GO:0045892,GO:1990841	response to molecule of bacterial origin|response to molecule of fungal origin|DNA-binding transcription factor activity|nucleus|defense response|response to cold|response to water deprivation|response to wounding|response to bacterium|response to fungus|response to parasitic fungus|response to salt stress|response to ethylene|response to abscisic acid|response to gibberellin|gibberellic acid med…
Os02g0185300	314.446	182.889	446.004	2.43866	1.28609	5.07562e-17	7.81093e-15	Up	4.13684	5.53724	5.39795	11.8672	15.0009	11.808	CYP71Z6	Ent-isokaurene C2/C3-hydroxylase
Os02g0185350	5.67654	1.33539	10.0177	7.50172	2.90722	0.023501	0.120474	Up	0.0425341	0.084988	0.044671	0.181057	0.796295	0.132954	CYP71Z6	Ent-isokaurene C2/C3-hydroxylase
Os02g0186800	209.651	72.6194	346.682	4.77396	2.25519	9.2901e-30	6.14451e-27	Up	2.00396	2.33104	2.63471	12.7389	13.773	10.6093	CYP71D55	Premnaspirodiene oxygenase		GO:0004497,GO:0005506,GO:0016021,GO:0016705,GO:0020037	monooxygenase activity|iron ion binding|integral component of membrane|oxidoreductase activity, acting on paired donors, with incorporation or reduction of molecular oxygen|heme binding
Os02g0188400	2.75152	0.323092	5.17996	16.0325	4.00292	0.0206122	0.109346	Up	0	0.134322	0	0.57259	0.836487	0.8345
Os02g0188500	21.1565	29.2575	13.0555	0.446225	-1.16416	0.00840225	0.0548033	Down	0.874549	1.38411	0.701549	0.521731	0.603136	0.417806	SNRNP25	U11/U12 small nuclear ribonucleoprotein 25 kDa protein		GO:0005681,GO:0006397,GO:0008380	spliceosomal complex|mRNA processing|RNA splicing
Os02g0190300	191.883	124.98	258.786	2.07062	1.05007	4.29275e-05	0.000686979	Up	1.04762	1.07864	1.23178	2.56267	2.80489	1.86366	Os02g0190300	Putative multidrug resistance protein		GO:0005524,GO:0016021,GO:0042626	ATP binding|integral component of membrane|ATPase activity, coupled to transmembrane movement of substances	path:dosa02010	ABC transporters
Os02g0193600	39.8034	55.714	23.8928	0.428848	-1.22146	0.00655901	0.0451791	Down	1.41666	1.55174	1.04736	0.0813176	0.79495	0.923506	BUBR1	Mitotic spindle checkpoint protein BUBR1		GO:0000776,GO:0000778,GO:0004672,GO:0005737,GO:0005815,GO:0005828,GO:0005876,GO:0007094,GO:0010369,GO:0051754	kinetochore|condensed nuclear chromosome kinetochore|protein kinase activity|cytoplasm|microtubule organizing center|kinetochore microtubule|spindle microtubule|mitotic spindle assembly checkpoint|chromocenter|meiotic sister chromatid cohesion, centromeric
Os02g0198400	139.618	186.342	92.8934	0.498511	-1.0043	1.32265e-07	4.23439e-06	Down	1.53359	1.33043	1.2485	0.433187	0.621862	0.826021
Os02g0203200	22.6148	10.4213	34.8084	3.34013	1.7399	0.00674344	0.046214	Up	0.36902	0.432133	0.352615	1.1727	2.10653	0.79852	5GT	Cyanidin 3-O-rutinoside 5-O-glucosyltransferase		GO:0009718,GO:0047214	anthocyanin-containing compound biosynthetic process|cyanidin-3-rhamnosylglucoside 5-O-glucosyltransferase activity
Os02g0206400	37.6945	24.1973	51.1918	2.1156	1.08107	0.00121606	0.0115819	Up	1.05458	1.79318	1.74851	2.41411	3.704	2.28144	UGT73E1	UDP-glycosyltransferase 73E1		GO:0016758	transferase activity, transferring hexosyl groups
Os02g0207100	37.4508	24.5816	50.3199	2.04705	1.03355	0.00325685	0.0258469	Up	0.622391	0.705553	0.830741	1.02462	1.69546	2.08785	NRT2.1	High-affinity nitrate transporter 2.1		GO:0005886,GO:0009705,GO:0015112,GO:0015706,GO:0016021,GO:0042128,GO:0071249	plasma membrane|plant-type vacuole membrane|nitrate transmembrane transporter activity|nitrate transport|integral component of membrane|nitrate assimilation|cellular response to nitrate
Os02g0209400	31.9102	20.2926	43.5278	2.14501	1.10098	0.00277527	0.0226734	Up	0.925719	2.33089	0.862259	2.88103	3.90917	3.22927
Os02g0215950	4.398	1.31712	7.47888	5.6782	2.50543	0.0259358	0.130018	Up	0	0.0303061	0.010913	0.0548329	0.0751325	0.0638057	XA21	Receptor kinase-like protein Xa21		GO:0004674,GO:0005524,GO:0005634,GO:0005789,GO:0005886,GO:0006952,GO:0016021,GO:0031349,GO:0046777,GO:1900426	protein serine/threonine kinase activity|ATP binding|nucleus|endoplasmic reticulum membrane|plasma membrane|defense response|integral component of membrane|positive regulation of defense response|protein autophosphorylation|positive regulation of defense response to bacterium
Os02g0221300	14.4898	22.3996	6.58006	0.293759	-1.7673	0.00137197	0.0127501	Down	0.203112	0.135771	0.218035	0.0940193	0.0512478	0.0303905	Os02g0221300	Putative eukaryotic initiation factor 4A-2		GO:0003743,GO:0004386,GO:0005524,GO:0005737	translation initiation factor activity|helicase activity|ATP binding|cytoplasm	path:dosa03013	RNA transport
Os02g0221900	200.348	105.855	294.842	2.78535	1.47786	4.98879e-08	1.77034e-06	Up	2.08342	1.84084	2.7413	8.11513	5.49153	6.45362	CYP711A1	Cytochrome P450 711A1		GO:0004497,GO:0005506,GO:0009926,GO:0009934,GO:0009963,GO:0010223,GO:0016021,GO:0016117,GO:0016705,GO:0020037	monooxygenase activity|iron ion binding|auxin polar transport|regulation of meristem structural organization|positive regulation of flavonoid biosynthetic process|secondary shoot formation|integral component of membrane|carotenoid biosynthetic process|oxidoreductase activity, acting on paired donors, with incorporation or reduction of molecular oxygen|heme binding
Os02g0222100	42.0291	26.7653	57.2929	2.14057	1.09799	0.000578591	0.00627348	Up	0.364887	0.254715	0.269637	0.671308	0.481114	0.530272	RCS3	Cysteine synthase		GO:0004124,GO:0005737,GO:0006535,GO:0030170	cysteine synthase activity|cytoplasm|cysteine biosynthetic process from serine|pyridoxal phosphate binding	path:dosa00270,path:dosa00920	Cysteine and methionine metabolism|Sulfur metabolism
Os02g0231700	13.5224	8.12312	18.9216	2.32936	1.21993	0.0295516	0.143852	Up	0.0672035	0.0501958	0.0806723	0.271899	0.199892	0.238376	At3g47110	Putative receptor-like protein kinase At3g47110		GO:0004674,GO:0005524,GO:0005886,GO:0016021	protein serine/threonine kinase activity|ATP binding|plasma membrane|integral component of membrane
Os02g0240300	233.307	332.711	133.903	0.40246	-1.31308	4.61509e-06	9.77404e-05	Down	18.977	15.9637	14.6638	10.6632	5.86224	4.80443	GSVIVT00023967001	Peroxidase 4		GO:0004601,GO:0005576,GO:0006979,GO:0020037,GO:0042744,GO:0046872	peroxidase activity|extracellular region|response to oxidative stress|heme binding|hydrogen peroxide catabolic process|metal ion binding	path:dosa00940	Phenylpropanoid biosynthesis
Os02g0242900	11.1672	4.07394	18.2605	4.48228	2.16423	0.000866032	0.0087379	Up	0.127784	0.200039	0.34248	0.911285	0.685015	1.31135	UGT72B1	UDP-glycosyltransferase 72B1		GO:0006805,GO:0008194,GO:0009636,GO:0009651,GO:0009809,GO:0035251,GO:0042178,GO:0043231,GO:0050505,GO:0080043,GO:0080044	xenobiotic metabolic process|UDP-glycosyltransferase activity|response to toxic substance|response to salt stress|lignin biosynthetic process|UDP-glucosyltransferase activity|xenobiotic catabolic process|intracellular membrane-bounded organelle|hydroquinone glucosyltransferase activity|quercetin 3-O-glucosyltransferase activity|quercetin 7-O-glucosyltransferase activity
Os02g0251800	9.54587	14.5459	4.54579	0.312513	-1.67801	0.0147476	0.0851338	Down	0	0	0.873238	0	0.296999	0
Os02g0256200	37.4944	50.7532	24.2357	0.477522	-1.06636	0.00171038	0.0152609	Down	1.60477	1.09547	1.33113	0.454435	0.86012	0.668381
Os02g0258200	235.108	350.308	119.908	0.342294	-1.54669	2.29691e-05	0.00039867	Down	13.1156	12.3732	8.52945	1.32306	4.67113	6.38583	HMGB6	High mobility group B protein 6		GO:0003677,GO:0003700,GO:0005634	DNA binding|DNA-binding transcription factor activity|nucleus
Os02g0258250	112.42	169.261	55.5784	0.32836	-1.60665	1.56788e-05	0.00028519	Down	13.3385	11.9078	9.22703	1.20028	3.12045	7.24406	HMGB6	High mobility group B protein 6		GO:0003677,GO:0003700,GO:0005634	DNA binding|DNA-binding transcription factor activity|nucleus
Os02g0259850	100.024	25.5757	174.472	6.82181	2.77016	1.87122e-30	1.41875e-27	Up	0.557108	0.921518	0.984317	5.26445	5.41989	7.38661
Os02g0259900	225.008	53.5328	396.483	7.40637	2.88877	3.04618e-33	3.64206e-30	Up	0.90992	1.65121	0.97433	8.64106	7.98781	10.0586
Os02g0282900	59.7873	39.4718	80.1028	2.02937	1.02103	0.000142578	0.0019187	Up	0.534886	0.421792	0.422321	0.9787	1.14261	1.22432	ABCE2	ABC transporter E family member 2		GO:0000054,GO:0005215,GO:0005506,GO:0005524,GO:0005622,GO:0006413,GO:0006415,GO:0016020,GO:0016887,GO:0043024,GO:0051539	ribosomal subunit export from nucleus|transporter activity|iron ion binding|ATP binding|intracellular|translational initiation|translational termination|membrane|ATPase activity|ribosomal small subunit binding|4 iron, 4 sulfur cluster binding
Os02g0308800	2966	4017.48	1914.53	0.476551	-1.0693	3.04647e-06	6.79358e-05	Down	201.73	236.411	156.351	88.6094	117.86	97.2124	FLA9	Fasciclin-like arabinogalactan protein 9		GO:0005886,GO:0009834,GO:0031225,GO:0046658	plasma membrane|plant-type secondary cell wall biogenesis|anchored component of membrane|anchored component of plasma membrane
Os02g0459300	14.6823	20.9611	8.40356	0.400912	-1.31864	0.0152969	0.0875565	Down	0.843889	0.751885	1.04709	0.223353	0.219359	0.552135	TAN1	Microtubule-binding protein TANGLED1		GO:0005819,GO:0005875,GO:0009524,GO:0009574	spindle|microtubule associated complex|phragmoplast|preprophase band
Os02g0462800	17.715	8.60371	26.8263	3.11799	1.64061	0.00529592	0.0381351	Up	0.164127	0.892916	0.229318	0.994626	1.87965	1.08335	WRKY51	WRKY transcription factor WRKY51	WRKY	GO:0003700,GO:0005634,GO:0009737,GO:0009739,GO:0009938,GO:0043565,GO:1990841	DNA-binding transcription factor activity|nucleus|response to abscisic acid|response to gibberellin|negative regulation of gibberellic acid mediated signaling pathway|sequence-specific DNA binding|promoter-specific chromatin binding
Os02g0463401	50.5539	22.3773	78.7305	3.51832	1.81489	2.24357e-09	1.07629e-07	Up	2.81681	4.45799	1.80245	9.46765	13.6728	11.9767
Os02g0466400	25.1095	5.26849	44.9504	8.53194	3.09287	0.00065024	0.00690347	Up	0	0.618534	0.172676	3.28004	1.55162	1.56772	ITPK4	Inositol-tetrakisphosphate 1-kinase 4		GO:0000287,GO:0005524,GO:0005737,GO:0005829,GO:0032957,GO:0047325,GO:0052725,GO:0052726,GO:0052746	magnesium ion binding|ATP binding|cytoplasm|cytosol|inositol trisphosphate metabolic process|inositol tetrakisphosphate 1-kinase activity|inositol-1,3,4-trisphosphate 6-kinase activity|inositol-1,3,4-trisphosphate 5-kinase activity|inositol phosphorylation	path:dosa00562,path:dosa04070	Inositol phosphate metabolism|Phosphatidylinositol signaling system
Os02g0467000	5.38887	9.50923	1.26851	0.133398	-2.9062	0.00821273	0.0538383	Down	0.0570239	0.171574	0.26546	0	0	0		Cytochrome P450 CYP73A100		GO:0004497,GO:0005506,GO:0016021,GO:0016705,GO:0020037	monooxygenase activity|iron ion binding|integral component of membrane|oxidoreductase activity, acting on paired donors, with incorporation or reduction of molecular oxygen|heme binding	path:dosa00130,path:dosa00360,path:dosa00940,path:dosa00941,path:dosa00945	Ubiquinone and other terpenoid-quinone biosynthesis|Phenylalanine metabolism|Phenylpropanoid biosynthesis|Flavonoid biosynthesis|Stilbenoid, diarylheptanoid and gingerol biosynthesis
Os02g0467300	159.952	86.2874	233.616	2.70742	1.43692	3.62252e-15	4.36472e-13	Up	5.25597	4.67641	6.06792	15.2546	14.6014	16.226
Os02g0484200	54.9389	28.318	81.5598	2.88014	1.52614	0.00282544	0.0230107	Up	0.669448	1.93982	0.169344	2.13576	3.53871	2.88712	PMAT1	Phenolic glucoside malonyltransferase 1		GO:0005829,GO:0009636,GO:0050736	cytosol|response to toxic substance|O-malonyltransferase activity
Os02g0489800	39.832	54.3457	25.3182	0.465874	-1.10199	0.00968979	0.0614102	Down	0.7074	0.947242	0.695732	0.155358	0.361803	0.677972	KIN12B	Kinesin-like protein KIN-12B		GO:0003777,GO:0005524,GO:0005871,GO:0005874,GO:0007018,GO:0008017,GO:0008574,GO:0016887	microtubule motor activity|ATP binding|kinesin complex|microtubule|microtubule-based movement|microtubule binding|ATP-dependent microtubule motor activity, plus-end-directed|ATPase activity
Os02g0504050	16.0417	22.2534	9.82987	0.441724	-1.17878	0.0203982	0.108537	Down	0.162264	0.294943	0.280582	0.235694	0.0690648	0.294768
Os02g0511900	10.5775	15.6573	5.49776	0.35113	-1.50992	0.0317208	0.151727	Down	0.235236	0.372545	0.16782	0.0850161	0.145637	0.0411608	POL2A	DNA polymerase epsilon catalytic subunit A		GO:0000166,GO:0000278,GO:0003677,GO:0003887,GO:0006272,GO:0006287,GO:0006297,GO:0008270,GO:0008310,GO:0008622,GO:0010086,GO:0045004,GO:0048046,GO:0048579,GO:0051302,GO:0051539	nucleotide binding|mitotic cell cycle|DNA binding|DNA-directed DNA polymerase activity|leading strand elongation|base-excision repair, gap-filling|nucleotide-excision repair, DNA gap filling|zinc ion binding|single-stranded DNA 3'-5' exodeoxyribonuclease activity|epsilon DNA polymerase complex|embryonic root morphogenesis|DNA replication proofreading|apoplast|negative regulation of long-day photo…	path:dosa03030,path:dosa03410,path:dosa03420	DNA replication|Base excision repair|Nucleotide excision repair
Os02g0513100	404.286	205.217	603.356	2.94009	1.55586	2.1425e-05	0.000376069	Up	5.13866	10.8608	4.90073	18.1311	18.6318	27.9847	SWEET15	Bidirectional sugar transporter SWEET15		GO:0005887,GO:0051119	integral component of plasma membrane|sugar transmembrane transporter activity
Os02g0514500	57.5477	93.3719	21.7235	0.232655	-2.10373	3.80131e-07	1.06457e-05	Down	2.85605	3.68992	1.974	0.548313	0.546407	0.920884	GDPD1	Glycerophosphodiester phosphodiesterase GDPD1, chloroplastic		GO:0000287,GO:0006071,GO:0008889,GO:0009507,GO:0009536,GO:0030643,GO:0046475	magnesium ion binding|glycerol metabolic process|glycerophosphodiester phosphodiesterase activity|chloroplast|plastid|cellular phosphate ion homeostasis|glycerophospholipid catabolic process	path:dosa00564	Glycerophospholipid metabolism
Os02g0521100	20.4016	11.7331	29.07	2.4776	1.30894	0.00447145	0.0332144	Up	0.647708	0.474783	1.17244	2.72229	2.81515	2.1541			ERF
Os02g0526400	2606.42	914.143	4298.7	4.70244	2.23341	6.64444e-14	6.66145e-12	Up	11.3591	17.3201	11.0961	65.4248	78.0219	51.8587	CLPD1	Chaperone protein ClpD1, chloroplastic		GO:0005524,GO:0009507,GO:0019538,GO:0034605,GO:1901002,GO:1902584	ATP binding|chloroplast|protein metabolic process|cellular response to heat|positive regulation of response to salt stress|positive regulation of response to water deprivation
Os02g0527300	187.631	118.623	256.638	2.16347	1.11335	7.95703e-11	5.16393e-09	Up	1.54461	2.1332	1.89542	5.17874	4.88986	3.97057	HSFA3	Heat stress transcription factor A-3	HSF	GO:0000978,GO:0003700,GO:0005634,GO:0005737,GO:0034605,GO:0043565,GO:0061408	RNA polymerase II proximal promoter sequence-specific DNA binding|DNA-binding transcription factor activity|nucleus|cytoplasm|cellular response to heat|sequence-specific DNA binding|positive regulation of transcription from RNA polymerase II promoter in response to heat stress
Os02g0528900	141.036	93.876	188.197	2.00474	1.00341	1.0528e-07	3.45588e-06	Up	0.57801	0.667016	0.528311	1.07739	1.61671	1.04761	ABCG41	ABC transporter G family member 41		GO:0005524,GO:0005886,GO:0016021,GO:0042626,GO:0055085	ATP binding|plasma membrane|integral component of membrane|ATPase activity, coupled to transmembrane movement of substances|transmembrane transport
Os02g0536500	1306.24	793.466	1819.02	2.29249	1.19692	1.10771e-28	6.62197e-26	Up	52.1697	54.2348	66.0886	142.575	146.845	136.274
Os02g0537000	270.939	104.732	437.145	4.17392	2.0614	4.2973e-33	4.77092e-30	Up	11.8624	8.07119	5.37056	33.6681	40.6932	40.1535	PMEI8	Pectinesterase inhibitor 8		GO:0046910,GO:0048046	pectinesterase inhibitor activity|apoplast
Os02g0540700	246.399	152.566	340.232	2.23006	1.15709	3.93385e-10	2.22341e-08	Up	6.41748	7.03348	6.43883	17.3768	16.3317	12.7674	PUB27	U-box domain-containing protein 27		GO:0004842,GO:0010200	ubiquitin-protein transferase activity|response to chitin
Os02g0541500	13.3975	19.2896	7.50545	0.389093	-1.36181	0.0161875	0.0912263	Down	1.57774	1.64053	1.99111	0.312854	0.305325	0	ATL10	RING-H2 finger protein ATL10		GO:0016021,GO:0016567,GO:0016740,GO:0046872	integral component of membrane|protein ubiquitination|transferase activity|metal ion binding
Os02g0548700	56.9219	80.4137	33.4302	0.415727	-1.26629	0.00244583	0.0204384	Down	2.12695	3.9031	4.60779	1.89796	1.41708	1.22863	PUB26	U-box domain-containing protein 26		GO:0009814,GO:0016567,GO:0061630	defense response, incompatible interaction|protein ubiquitination|ubiquitin protein ligase activity
Os02g0566000	22.1996	12.8197	31.5796	2.46336	1.30063	0.00290238	0.0235324	Up	0.350723	1.21021	1.07861	4.23107	2.38155	4.02275
Os02g0568600	56.1406	29.6066	82.6745	2.79244	1.48152	0.0132557	0.0785012	Up	1.7428	2.12678	1.69709	2.45869	9.85391	5.66819
Os02g0568700	2.47394	0.323092	4.62479	14.3142	3.83937	0.0365747	0.168663	Up	0	0.0288495	0	0.0310545	0	0.0301567	KSL2	Ent-kaurene synthase-like 2		GO:0000287,GO:0006952,GO:0010333,GO:0016102	magnesium ion binding|defense response|terpene synthase activity|diterpenoid biosynthetic process	path:dosa00904	Diterpenoid biosynthesis
Os02g0569400	36.3213	13.7577	58.8848	4.28014	2.09766	0.0112721	0.0694609	Up	0.155331	0.156135	0.934945	2.23776	2.77396	0.838332	CYP76M8	Oryzalexin D synthase				path:dosa00904	Diterpenoid biosynthesis
Os02g0570400	283.077	73.0292	493.126	6.75244	2.75541	0.000117556	0.00162849	Up	0.508886	0.578292	1.75432	6.8536	9.70315	3.74583	KSL7	Ent-cassa-12,15-diene synthase		GO:0000287,GO:0006952,GO:0010333,GO:0016102,GO:0034277	magnesium ion binding|defense response|terpene synthase activity|diterpenoid biosynthetic process|ent-cassa-12,15-diene synthase activity	path:dosa00904	Diterpenoid biosynthesis
Os02g0571800	40.7309	58.6295	22.8324	0.389435	-1.36055	2.82949e-05	0.000479332	Down	0.450469	0.565977	0.737694	0.232191	0.146297	0.352653	KSL6	Ent-isokaur-15-ene synthase		GO:0000287,GO:0006952,GO:0010333,GO:0016102	magnesium ion binding|defense response|terpene synthase activity|diterpenoid biosynthetic process	path:dosa00904	Diterpenoid biosynthesis
Os02g0571900	8.91657	4.03741	13.7957	3.41697	1.77272	0.0199673	0.106852	Up	0.0657836	0.168203	0.138662	0.634865	0.620602	0.208087	CYP76M6	Oryzalexin E synthase		GO:0004497,GO:0005506,GO:0006952,GO:0016020,GO:0016021,GO:0016102,GO:0016709,GO:0020037,GO:0051502,GO:0055114	monooxygenase activity|iron ion binding|defense response|membrane|integral component of membrane|diterpenoid biosynthetic process|oxidoreductase activity, acting on paired donors, with incorporation or reduction of molecular oxygen, NAD(P)H as one donor, and incorporation of one atom of oxygen|heme binding|diterpene phytoalexin biosynthetic process|oxidation-reduction process	path:dosa00904	Diterpenoid biosynthesis
Os02g0578300	77.4474	49.1539	105.741	2.15122	1.10515	4.50776e-06	9.59125e-05	Up	0.883431	1.48297	1.50885	2.37627	3.52194	2.947	UGT85A24	7-deoxyloganetin glucosyltransferase		GO:0035251	UDP-glucosyltransferase activity
Os02g0579000	111.192	62.7311	159.654	2.54505	1.34769	1.43466e-10	8.8409e-09	Up	1.90377	2.5652	1.28099	4.86447	6.50817	5.87564	NAC100	NAC domain-containing protein 100	NAC	GO:0003677,GO:0003700,GO:0005634	DNA binding|DNA-binding transcription factor activity|nucleus
Os02g0580500	146.197	90.6167	201.777	2.22671	1.15492	6.29346e-10	3.40833e-08	Up	4.63133	4.9753	4.54116	10.0667	11.7169	11.4758	PHB3	Prohibitin-3, mitochondrial		GO:0005730,GO:0005739,GO:0005747,GO:0005773,GO:0005774,GO:0005886,GO:0007005,GO:0009507,GO:0009651,GO:0009697,GO:0009723,GO:0009733,GO:0009941,GO:0016020,GO:0016021,GO:0042742,GO:0044877,GO:0048527,GO:0051301,GO:0051782,GO:0071731	nucleolus|mitochondrion|mitochondrial respiratory chain complex I|vacuole|vacuolar membrane|plasma membrane|mitochondrion organization|chloroplast|response to salt stress|salicylic acid biosynthetic process|response to ethylene|response to auxin|chloroplast envelope|membrane|integral component of membrane|defense response to bacterium|protein-containing complex binding|lateral root development|ce…
Os02g0580966	54.2925	35.932	72.653	2.02196	1.01575	0.000267	0.00323965	Up	0.619916	0.402281	0.548128	1.28697	1.12699	0.891349	NPF6.4	Protein NRT1/ PTR FAMILY 6.4		GO:0015333,GO:0016021,GO:0035673,GO:0042128,GO:1904680	peptide:proton symporter activity|integral component of membrane|oligopeptide transmembrane transporter activity|nitrate assimilation|peptide transmembrane transporter activity
Os02g0592000	22.1967	13.6587	30.7346	2.25019	1.17004	0.00835197	0.0545899	Up	0.203145	1.13824	0.28715	1.90763	1.08967	1.67041	DAO	2-oxoglutarate-dependent dioxygenase DAO		GO:0009852,GO:0010252,GO:0046872,GO:0050302,GO:0051213	auxin catabolic process|auxin homeostasis|metal ion binding|indole-3-acetaldehyde oxidase activity|dioxygenase activity
Os02g0594166	3.08701	6.17401	0	0	#NAME?	0.0416501	0.185095	Down	0.0684197	0	0.13549	0	0	0
Os02g0608000	33.799	45.6613	21.9366	0.480421	-1.05763	0.00280303	0.0228641	Down	1.14771	3.23021	2.48005	0.849365	1.09937	1.79533
Os02g0612200	52.6293	33.5567	71.7019	2.13674	1.09541	0.00013702	0.00185434	Up	0.868591	1.20344	0.903273	1.74487	2.82559	1.93104	At3g14460	Putative disease resistance protein At3g14460
Os02g0612900	1518.03	976.348	2059.71	2.10961	1.07698	7.79623e-12	5.94004e-10	Up	41.0521	51.7343	43.9197	82.5369	113.294	109.501	TIL	Temperature-induced lipocalin-1		GO:0005215,GO:0005737,GO:0005739,GO:0005773,GO:0005774,GO:0005783,GO:0005794,GO:0005886,GO:0006629,GO:0006883,GO:0009408,GO:0009409,GO:0009414,GO:0009416,GO:0009506,GO:0009644,GO:0009735,GO:0009898,GO:0009941,GO:0010286,GO:0010431,GO:0030644,GO:0031969,GO:0042538,GO:0045735,GO:0050826,GO:1901002,GO:1901562,GO:1902884	transporter activity|cytoplasm|mitochondrion|vacuole|vacuolar membrane|endoplasmic reticulum|Golgi apparatus|plasma membrane|lipid metabolic process|cellular sodium ion homeostasis|response to heat|response to cold|response to water deprivation|response to light stimulus|plasmodesma|response to high light intensity|response to cytokinin|cytoplasmic side of plasma membrane|chloroplast envelope|hea…
Os02g0613900	153.316	206.076	100.556	0.487957	-1.03518	1.62926e-08	6.52669e-07	Down	10.0827	8.93453	10.4074	4.91771	4.67845	5.49455	APT2	Adenine phosphoribosyltransferase 2		GO:0003999,GO:0005794,GO:0005829,GO:0005886,GO:0006166,GO:0006168,GO:0015114,GO:0044209	adenine phosphoribosyltransferase activity|Golgi apparatus|cytosol|plasma membrane|purine ribonucleoside salvage|adenine salvage|phosphate ion transmembrane transporter activity|AMP salvage	path:dosa00230	Purine metabolism
Os02g0622500	753.015	425.864	1080.17	2.53641	1.34279	6.14796e-30	4.34353e-27	Up	6.74835	7.63442	7.46181	19.9057	18.8486	20.4671	SPAC22E12.02	Uncharacterized RNA-binding protein C22E12.02		GO:0003723,GO:0005634,GO:0045292,GO:1990904	RNA binding|nucleus|mRNA cis splicing, via spliceosome|ribonucleoprotein complex
Os02g0623300	23.5255	38.673	8.37807	0.216639	-2.20664	4.61907e-06	9.77457e-05	Down	2.54228	1.75046	3.91425	0.277841	1.00031	0.908857			NAC
Os02g0638200	46.0016	68.746	23.2572	0.338307	-1.5636	0.000439106	0.00497089	Down	1.94302	3.00388	1.99295	0.145164	0.987441	1.8417	At1g65710	Uncharacterized protein At1g65710
Os02g0640700	8.63937	3.06164	14.2171	4.64362	2.21525	0.00718229	0.0485626	Up	0.0796738	0.0533639	0.111085	0.561483	0.274687	0.24783	PUX7	Plant UBX domain-containing protein 7		GO:0005634,GO:0030674	nucleus|protein binding, bridging
Os02g0646200	14.297	22.1715	6.42261	0.289679	-1.78747	0.00142814	0.0131541	Down	0.923363	1.26076	0.980718	0.166081	0.539324	0.324839	BBX20	B-box zinc finger protein 20	DBB	GO:0003700,GO:0005634,GO:0006355,GO:0008270,GO:0009640,GO:0009741,GO:0010200,GO:0043565,GO:0080167,GO:1900458,GO:2000306	DNA-binding transcription factor activity|nucleus|regulation of transcription, DNA-templated|zinc ion binding|photomorphogenesis|response to brassinosteroid|response to chitin|sequence-specific DNA binding|response to karrikin|negative regulation of brassinosteroid mediated signaling pathway|positive regulation of photomorphogenesis
Os02g0646700	9.15458	13.763	4.54615	0.330317	-1.59808	0.021634	0.113215	Down	0.325494	0.0357044	0	0	0	0	ALDH3F1	Aldehyde dehydrogenase family 3 member F1		GO:0004028,GO:0004029,GO:0005783,GO:0006081,GO:0016020,GO:0043878	3-chloroallyl aldehyde dehydrogenase activity|aldehyde dehydrogenase (NAD) activity|endoplasmic reticulum|cellular aldehyde metabolic process|membrane|glyceraldehyde-3-phosphate dehydrogenase (NAD+) (non-phosphorylating) activity
Os02g0647300	31.7404	47.2272	16.2536	0.344157	-1.53886	2.86454e-05	0.000484216	Down	2.14385	2.9568	2.3259	0.79373	0.858652	0.78693
Os02g0647900	4591.48	6574.31	2608.65	0.396794	-1.33354	1.58924e-12	1.31042e-10	Down	104.85	143.639	130.747	48.1681	62.5526	49.9151	ALDH3F1	Aldehyde dehydrogenase family 3 member F1		GO:0004028,GO:0004029,GO:0005783,GO:0006081,GO:0016020,GO:0043878	3-chloroallyl aldehyde dehydrogenase activity|aldehyde dehydrogenase (NAD) activity|endoplasmic reticulum|cellular aldehyde metabolic process|membrane|glyceraldehyde-3-phosphate dehydrogenase (NAD+) (non-phosphorylating) activity	path:dosa00010,path:dosa00053,path:dosa00071,path:dosa00280,path:dosa00310,path:dosa00330,path:dosa00340,path:dosa00380,path:dosa00410,path:dosa00561,path:dosa00620,path:dosa00903	Glycolysis / Gluconeogenesis|Ascorbate and aldarate metabolism|Fatty acid degradation|Valine, leucine and isoleucine degradation|Lysine degradation|Arginine and proline metabolism|Histidine metabolism|Tryptophan metabolism|beta-Alanine metabolism|Glycerolipid metabolism|Pyruvate metabolism|Limonene and pinene degradation
Os02g0649300	355.043	60.5936	649.491	10.7188	3.42207	2.43628e-99	2.52447e-95	Up	1.18741	3.53389	2.68844	26.9589	29.3445	25.8278	HOX24	Homeobox-leucine zipper protein HOX24	HD-ZIP	GO:0003700,GO:0005634,GO:0043565	DNA-binding transcription factor activity|nucleus|sequence-specific DNA binding
Os02g0650900	26.0128	14.4457	37.5798	2.60145	1.37932	0.0337889	0.158977	Up	0.357461	0.360856	0.352419	1.27484	1.00372	0.437161	GDH3	Glutamate dehydrogenase 3, mitochondrial		GO:0004353,GO:0005739,GO:0006520,GO:0006995,GO:0009651,GO:0010446	glutamate dehydrogenase [NAD(P)+] activity|mitochondrion|cellular amino acid metabolic process|cellular response to nitrogen starvation|response to salt stress|response to alkaline pH	path:dosa00220,path:dosa00250,path:dosa00910	Arginine biosynthesis|Alanine, aspartate and glutamate metabolism|Nitrogen metabolism
Os02g0653400	837.681	1264.9	410.462	0.324502	-1.6237	1.03295e-14	1.17191e-12	Down	39.5492	55.4404	56.3527	15.9632	20.445	15.5381	THT2	Tryptamine hydroxycinnamoyltransferase 2		GO:0050734	hydroxycinnamoyltransferase activity
Os02g0655200	106.81	68.9583	144.662	2.09782	1.06889	5.74356e-07	1.53389e-05	Up	2.48251	3.82871	2.16875	6.86779	5.89765	6.24623	ERF5	Ethylene-responsive transcription factor 5	ERF	GO:0003700,GO:0005634,GO:0006952,GO:0009409,GO:0009873,GO:0010200,GO:0043565	DNA-binding transcription factor activity|nucleus|defense response|response to cold|ethylene-activated signaling pathway|response to chitin|sequence-specific DNA binding
Os02g0658850	12.7168	19.963	5.47065	0.27404	-1.86754	0.0123092	0.0742698	Down	1.29314	2.32035	2.9428	0.272687	0	0.805998	EXPB11	Expansin-B11
Os02g0661100	233.998	321.349	146.647	0.456348	-1.13179	7.94209e-13	6.74557e-11	Down	7.97871	7.42944	6.93989	3.06008	3.56522	3.90724	TPP1	Probable trehalose-phosphate phosphatase 1		GO:0004805,GO:0005992,GO:0009409,GO:0009651	trehalose-phosphatase activity|trehalose biosynthetic process|response to cold|response to salt stress	path:dosa00500	Starch and sucrose metabolism
Os02g0665500	60.0662	80.4648	39.6675	0.492979	-1.0204	0.000163382	0.00214571	Down	1.75248	1.8192	2.28346	0.90857	0.827988	1.10937	PUB70	U-box domain-containing protein 70		GO:0004674,GO:0004842,GO:0005524	protein serine/threonine kinase activity|ubiquitin-protein transferase activity|ATP binding
Os02g0667300	36.908	55.6073	18.2087	0.327451	-1.61065	0.000112109	0.00156279	Down	5.94053	6.46828	3.51303	1.77456	1.81943	2.02326
Os02g0669100	4247.18	2224.13	6270.22	2.81918	1.49527	1.62793e-19	3.35139e-17	Up	59.96	59.8351	47.5413	167.684	179.787	143.013	DHN1	Dehydrin DHN1		GO:0005829,GO:0009414,GO:0009631,GO:0009737,GO:0016020	cytosol|response to water deprivation|cold acclimation|response to abscisic acid|membrane
Os02g0676800	15.3842	6.61444	24.154	3.65171	1.86857	0.000667562	0.00705844	Up	0.257544	0.40341	0.0390072	0.983906	0.803817	1.03405	ERF025	Ethylene-responsive transcription factor ERF025	ERF	GO:0003700,GO:0005634,GO:0009873,GO:0019760,GO:0043565,GO:0044212,GO:0050832	DNA-binding transcription factor activity|nucleus|ethylene-activated signaling pathway|glucosinolate metabolic process|sequence-specific DNA binding|transcription regulatory region DNA binding|defense response to fungus
Os02g0682300	187.831	96.1376	279.524	2.90755	1.5398	2.2261e-07	6.6603e-06	Up	5.81764	8.82734	7.55546	26.1595	23.2224	17.974	RHA2B	E3 ubiquitin-protein ligase RHA2B		GO:0004842,GO:0005634,GO:0005737,GO:0009738,GO:0009789,GO:0016567,GO:0046872,GO:0047484,GO:0061630,GO:0080167	ubiquitin-protein transferase activity|nucleus|cytoplasm|abscisic acid-activated signaling pathway|positive regulation of abscisic acid-activated signaling pathway|protein ubiquitination|metal ion binding|regulation of response to osmotic stress|ubiquitin protein ligase activity|response to karrikin
Os02g0684500	436.767	631.458	242.077	0.383362	-1.38322	0.0061543	0.042924	Down	46.3757	58.7088	28.4059	3.38742	24.6941	27.319	hh4	Histone H4		GO:0000786,GO:0003677,GO:0005634,GO:0006334,GO:0046982	nucleosome|DNA binding|nucleus|nucleosome assembly|protein heterodimerization activity
Os02g0689900	189.494	260.272	118.717	0.456125	-1.1325	3.81326e-11	2.59954e-09	Down	6.25681	5.8597	5.998	2.22838	3.40998	3.49526	NPF7.3	Protein NRT1/ PTR FAMILY 7.3		GO:0005886,GO:0010150,GO:0010167,GO:0015112,GO:0015293,GO:0015386,GO:0015706,GO:0016021,GO:0055075,GO:1902600	plasma membrane|leaf senescence|response to nitrate|nitrate transmembrane transporter activity|symporter activity|potassium:proton antiporter activity|nitrate transport|integral component of membrane|potassium ion homeostasis|proton transmembrane transport
Os02g0699433	38.1509	51.8564	24.4455	0.471407	-1.08496	0.00127832	0.0120637	Down	1.66428	1.00466	0.895135	0.321523	0.318319	0.576772
Os02g0699466	49.9531	67.6622	32.2439	0.476543	-1.06932	0.000301654	0.00360108	Down	4.99937	5.55283	3.56885	1.81483	3.1663	2.29393
Os02g0699500	32.7063	47.1493	18.2633	0.38735	-1.36829	0.000189864	0.00243086	Down	5.32573	5.31406	4.75388	0.841459	2.82096	2.55766
Os02g0699700	369.857	497.597	242.117	0.486571	-1.03928	0.00528962	0.0380985	Down	2.87427	3.57961	2.21839	0.692064	1.79619	2.0717	TOP2	DNA topoisomerase 2		GO:0000712,GO:0000819,GO:0003677,GO:0003916,GO:0003918,GO:0005524,GO:0005634,GO:0006265,GO:0044774,GO:0046872	resolution of meiotic recombination intermediates|sister chromatid segregation|DNA binding|DNA topoisomerase activity|DNA topoisomerase type II (ATP-hydrolyzing) activity|ATP binding|nucleus|DNA topological change|mitotic DNA integrity checkpoint|metal ion binding
Os02g0699824	5.28078	1.99983	8.56172	4.28122	2.09802	0.0340798	0.160103	Up	0	0.0357375	0.0386981	0.35148	0.153152	0.264558	WAKL1	Wall-associated receptor kinase-like 1
Os02g0702100	74.0678	38.2992	109.836	2.86785	1.51997	1.82006e-09	9.02366e-08	Up	3.5267	3.6872	2.65607	9.95002	11.6436	7.86217
Os02g0702300	26.4372	42.4356	10.4387	0.24599	-2.02333	5.32346e-06	0.000111363	Down	0.545146	0.457241	0.80695	0.166752	0.148877	0.164081
Os02g0712600	17.7658	28.529	7.00271	0.24546	-2.02644	0.00170535	0.0152335	Down	0.288634	0.756103	0.517284	0.263806	0.0429951	0.0648313	LECRKS5	Probable L-type lectin-domain containing receptor kinase S.5
Os02g0719600	5025.81	3213.54	6838.08	2.12789	1.08943	7.18809e-06	0.000144721	Up	80.9635	76.3682	134.588	203.306	256.898	197.67	AAMT1	Anthranilate O-methyltransferase 1		GO:0006952,GO:0008168	defense response|methyltransferase activity
Os02g0720100	25.1039	16.3022	33.9056	2.07981	1.05645	0.00908834	0.0584347	Up	0.746504	0.684222	0.997555	2.11367	1.63587	2.41972		Mavicyanin		GO:0009055,GO:0046872	electron transfer activity|metal ion binding
Os02g0722350	6.56133	10.5061	2.61655	0.24905	-2.00549	0.019087	0.103207	Down	0.227763	0.0926451	0.112616	0.042265	0.0552328	0.0137691	TMN12	Transmembrane 9 superfamily member 12		GO:0000139,GO:0005768,GO:0005773,GO:0005774,GO:0005794,GO:0005802,GO:0009506,GO:0010008,GO:0016020,GO:0016021,GO:0072657	Golgi membrane|endosome|vacuole|vacuolar membrane|Golgi apparatus|trans-Golgi network|plasmodesma|endosome membrane|membrane|integral component of membrane|protein localization to membrane
Os02g0727400	11.2319	6.39686	16.067	2.5117	1.32866	0.034193	0.160466	Up	0.219145	0.260757	0.232547	0.711996	0.347194	0.502785	PUB42	Putative U-box domain-containing protein 42		GO:0004842	ubiquitin-protein transferase activity
Os02g0733900	58.594	18.4036	98.7844	5.36768	2.4243	9.59841e-08	3.19119e-06	Up	1.17118	2.20907	1.46748	11.3701	8.46155	6.90055
Os02g0736700	13.2102	8.0801	18.3403	2.26981	1.18257	0.0391584	0.177085	Up	1.16453	1.14644	0.942114	2.90097	1.43829	2.14394
Os02g0738100	11.3875	6.09853	16.6766	2.73452	1.45129	0.01915	0.103458	Up	0.622632	0.501554	0.744785	2.03911	2.30137	1.0435
Os02g0740500	89.2808	58.8937	119.668	2.03193	1.02285	0.0026428	0.0217569	Up	1.80124	3.15104	4.68422	6.87052	8.16267	5.18216
Os02g0740700	174.652	102.31	246.993	2.41416	1.27152	0.00805641	0.0530597	Up	3.16111	5.07722	3.58844	13.4537	11.3155	6.19656	2MMP	Metalloendoproteinase 2-MMP		GO:0004222,GO:0005886,GO:0007275,GO:0008270,GO:0009651,GO:0009753,GO:0031012,GO:0031225,GO:0046686,GO:0080186,GO:1900056,GO:2000028	metalloendopeptidase activity|plasma membrane|multicellular organism development|zinc ion binding|response to salt stress|response to jasmonic acid|extracellular matrix|anchored component of membrane|response to cadmium ion|developmental vegetative growth|negative regulation of leaf senescence|regulation of photoperiodism, flowering
Os02g0742700	71.3636	99.2788	43.4484	0.43764	-1.19218	2.09748e-06	4.90613e-05	Down	2.33353	3.16744	2.86484	1.1473	1.49394	1.21261	RSS3	Protein RICE SALT SENSITIVE 3		GO:0005634,GO:0005737	nucleus|cytoplasm
Os02g0752300	23.7011	35.8785	11.5238	0.321189	-1.63851	0.000147474	0.00197263	Down	0.888074	1.09475	0.57708	0.111263	0.462166	0.321856
Os02g0753700	33.8889	19.4382	48.3395	2.48683	1.31431	0.00403074	0.0306431	Up	2.15768	2.56836	1.34537	3.30518	6.86163	5.90081
Os02g0755900	589.452	237.239	941.664	3.96926	1.98887	7.78519e-09	3.34731e-07	Up	5.54157	9.22036	7.67083	37.5077	32.4564	24.4605	UGT85A24	7-deoxyloganetin glucosyltransferase		GO:0035251	UDP-glucosyltransferase activity
Os02g0758200	21.8259	14.3166	29.3352	2.04903	1.03494	0.0201234	0.107466	Up	0.783417	1.62436	0.667325	1.96476	2.34698	1.82792
Os02g0759400	692.145	334.026	1050.26	3.14426	1.65272	7.71792e-42	1.4995e-38	Up	7.9869	11.2354	8.38475	29.6559	31.3692	29.6576	ATL11	RING-H2 finger protein ATL11		GO:0016021,GO:0016567,GO:0016740,GO:0046872	integral component of membrane|protein ubiquitination|transferase activity|metal ion binding
Os02g0761300	48.269	23.3347	73.2034	3.1371	1.64943	0.000165446	0.00216823	Up	0.54612	0.84683	1.43949	3.53603	2.94419	2.23292
Os02g0763800	8.06872	0.994031	15.1434	15.2343	3.92925	0.000680066	0.00716386	Up	0	0.0893549	0	0.662722	0.643464	0.138911	FUT1	Galactoside 2-alpha-L-fucosyltransferase		GO:0005794,GO:0008107,GO:0008417,GO:0009969,GO:0016021,GO:0032580,GO:0042546,GO:0042803,GO:0071555	Golgi apparatus|galactoside 2-alpha-L-fucosyltransferase activity|fucosyltransferase activity|xyloglucan biosynthetic process|integral component of membrane|Golgi cisterna membrane|cell wall biogenesis|protein homodimerization activity|cell wall organization
Os02g0764100	76.0973	46.2997	105.895	2.28716	1.19356	1.2234e-06	3.04976e-05	Up	3.53321	4.45572	2.87394	8.69058	8.7653	8.92727	Os02g0764100	B3 domain-containing protein Os02g0764100		GO:0003677,GO:0005634	DNA binding|nucleus
Os02g0764700	12.9413	5.42759	20.455	3.7687	1.91407	0.0177318	0.0977498	Up	0.379115	0.313973	0.48344	2.4708	1.8393	0.6423	ERF110	Ethylene-responsive transcription factor ERF110	ERF	GO:0003677,GO:0003700,GO:0005634,GO:0009873,GO:0045893,GO:0048510	DNA binding|DNA-binding transcription factor activity|nucleus|ethylene-activated signaling pathway|positive regulation of transcription, DNA-templated|regulation of timing of transition from vegetative to reproductive phase
Os02g0765900	12.9484	21.2988	4.59803	0.215882	-2.21168	0.000239606	0.00296295	Down	0.619667	0.359731	0.369437	0.117328	0.0688895	0.115499	Os01g0357100	Ferredoxin--nitrite reductase, chloroplastic		GO:0009507,GO:0020037,GO:0042128,GO:0046872,GO:0048307,GO:0051539	chloroplast|heme binding|nitrate assimilation|metal ion binding|ferredoxin-nitrite reductase activity|4 iron, 4 sulfur cluster binding	path:dosa00910	Nitrogen metabolism
Os02g0769100	228.96	305.966	151.953	0.496634	-1.00975	1.77693e-10	1.0705e-08	Down	23.0976	21.7684	20.8392	11.8917	9.63398	13.1746	SAUR32	Auxin-responsive protein SAUR32		GO:0005634,GO:0005737,GO:0007275,GO:0009734,GO:0040008,GO:1900140	nucleus|cytoplasm|multicellular organism development|auxin-activated signaling pathway|regulation of growth|regulation of seedling development	path:dosa04075	Plant hormone signal transduction
Os02g0770500	15.5913	7.08079	24.1018	3.40383	1.76716	0.000944009	0.00941465	Up	0.0771152	0.152147	0.157028	0.477096	0.447231	0.50569	WRKY9	Probable WRKY transcription factor 9	WRKY	GO:0003700,GO:0005634,GO:0043565,GO:0044212	DNA-binding transcription factor activity|nucleus|sequence-specific DNA binding|transcription regulatory region DNA binding
Os02g0771400	25.7787	9.1419	42.4155	4.63967	2.21402	2.328e-07	6.89878e-06	Up	0.490634	0.583662	0.406362	1.54698	1.92681	2.12541	DSP2	Probable tyrosine-protein phosphatase DSP2		GO:0004725,GO:0005634,GO:0005737,GO:0006952,GO:1900150	protein tyrosine phosphatase activity|nucleus|cytoplasm|defense response|regulation of defense response to fungus
Os02g0773200	73.9216	48.5289	99.3144	2.0465	1.03316	0.00126486	0.0119595	Up	2.28895	2.53747	2.30896	3.83509	4.97943	6.67457	PHOS34	Universal stress protein PHOS34		GO:0002238,GO:0005524,GO:0009507	response to molecule of fungal origin|ATP binding|chloroplast
Os02g0782500	282.595	132.501	432.69	3.26556	1.70733	3.74941e-15	4.50016e-13	Up	6.32441	6.50844	5.00118	19.1048	17.881	25.1465	HSP18.6	18.6 kDa class III heat shock protein		GO:0000302,GO:0005737,GO:0006457,GO:0009408,GO:0009644,GO:0009651,GO:0042542,GO:0043621,GO:0051082,GO:0051259	response to reactive oxygen species|cytoplasm|protein folding|response to heat|response to high light intensity|response to salt stress|response to hydrogen peroxide|protein self-association|unfolded protein binding|protein complex oligomerization	path:dosa04141	Protein processing in endoplasmic reticulum
Os02g0782550	15.872	6.4269	25.3171	3.93925	1.97792	0.000212778	0.00267899	Up	1.13813	0.584931	0.810379	2.68178	3.19711	2.6294	HSP18.6	18.6 kDa class III heat shock protein		GO:0000302,GO:0005737,GO:0006457,GO:0009408,GO:0009644,GO:0009651,GO:0042542,GO:0043621,GO:0051082,GO:0051259	response to reactive oxygen species|cytoplasm|protein folding|response to heat|response to high light intensity|response to salt stress|response to hydrogen peroxide|protein self-association|unfolded protein binding|protein complex oligomerization
Os02g0783625	973.535	643.789	1303.28	2.02439	1.01749	0.000309942	0.00367323	Up	7.01288	14.5633	11.2657	23.3616	27.6168	19.0779	LKR/SDH	Alpha-aminoadipic semialdehyde synthase		GO:0004753,GO:0005737,GO:0019878,GO:0033512,GO:0047130,GO:0047131	saccharopine dehydrogenase activity|cytoplasm|lysine biosynthetic process via aminoadipic acid|L-lysine catabolic process to acetyl-CoA via saccharopine|saccharopine dehydrogenase (NADP+, L-lysine-forming) activity|saccharopine dehydrogenase (NAD+, L-glutamate-forming) activity
Os02g0797400	94.9995	132.567	57.4324	0.433234	-1.20678	0.0111319	0.0688101	Down	1.89371	2.14081	0.919476	0.385028	1.03208	0.909401	MCM5	DNA replication licensing factor MCM5		GO:0000347,GO:0003688,GO:0004386,GO:0005524,GO:0005737,GO:0006270,GO:0007049,GO:0042555	THO complex|DNA replication origin binding|helicase activity|ATP binding|cytoplasm|DNA replication initiation|cell cycle|MCM complex	path:dosa03030	DNA replication
Os02g0798800	31.3985	20.4582	42.3388	2.06953	1.0493	0.00395153	0.0301885	Up	1.01346	1.13713	0.813606	0.824742	2.07875	2.06658	FBL14	F-box/LRR-repeat protein 14		GO:0006511,GO:0016567,GO:0019005,GO:0031146	ubiquitin-dependent protein catabolic process|protein ubiquitination|SCF ubiquitin ligase complex|SCF-dependent proteasomal ubiquitin-dependent protein catabolic process
Os02g0807900	58.6017	87.0245	30.1789	0.346786	-1.52788	3.19394e-08	1.19192e-06	Down	0.866888	1.01388	1.12959	0.452831	0.300251	0.400088	WAK3	Wall-associated receptor kinase 3
Os02g0810200	127.963	178.359	77.5673	0.434894	-1.20126	0.00392713	0.0300631	Down	2.41377	1.96734	1.47101	0.37512	0.906911	1.37445	KIN10A	Kinesin-like protein KIN-10A		GO:0003777,GO:0005524,GO:0005871,GO:0005874,GO:0007018,GO:0008017,GO:0008574,GO:0016887	microtubule motor activity|ATP binding|kinesin complex|microtubule|microtubule-based movement|microtubule binding|ATP-dependent microtubule motor activity, plus-end-directed|ATPase activity
Os02g0811800	11.7608	6.10502	17.4165	2.85282	1.51239	0.0119097	0.0724085	Up	0.160777	0.126812	0.263829	0.400099	0.689077	0.722233	CCR1	Cinnamoyl-CoA reductase 1		GO:0005737,GO:0006952,GO:0009809,GO:0016491,GO:0016616,GO:0016621,GO:0050662	cytoplasm|defense response|lignin biosynthetic process|oxidoreductase activity|oxidoreductase activity, acting on the CH-OH group of donors, NAD or NADP as acceptor|cinnamoyl-CoA reductase activity|coenzyme binding	path:dosa00940	Phenylpropanoid biosynthesis
Os02g0818500	105.537	146.059	65.0141	0.445122	-1.16773	5.47324e-07	1.48078e-05	Down	1.05611	1.53518	1.03889	0.359386	0.659684	0.669354	At1g65750	Putative ribonuclease H protein At1g65750		GO:0003676,GO:0004523,GO:0046872	nucleic acid binding|RNA-DNA hybrid ribonuclease activity|metal ion binding
Os02g0822900	24.1541	33.219	15.0892	0.454233	-1.1385	0.0376712	0.172213	Down	0.22356	0.570772	0.51563	0.278321	0.166682	0.241496	PUB33	U-box domain-containing protein 33
Os02g0824100	10.3561	2.60949	18.1027	6.93726	2.79437	0.00068167	0.00717831	Up	0	0.235392	0.0342326	0.699436	0.481261	0.343419	CYP714C3	Cytochrome P450 714C3		GO:0004497,GO:0005506,GO:0016021,GO:0016705,GO:0020037	monooxygenase activity|iron ion binding|integral component of membrane|oxidoreductase activity, acting on paired donors, with incorporation or reduction of molecular oxygen|heme binding
Os02g0824500	94.8669	42.3459	147.388	3.48056	1.79932	1.43623e-10	8.8409e-09	Up	1.98392	1.34669	0.92947	3.54246	4.35383	5.64408
Os02g0828600	27.7265	38.0646	17.3885	0.456815	-1.13032	0.00328011	0.0260188	Down	0.729032	0.671453	0.780141	0.449641	0.332371	0.546769
Os02g0829000	315.089	424.488	205.689	0.484558	-1.04526	4.13078e-13	3.62738e-11	Down	10.5166	12.0554	12.7923	5.24714	6.46348	6.86336
Os02g0829100	68.7342	91.6631	45.8052	0.499713	-1.00083	0.0272217	0.135135	Down	3.14092	2.83292	1.84805	0.366163	2.36331	1.42711	RPA2A	Replication protein A 32 kDa subunit A		GO:0000722,GO:0000724,GO:0000781,GO:0000785,GO:0000794,GO:0003684,GO:0003690,GO:0003697,GO:0005634,GO:0005662,GO:0006260,GO:0006265,GO:0006268,GO:0006284,GO:0006289,GO:0006298,GO:0006312,GO:0007004,GO:0007131,GO:0030491,GO:0035861,GO:0043565,GO:0051096,GO:0098505,GO:2000001	telomere maintenance via recombination|double-strand break repair via homologous recombination|chromosome, telomeric region|chromatin|condensed nuclear chromosome|damaged DNA binding|double-stranded DNA binding|single-stranded DNA binding|nucleus|DNA replication factor A complex|DNA replication|DNA topological change|DNA unwinding involved in DNA replication|base-excision repair|nucleotide-excisi…	path:dosa03030,path:dosa03420,path:dosa03430,path:dosa03440	DNA replication|Nucleotide excision repair|Mismatch repair|Homologous recombination
Os02g0831400	22.0162	31.9283	12.1041	0.379101	-1.39935	0.00195971	0.0170548	Down	0.486961	0.866936	0.754081	0.0757476	0.372912	0.635305
Os03g0102700	501.817	706.261	297.372	0.421051	-1.24793	0.00729821	0.0491918	Down	17.3243	17.6661	33.3272	9.68147	11.9601	10.2496	EXPB7	Expansin-B7
Os03g0103000	92.2153	124.65	59.7808	0.47959	-1.06013	3.37636e-05	0.000561571	Down	2.12532	2.74954	3.36642	1.25843	1.58187	1.3854	NPF6.3	Protein NRT1/ PTR FAMILY 6.3		GO:0005886,GO:0006857,GO:0009414,GO:0009635,GO:0009734,GO:0010167,GO:0015112,GO:0015293,GO:0015706,GO:0016021,GO:0042128	plasma membrane|oligopeptide transport|response to water deprivation|response to herbicide|auxin-activated signaling pathway|response to nitrate|nitrate transmembrane transporter activity|symporter activity|nitrate transport|integral component of membrane|nitrate assimilation
Os03g0103400	166.685	84.4171	248.954	2.94909	1.56027	7.07482e-18	1.1888e-15	Up	2.18543	1.52495	1.4941	5.18735	6.17211	5.01601	SCL6	Scarecrow-like protein 6		GO:0003700,GO:0005634,GO:0006355,GO:0007623,GO:0030154,GO:0043565,GO:0048768,GO:0051301	DNA-binding transcription factor activity|nucleus|regulation of transcription, DNA-templated|circadian rhythm|cell differentiation|sequence-specific DNA binding|root hair cell tip growth|cell division
Os03g0111300	15.0214	6.70818	23.3345	3.47852	1.79847	0.00112178	0.0108533	Up	0.726204	1.68686	1.17162	5.91208	3.79182	3.45164	LTP-2	Non-specific lipid-transfer protein 2		GO:0006869,GO:0008289	lipid transport|lipid binding
Os03g0114000	72.4337	103.954	40.9138	0.393578	-1.34528	0.000647713	0.0068837	Down	1.08527	1.32297	0.986774	0.128272	0.549334	0.569101	KIN14E	Kinesin-like protein KIN-14E		GO:0003777,GO:0005524,GO:0005871,GO:0005874,GO:0007018,GO:0008017,GO:0016887	microtubule motor activity|ATP binding|kinesin complex|microtubule|microtubule-based movement|microtubule binding|ATPase activity
Os03g0125100	215.615	129.265	301.965	2.33601	1.22405	2.17279e-05	0.000379694	Up	5.28301	5.62589	4.88603	14.711	12.7111	9.45715	BHY	Beta-carotene 3-hydroxylase, chloroplastic		GO:0005506,GO:0016021,GO:0016117,GO:0016491,GO:0016787,GO:0031969	iron ion binding|integral component of membrane|carotenoid biosynthetic process|oxidoreductase activity|hydrolase activity|chloroplast membrane	path:dosa00906	Carotenoid biosynthesis
Os03g0126850	6.67236	1.68973	11.655	6.89756	2.78609	0.00193274	0.0168578	Up	0	0.117531	0.181738	0.430094	0.845447	0.786024
Os03g0126900	69.8508	31.643	108.059	3.41493	1.77186	4.38731e-10	2.46625e-08	Up	3.00275	3.8938	3.48629	16.5183	11.5469	12.5584
Os03g0130300	682.537	267.745	1097.33	4.09842	2.03507	2.88917e-18	5.00427e-16	Up	24.4237	33.8126	45.2382	140.28	133.396	178.033		Defensin-like protein		GO:0005576,GO:0031640,GO:0050832	extracellular region|killing of cells of other organism|defense response to fungus
Os03g0131825	30.9319	17.2285	44.6354	2.59079	1.37339	0.000223892	0.00279627	Up	1.66017	2.42284	2.81631	6.37554	6.01681	5.4532	SPBC29A10.12	Coiled-coil domain-containing protein 124 homolog		GO:0003713,GO:0005634,GO:0005737,GO:0005829,GO:0006366,GO:0034599	transcription coactivator activity|nucleus|cytoplasm|cytosol|transcription by RNA polymerase II|cellular response to oxidative stress
Os03g0133100	22.0745	2.37244	41.7766	17.6091	4.13825	0.000153109	0.002034	Up	0.177312	0.178823	0.278972	5.40195	1.20086	4.98677
Os03g0133650	24.4826	14.5825	34.3827	2.35781	1.23745	0.00291527	0.0236062	Up	0.289524	0.353367	0.523894	1.48947	1.66756	0.891119	AAE1	Probable acyl-activating enzyme 1, peroxisomal		GO:0005777,GO:0006631,GO:0016874	peroxisome|fatty acid metabolic process|ligase activity
Os03g0135100	905.013	1230.09	579.938	0.47146	-1.08479	0.000421262	0.00479683	Down	56.3912	61.8761	43.8868	12.9387	34.0138	35.6107	GSTF8	Glutathione S-transferase F8, chloroplastic		GO:0004364,GO:0004601,GO:0005634,GO:0005737,GO:0005774,GO:0005829,GO:0006749,GO:0006952,GO:0009407,GO:0009409,GO:0009507,GO:0009570,GO:0009579,GO:0009651,GO:0009941,GO:0010319,GO:0042742,GO:0043295,GO:0080167	glutathione transferase activity|peroxidase activity|nucleus|cytoplasm|vacuolar membrane|cytosol|glutathione metabolic process|defense response|toxin catabolic process|response to cold|chloroplast|chloroplast stroma|thylakoid|response to salt stress|chloroplast envelope|stromule|defense response to bacterium|glutathione binding|response to karrikin	path:dosa00480	Glutathione metabolism
Os03g0135150	10.8473	16.5145	5.18014	0.313671	-1.67267	0.00915668	0.0587551	Down	2.2548	2.04056	2.96358	0.861762	1.47656	0.635539	GSTF10	Glutathione S-transferase F10		GO:0004364,GO:0005507,GO:0005618,GO:0005737,GO:0005773,GO:0005829,GO:0005886,GO:0006749,GO:0009407,GO:0009414,GO:0009507,GO:0043295,GO:0046686,GO:0048046	glutathione transferase activity|copper ion binding|cell wall|cytoplasm|vacuole|cytosol|plasma membrane|glutathione metabolic process|toxin catabolic process|response to water deprivation|chloroplast|glutathione binding|response to cadmium ion|apoplast
Os03g0135200	316.04	423.764	208.316	0.491584	-1.02449	0.000165988	0.0021735	Down	20.3672	23.4773	17.4524	5.54661	12.7693	14.2606	GSTF10	Glutathione S-transferase F10		GO:0004364,GO:0005507,GO:0005618,GO:0005737,GO:0005773,GO:0005829,GO:0005886,GO:0006749,GO:0009407,GO:0009414,GO:0009507,GO:0043295,GO:0046686,GO:0048046	glutathione transferase activity|copper ion binding|cell wall|cytoplasm|vacuole|cytosol|plasma membrane|glutathione metabolic process|toxin catabolic process|response to water deprivation|chloroplast|glutathione binding|response to cadmium ion|apoplast	path:dosa00480	Glutathione metabolism
Os03g0136400	5.73241	11.4648	0	0	#NAME?	5.88067e-06	0.000121225	Down	0.227563	0.271382	0.282161	0	0	0	PHT1-7	Probable inorganic phosphate transporter 1-7		GO:0005315,GO:0006817,GO:0015293,GO:0016021	inorganic phosphate transmembrane transporter activity|phosphate ion transport|symporter activity|integral component of membrane
Os03g0138200	292.408	392.649	192.166	0.48941	-1.03088	0.041714	0.185212	Down	11.4351	15.5887	7.65748	1.63322	7.15325	8.9906	Cyp96T1	Noroxomaritidine synthase		GO:0004497,GO:0005506,GO:0009820,GO:0016021,GO:0016705,GO:0020037	monooxygenase activity|iron ion binding|alkaloid metabolic process|integral component of membrane|oxidoreductase activity, acting on paired donors, with incorporation or reduction of molecular oxygen|heme binding
Os03g0138500	160.85	224.287	97.4138	0.434326	-1.20315	0.00112162	0.0108533	Down	6.6151	5.9903	4.79661	0.907343	2.61306	4.46813
Os03g0141200	5122.26	3259.11	6985.4	2.14334	1.09986	8.03627e-30	5.43077e-27	Up	75.679	86.2469	84.5971	181.64	201.025	181.023	BAMY2	Beta-amylase 2, chloroplastic		GO:0000272,GO:0009507,GO:0016161,GO:0102229	polysaccharide catabolic process|chloroplast|beta-amylase activity|amylopectin maltohydrolase activity	path:dosa00500	Starch and sucrose metabolism
Os03g0146400	3147.26	1970.85	4323.67	2.19381	1.13344	3.47703e-14	3.61495e-12	Up	44.7215	44.9973	41.6881	110.124	107.311	89.8634	PAO	Pheophorbide a oxygenase, chloroplastic		GO:0008219,GO:0009507,GO:0009534,GO:0009535,GO:0009706,GO:0009816,GO:0009908,GO:0009941,GO:0010154,GO:0010277,GO:0015996,GO:0032441,GO:0046872,GO:0051536,GO:0051537	cell death|chloroplast|chloroplast thylakoid|chloroplast thylakoid membrane|chloroplast inner membrane|defense response to bacterium, incompatible interaction|flower development|chloroplast envelope|fruit development|chlorophyllide a oxygenase [overall] activity|chlorophyll catabolic process|pheophorbide a oxygenase activity|metal ion binding|iron-sulfur cluster binding|2 iron, 2 sulfur cluster b…	path:dosa00860	Porphyrin and chlorophyll metabolism
Os03g0153100	176.556	73.2501	279.863	3.82064	1.93381	4.53361e-07	1.24608e-05	Up	1.24007	0.89113	1.27573	4.65325	2.6274	2.14672	MO2	Monooxygenase 2		GO:0002239,GO:0004497,GO:0071949	response to oomycetes|monooxygenase activity|FAD binding
Os03g0153400	77.6785	48.6657	106.691	2.19233	1.13246	2.78787e-05	0.000473572	Up	3.29346	4.15106	2.72649	8.56201	9.36783	6.0642	SUFE1	SufE-like protein 1, chloroplastic/mitochondrial		GO:0005739,GO:0008047,GO:0009507,GO:0009570	mitochondrion|enzyme activator activity|chloroplast|chloroplast stroma
Os03g0153500	426.233	260.564	591.902	2.27162	1.18372	3.70692e-06	8.09792e-05	Up	12.0596	9.79968	15.6979	24.2182	34.6127	25.5928	MO2	Monooxygenase 2		GO:0002239,GO:0004497,GO:0071949	response to oomycetes|monooxygenase activity|FAD binding
Os03g0158600	20.0486	10.446	29.6512	2.83851	1.50514	0.00119616	0.0114271	Up	0.237405	0.607372	0.988119	1.77262	0.988488	2.34964	At1g65750	Putative ribonuclease H protein At1g65750		GO:0003676,GO:0004523,GO:0046872	nucleic acid binding|RNA-DNA hybrid ribonuclease activity|metal ion binding
Os03g0162200	180.853	269.017	92.6896	0.34455	-1.53722	1.33163e-05	0.000248024	Down	19.5971	21.7921	14.9623	2.03217	9.22025	9.8526	Os03g0162200	Probable histone H2A variant 1		GO:0000786,GO:0000790,GO:0003677,GO:0006325,GO:0046982	nucleosome|nuclear chromatin|DNA binding|chromatin organization|protein heterodimerization activity
Os03g0168100	327.835	61.8213	593.848	9.60588	3.26392	1.47918e-10	9.0694e-09	Up	0.0492763	4.43334	0.0744024	16.6947	10.8093	16.2985
Os03g0168200	556.729	260.989	852.469	3.26631	1.70766	1.70873e-20	3.8772e-18	Up	9.16709	12.6496	8.89157	33.9545	40.5748	31.4254
Os03g0175200	209.654	293.089	126.219	0.430651	-1.21541	1.66849e-13	1.57172e-11	Down	21.0813	18.9061	19.916	8.40783	9.71455	9.27573
Os03g0175800	70.9568	94.766	47.1476	0.497516	-1.00718	6.30117e-05	0.000945814	Down	4.47989	4.68851	6.31102	2.46331	2.83378	2.84868	BG1	Protein BIG GRAIN 1		GO:0005886,GO:0009630,GO:0009733,GO:0009734,GO:0010929,GO:0060918,GO:0080113	plasma membrane|gravitropism|response to auxin|auxin-activated signaling pathway|positive regulation of auxin mediated signaling pathway|auxin transport|regulation of seed growth
Os03g0180800	146.337	76.4181	216.255	2.8299	1.50075	2.16335e-09	1.04425e-07	Up	4.30783	6.26409	6.03778	19.2187	16.5185	14.0159	TIFY11A	Protein TIFY 11a		GO:0005634,GO:0009611,GO:0031347,GO:2000022	nucleus|response to wounding|regulation of defense response|regulation of jasmonic acid mediated signaling pathway	path:dosa04075	Plant hormone signal transduction
Os03g0180900	1205.99	432.305	1979.68	4.57936	2.19515	3.27997e-23	9.71059e-21	Up	14.3199	21.0948	21.2699	98.4334	95.5017	76.9908	TIFY11C	Protein TIFY 11c				path:dosa04075	Plant hormone signal transduction
Os03g0182000	38.1981	15.9556	60.4406	3.78805	1.92145	3.04338e-08	1.14397e-06	Up	0.227878	0.231087	0.559649	1.4976	1.37961	1.03513	FMO1	Probable flavin-containing monooxygenase 1		GO:0004497,GO:0004499,GO:0009626,GO:0009627,GO:0009870,GO:0010204,GO:0031543,GO:0042742,GO:0050660,GO:0050661,GO:0050832,GO:0051707,GO:0062034,GO:0062047,GO:0071456	monooxygenase activity|N,N-dimethylaniline monooxygenase activity|plant-type hypersensitive response|systemic acquired resistance|defense response signaling pathway, resistance gene-dependent|defense response signaling pathway, resistance gene-independent|peptidyl-proline dioxygenase activity|defense response to bacterium|flavin adenine dinucleotide binding|NADP binding|defense response to fungus…
Os03g0184100	15.9509	7.29836	24.6034	3.37109	1.75321	0.0011037	0.0107205	Up	0.185048	0.44043	0.144999	0.993243	0.692908	0.572525
Os03g0184550	62.596	29.5936	95.5985	3.23038	1.6917	0.00391743	0.0300092	Up	0.915639	0.804148	1.65031	2.70883	6.16914	3.13842		Vestitone reductase		GO:0006952,GO:0009813,GO:0016491,GO:0050662	defense response|flavonoid biosynthetic process|oxidoreductase activity|coenzyme binding	path:dosa00900,path:dosa00909	Terpenoid backbone biosynthesis|Sesquiterpenoid and triterpenoid biosynthesis
Os03g0188100	160.148	68.2808	252.016	3.69088	1.88396	1.24926e-23	3.88345e-21	Up	1.46691	2.2273	1.76064	6.97995	7.00135	5.91999	DTX27	Protein DETOXIFICATION 27		GO:0006855,GO:0015238,GO:0015297,GO:0016021	drug transmembrane transport|drug transmembrane transporter activity|antiporter activity|integral component of membrane
Os03g0188400	36.792	53.2072	20.3767	0.382969	-1.3847	5.61697e-05	0.000861842	Down	1.69606	2.41202	2.14726	0.6557	0.941917	0.943733	BHLH94	Transcription factor bHLH94	bHLH	GO:0003677,GO:0003700,GO:0005634,GO:0006355,GO:0046983	DNA binding|DNA-binding transcription factor activity|nucleus|regulation of transcription, DNA-templated|protein dimerization activity
Os03g0191900	89.457	51.0824	127.832	2.50246	1.32335	9.43923e-09	3.97061e-07	Up	2.40562	3.17868	2.4189	7.3917	7.63913	6.3942	ERF060	Ethylene-responsive transcription factor ERF060	ERF	GO:0003700,GO:0005634,GO:0009873,GO:0043565	DNA-binding transcription factor activity|nucleus|ethylene-activated signaling pathway|sequence-specific DNA binding
Os03g0195300	1292.19	1723.31	861.066	0.499658	-1.00099	1.08804e-07	3.5491e-06	Down	39.9705	29.3494	30.4254	17.7702	14.733	18.8693	SULTR2	Sulfate transporter 2.1		GO:0008271,GO:0015116,GO:0015293,GO:0015301,GO:0016021,GO:1902358	secondary active sulfate transmembrane transporter activity|sulfate transmembrane transporter activity|symporter activity|anion:anion antiporter activity|integral component of membrane|sulfate transmembrane transport
Os03g0195475	17.7218	10.4956	24.948	2.37701	1.24915	0.00980402	0.0619572	Up	0.129377	0.106162	0.133445	0.226031	0.287422	0.308585	ST3	Low affinity sulfate transporter 3		GO:0008271,GO:0016021	secondary active sulfate transmembrane transporter activity|integral component of membrane
Os03g0197175	10.3262	4.76963	15.8828	3.32998	1.73552	0.00789207	0.052243	Up	0.176373	0.134568	0.183448	0.373697	0.642761	0.690002	PLT5	Polyol transporter 5		GO:0005351,GO:0005354,GO:0005355,GO:0005365,GO:0005886,GO:0005887,GO:0008645,GO:0010311,GO:0015145,GO:0015148,GO:0015168,GO:0015575,GO:0015576,GO:0015591	carbohydrate:proton symporter activity|galactose transmembrane transporter activity|glucose transmembrane transporter activity|myo-inositol transmembrane transporter activity|plasma membrane|integral component of plasma membrane|hexose transmembrane transport|lateral root formation|monosaccharide transmembrane transporter activity|D-xylose transmembrane transporter activity|glycerol transmembrane…
Os03g0197200	332.802	157.271	508.334	3.23221	1.69252	9.15914e-10	4.81761e-08	Up	6.45662	6.5979	9.90834	21.4606	33.653	26.9796	PLT5	Polyol transporter 5		GO:0005351,GO:0005354,GO:0005355,GO:0005365,GO:0005886,GO:0005887,GO:0008645,GO:0010311,GO:0015145,GO:0015148,GO:0015168,GO:0015575,GO:0015576,GO:0015591	carbohydrate:proton symporter activity|galactose transmembrane transporter activity|glucose transmembrane transporter activity|myo-inositol transmembrane transporter activity|plasma membrane|integral component of plasma membrane|hexose transmembrane transport|lateral root formation|monosaccharide transmembrane transporter activity|D-xylose transmembrane transporter activity|glycerol transmembrane…
Os03g0197300	158.102	43.6991	272.505	6.23594	2.64061	2.37526e-26	1.03996e-23	Up	0.362245	0.421223	0.639889	2.73412	3.69869	2.82178	At2g18540	Vicilin-like seed storage protein At2g18540		GO:0045735	nutrient reservoir activity
Os03g0197850	10.3124	5.7454	14.8793	2.58978	1.37283	0.0332285	0.157221	Up	0.0851978	0.209871	0.222376	0.362095	0.488196	0.658871	ENY	Zinc finger protein ENHYDROUS		GO:0003700,GO:0005634,GO:0006355,GO:0009740,GO:0009937,GO:0010029,GO:0010431,GO:0044212,GO:0046872	DNA-binding transcription factor activity|nucleus|regulation of transcription, DNA-templated|gibberellic acid mediated signaling pathway|regulation of gibberellic acid mediated signaling pathway|regulation of seed germination|seed maturation|transcription regulatory region DNA binding|metal ion binding
Os03g0200200	270.816	125.162	416.469	3.32744	1.73441	5.04427e-29	3.13613e-26	Up	5.35916	6.44697	5.86814	21.0764	20.3593	21.8307
Os03g0201901	95.2597	127.095	63.424	0.499026	-1.00281	4.67568e-06	9.88092e-05	Down	2.69409	3.39902	3.19051	1.8665	1.39972	1.67474	At4g33820	Endo-1,4-beta-xylanase 5-like		GO:0031176,GO:0045493	endo-1,4-beta-xylanase activity|xylan catabolic process
Os03g0207400	290.314	188.364	392.265	2.08249	1.05831	7.39451e-13	6.31499e-11	Up	5.31143	5.76136	5.13886	11.2244	12.0546	12.0749	Os03g0207400	Probable protein phosphatase 2C 29		GO:0004722,GO:0046872	protein serine/threonine phosphatase activity|metal ion binding
Os03g0212600	61.9267	86.7213	37.1322	0.428178	-1.22372	0.000956819	0.00952063	Down	1.82567	1.82015	1.45813	0.339845	0.80695	1.18522	TPX2	Protein TPX2		GO:0000278,GO:0005634,GO:0005654,GO:0005819,GO:0005874,GO:0008017,GO:0009524,GO:0009941,GO:0032147,GO:0051225,GO:0051301,GO:0060236,GO:0090307	mitotic cell cycle|nucleus|nucleoplasm|spindle|microtubule|microtubule binding|phragmoplast|chloroplast envelope|activation of protein kinase activity|spindle assembly|cell division|regulation of mitotic spindle organization|mitotic spindle assembly
Os03g0218400	4445.89	2536.86	6354.91	2.50502	1.32482	5.25139e-22	1.31143e-19	Up	49.935	67.6611	55.2439	147.999	169.715	140.444	MST4	Sugar transport protein MST4		GO:0005351,GO:0005355,GO:0005887,GO:0008645	carbohydrate:proton symporter activity|glucose transmembrane transporter activity|integral component of plasma membrane|hexose transmembrane transport
Os03g0218500	563.594	343.509	783.678	2.28139	1.18991	1.35109e-21	3.28126e-19	Up	5.40493	6.46246	6.88618	14.8918	14.8536	15.6795	HSP70-8	Heat shock 70 kDa protein 8		GO:0005524,GO:0005737,GO:0006986,GO:0009408,GO:0009644,GO:0016887,GO:0031072,GO:0034605,GO:0034620,GO:0042026,GO:0042542,GO:0042623,GO:0044183,GO:0051082,GO:0051085,GO:0051787	ATP binding|cytoplasm|response to unfolded protein|response to heat|response to high light intensity|ATPase activity|heat shock protein binding|cellular response to heat|cellular response to unfolded protein|protein refolding|response to hydrogen peroxide|ATPase activity, coupled|protein binding involved in protein folding|unfolded protein binding|chaperone cofactor-dependent protein refolding|mi…
Os03g0219450	157.824	102.637	213.011	2.07538	1.05337	5.37832e-09	2.37486e-07	Up	3.44347	2.67638	2.87169	5.57018	7.08472	5.57632	HEXO2	Beta-hexosaminidase 2		GO:0004563,GO:0005886,GO:0005975,GO:0015929,GO:0035251,GO:0102148	beta-N-acetylhexosaminidase activity|plasma membrane|carbohydrate metabolic process|hexosaminidase activity|UDP-glucosyltransferase activity|N-acetyl-beta-D-galactosaminidase activity
Os03g0221500	51.4074	75.7777	27.0371	0.356794	-1.48684	0.000338849	0.00397189	Down	2.0924	2.30855	1.20733	0.392121	0.896242	0.799789	At2g01630	Glucan endo-1,3-beta-glucosidase 3		GO:0005886,GO:0005975,GO:0006952,GO:0031225,GO:0042973,GO:0046658	plasma membrane|carbohydrate metabolic process|defense response|anchored component of membrane|glucan endo-1,3-beta-D-glucosidase activity|anchored component of plasma membrane	path:dosa00500	Starch and sucrose metabolism
Os03g0226200	91.5177	171.566	11.4693	0.0668508	-3.90291	5.66285e-06	0.000117357	Down	8.97417	14.1962	4.94757	0.835707	0.509922	0.572907	HB2	Non-symbiotic hemoglobin 2		GO:0019825,GO:0020037,GO:0046872	oxygen binding|heme binding|metal ion binding
Os03g0226300	23.4679	36.5498	10.3861	0.284164	-1.81521	0.000252109	0.00309032	Down	1.04055	0.463343	0.638922	0.155396	0.151897	0.303775	At2g41970	Probable protein kinase At2g41970
Os03g0226400	2783.36	3891.13	1675.58	0.430615	-1.21553	4.69146e-33	4.82389e-30	Down	71.8782	62.2852	62.1993	32.0235	27.7709	31.0415	MTP4	Metal tolerance protein 4		GO:0005774,GO:0008324,GO:0016021	vacuolar membrane|cation transmembrane transporter activity|integral component of membrane
Os03g0226501	19.864	26.9646	12.7633	0.473335	-1.07906	0.0176639	0.0974538	Down	0.0829543	0.234164	0.127042	0.042589	0.0828756	0.0412149	MTP4	Metal tolerance protein 4		GO:0005774,GO:0008324,GO:0016021	vacuolar membrane|cation transmembrane transporter activity|integral component of membrane
Os03g0227601	34.8571	9.80635	59.9079	6.10909	2.61096	1.59211e-07	4.99923e-06	Up	0.0622926	0.0868588	0.115172	0.452205	0.308308	0.570638	CYP90B2	Cytochrome P450 90B2		GO:0004497,GO:0005506,GO:0005886,GO:0007275,GO:0010268,GO:0016021,GO:0016125,GO:0016132,GO:0016705,GO:0020037,GO:0048366,GO:0055114,GO:0080132	monooxygenase activity|iron ion binding|plasma membrane|multicellular organism development|brassinosteroid homeostasis|integral component of membrane|sterol metabolic process|brassinosteroid biosynthetic process|oxidoreductase activity, acting on paired donors, with incorporation or reduction of molecular oxygen|heme binding|leaf development|oxidation-reduction process|fatty acid alpha-hydroxylas…
Os03g0227700	330.138	203.309	456.968	2.24765	1.16842	6.05453e-07	1.6059e-05	Up	4.97009	4.15488	3.62882	11.8352	8.48505	10.3691	CYP90B2	Cytochrome P450 90B2		GO:0004497,GO:0005506,GO:0005886,GO:0007275,GO:0010268,GO:0016021,GO:0016125,GO:0016132,GO:0016705,GO:0020037,GO:0048366,GO:0055114,GO:0080132	monooxygenase activity|iron ion binding|plasma membrane|multicellular organism development|brassinosteroid homeostasis|integral component of membrane|sterol metabolic process|brassinosteroid biosynthetic process|oxidoreductase activity, acting on paired donors, with incorporation or reduction of molecular oxygen|heme binding|leaf development|oxidation-reduction process|fatty acid alpha-hydroxylas…	path:dosa00905	Brassinosteroid biosynthesis
Os03g0229500	169.036	226.416	111.656	0.493145	-1.01992	5.85398e-08	2.03553e-06	Down	6.79763	6.50164	6.60478	4.15399	3.43936	2.96541	DTX48	Protein DETOXIFICATION 48		GO:0000139,GO:0005381,GO:0005770,GO:0005794,GO:0006826,GO:0006855,GO:0006970,GO:0009408,GO:0009624,GO:0009646,GO:0009737,GO:0010015,GO:0015238,GO:0015297,GO:0015893,GO:0016021,GO:0017119,GO:0031902,GO:0043226,GO:0055072,GO:1905428	Golgi membrane|iron ion transmembrane transporter activity|late endosome|Golgi apparatus|iron ion transport|drug transmembrane transport|response to osmotic stress|response to heat|response to nematode|response to absence of light|response to abscisic acid|root morphogenesis|drug transmembrane transporter activity|antiporter activity|drug transport|integral component of membrane|Golgi transport c…
Os03g0230300	460.844	158.813	762.875	4.8036	2.26412	7.27775e-05	0.0010717	Up	2.64205	5.52396	2.8215	24.5984	18.1024	11.9051	RCD1	Inactive poly [ADP-ribose] polymerase RCD1		GO:0000303,GO:0003950,GO:0005634,GO:0005737,GO:0006809,GO:0006970,GO:0009414,GO:0009651,GO:0009723,GO:0009793,GO:0009816,GO:0009867,GO:0009873,GO:0010102,GO:0010193,GO:0012501,GO:0016032,GO:0016363,GO:2000377	response to superoxide|NAD+ ADP-ribosyltransferase activity|nucleus|cytoplasm|nitric oxide biosynthetic process|response to osmotic stress|response to water deprivation|response to salt stress|response to ethylene|embryo development ending in seed dormancy|defense response to bacterium, incompatible interaction|jasmonic acid mediated signaling pathway|ethylene-activated signaling pathway|lateral …
Os03g0233000	95.5927	51.6538	139.531	2.70128	1.43364	0.000184905	0.00238011	Up	3.10483	1.10945	1.77936	6.94683	4.88234	5.71691	At5g66650	Calcium uniporter protein 3, mitochondrial		GO:0005262,GO:0005743,GO:0015292,GO:0016021,GO:0051560	calcium channel activity|mitochondrial inner membrane|uniporter activity|integral component of membrane|mitochondrial calcium ion homeostasis
Os03g0235200	2.35199	4.3605	0.343473	0.0787692	-3.66623	0.0407713	0.182367	Down	0.0491059	0.142413	0.125456	0.0255855	0	0	PCMP-H5	Pentatricopeptide repeat-containing protein At4g37170
Os03g0236200	142.017	41.9571	242.078	5.76965	2.52848	2.60722e-09	1.23737e-07	Up	0.541643	1.16825	0.995233	6.46495	5.63231	3.86183	GAD1	Glutamate decarboxylase 1		GO:0004351,GO:0005516,GO:0005829,GO:0006538,GO:0030170,GO:0046686	glutamate decarboxylase activity|calmodulin binding|cytosol|glutamate catabolic process|pyridoxal phosphate binding|response to cadmium ion	path:dosa00250,path:dosa00410,path:dosa00430,path:dosa00650	Alanine, aspartate and glutamate metabolism|beta-Alanine metabolism|Taurine and hypotaurine metabolism|Butanoate metabolism
Os03g0240600	34.0718	22.2405	45.9031	2.06395	1.04541	0.00324872	0.0258119	Up	0.741941	0.966412	0.947513	2.39551	1.69226	1.69503	PUB21	U-box domain-containing protein 21		GO:0004842,GO:0010200	ubiquitin-protein transferase activity|response to chitin
Os03g0244200	915.903	591.197	1240.61	2.09847	1.06934	9.75968e-11	6.26837e-09	Up	10.9196	9.52227	13.9713	24.9162	28.504	22.6596	TLP1	Thaumatin-like protein 1		GO:0006952,GO:0009617,GO:0009723	defense response|response to bacterium|response to ethylene
Os03g0244333	10.3165	2.37244	18.2605	7.69695	2.94429	4.82245e-05	0.000757507	Up	0.0989644	0.20359	0.316321	0.963732	0.837742	0.943783		Thaumatin-like protein 1		GO:0005576,GO:0006952	extracellular region|defense response
Os03g0244600	12.952	19.5344	6.36965	0.326074	-1.61673	0.00839369	0.0547589	Down	0.267374	0.590887	0.641522	0.0284269	0.166984	0.167512	LAX2	Auxin transporter-like protein 2		GO:0003333,GO:0005886,GO:0009624,GO:0009734,GO:0010588,GO:0015171,GO:0015293,GO:0016021,GO:0048829	amino acid transmembrane transport|plasma membrane|response to nematode|auxin-activated signaling pathway|cotyledon vascular tissue pattern formation|amino acid transmembrane transporter activity|symporter activity|integral component of membrane|root cap development	path:dosa04075	Plant hormone signal transduction
Os03g0245700	2067.64	2784.74	1350.55	0.484984	-1.04399	1.79889e-11	1.26516e-09	Down	65.3362	90.2271	72.2524	36.7085	42.4387	38.611	KCS1	3-ketoacyl-CoA synthase 1		GO:0005783,GO:0005789,GO:0006633,GO:0009409,GO:0009416,GO:0009922,GO:0010025,GO:0016020,GO:0016021,GO:0022626,GO:0102336,GO:0102337,GO:0102338,GO:0102756	endoplasmic reticulum|endoplasmic reticulum membrane|fatty acid biosynthetic process|response to cold|response to light stimulus|fatty acid elongase activity|wax biosynthetic process|membrane|integral component of membrane|cytosolic ribosome|3-oxo-arachidoyl-CoA synthase activity|3-oxo-cerotoyl-CoA synthase activity|3-oxo-lignoceronyl-CoA synthase activity|very-long-chain 3-ketoacyl-CoA synthase …	path:dosa00062	Fatty acid elongation
Os03g0250400	69.2654	37.3924	101.138	2.70478	1.43551	2.69606e-08	1.02834e-06	Up	3.6837	3.66916	3.29484	10.5748	10.3934	9.43312
Os03g0254200	277.18	178.932	375.427	2.09816	1.06912	7.78628e-13	6.63135e-11	Up	15.054	11.8639	14.1971	32.3164	31.6104	28.6367
Os03g0255500	5873.68	3475.72	8271.64	2.37984	1.25086	1.32633e-12	1.10241e-10	Up	49.0054	47.4662	48.9444	136.413	123.199	110.386		Phosphoenolpyruvate carboxykinase (ATP)		GO:0004612,GO:0005524,GO:0005829,GO:0006094	phosphoenolpyruvate carboxykinase (ATP) activity|ATP binding|cytosol|gluconeogenesis	path:dosa00010,path:dosa00020,path:dosa00620,path:dosa00710	Glycolysis / Gluconeogenesis|Citrate cycle (TCA cycle)|Pyruvate metabolism|Carbon fixation in photosynthetic organisms
Os03g0266300	703.49	364.211	1042.77	2.86309	1.51757	5.43925e-35	7.35151e-32	Up	15.8071	18.0348	21.6412	49.7398	60.2496	60.0693	HSP17.9A	17.9 kDa class I heat shock protein		GO:0000302,GO:0005634,GO:0006457,GO:0009408,GO:0009651,GO:0016032,GO:0042542,GO:0043621,GO:0051082,GO:0051259	response to reactive oxygen species|nucleus|protein folding|response to heat|response to salt stress|viral process|response to hydrogen peroxide|protein self-association|unfolded protein binding|protein complex oligomerization	path:dosa04141	Protein processing in endoplasmic reticulum
Os03g0267000	217.944	103.135	332.753	3.22637	1.68991	3.03997e-24	1.07387e-21	Up	4.04925	7.16077	5.11424	18.0464	19.5575	19.1183	HSP18.1	18.1 kDa class I heat shock protein		GO:0000302,GO:0005737,GO:0006457,GO:0009408,GO:0009651,GO:0042542,GO:0043621,GO:0045471,GO:0046685,GO:0046686,GO:0046688,GO:0051082,GO:0051259	response to reactive oxygen species|cytoplasm|protein folding|response to heat|response to salt stress|response to hydrogen peroxide|protein self-association|response to ethanol|response to arsenic-containing substance|response to cadmium ion|response to copper ion|unfolded protein binding|protein complex oligomerization	path:dosa04141	Protein processing in endoplasmic reticulum
Os03g0267100	21.7732	14.4782	29.0682	2.00773	1.00556	0.0224314	0.116372	Up	0.113741	0.196589	0.174197	0.391343	0.198233	0.425726	HSP17.7	17.7 kDa class I heat shock protein		GO:0000302,GO:0005737,GO:0006457,GO:0009408,GO:0009651,GO:0042542,GO:0043621,GO:0045471,GO:0046685,GO:0046686,GO:0046688,GO:0051082,GO:0051259	response to reactive oxygen species|cytoplasm|protein folding|response to heat|response to salt stress|response to hydrogen peroxide|protein self-association|response to ethanol|response to arsenic-containing substance|response to cadmium ion|response to copper ion|unfolded protein binding|protein complex oligomerization
Os03g0268600	633.49	301.061	965.919	3.20838	1.68184	1.71277e-36	2.66216e-33	Up	8.02347	9.90121	8.85039	32.6527	29.6292	29.6944	PP2C30	Probable protein phosphatase 2C 30		GO:0004722,GO:0005634,GO:0009738,GO:0009845,GO:0046872,GO:0090351	protein serine/threonine phosphatase activity|nucleus|abscisic acid-activated signaling pathway|seed germination|metal ion binding|seedling development	path:dosa04016,path:dosa04075	MAPK signaling pathway - plant|Plant hormone signal transduction
Os03g0268750	19.0756	4.95717	33.1941	6.69617	2.74334	1.58148e-07	4.97087e-06	Up	0.0422686	0.393055	0.0450645	0.914578	1.25082	1.21341	PP2C30	Probable protein phosphatase 2C 30		GO:0004722,GO:0005634,GO:0009738,GO:0009845,GO:0046872,GO:0090351	protein serine/threonine phosphatase activity|nucleus|abscisic acid-activated signaling pathway|seed germination|metal ion binding|seedling development
Os03g0277300	386.035	135.7	636.37	4.68953	2.22944	1.32415e-53	4.5736e-50	Up	1.31598	2.58335	1.39342	8.67667	8.33447	9.12117	HSP70	Heat shock cognate 70 kDa protein		GO:0005524	ATP binding	path:dosa03040,path:dosa04141,path:dosa04144	Spliceosome|Protein processing in endoplasmic reticulum|Endocytosis
Os03g0277600	10.9697	18.9271	3.01226	0.15915	-2.65154	0.0227765	0.117612	Down	0.180422	0.886797	1.31155	0.237492	0.046516	0.0928297	CRRSP55	Cysteine-rich repeat secretory protein 55		GO:0005576,GO:0080167	extracellular region|response to karrikin
Os03g0279200	1112.46	1541.31	683.606	0.443522	-1.17292	0.0182499	0.0998622	Down	113.414	136.349	65.6178	15.8555	65.2801	68.2259	OsI_002060	Probable histone H2A.5		GO:0000786,GO:0003677,GO:0005634,GO:0046982	nucleosome|DNA binding|nucleus|protein heterodimerization activity
Os03g0286900	303.089	84.5845	521.593	6.16653	2.62446	1.4151e-13	1.34938e-11	Up	2.86591	17.3991	3.50199	52.3269	69.4148	48.6406	LT101.2	Low temperature-induced protein lt101.2		GO:0016021	integral component of membrane
Os03g0288000	150.451	80.257	220.645	2.74922	1.45902	1.49499e-08	6.01205e-07	Up	3.96682	8.92242	11.0286	24.4818	23.7432	19.6665	MT1B	Metallothionein-like protein 1B		GO:0005507,GO:0008270,GO:0016151,GO:0046870	copper ion binding|zinc ion binding|nickel cation binding|cadmium ion binding
Os03g0288900	67.7875	97.5436	38.0313	0.38989	-1.35886	1.74101e-07	5.39055e-06	Down	2.07097	2.4475	2.20648	0.59032	1.05264	1.07327
Os03g0289300	20.2159	9.16666	31.2652	3.41075	1.77009	0.00014855	0.00198361	Up	0.09645	0.0736612	0.213333	0.273611	0.516953	0.229332	PLC6	Phosphoinositide phospholipase C 6		GO:0004435,GO:0005622,GO:0005886,GO:0016042,GO:0035556	phosphatidylinositol phospholipase C activity|intracellular|plasma membrane|lipid catabolic process|intracellular signal transduction	path:dosa00562,path:dosa04070,path:dosa04933	Inositol phosphate metabolism|Phosphatidylinositol signaling system|AGE-RAGE signaling pathway in diabetic complications
Os03g0289800	541.673	194.536	888.809	4.56888	2.19184	5.62252e-07	1.50934e-05	Up	7.57605	6.98407	7.64226	44.6445	31.6697	28.2543	At3g11180	Probable 2-oxoglutarate-dependent dioxygenase At3g111800		GO:0009813,GO:0046872,GO:0051213,GO:0120091,GO:2000022	flavonoid biosynthetic process|metal ion binding|dioxygenase activity|jasmonic acid hydrolase|regulation of jasmonic acid mediated signaling pathway
Os03g0289850	15.721	4.96245	26.4795	5.33598	2.41575	1.78694e-05	0.000321835	Up	0.260297	0.490365	0.0565542	1.65739	1.22591	1.35145	At3g11180	Probable 2-oxoglutarate-dependent dioxygenase At3g111800		GO:0009813,GO:0046872,GO:0051213,GO:0120091,GO:2000022	flavonoid biosynthetic process|metal ion binding|dioxygenase activity|jasmonic acid hydrolase|regulation of jasmonic acid mediated signaling pathway
Os03g0290400	28.2593	18.091	38.4275	2.12412	1.08687	0.00512823	0.0371773	Up	0.152348	0.13904	0.299166	0.756169	1.04336	0.294045
Os03g0291200	97.5893	134.635	60.5435	0.449685	-1.15301	0.00032713	0.00385049	Down	2.94327	2.52981	3.93115	1.45269	1.34617	1.63083	TBL3	Protein trichome birefringence-like 3		GO:0000139,GO:0005794,GO:0005886,GO:0009827,GO:0016021,GO:0016413,GO:0030244,GO:0045489,GO:0045492,GO:1990538	Golgi membrane|Golgi apparatus|plasma membrane|plant-type cell wall modification|integral component of membrane|O-acetyltransferase activity|cellulose biosynthetic process|pectin biosynthetic process|xylan biosynthetic process|xylan O-acetyltransferase activity
Os03g0296200	24.9615	9.17073	40.7523	4.44374	2.15177	6.31351e-07	1.66606e-05	Up	0.234507	0.0443839	0.091784	0.892055	0.973616	0.59287
Os03g0297600	548.383	825.034	271.731	0.329357	-1.60227	3.94424e-16	5.523e-14	Down	49.9672	48.6883	38.0563	15.5319	17.1883	16.0817	PYL4	Abscisic acid receptor PYL4		GO:0004864,GO:0005634,GO:0005737,GO:0005886,GO:0009738,GO:0010427,GO:0038023,GO:0042803,GO:0080163	protein phosphatase inhibitor activity|nucleus|cytoplasm|plasma membrane|abscisic acid-activated signaling pathway|abscisic acid binding|signaling receptor activity|protein homodimerization activity|regulation of protein serine/threonine phosphatase activity	path:dosa04016,path:dosa04075	MAPK signaling pathway - plant|Plant hormone signal transduction
Os03g0297800	45.9643	74.0356	17.893	0.241682	-2.04882	3.26217e-06	7.23307e-05	Down	1.70532	2.34648	1.355	0.0942802	0.583401	0.73958	IMK3	Probable leucine-rich repeat receptor-like protein kinase IMK3		GO:0004674,GO:0005524,GO:0005886,GO:0016021	protein serine/threonine kinase activity|ATP binding|plasma membrane|integral component of membrane
Os03g0299800	94.9435	61.7394	128.148	2.07562	1.05354	1.83793e-06	4.36805e-05	Up	1.12406	1.24442	1.33955	2.5774	2.79535	2.79234
Os03g0300600	336.17	202.453	469.886	2.32096	1.21472	1.34235e-17	2.17335e-15	Up	8.36351	10.0429	8.76616	19.8401	21.9598	23.2704	SPAC4H3.01	Uncharacterized J domain-containing protein C4H3.01		GO:0005829,GO:0016558,GO:0030544,GO:0032153,GO:0045040,GO:0051286	cytosol|protein import into peroxisome matrix|Hsp70 protein binding|cell division site|protein import into mitochondrial outer membrane|cell tip
Os03g0302900	128.622	180.205	77.0381	0.427502	-1.226	0.000472408	0.00525977	Down	1.60236	1.85784	1.2811	0.298726	0.719709	1.06788
Os03g0305550	9.59282	4.59755	14.5881	3.17301	1.66585	0.0166207	0.0929597	Up	0	0.307407	0	0.413058	0.162047	1.0482	OEP162	Outer envelope pore protein 16-2, chloroplastic		GO:0009527,GO:0015171,GO:0015288,GO:0031359,GO:0034220,GO:0042803,GO:0046930	plastid outer membrane|amino acid transmembrane transporter activity|porin activity|integral component of chloroplast outer membrane|ion transmembrane transport|protein homodimerization activity|pore complex
Os03g0305600	328.32	125.315	531.326	4.23993	2.08404	0.000194609	0.00247732	Up	1.44434	18.1733	1.93591	24.3888	30.7999	40.9688	OEP162	Outer envelope pore protein 16-2, chloroplastic		GO:0009527,GO:0015171,GO:0015288,GO:0031359,GO:0034220,GO:0042803,GO:0046930	plastid outer membrane|amino acid transmembrane transporter activity|porin activity|integral component of chloroplast outer membrane|ion transmembrane transport|protein homodimerization activity|pore complex
Os03g0306700	20.2389	5.67113	34.8066	6.13751	2.61765	2.61842e-06	6.00268e-05	Up	0.10645	0.474636	0.278505	1.13778	2.3457	2.50527
Os03g0322900	110.141	43.2758	177.005	4.09017	2.03216	1.65059e-15	2.12026e-13	Up	1.03308	1.28449	1.3376	5.8759	4.40278	5.8965	LEA17	Late embryogenesis abundant protein 17		GO:0005634,GO:0050826,GO:1901002,GO:1902584	nucleus|response to freezing|positive regulation of response to salt stress|positive regulation of response to water deprivation
Os03g0327800	313.326	180.989	445.662	2.46237	1.30004	4.04707e-09	1.83929e-07	Up	3.8389	4.78207	4.82714	13.8441	10.7042	11.1557	NAM-B1	NAC transcription factor NAM-B1	NAC	GO:0003677,GO:0005634,GO:0006355	DNA binding|nucleus|regulation of transcription, DNA-templated
Os03g0332533	28.649	41.5211	15.7768	0.379971	-1.39604	0.000269539	0.0032679	Down	2.02868	1.61096	1.69659	0.999109	0.570682	0.51839	APS1	Acid phosphatase 1		GO:0003993	acid phosphatase activity	path:dosa03010	Ribosome
Os03g0334300	2.90706	0	5.81412	Inf	Inf	0.0028945	0.0234808	Up	0	0	0	0.171546	0.169884	0.254553
Os03g0348200	5600.52	3089.3	8111.74	2.62576	1.39273	4.60484e-10	2.56995e-08	Up	57.5007	45.8911	48.569	153.25	117.204	135.933	TPS1	(S)-beta-bisabolene synthase		GO:0000287,GO:0010333	magnesium ion binding|terpene synthase activity
Os03g0356498	27.3674	16.258	38.4767	2.36663	1.24284	0.00152617	0.0139046	Up	0.330942	0.321936	0.565378	1.37736	1.06549	1.45045
Os03g0359600	10.4841	15.7888	5.17942	0.328044	-1.60804	0.0132972	0.0786896	Down	0.319281	0.818623	0.344428	0.201292	0.147868	0.397542	GATL4	Probable galacturonosyltransferase-like 4		GO:0000139,GO:0005794,GO:0016021,GO:0045489,GO:0047262,GO:0071555,GO:0090406	Golgi membrane|Golgi apparatus|integral component of membrane|pectin biosynthetic process|polygalacturonate 4-alpha-galacturonosyltransferase activity|cell wall organization|pollen tube
Os03g0365850	4.90246	8.14017	1.66476	0.204512	-2.28974	0.0246016	0.124778	Down	1.50182	0.558795	0.859284	0.29235	0.144601	0.145491	At5g45910	GDSL esterase/lipase At5g45910		GO:0005576,GO:0016042,GO:0016788	extracellular region|lipid catabolic process|hydrolase activity, acting on ester bonds
Os03g0365900	9.74934	14.2399	5.25877	0.369298	-1.43714	0.031681	0.151583	Down	0.725839	0.514403	0.687872	0.346445	0.195074	0.243343	At1g28610	GDSL esterase/lipase At1g28610		GO:0005576,GO:0016042,GO:0016788	extracellular region|lipid catabolic process|hydrolase activity, acting on ester bonds
Os03g0368900	310.08	415.364	204.796	0.493052	-1.02019	1.87821e-10	1.12497e-08	Down	14.156	18.4335	15.8003	7.62178	10.3716	7.52312	PER2	Peroxidase 2		GO:0004601,GO:0005576,GO:0006979,GO:0009505,GO:0009506,GO:0020037,GO:0032922,GO:0042744,GO:0042752,GO:0046872,GO:0097167	peroxidase activity|extracellular region|response to oxidative stress|plant-type cell wall|plasmodesma|heme binding|circadian regulation of gene expression|hydrogen peroxide catabolic process|regulation of circadian rhythm|metal ion binding|circadian regulation of translation	path:dosa00940	Phenylpropanoid biosynthesis
Os03g0371000	50.8991	15.8736	85.9245	5.41303	2.43644	5.47504e-05	0.000843813	Up	0.349378	0.259795	0.234705	0.882413	2.0568	1.06785	CYP709B2	Cytochrome P450 709B2		GO:0004497,GO:0005506,GO:0016021,GO:0016705,GO:0020037	monooxygenase activity|iron ion binding|integral component of membrane|oxidoreductase activity, acting on paired donors, with incorporation or reduction of molecular oxygen|heme binding
Os03g0373500	17.1177	7.46395	26.7715	3.58677	1.84269	0.000310466	0.00367803	Up	0.114488	0.164487	0.0582555	0.88707	0.579137	0.458705
Os03g0374600	634.566	314.053	955.078	3.04113	1.60461	9.74164e-15	1.11745e-12	Up	10.6056	9.44964	8.25193	33.1538	33.9196	26.2052	At3g13560	Glucan endo-1,3-beta-glucosidase 4		GO:0005886,GO:0005975,GO:0006952,GO:0031225,GO:0042973,GO:0046658	plasma membrane|carbohydrate metabolic process|defense response|anchored component of membrane|glucan endo-1,3-beta-D-glucosidase activity|anchored component of plasma membrane
Os03g0388900	3869.9	5397.96	2341.83	0.433836	-1.20478	5.02678e-16	6.88381e-14	Down	201.058	186.595	167.058	89.8884	82.6034	82.6872	AMC1	Metacaspase-1		GO:0004197,GO:0006952,GO:0043068	cysteine-type endopeptidase activity|defense response|positive regulation of programmed cell death
Os03g0391300	11.0284	15.5558	6.50089	0.417907	-1.25875	0.0449598	0.195937	Down	0.530132	0.362801	0.407255	0.127958	0.157436	0.252928	PLDALPHA1	Phospholipase D alpha 1		GO:0004620,GO:0004630,GO:0005096,GO:0005509,GO:0005546,GO:0005634,GO:0005739,GO:0005773,GO:0005783,GO:0005829,GO:0005886,GO:0006631,GO:0009506,GO:0009507,GO:0009737,GO:0009738,GO:0009789,GO:0009845,GO:0009873,GO:0010119,GO:0010358,GO:0016020,GO:0016042,GO:0030136,GO:0031966,GO:0046470,GO:0046686,GO:0070290	phospholipase activity|phospholipase D activity|GTPase activator activity|calcium ion binding|phosphatidylinositol-4,5-bisphosphate binding|nucleus|mitochondrion|vacuole|endoplasmic reticulum|cytosol|plasma membrane|fatty acid metabolic process|plasmodesma|chloroplast|response to abscisic acid|abscisic acid-activated signaling pathway|positive regulation of abscisic acid-activated signaling pathw…
Os03g0400200	48.8231	66.99	30.6562	0.457623	-1.12777	0.000181496	0.0023401	Down	6.39116	4.08732	5.90599	2.12107	2.36986	4.32566	DIR2	Dirigent protein 2		GO:0048046	apoplast
Os03g0400700	149.883	86.1871	213.58	2.47809	1.30923	1.42146e-08	5.75356e-07	Up	8.81451	7.38361	9.45185	25.8771	19.8845	23.1101
Os03g0400800	40.0466	55.0666	25.0266	0.454479	-1.13771	0.000503983	0.00556264	Down	1.05198	0.928701	1.13942	0.419741	0.473131	0.551396	At1g74360	Probable LRR receptor-like serine/threonine-protein kinase At1g74360
Os03g0405500	1046.3	1435.71	656.894	0.457539	-1.12803	0.000190839	0.00244032	Down	22.4141	25.61	33.7663	10.2439	16.73	12.9674	Os03g0405500	Probable nucleoredoxin 1-1		GO:0005623,GO:0045454,GO:0047134	cell|cell redox homeostasis|protein-disulfide reductase activity
Os03g0406900	11.4323	5.08095	17.7836	3.50006	1.80738	0.0222456	0.115601	Up	0.0451938	0.0209865	0.178735	0.315281	0.110549	0.307451	At1g23070	Protein LAZ1 homolog 2		GO:0016021	integral component of membrane
Os03g0418000	98.4066	55.7192	141.094	2.53223	1.34041	9.61181e-10	5.03018e-08	Up	2.8137	2.36401	4.30077	9.26426	8.35114	9.7752	Cht12	Chitinase 12		GO:0000272,GO:0004568,GO:0006032,GO:0006040,GO:0008061,GO:0008843,GO:0016231,GO:0016998,GO:0050832	polysaccharide catabolic process|chitinase activity|chitin catabolic process|amino sugar metabolic process|chitin binding|endochitinase activity|beta-N-acetylglucosaminidase activity|cell wall macromolecule catabolic process|defense response to fungus	path:dosa00520,path:dosa04016	Amino sugar and nucleotide sugar metabolism|MAPK signaling pathway - plant
Os03g0423300	114.097	36.3826	191.812	5.27208	2.39837	2.44704e-27	1.2893e-24	Up	1.11443	1.41548	1.49156	6.90885	7.95529	8.87542	Os03g0423300	Acyl-[acyl-carrier-protein] desaturase 4, chloroplastic		GO:0006631,GO:0006633,GO:0009570,GO:0045300,GO:0046872	fatty acid metabolic process|fatty acid biosynthetic process|chloroplast stroma|acyl-[acyl-carrier-protein] desaturase activity|metal ion binding	path:dosa00061,path:dosa01040	Fatty acid biosynthesis|Biosynthesis of unsaturated fatty acids
Os03g0431200	1874.43	2771.42	977.447	0.352688	-1.50353	3.23201e-47	9.13366e-44	Down	64.1537	60.3243	66.2598	27.9457	20.4625	22.6816	NAGS1	Probable amino-acid acetyltransferase NAGS1, chloroplastic		GO:0004042,GO:0006526,GO:0009507,GO:0103045	acetyl-CoA:L-glutamate N-acetyltransferase activity|arginine biosynthetic process|chloroplast|methione N-acyltransferase activity	path:dosa00220	Arginine biosynthesis
Os03g0439000	50.5515	23.3493	77.7537	3.33002	1.73553	7.03831e-08	2.40168e-06	Up	1.8062	0.659783	1.45824	4.2663	5.09897	2.74096
Os03g0557900	43.3608	26.9423	59.7794	2.21879	1.14977	0.000250227	0.00307332	Up	1.43356	1.74345	2.12194	4.10663	4.17655	5.15534
Os03g0561400	52.5444	3.9814	101.107	25.3949	4.66647	3.72972e-09	1.71006e-07	Up	0.0348795	0.0477941	0.0344718	1.66823	1.00355	1.01059
Os03g0570100	7.31138	3.07463	11.5481	3.75595	1.90918	0.0178707	0.0983236	Up	0.0299111	0.0615313	0.157191	0.513308	0.283589	0.25259	CYP79A1	Tyrosine N-monooxygenase		GO:0004497,GO:0005506,GO:0005789,GO:0010132,GO:0016021,GO:0016705,GO:0020037	monooxygenase activity|iron ion binding|endoplasmic reticulum membrane|dhurrin biosynthetic process|integral component of membrane|oxidoreductase activity, acting on paired donors, with incorporation or reduction of molecular oxygen|heme binding
Os03g0571900	998.612	663.612	1333.61	2.00962	1.00693	1.63735e-12	1.34652e-10	Up	18.9165	20.5725	14.5813	38.6025	41.3666	34.6109	DTX40	Protein DETOXIFICATION 40		GO:0005773,GO:0005774,GO:0006855,GO:0015238,GO:0015297,GO:0016021	vacuole|vacuolar membrane|drug transmembrane transport|drug transmembrane transporter activity|antiporter activity|integral component of membrane
Os03g0580200	614.645	386.393	842.896	2.18145	1.12528	2.24957e-10	1.32947e-08	Up	26.7352	24.1385	32.94	73.6963	62.1666	58.8929	At5g33370	GDSL esterase/lipase At5g33370		GO:0005576,GO:0016042,GO:0016788,GO:0042335	extracellular region|lipid catabolic process|hydrolase activity, acting on ester bonds|cuticle development
Os03g0584400	20.0116	7.72576	32.2974	4.18049	2.06367	0.000168109	0.00219481	Up	0.185422	0.18513	0.230906	0.78133	1.53991	1.07831	At5g17760	AAA-ATPase At5g17760		GO:0005524,GO:0005886,GO:0016021,GO:0016887	ATP binding|plasma membrane|integral component of membrane|ATPase activity
Os03g0587200	244.197	345.731	142.663	0.412642	-1.27704	0.000660689	0.00699768	Down	3.49407	3.47531	2.53521	0.427809	1.62715	2.13004	KIN12C	Kinesin-like protein KIN-12C		GO:0003777,GO:0005524,GO:0005871,GO:0005874,GO:0007018,GO:0008017,GO:0008574,GO:0016887	microtubule motor activity|ATP binding|kinesin complex|microtubule|microtubule-based movement|microtubule binding|ATP-dependent microtubule motor activity, plus-end-directed|ATPase activity
Os03g0591300	27.9977	38.7108	17.2847	0.44651	-1.16324	0.00311977	0.0249501	Down	0.740164	0.941099	0.80277	0.138967	0.477944	0.549065	BHLH144	Transcription factor bHLH144		GO:0003677,GO:0003700,GO:0005634,GO:0006355,GO:0046983	DNA binding|DNA-binding transcription factor activity|nucleus|regulation of transcription, DNA-templated|protein dimerization activity
Os03g0603600	844.614	1269.87	419.355	0.330234	-1.59844	1.40344e-16	2.08743e-14	Down	24.7833	31.1296	32.1289	10.1701	10.7406	9.6062	GDPD6	Glycerophosphodiester phosphodiesterase GDPD6		GO:0005773,GO:0006071,GO:0006629,GO:0008889	vacuole|glycerol metabolic process|lipid metabolic process|glycerophosphodiester phosphodiesterase activity	path:dosa00564	Glycerophospholipid metabolism
Os03g0609500	597.834	949.526	246.142	0.259226	-1.94772	5.37701e-09	2.37486e-07	Down	74.5391	56.387	51.0361	18.8614	16.1592	16.7033	LBD37	LOB domain-containing protein 37	LBD	GO:0006807,GO:0060776	nitrogen compound metabolic process|simple leaf morphogenesis
Os03g0623100	4.03058	0	8.06117	Inf	Inf	0.000256816	0.00313197	Up	0	0	0	0.345191	0.676055	0.539537
Os03g0626500	507.272	308.608	705.936	2.28749	1.19376	6.43255e-08	2.22055e-06	Up	6.10909	7.39563	9.89901	16.2816	22.5472	16.7319	IP5P11	Type IV inositol polyphosphate 5-phosphatase 11		GO:0004439,GO:0005886,GO:0009651,GO:0009733,GO:0009737,GO:0009753,GO:0034485,GO:0043813,GO:0046855,GO:0046856	phosphatidylinositol-4,5-bisphosphate 5-phosphatase activity|plasma membrane|response to salt stress|response to auxin|response to abscisic acid|response to jasmonic acid|phosphatidylinositol-3,4,5-trisphosphate 5-phosphatase activity|phosphatidylinositol-3,5-bisphosphate 5-phosphatase activity|inositol phosphate dephosphorylation|phosphatidylinositol dephosphorylation
Os03g0634400	536.478	783.029	289.927	0.370264	-1.43337	2.17214e-09	1.04687e-07	Down	41.8735	32.0783	40.9679	16.3116	13.0177	16.7007	CIPK7	CBL-interacting protein kinase 7		GO:0004674,GO:0005524,GO:0005634,GO:0005737,GO:0006468,GO:0035556	protein serine/threonine kinase activity|ATP binding|nucleus|cytoplasm|protein phosphorylation|intracellular signal transduction
Os03g0637600	792.411	1110.41	474.407	0.427234	-1.2269	4.9088e-23	1.42612e-20	Down	43.8552	43.2992	51.1764	20.6482	22.703	20.221	LRX6	Leucine-rich repeat extensin-like protein 6		GO:0005199,GO:0005576,GO:0005618,GO:0071555	structural constituent of cell wall|extracellular region|cell wall|cell wall organization
Os03g0638400	67.4182	39.348	95.4885	2.42677	1.27904	0.0203743	0.108433	Up	0.601141	0.35198	0.571816	1.53644	1.94733	0.674792
Os03g0645900	134.803	83.0042	186.601	2.24809	1.1687	1.79969e-09	8.96557e-08	Up	1.88243	2.53221	1.84626	5.32761	4.36524	5.58138	NCED3	9-cis-epoxycarotenoid dioxygenase NCED3, chloroplastic		GO:0009507,GO:0009570,GO:0009688,GO:0010436,GO:0016121,GO:0045549,GO:0046872	chloroplast|chloroplast stroma|abscisic acid biosynthetic process|carotenoid dioxygenase activity|carotene catabolic process|9-cis-epoxycarotenoid dioxygenase activity|metal ion binding	path:dosa00906	Carotenoid biosynthesis
Os03g0647400	13.4073	18.2785	8.53605	0.466999	-1.09851	0.0493037	0.209093	Down	0.602284	0.939709	1.34388	0.624093	0.498681	0.335018
Os03g0650300	24.6703	16.1996	33.1409	2.04579	1.03266	0.0116732	0.0712914	Up	1.44537	0.818813	0.362083	1.35696	2.99329	1.80424
Os03g0651800	251.988	358.322	145.653	0.406487	-1.29872	0.0471259	0.202594	Down	23.5317	16.9204	7.36032	3.59601	7.95488	7.38935	Os03g0651800	Putative germin-like protein 3-2		GO:0005618,GO:0009506,GO:0010497,GO:0030145,GO:0045735,GO:0048046,GO:2000280	cell wall|plasmodesma|plasmodesmata-mediated intercellular transport|manganese ion binding|nutrient reservoir activity|apoplast|regulation of root development
Os03g0655100	20.2342	28.8143	11.6541	0.404455	-1.30595	0.010522	0.0655487	Down	0.298967	1.87612	0.8932	0.259183	0.190003	0.574791	PCO2	Plant cysteine oxidase 2		GO:0001666,GO:0005634,GO:0005829,GO:0017172,GO:0018171,GO:0046872,GO:0070483	response to hypoxia|nucleus|cytosol|cysteine dioxygenase activity|peptidyl-cysteine oxidation|metal ion binding|detection of hypoxia	path:dosa00430	Taurine and hypotaurine metabolism
Os03g0659350	58.4908	38.9649	78.0168	2.00223	1.00161	0.000249404	0.00306563	Up	2.25689	2.6878	2.08135	4.69255	5.79304	4.64589
Os03g0659800	28.4018	41.2371	15.5665	0.377487	-1.4055	0.0116639	0.0712483	Down	1.83606	2.25486	1.63445	0	0.347127	1.19953	At4g15545	Uncharacterized protein At4g15545		GO:0016021,GO:0022857	integral component of membrane|transmembrane transporter activity
Os03g0663400	298.696	117.128	480.264	4.10034	2.03574	2.26859e-08	8.82619e-07	Up	4.82681	17.9223	6.96134	39.8396	53.1011	36.0908		Protein P21
Os03g0663500	403.309	206.287	600.331	2.91018	1.54111	0.00694972	0.047263	Up	8.33282	18.6385	6.22743	28.8637	49.3555	24.4428	Zlp	Zeamatin		GO:0006508,GO:0031640,GO:0044130,GO:0050832,GO:0051841,GO:0090501	proteolysis|killing of cells of other organism|negative regulation of growth of symbiont in host|defense response to fungus|positive regulation by host of cytolysis of symbiont cells|RNA phosphodiester bond hydrolysis
Os03g0663600	15.3344	6.01249	24.6564	4.10086	2.03593	0.000245455	0.00302666	Up	0.385048	0.874916	0.409448	3.11272	2.44034	1.82981	Zlp	Zeamatin		GO:0006508,GO:0031640,GO:0044130,GO:0050832,GO:0051841,GO:0090501	proteolysis|killing of cells of other organism|negative regulation of growth of symbiont in host|defense response to fungus|positive regulation by host of cytolysis of symbiont cells|RNA phosphodiester bond hydrolysis
Os03g0667500	25.7002	35.7558	15.6445	0.437538	-1.19252	0.00313324	0.0250514	Down	1.32918	1.95592	2.16999	0.807875	0.683956	0.688744	IRT1	Fe(2+) transport protein 1		GO:0005385,GO:0005886,GO:0006826,GO:0006829,GO:0015691,GO:0016021,GO:0055072,GO:0071577	zinc ion transmembrane transporter activity|plasma membrane|iron ion transport|zinc ion transport|cadmium ion transport|integral component of membrane|iron ion homeostasis|zinc ion transmembrane transport
Os03g0673400	45.2399	25.1759	65.3038	2.5939	1.37513	1.14991e-05	0.000217832	Up	3.87801	3.76877	2.18623	9.81473	9.97672	7.02498
Os03g0674900	3.38304	0	6.76609	Inf	Inf	0.00102915	0.0101145	Up	0	0	0	0.305059	0.995131	0.496046
Os03g0676100	16.8183	10.7497	22.8869	2.12909	1.09023	0.0309201	0.148744	Up	0.795066	0.896689	0.647328	2.0738	2.13051	1.01708
Os03g0676400	41.9049	59.2299	24.5799	0.414992	-1.26884	0.00622051	0.0433179	Down	4.61859	10.2019	6.6295	2.30766	4.1809	2.28629
Os03g0693700	14.8364	0	29.6729	Inf	Inf	0.0144618	0.0838574	Up	0	0	0	4.35771	0.50867	0.832983	Os03g0693700	Germin-like protein 3-3		GO:0005618,GO:0030145,GO:0045735,GO:0048046	cell wall|manganese ion binding|nutrient reservoir activity|apoplast
Os03g0694000	371.256	198.987	543.524	2.73145	1.44967	1.037e-21	2.55844e-19	Up	12.4108	10.296	13.0321	32.6095	40.0646	32.6351	Os03g0694000	Germin-like protein 3-6		GO:0005618,GO:0030145,GO:0045735,GO:0048046	cell wall|manganese ion binding|nutrient reservoir activity|apoplast
Os03g0697200	18.4983	29.8871	7.10956	0.237881	-2.07169	0.00480241	0.0352176	Down	0.534174	0.293084	0.24993	0.149823	0.0491781	0.0992844	LOGL4	Probable cytokinin riboside 5'-monophosphate phosphoribohydrolase LOG4		GO:0005634,GO:0005829,GO:0009691,GO:0016799	nucleus|cytosol|cytokinin biosynthetic process|hydrolase activity, hydrolyzing N-glycosyl compounds
Os03g0699700	48.7014	95.738	1.66476	0.0173887	-5.8457	0.00026267	0.00319334	Down	1.1554	1.79436	0.235275	0.0355338	0.0116965	0.0116706	Os03g0699700	Linoleate 9S-lipoxygenase 1		GO:0005737,GO:0016702,GO:0031408,GO:0046872	cytoplasm|oxidoreductase activity, acting on single donors with incorporation of molecular oxygen, incorporation of two atoms of oxygen|oxylipin biosynthetic process|metal ion binding	path:dosa00591	Linoleic acid metabolism
Os03g0701100	116.343	60.3493	172.337	2.85566	1.51382	3.01305e-13	2.71489e-11	Up	0.81342	0.912467	0.89845	2.43371	2.86199	2.28325	prp18	Pre-mRNA-splicing factor 18		GO:0000350,GO:0005634,GO:0005681,GO:0005682,GO:0045292,GO:0046540,GO:0071021,GO:0071048	generation of catalytic spliceosome for second transesterification step|nucleus|spliceosomal complex|U5 snRNP|mRNA cis splicing, via spliceosome|U4/U6 x U5 tri-snRNP complex|U2-type post-spliceosomal complex|nuclear retention of unspliced pre-mRNA at the site of transcription	path:dosa03040	Spliceosome
Os03g0705800	575.212	815.829	334.595	0.410129	-1.28585	5.66017e-25	2.14576e-22	Down	28.6944	27.9623	26.9275	11.1222	11.806	14.114	At5g22090	Protein FAF-like, chloroplastic		GO:0005634,GO:0005737,GO:0005783,GO:0009507,GO:0009788,GO:0010922,GO:0019902,GO:0042326,GO:0047485	nucleus|cytoplasm|endoplasmic reticulum|chloroplast|negative regulation of abscisic acid-activated signaling pathway|positive regulation of phosphatase activity|phosphatase binding|negative regulation of phosphorylation|protein N-terminus binding
Os03g0710550	17.7266	26.6533	8.79981	0.330158	-1.59877	0.00121959	0.0116082	Down	4.52467	3.38818	3.31924	1.3778	0.738925	1.64114
Os03g0712100	16.3457	22.1727	10.5186	0.474397	-1.07583	0.0373265	0.17114	Down	0.522822	0.742478	0.681815	0.0660054	0.389511	0.482805
Os03g0718800	617.574	327.781	907.366	2.7682	1.46895	6.62095e-12	5.08195e-10	Up	34.186	34.8547	38.9758	123.519	96.0659	104.105		Cortical cell-delineating protein
Os03g0719400	1279.9	811.974	1747.83	2.15257	1.10606	2.74121e-11	1.90634e-09	Up	21.0773	22.4815	20.019	53.9871	44.1121	47.6971	CSE	Caffeoylshikimate esterase		GO:0003846,GO:0004622,GO:0005783,GO:0005794,GO:0005886,GO:0006979,GO:0009506,GO:0009809,GO:0010043,GO:0016020,GO:0016787,GO:0042542,GO:0046686,GO:0090430	2-acylglycerol O-acyltransferase activity|lysophospholipase activity|endoplasmic reticulum|Golgi apparatus|plasma membrane|response to oxidative stress|plasmodesma|lignin biosynthetic process|response to zinc ion|membrane|hydrolase activity|response to hydrogen peroxide|response to cadmium ion|caffeoyl-CoA: alcohol caffeoyl transferase activity	path:dosa00561	Glycerolipid metabolism
Os03g0723400	172.198	62.7374	281.658	4.48947	2.16655	4.2939e-05	0.000686979	Up	0.388896	7.18498	0.311177	12.1593	10.4684	14.5716
Os03g0723700	103.473	64.8129	142.132	2.19296	1.13288	1.14004e-07	3.69544e-06	Up	2.81308	3.12069	3.27816	7.10623	8.59897	6.54232
Os03g0723800	12.2603	5.04321	19.4773	3.86209	1.94938	0.00141993	0.0130901	Up	0.308309	0.464572	0.409211	1.41681	1.56293	1.63399
Os03g0724700	94.1081	49.4929	138.723	2.80289	1.48692	4.82436e-11	3.22517e-09	Up	0.530908	0.585698	0.351831	1.26534	1.39867	1.05703
Os03g0725200	16.1055	10.4891	21.7218	2.0709	1.05026	0.0420962	0.18649	Up	1.16988	0.965207	1.2073	3.24725	1.6381	2.18373
Os03g0734100	88.205	34.3811	142.029	4.13102	2.0465	1.836e-08	7.26133e-07	Up	1.53563	4.61125	5.51543	15.2766	21.4597	13.1719
Os03g0734200	138.728	72.4197	205.036	2.83122	1.50142	1.97015e-07	5.99257e-06	Up	7.30318	11.2438	11.2158	24.3802	38.2143	24.0027
Os03g0736500	138.088	204.267	71.9089	0.352035	-1.50621	1.4856e-05	0.000272779	Down	9.18087	9.45882	6.10917	1.90961	2.73882	4.61833	KN	Syntaxin-related protein KNOLLE		GO:0000149,GO:0005484,GO:0005886,GO:0006886,GO:0006887,GO:0006906,GO:0007049,GO:0009504,GO:0009506,GO:0009524,GO:0012505,GO:0016021,GO:0031201,GO:0048278,GO:0051301	SNARE binding|SNAP receptor activity|plasma membrane|intracellular protein transport|exocytosis|vesicle fusion|cell cycle|cell plate|plasmodesma|phragmoplast|endomembrane system|integral component of membrane|SNARE complex|vesicle docking|cell division	path:dosa04130	SNARE interactions in vesicular transport
Os03g0738600	491.588	938.325	44.8514	0.0477995	-4.38686	5.71409e-06	0.00011834	Down	6.29992	22.1567	14.8294	0.464416	1.00861	0.714845	LOX1.1	Linoleate 9S-lipoxygenase 2		GO:0005737,GO:0009611,GO:0016165,GO:0031408,GO:0046872,GO:0051707	cytoplasm|response to wounding|linoleate 13S-lipoxygenase activity|oxylipin biosynthetic process|metal ion binding|response to other organism	path:dosa00591	Linoleic acid metabolism
Os03g0739500	6.03733	0.682711	11.392	16.6864	4.0606	0.0115277	0.0706529	Up	0.222285	0	0	0.937393	1.58996	0.341903
Os03g0741100	182.587	102.539	262.634	2.56131	1.35688	7.26893e-15	8.463e-13	Up	2.75721	2.76917	2.94279	7.99867	6.68984	6.38061	BHLH148	Transcription factor BHLH148	bHLH	GO:0003677,GO:0005634,GO:0006355,GO:0009414,GO:0046983	DNA binding|nucleus|regulation of transcription, DNA-templated|response to water deprivation|protein dimerization activity
Os03g0746900	211.762	90.1413	333.382	3.69843	1.88691	1.10339e-28	6.62197e-26	Up	7.16061	6.15494	6.39532	27.1667	25.6574	25.0577
Os03g0748500	7.27383	3.34171	11.206	3.35336	1.74561	0.0341899	0.160466	Up	0.138942	0.290983	0.222171	0.226258	0.89882	0.90306	At4g36750	Probable NAD(P)H dehydrogenase (quinone) FQR1-like 2		GO:0003955,GO:0005886,GO:0010181,GO:0055114	NAD(P)H dehydrogenase (quinone) activity|plasma membrane|FMN binding|oxidation-reduction process	path:dosa00130	Ubiquinone and other terpenoid-quinone biosynthesis
Os03g0749100	19.1915	28.8171	9.56593	0.331953	-1.59095	0.000763064	0.0078693	Down	0.47239	0.46014	0.732126	0.289609	0.101466	0.183724	bglC	Probable beta-glucosidase C		GO:0005576,GO:0008422,GO:0030245,GO:0102483	extracellular region|beta-glucosidase activity|cellulose catabolic process|scopolin beta-glucosidase activity	path:dosa00460,path:dosa00500,path:dosa00940	Cyanoamino acid metabolism|Starch and sucrose metabolism|Phenylpropanoid biosynthesis
Os03g0750000	62.0624	23.5422	100.583	4.27244	2.09506	1.12218e-08	4.65122e-07	Up	0.469595	0.578784	0.27324	2.05166	1.61979	1.249	At3g01520	Universal stress protein A-like protein		GO:0005886,GO:0016208	plasma membrane|AMP binding
Os03g0752500	450.553	242.472	658.634	2.71633	1.44166	1.80786e-09	8.97748e-08	Up	2.60204	3.64951	0.699349	4.43214	3.71661	3.29634
Os03g0757600	57.0476	26.3773	87.7179	3.32551	1.73357	1.51684e-06	3.68091e-05	Up	0.510342	0.290953	0.274715	0.984043	1.49116	1.3305	UGT83A1	UDP-glycosyltransferase 83A1		GO:0008194,GO:0043231,GO:0080043,GO:0080044	UDP-glycosyltransferase activity|intracellular membrane-bounded organelle|quercetin 3-O-glucosyltransferase activity|quercetin 7-O-glucosyltransferase activity
Os03g0758350	13.6671	19.2726	8.06171	0.4183	-1.25739	0.0260696	0.130541	Down	0.880177	1.55476	2.40941	0.408907	0.530073	0.667323	CNGC2	Cyclic nucleotide-gated ion channel 2		GO:0005221,GO:0005222,GO:0005242,GO:0005262,GO:0005516,GO:0005622,GO:0005886,GO:0006952,GO:0007263,GO:0009626,GO:0016021,GO:0030552,GO:0030553,GO:0070509	intracellular cyclic nucleotide activated cation channel activity|intracellular cAMP-activated cation channel activity|inward rectifier potassium channel activity|calcium channel activity|calmodulin binding|intracellular|plasma membrane|defense response|nitric oxide mediated signal transduction|plant-type hypersensitive response|integral component of membrane|cAMP binding|cGMP binding|calcium ion…
Os03g0761300	10.0214	5.08502	14.9578	2.94154	1.55657	0.0186794	0.101551	Up	0.123538	0.043041	0.0461055	0.186685	0.167641	0.271405	At1g77360	Pentatricopeptide repeat-containing protein At1g77360, mitochondrial
Os03g0766800	411.809	225.895	597.724	2.64602	1.40383	3.70364e-09	1.70061e-07	Up	19.0708	17.581	26.4868	68.9856	53.8161	55.8772
Os03g0771500	14.0953	8.37073	19.8199	2.36777	1.24353	0.0243943	0.123926	Up	0.363499	0.252526	0.0754944	0.537906	0.374476	0.748497	OSH43	Homeobox protein knotted-1-like 8	TALE	GO:0005634,GO:0006355,GO:0043565	nucleus|regulation of transcription, DNA-templated|sequence-specific DNA binding
Os03g0772600	610.304	393.538	827.069	2.10162	1.0715	1.52191e-18	2.79942e-16	Up	7.25641	8.82334	8.85812	17.2196	20.0676	17.4297	LECRK41	L-type lectin-domain containing receptor kinase IV.1
Os03g0778400	18.9023	31.7254	6.07932	0.191623	-2.38365	3.60633e-05	0.000595677	Down	2.85952	2.01363	1.62851	0.150009	0.80925	0.447178
Os03g0785900	239.549	112.737	366.361	3.24971	1.70031	1.54627e-17	2.49054e-15	Up	8.88223	6.30456	7.90915	29.8206	25.8585	25.1167	GSTU1	Probable glutathione S-transferase GSTU1		GO:0004364,GO:0005737,GO:0006749	glutathione transferase activity|cytoplasm|glutathione metabolic process	path:dosa00480	Glutathione metabolism
Os03g0790500	318.029	119.551	516.507	4.32038	2.11116	4.58619e-09	2.05131e-07	Up	3.86558	7.47879	7.59299	33.4344	32.476	22.0182	CXE15	Probable carboxylesterase 15		GO:0052689	carboxylic ester hydrolase activity
Os03g0792800	292.943	193.904	391.982	2.02153	1.01544	3.27839e-10	1.87338e-08	Up	4.5866	6.48213	4.72178	11.4314	12.9454	9.95316	At1g64760	Glucan endo-1,3-beta-glucosidase 8		GO:0005618,GO:0005886,GO:0005975,GO:0006952,GO:0009506,GO:0009664,GO:0031225,GO:0042973,GO:0046658,GO:0048046	cell wall|plasma membrane|carbohydrate metabolic process|defense response|plasmodesma|plant-type cell wall organization|anchored component of membrane|glucan endo-1,3-beta-D-glucosidase activity|anchored component of plasma membrane|apoplast
Os03g0793700	2.56668	0.323092	4.81027	14.8883	3.8961	0.0283084	0.139107	Up	0	0.027622	0	0.0573331	0.19634	0.169317	Os03g0793700	Cupincin		GO:0005576,GO:0008237,GO:0019863,GO:0045735,GO:0046872	extracellular region|metallopeptidase activity|IgE binding|nutrient reservoir activity|metal ion binding
Os03g0795300	1221.06	1635.14	806.974	0.493519	-1.01882	6.25313e-21	1.46154e-18	Down	64.1426	68.6495	75.987	35.2324	39.251	36.6232	LRX6	Leucine-rich repeat extensin-like protein 6		GO:0005199,GO:0005576,GO:0005618,GO:0071555	structural constituent of cell wall|extracellular region|cell wall|cell wall organization
Os03g0796301	6.94485	2.26164	11.6281	5.14142	2.36217	0.00628028	0.0436558	Up	0	0.970324	0	0.804538	1.36895	2.18081
Os03g0797500	1499.83	785.975	2213.68	2.81647	1.49389	1.26449e-09	6.46514e-08	Up	20.5733	25.6073	30.0436	64.8249	90.2418	69.7104	BX1	Indole-3-glycerol phosphate lyase, chloroplastic		GO:0004834,GO:0009507,GO:0033984	tryptophan synthase activity|chloroplast|indole-3-glycerol-phosphate lyase activity
Os03g0799300	6.05939	1.01879	11.1	10.8953	3.44563	0.000691044	0.00725001	Up	0	0.130681	0.279455	1.69173	1.89999	1.08841
Os03g0804000	83.8218	115.158	52.4858	0.455773	-1.13361	1.31898e-06	3.24895e-05	Down	4.7544	6.0122	5.35004	2.15431	2.69425	3.09774
Os03g0804700	6.01196	0	12.0239	Inf	Inf	0.0086957	0.0563038	Up	0	0	0	1.68391	0.120158	0.119938	Os03g0804700	Germin-like protein 3-8		GO:0005618,GO:0030145,GO:0045735,GO:0048046	cell wall|manganese ion binding|nutrient reservoir activity|apoplast
Os03g0806600	292.967	162.337	423.597	2.60937	1.3837	3.72869e-13	3.2929e-11	Up	7.1223	7.04491	6.59025	17.5304	23.2416	17.48
Os03g0808200	16.9163	8.38371	25.4489	3.03552	1.60194	0.00172364	0.0153396	Up	0.425741	0.499189	0.153179	1.4089	1.02203	1.2836	GT7	UDP-glucose flavonoid 3-O-glucosyltransferase 7		GO:0047893,GO:0102360,GO:0102425	flavonol 3-O-glucosyltransferase activity|daphnetin 3-O-glucosyltransferase activity|myricetin 3-O-glucosyltransferase activity
Os03g0809200	3.78422	0.67094	6.8975	10.2804	3.36182	0.0112548	0.0693797	Up	0	0.0373649	0	0.365434	0.199717	0.19772		DNA-binding protein EMBP-1	bZIP	GO:0003677,GO:0003700,GO:0005634,GO:0009738	DNA binding|DNA-binding transcription factor activity|nucleus|abscisic acid-activated signaling pathway
Os03g0816800	70.3362	44.1814	96.491	2.18397	1.12696	7.43372e-06	0.000149087	Up	2.28412	2.81368	2.5487	5.77715	5.98582	5.66046	At5g01750	Protein LURP-one-related 15		GO:0009507,GO:0019904	chloroplast|protein domain specific binding
Os03g0817500	42.1877	59.0858	25.2896	0.428016	-1.22426	9.67148e-05	0.00137912	Down	1.82516	2.071	1.32859	0.889559	0.579359	0.748243	TBL34	Protein trichome birefringence-like 34		GO:0000139,GO:0005794,GO:0016021,GO:0016413,GO:0045492,GO:1990538	Golgi membrane|Golgi apparatus|integral component of membrane|O-acetyltransferase activity|xylan biosynthetic process|xylan O-acetyltransferase activity
Os03g0818100	569.033	358.586	779.479	2.17376	1.12019	2.84137e-14	3.00431e-12	Up	6.22099	7.90263	5.78063	16.0973	15.3895	13.7901						path:dosa00010,path:dosa00562	Glycolysis / Gluconeogenesis|Inositol phosphate metabolism
Os03g0820300	142.325	60.4297	224.221	3.71044	1.89159	1.405e-09	7.11333e-08	Up	2.79469	6.69456	3.7349	16.7929	21.4276	14.4995	ZAT5	Zinc finger protein ZAT5	C2H2	GO:0003700,GO:0005634,GO:0006355,GO:0043565,GO:0046872	DNA-binding transcription factor activity|nucleus|regulation of transcription, DNA-templated|sequence-specific DNA binding|metal ion binding
Os03g0820400	48.6813	19.9825	77.38	3.87239	1.95322	3.09009e-05	0.000518955	Up	1.11434	3.01452	1.60253	9.98548	8.24616	5.85537	ZAT5	Zinc finger protein ZAT5	C2H2	GO:0003700,GO:0005634,GO:0006355,GO:0043565,GO:0046872	DNA-binding transcription factor activity|nucleus|regulation of transcription, DNA-templated|sequence-specific DNA binding|metal ion binding
Os03g0820500	3077.5	940.482	5214.51	5.54451	2.47106	2.34688e-122	7.29552e-118	Up	55.163	109.535	61.5692	424.752	462.156	443.253	ADF3	Actin-depolymerizing factor 3		GO:0003779,GO:0015629,GO:0030042	actin binding|actin cytoskeleton|actin filament depolymerization
Os03g0826800	33.7717	17.0876	50.4557	2.95276	1.56207	0.0354213	0.164713	Up	0.286184	0.569466	1.53554	1.31074	4.18531	2.68895
Os03g0828300	53.2695	25.3881	81.1509	3.19641	1.67645	0.03485	0.162787	Up	0.710489	0.507309	0.645011	3.84809	1.34665	1.6478	MAN3	Mannan endo-1,4-beta-mannosidase 3		GO:0005576,GO:0016985,GO:0046355	extracellular region|mannan endo-1,4-beta-mannosidase activity|mannan catabolic process	path:dosa00051	Fructose and mannose metabolism
Os03g0829200	492.423	180.335	804.511	4.46121	2.15744	8.26908e-05	0.00120006	Up	3.50415	2.52007	1.38187	15.1626	12.9984	7.46502	YNR064C	Uncharacterized hydrolase YNR064C		GO:0004301,GO:0009636,GO:0052689	epoxide hydrolase activity|response to toxic substance|carboxylic ester hydrolase activity
Os03g0829333	5.07676	1.67025	8.48327	5.07904	2.34456	0.0214952	0.112624	Up	0	1.70181	0	0.903267	3.67737	0
Os03g0829466	4.40079	1.0058	7.79578	7.75081	2.95435	0.0108032	0.0669782	Up	0.0286531	0.0133784	0	0.0585835	0.0858219	0.155193
Os03g0835150	784.359	1103.17	465.55	0.422012	-1.24464	1.21531e-26	5.47525e-24	Down	71.5849	71.5831	66.8675	30.2839	31.8847	29.6505
Os03g0836400	13.6333	18.8622	8.40446	0.445571	-1.16627	0.0375214	0.17173	Down	1.0505	1.50016	1.46652	0.454017	0.816716	0.670372
Os03g0853200	20.5694	12.4106	28.7282	2.31482	1.2109	0.00715421	0.0484206	Up	0.292998	0.677414	0.702929	0.76181	1.70334	1.63875	TET4	Tetraspanin-4		GO:0005886,GO:0009506,GO:0016021	plasma membrane|plasmodesma|integral component of membrane
Os04g0103500	233.253	131.87	334.637	2.53763	1.34348	1.17397e-09	6.04207e-08	Up	1.5466	2.10415	2.46987	5.28411	6.43637	4.67623	At2g19130	G-type lectin S-receptor-like serine/threonine-protein kinase At2g19130
Os04g0103700	130.95	218.557	43.3432	0.198315	-2.33413	7.53845e-05	0.0011059	Down	1.80113	3.02204	4.09404	0.448056	0.735478	0.645715	At2g19130	G-type lectin S-receptor-like serine/threonine-protein kinase At2g19130
Os04g0103900	6.46768	2.3907	10.5447	4.41069	2.14101	0.0143416	0.0832694	Up	0.0947662	0.0312156	0.0651314	0.396648	0.322258	0.161085	CHS1	Chalcone synthase 1		GO:0009813,GO:0016210	flavonoid biosynthetic process|naringenin-chalcone synthase activity
Os04g0107900	123.544	72.0965	174.991	2.42718	1.27928	0.0124117	0.0746722	Up	0.887837	1.23249	2.35854	2.25734	4.58878	3.62459	HSP83A	Heat shock protein 83		GO:0005524,GO:0005737,GO:0006457,GO:0051082	ATP binding|cytoplasm|protein folding|unfolded protein binding
Os04g0109500	15.9955	8.07239	23.9186	2.96302	1.56707	0.0477662	0.204554	Up	0.553093	0.371392	0.191665	1.41363	1.66864	0.430435
Os04g0111100	19.4804	28.4969	10.4639	0.367193	-1.44539	0.00341825	0.0269216	Down	0.408621	0.220472	0.344867	0.143949	0.0353907	0.198073	RGA1	Putative disease resistance protein RGA1		GO:0005524,GO:0006952,GO:0043531	ATP binding|defense response|ADP binding
Os04g0111225	335.159	449.444	220.873	0.491437	-1.02492	3.67068e-09	1.68797e-07	Down	46.3603	40.9755	37.222	26.4479	15.3678	16.3932	APS2	ATP sulfurylase 2		GO:0000103,GO:0004020,GO:0004781,GO:0005524,GO:0005829,GO:0009507,GO:0009570,GO:0009970,GO:0070814	sulfate assimilation|adenylylsulfate kinase activity|sulfate adenylyltransferase (ATP) activity|ATP binding|cytosol|chloroplast|chloroplast stroma|cellular response to sulfate starvation|hydrogen sulfide biosynthetic process	path:dosa00230,path:dosa00261,path:dosa00450,path:dosa00920	Purine metabolism|Monobactam biosynthesis|Selenocompound metabolism|Sulfur metabolism
Os04g0127300	169.401	265.226	73.5751	0.277405	-1.84993	0.00366536	0.0284376	Down	2.61007	7.45632	5.31692	1.33324	1.67661	1.85007	SBT3.8	Subtilisin-like protease SBT3.8		GO:0004252,GO:0005576	serine-type endopeptidase activity|extracellular region
Os04g0146300	2.31079	4.3045	0.317082	0.073663	-3.76292	0.0417928	0.185463	Down	0.044108	0.104063	0.0437066	0	0	0.0216996	LECRK91	L-type lectin-domain containing receptor kinase IX.1
Os04g0149400	10.9936	6.42162	15.5655	2.42393	1.27735	0.0402703	0.180824	Up	0.556098	0	0.182085	0.92489	1.85847	0.727481
Os04g0161400	23.0515	31.011	15.0921	0.486669	-1.03899	0.0161641	0.0911275	Down	0.493898	0.683002	0.727453	0.11075	0.620308	0.320706
Os04g0167875	40.7934	11.2655	70.3213	6.24217	2.64205	8.88649e-14	8.74194e-12	Up	2.37903	2.9048	5.4888	15.6016	9.58574	16.767	Os04g0167900	Probable protein phosphatase 2C 37		GO:0004722,GO:0046872	protein serine/threonine phosphatase activity|metal ion binding
Os04g0167900	55.6982	23.0234	88.373	3.8384	1.9405	2.92337e-11	2.02396e-09	Up	0.304413	1.4145	1.33224	4.0265	4.44148	3.76262	Os04g0167900	Probable protein phosphatase 2C 37		GO:0004722,GO:0046872	protein serine/threonine phosphatase activity|metal ion binding
Os04g0172400	24.5391	10.7326	38.3456	3.57282	1.83706	2.06495e-05	0.000363894	Up	0.398783	0.720097	0.530792	2.55863	1.9074	1.75442	AT15	Acyl transferase 15		GO:0016747	transferase activity, transferring acyl groups other than amino-acyl groups
Os04g0174900	44.2802	73.8415	14.719	0.199332	-2.32676	2.36409e-12	1.9188e-10	Down	3.37362	3.09203	3.21856	0.71448	0.453444	0.594712	CNBF2260	Acyl-protein thioesterase 1		GO:0005737,GO:0006631,GO:0052689	cytoplasm|fatty acid metabolic process|carboxylic ester hydrolase activity
Os04g0177000	17.2835	24.5504	10.0166	0.408002	-1.29335	0.00919889	0.0589602	Down	0.511661	0.996461	0.747296	0.209859	0.41244	0.364875	LRK10L-2.4	LEAF RUST 10 DISEASE-RESISTANCE LOCUS RECEPTOR-LIKE PROTEIN KINASE-like 2.4		GO:0004674,GO:0005524,GO:0016021	protein serine/threonine kinase activity|ATP binding|integral component of membrane
Os04g0178300	115.709	73.313	158.105	2.15657	1.10874	0.0378342	0.172742	Up	0.297379	0.698198	1.02082	1.30336	2.45208	1.02758	CPS4	Syn-copalyl diphosphate synthase		GO:0000287,GO:0006952,GO:0009507,GO:0009686,GO:0010333,GO:0016102,GO:0051498	magnesium ion binding|defense response|chloroplast|gibberellin biosynthetic process|terpene synthase activity|diterpenoid biosynthetic process|syn-copalyl diphosphate synthase activity
Os04g0185600	27.6347	10.761	44.5083	4.13606	2.04826	0.0133212	0.0787646	Up	0	0.910541	0.112313	1.10892	2.35726	0.865607	PHT1-5	Probable inorganic phosphate transporter 1-5		GO:0005315,GO:0006817,GO:0015293,GO:0016021	inorganic phosphate transmembrane transporter activity|phosphate ion transport|symporter activity|integral component of membrane
Os04g0197100	24.0921	34.5755	13.6086	0.393592	-1.34523	0.0243918	0.123926	Down	1.30995	1.34709	2.07675	0.775035	0.346297	1.32664	CRRSP38	Cysteine-rich repeat secretory protein 38		GO:0005576,GO:0005618,GO:0005773,GO:0009737	extracellular region|cell wall|vacuole|response to abscisic acid
Os04g0201900	151.288	72.1462	230.43	3.19393	1.67533	2.33021e-17	3.69577e-15	Up	0.810388	1.22916	0.829928	2.92367	4.02369	3.26849	LECRK1	G-type lectin S-receptor-like serine/threonine-protein kinase LECRK1		GO:0004674,GO:0005524,GO:0005886,GO:0006468,GO:0006952,GO:0016021,GO:0030246	protein serine/threonine kinase activity|ATP binding|plasma membrane|protein phosphorylation|defense response|integral component of membrane|carbohydrate binding
Os04g0202300	26.2953	15.5923	36.9983	2.37285	1.24662	0.00190993	0.0166822	Up	0.307598	0.161387	0.192611	0.659159	0.568748	0.451808	LECRK2	G-type lectin S-receptor-like serine/threonine-protein kinase LECRK2		GO:0004674,GO:0005524,GO:0005886,GO:0006468,GO:0006952,GO:0016021,GO:0030246	protein serine/threonine kinase activity|ATP binding|plasma membrane|protein phosphorylation|defense response|integral component of membrane|carbohydrate binding
Os04g0206500	71.8839	35.9373	107.831	3.00052	1.58521	6.84507e-07	1.80327e-05	Up	1.38234	0.820634	1.27672	3.31184	4.80052	3.02972		UDP-glucosyltransferase UGT13248		GO:0000166,GO:0008194,GO:0016758,GO:0098754	nucleotide binding|UDP-glycosyltransferase activity|transferase activity, transferring hexosyl groups|detoxification
Os04g0206600	27.2995	7.37142	47.2275	6.40685	2.67961	6.6576e-10	3.5621e-08	Up	0.211128	0.230075	0.107646	1.17285	1.35905	1.11592	UGT79	UDP-glycosyltransferase 79		GO:0000166,GO:0008194,GO:0043231,GO:0080043,GO:0080044,GO:0098754	nucleotide binding|UDP-glycosyltransferase activity|intracellular membrane-bounded organelle|quercetin 3-O-glucosyltransferase activity|quercetin 7-O-glucosyltransferase activity|detoxification
Os04g0210250	7.97527	2.70852	13.242	4.88903	2.28955	0.0157282	0.0893755	Up	0	0.0327215	0.0882053	0.14259	0.296915	0.1382
Os04g0223500	193.04	119.692	266.389	2.22563	1.15421	0.0187326	0.101785	Up	4.06255	2.67451	1.46387	8.35975	6.78562	4.10399	FMO1	Probable flavin-containing monooxygenase 1		GO:0004497,GO:0004499,GO:0009626,GO:0009627,GO:0009870,GO:0010204,GO:0031543,GO:0042742,GO:0050660,GO:0050661,GO:0050832,GO:0051707,GO:0062034,GO:0062047,GO:0071456	monooxygenase activity|N,N-dimethylaniline monooxygenase activity|plant-type hypersensitive response|systemic acquired resistance|defense response signaling pathway, resistance gene-dependent|defense response signaling pathway, resistance gene-independent|peptidyl-proline dioxygenase activity|defense response to bacterium|flavin adenine dinucleotide binding|NADP binding|defense response to fungus…
Os04g0223901	53.3997	79.2606	27.5387	0.347445	-1.52514	0.000131372	0.00179351	Down	1.13671	2.39821	1.98487	0.4753	0.745278	0.626787	FMO1	Probable flavin-containing monooxygenase 1		GO:0004497,GO:0004499,GO:0009626,GO:0009627,GO:0009870,GO:0010204,GO:0031543,GO:0042742,GO:0050660,GO:0050661,GO:0050832,GO:0051707,GO:0062034,GO:0062047,GO:0071456	monooxygenase activity|N,N-dimethylaniline monooxygenase activity|plant-type hypersensitive response|systemic acquired resistance|defense response signaling pathway, resistance gene-dependent|defense response signaling pathway, resistance gene-independent|peptidyl-proline dioxygenase activity|defense response to bacterium|flavin adenine dinucleotide binding|NADP binding|defense response to fungus…
Os04g0228100	49.0543	70.9662	27.1425	0.38247	-1.38658	0.000137854	0.00186157	Down	1.87375	2.02307	1.68128	0.189934	0.751342	1.26867
Os04g0228400	62.6863	41.7558	83.6169	2.00252	1.00182	0.0172363	0.0956683	Up	2.74915	2.15507	1.6764	3.15091	4.53303	6.75388	EXPA1	Expansin-A1
Os04g0229100	1565.46	1004.91	2126.02	2.11564	1.08109	6.49666e-23	1.83596e-20	Up	29.0582	27.3667	36.7145	65.5151	70.121	75.8912	CAD6	Probable cinnamyl alcohol dehydrogenase 6		GO:0008270,GO:0009809,GO:0045551,GO:0052747	zinc ion binding|lignin biosynthetic process|cinnamyl-alcohol dehydrogenase activity|sinapyl alcohol dehydrogenase activity	path:dosa00940	Phenylpropanoid biosynthesis
Os04g0244800	2201.84	1382.01	3021.68	2.18645	1.12859	9.41998e-27	4.37059e-24	Up	70.4707	74.384	76.6287	176.829	174.719	155.449	HIPP26	Heavy metal-associated isoprenylated plant protein 26		GO:0005507,GO:0005886,GO:0009506,GO:0010286,GO:0030001,GO:0031965,GO:0032791,GO:0046870	copper ion binding|plasma membrane|plasmodesma|heat acclimation|metal ion transport|nuclear membrane|lead ion binding|cadmium ion binding
Os04g0266900	170.609	113.439	227.779	2.00795	1.00572	1.17427e-08	4.84771e-07	Up	1.46122	2.44058	2.0367	3.74598	4.03894	4.5348		Transketolase, chloroplastic		GO:0004802,GO:0009535,GO:0019253,GO:0046872	transketolase activity|chloroplast thylakoid membrane|reductive pentose-phosphate cycle|metal ion binding	path:dosa00030,path:dosa00710	Pentose phosphate pathway|Carbon fixation in photosynthetic organisms
Os04g0275950	13.7693	6.63391	20.9047	3.15119	1.6559	0.00396628	0.0302641	Up	0.128045	0.0618687	0.261891	0.992391	0.850325	0.389295
Os04g0322100	26.8392	38.932	14.7464	0.378774	-1.40059	0.00119261	0.0114002	Down	1.58942	3.88099	3.21734	1.4444	1.17991	1.02729	CRK10	Cysteine-rich receptor-like protein kinase 10		GO:0004674,GO:0005524,GO:0005886,GO:0006468,GO:0016021,GO:0042742	protein serine/threonine kinase activity|ATP binding|plasma membrane|protein phosphorylation|integral component of membrane|defense response to bacterium
Os04g0340300	208.775	333.851	83.6987	0.250706	-1.99593	3.22771e-09	1.5043e-07	Down	5.30828	3.95632	6.93701	1.6391	1.39725	0.847252	ZSS1	Alpha-humulene synthase		GO:0000287,GO:0010333	magnesium ion binding|terpene synthase activity
Os04g0344400	10.075	19.8327	0.317262	0.015997	-5.96606	0.00965436	0.0612359	Down	0.0750791	0.137606	0.392086	0	0.0242342	0	TPS1	(S)-beta-bisabolene synthase		GO:0000287,GO:0010333	magnesium ion binding|terpene synthase activity
Os04g0345400	2.96179	0.664447	5.25913	7.91505	2.9846	0.0450278	0.196096	Up	0.014096	0.0126561	0	0.0416799	0	0.0134087	CDN1	(+)-delta-cadinene synthase
Os04g0352400	445.464	288.744	602.184	2.08553	1.06041	4.61314e-16	6.34532e-14	Up	2.94996	3.66187	4.49075	7.24843	8.19753	8.68585	FKBP70	70 kDa peptidyl-prolyl isomerase		GO:0003755,GO:0005516	peptidyl-prolyl cis-trans isomerase activity|calmodulin binding
Os04g0354600	318.368	446.035	190.701	0.427548	-1.22584	0.0107329	0.0666619	Down	5.4636	8.91934	4.26287	2.69952	2.74274	2.91399	FAR1	Fatty acyl-CoA reductase 1		GO:0005886,GO:0006629,GO:0009507,GO:0009611,GO:0009651,GO:0010345,GO:0035336,GO:0050062,GO:0080019,GO:0102965	plasma membrane|lipid metabolic process|chloroplast|response to wounding|response to salt stress|suberin biosynthetic process|long-chain fatty-acyl-CoA metabolic process|long-chain-fatty-acyl-CoA reductase activity|fatty-acyl-CoA reductase (alcohol-forming) activity|alcohol-forming fatty acyl-CoA reductase activity	path:dosa00073,path:dosa04146	Cutin, suberine and wax biosynthesis|Peroxisome
Os04g0356600	16.6943	26.782	6.60663	0.246682	-2.01928	8.86279e-05	0.00127609	Down	0.303905	0.499595	0.370895	0.118674	0.0828185	0.0656284	At2g19130	G-type lectin S-receptor-like serine/threonine-protein kinase At2g19130
Os04g0357300	2.97083	0.682711	5.25895	7.70304	2.94543	0.0448261	0.195574	Up	0.0331038	0	0	0.114184	0.0797968	0.0633219	pfh1	ATP-dependent DNA helicase pfh1		GO:0000723,GO:0000790,GO:0003723,GO:0005524,GO:0005634,GO:0005657,GO:0005724,GO:0005730,GO:0005739,GO:0006260,GO:0006310,GO:0016887,GO:0017116,GO:0031297,GO:0032508,GO:0033682,GO:0035861,GO:0043141,GO:0043504,GO:0043601,GO:0044806,GO:0051880,GO:0061995,GO:0070336,GO:1902377,GO:1902983,GO:1903469,GO:1905467,GO:1990518,GO:1990814	telomere maintenance|nuclear chromatin|RNA binding|ATP binding|nucleus|replication fork|nuclear telomeric heterochromatin|nucleolus|mitochondrion|DNA replication|DNA recombination|ATPase activity|single-stranded DNA-dependent ATP-dependent DNA helicase activity|replication fork processing|DNA duplex unwinding|ATP-dependent 5'-3' DNA/RNA helicase activity|site of double-strand break|ATP-dependent …
Os04g0360500	190.043	117.409	262.677	2.23729	1.16175	0.000124711	0.00171311	Up	1.2111	1.58006	1.25014	3.82834	2.53004	3.28835	GULLO5	L-gulonolactone oxidase 5		GO:0003885,GO:0005618,GO:0016020,GO:0019853,GO:0050105,GO:0071949	D-arabinono-1,4-lactone oxidase activity|cell wall|membrane|L-ascorbic acid biosynthetic process|L-gulonolactone oxidase activity|FAD binding	path:dosa00053	Ascorbate and aldarate metabolism
Os04g0364800	127.804	201.485	54.123	0.268621	-1.89636	1.30712e-20	2.98772e-18	Down	12.5861	15.5902	12.3617	4.44996	3.54604	5.02632	Os04g0364800	Putative ripening-related protein 1		GO:0005576	extracellular region
Os04g0365100	18.5806	29.3919	7.76939	0.264338	-1.91954	0.000103005	0.00145347	Down	0.683749	0.4273	0.480816	0.100953	0.118307	0.214932	WAK2	Wall-associated receptor kinase 2
Os04g0366000	14.2588	22.307	6.21056	0.278413	-1.8447	0.000979607	0.00971358	Down	0.280867	0.336231	0.364278	0.086429	0.105666	0.0834772	WAK2	Wall-associated receptor kinase 2
Os04g0368800	10.5869	17.6323	3.5414	0.200847	-2.31583	0.000670918	0.00707904	Down	0.0944847	0.106114	0.207411	0.0321646	0.0471679	0.0471218	WAK2	Wall-associated receptor kinase 2
Os04g0369000	61.2766	94.514	28.0393	0.296668	-1.75308	0.0001686	0.00219937	Down	2.23578	3.36736	4.56909	1.14458	1.04353	1.10932	PVA12	Vesicle-associated protein 1-2		GO:0005634,GO:0005783,GO:0005789,GO:0005829,GO:0005886,GO:0006605,GO:0016021	nucleus|endoplasmic reticulum|endoplasmic reticulum membrane|cytosol|plasma membrane|protein targeting|integral component of membrane
Os04g0369066	131.912	207.033	56.7908	0.274307	-1.86614	0.0029876	0.024079	Down	2.20261	5.55859	5.6639	1.32333	0.733387	1.4006	CRK10	Cysteine-rich receptor-like protein kinase 10
Os04g0369100	16.8135	10.8994	22.7275	2.08521	1.06019	0.0309359	0.14875	Up	0.168067	0.135814	0.238926	0.193892	0.260378	0.351832		Mannose/glucose-specific lectin (Fragment)		GO:0000771,GO:0005536,GO:0005537	agglutination involved in conjugation|glucose binding|mannose binding
Os04g0373400	112.241	66.2826	158.199	2.38674	1.25504	1.35385e-09	6.87678e-08	Up	1.99658	1.6686	2.11745	4.36895	5.50554	4.87084	DTX16	Protein DETOXIFICATION 16		GO:0005774,GO:0006855,GO:0009624,GO:0015238,GO:0015297,GO:0016021	vacuolar membrane|drug transmembrane transport|response to nematode|drug transmembrane transporter activity|antiporter activity|integral component of membrane
Os04g0375900	34.0343	49.0139	19.0547	0.388761	-1.36304	0.000289881	0.00348193	Down	0.546115	0.30292	0.381892	0.133255	0.174207	0.21613	KIN10B	Kinesin-like protein KIN-10B		GO:0003777,GO:0005524,GO:0005871,GO:0005874,GO:0007018,GO:0008017,GO:0016887	microtubule motor activity|ATP binding|kinesin complex|microtubule|microtubule-based movement|microtubule binding|ATPase activity
Os04g0379916	19.7253	12.5762	26.8745	2.13694	1.09555	0.0276223	0.136469	Up	0.474556	0.449174	0.484982	1.40295	0.538649	1.12685	Os04g0379900	Stearoyl-[acyl-carrier-protein] 9-desaturase 5, chloroplastic		GO:0006631,GO:0006633,GO:0009570,GO:0045300,GO:0046872,GO:0102786	fatty acid metabolic process|fatty acid biosynthetic process|chloroplast stroma|acyl-[acyl-carrier-protein] desaturase activity|metal ion binding|stearoyl-[acp] desaturase activity
Os04g0386700	9.30092	1.29237	17.3095	13.3936	3.74347	8.46299e-06	0.000165902	Up	0	0.292384	0	1.27958	1.03621	1.35527
Os04g0387000	30.1911	42.281	18.1013	0.428118	-1.22392	0.0144686	0.0838657	Down	4.00049	5.45041	2.42856	4.26371	1.7691	1.77084
Os04g0394100	6.38407	2.0116	10.7565	5.34724	2.41879	0.00715821	0.0484367	Up	0.0417075	0	0	0.3052	0.170516	0.127994	GDPD2	Glycerophosphodiester phosphodiesterase GDPD2		GO:0006071,GO:0008889,GO:0046475	glycerol metabolic process|glycerophosphodiester phosphodiesterase activity|glycerophospholipid catabolic process	path:dosa00564	Glycerophospholipid metabolism
Os04g0395800	99.4145	34.6835	164.145	4.73267	2.24265	4.45493e-22	1.13513e-19	Up	1.17699	1.83384	2.12309	9.53296	10.6537	7.82476	TIFY9	Protein TIFY 9		GO:0009611,GO:0031347,GO:2000022	response to wounding|regulation of defense response|regulation of jasmonic acid mediated signaling pathway	path:dosa04075	Plant hormone signal transduction
Os04g0398000	618.309	340.602	896.015	2.63068	1.39543	1.77455e-10	1.0705e-08	Up	3.23715	4.14851	4.97667	12.0289	12.9391	9.75962	ERF113	Ethylene-responsive transcription factor ERF113	ERF	GO:0003700,GO:0005634,GO:0009414,GO:0009651,GO:0009723,GO:0009737,GO:0009751,GO:0009753,GO:0009873,GO:0019760,GO:0043565,GO:0045893,GO:0071497	DNA-binding transcription factor activity|nucleus|response to water deprivation|response to salt stress|response to ethylene|response to abscisic acid|response to salicylic acid|response to jasmonic acid|ethylene-activated signaling pathway|glucosinolate metabolic process|sequence-specific DNA binding|positive regulation of transcription, DNA-templated|cellular response to freezing
Os04g0400600	91.0935	124.733	57.4544	0.46062	-1.11835	6.96017e-07	1.83049e-05	Down	7.21857	6.52375	9.01342	4.13308	4.20045	2.98226
Os04g0401700	733.102	488.236	977.969	2.00307	1.00221	0.000162228	0.00213326	Up	4.62247	7.89505	6.86748	14.9347	14.8974	10.5279	HAK1	Potassium transporter 1		GO:0005886,GO:0006813,GO:0015079,GO:0016020,GO:0016021	plasma membrane|potassium ion transport|potassium ion transmembrane transporter activity|membrane|integral component of membrane
Os04g0401751	32.5204	15.9114	49.1295	3.0877	1.62653	9.3153e-06	0.000180541	Up	0.4831	0.380553	0.640728	1.40725	1.3449	1.70836	HAK1	Potassium transporter 1		GO:0005886,GO:0006813,GO:0015079,GO:0016020,GO:0016021	plasma membrane|potassium ion transport|potassium ion transmembrane transporter activity|membrane|integral component of membrane
Os04g0404400	5.25868	0	10.5174	Inf	Inf	2.09392e-05	0.000368374	Up	0	0	0	0.379545	0.232459	0.421578		Desiccation-related protein PCC13-62		GO:0071465,GO:1902075	cellular response to desiccation|cellular response to salt
Os04g0405300	192.678	101.217	284.139	2.80721	1.48914	8.46427e-06	0.000165902	Up	4.70683	7.27176	4.77166	15.059	22.3563	13.2913	Os04g0179200	Momilactone A synthase		GO:0102960	momilactone-A synthase activity
Os04g0405900	1906.76	1181.82	2631.69	2.22681	1.15498	6.72092e-17	1.02415e-14	Up	21.7925	20.039	25.6775	57.1998	50.2919	52.4709
Os04g0413500	242.03	363.495	120.564	0.331681	-1.59213	1.24992e-07	4.01809e-06	Down	8.18841	8.29271	5.66508	1.63644	2.66195	3.68652	CIN2	Beta-fructofuranosidase, insoluble isoenzyme 2		GO:0004564,GO:0005576,GO:0005618,GO:0005975,GO:0042742,GO:0050832,GO:0052576	beta-fructofuranosidase activity|extracellular region|cell wall|carbohydrate metabolic process|defense response to bacterium|defense response to fungus|carbohydrate storage	path:dosa00052,path:dosa00500	Galactose metabolism|Starch and sucrose metabolism
Os04g0415100	8.69435	14.8508	2.53792	0.170895	-2.54882	0.000949108	0.00945337	Down	0.135988	0.547047	0.558249	0	0.187116	0.0468518	OFP13	Transcription repressor OFP13		GO:0005634,GO:0045892	nucleus|negative regulation of transcription, DNA-templated
Os04g0415800	100.061	13.6599	186.462	13.6503	3.77086	3.35739e-14	3.50228e-12	Up	0.477955	1.95257	0.671477	22.7392	13.8707	18.78
Os04g0419600	102.214	143.244	61.1832	0.427126	-1.22727	0.00572289	0.0405891	Down	4.46272	6.42248	3.42062	0.801564	2.59763	3.14526	Os01g0866200	Histone H3.2		GO:0000786,GO:0005634,GO:0006334,GO:0031492,GO:0046982	nucleosome|nucleus|nucleosome assembly|nucleosomal DNA binding|protein heterodimerization activity
Os04g0419900	119.918	174.696	65.1395	0.372873	-1.42324	1.88873e-12	1.54508e-10	Down	2.93291	2.59282	2.59811	1.44998	0.76418	0.970573	At2g19130	G-type lectin S-receptor-like serine/threonine-protein kinase At2g19130
Os04g0429050	8.68724	1.93855	15.4359	7.96262	2.99324	0.00804484	0.0530059	Up	0	0.429955	0	0.441874	1.29597	1.09014	ERF110	Ethylene-responsive transcription factor ERF110	ERF	GO:0003677,GO:0003700,GO:0005634,GO:0009873,GO:0045893,GO:0048510	DNA binding|DNA-binding transcription factor activity|nucleus|ethylene-activated signaling pathway|positive regulation of transcription, DNA-templated|regulation of timing of transition from vegetative to reproductive phase
Os04g0430600	130.352	78.4042	182.301	2.32514	1.21732	5.68753e-10	3.11821e-08	Up	3.72492	3.87419	2.95895	8.63691	9.905	8.1039
Os04g0435100	237.89	128.704	347.076	2.6967	1.43119	2.00805e-09	9.83029e-08	Up	4.27414	3.29069	3.52175	12.0704	11.5924	8.77473	BAT1	Amino-acid permease BAT1		GO:0005313,GO:0005739,GO:0015180,GO:0015181,GO:0015185,GO:0015189,GO:0015812,GO:0016021,GO:0031966	L-glutamate transmembrane transporter activity|mitochondrion|L-alanine transmembrane transporter activity|arginine transmembrane transporter activity|gamma-aminobutyric acid transmembrane transporter activity|L-lysine transmembrane transporter activity|gamma-aminobutyric acid transport|integral component of membrane|mitochondrial membrane
Os04g0442300	405.84	574.521	237.159	0.412795	-1.2765	3.29275e-21	7.80545e-19	Down	13.1553	11.9431	11.7114	5.35375	5.23908	5.83204	RR1	Two-component response regulator ORR1		GO:0000160,GO:0005622,GO:0009736,GO:0048830	phosphorelay signal transduction system|intracellular|cytokinin-activated signaling pathway|adventitious root development	path:dosa04075	Plant hormone signal transduction
Os04g0444300	44.7198	67.2921	22.1476	0.329126	-1.60329	3.54431e-07	9.98899e-06	Down	3.04915	3.70457	3.30866	1.17315	1.6341	0.81217
Os04g0445100	9.62168	0.664447	18.5789	27.9615	4.80537	0.000616667	0.00661709	Up	0.0646639	0.066033	0	0.482133	1.28	2.15594	HSP23.2	23.2 kDa heat shock protein		GO:0000302,GO:0005783,GO:0006457,GO:0009408,GO:0009651,GO:0042542,GO:0043621,GO:0051082,GO:0051259	response to reactive oxygen species|endoplasmic reticulum|protein folding|response to heat|response to salt stress|response to hydrogen peroxide|protein self-association|unfolded protein binding|protein complex oligomerization	path:dosa04141	Protein processing in endoplasmic reticulum
Os04g0445300	37.5083	53.6358	21.3807	0.398628	-1.32688	9.52413e-05	0.00136123	Down	4.71539	6.50443	7.11856	2.07959	3.08158	2.75858
Os04g0447650	12.2859	5.38457	19.1872	3.56337	1.83324	0.00250714	0.0208332	Up	0	0.17841	0	0.845094	0.642878	0.642165	Os10g0113100	Probable NAD(P)H-dependent oxidoreductase 2		GO:0004032,GO:0008106,GO:0016491	alditol:NADP+ 1-oxidoreductase activity|alcohol dehydrogenase (NADP+) activity|oxidoreductase activity
Os04g0447700	355.814	151.75	559.877	3.68946	1.88341	1.49015e-06	3.62747e-05	Up	4.85809	6.4447	3.66835	17.5362	25.7029	15.2457	DMAS1-D	Deoxymugineic acid synthase 1-D		GO:0019290,GO:0033707,GO:1990641	siderophore biosynthetic process|3''-deamino-3''-oxonicotianamine reductase activity|response to iron ion starvation
Os04g0448550	70.7002	24.4461	116.954	4.78417	2.25827	0.000529174	0.00580561	Up	0.675245	0.890242	0.765773	2.139	5.68987	3.92299	AP37	Aspartyl protease 37		GO:0004190,GO:0006508,GO:0030163,GO:0043067	aspartic-type endopeptidase activity|proteolysis|protein catabolic process|regulation of programmed cell death
Os04g0450000	62.0975	38.6194	85.5756	2.21587	1.14787	1.65367e-05	0.000299568	Up	1.71231	2.62034	2.15448	3.81412	5.85712	5.20115
Os04g0451000	30.9646	17.3953	44.5338	2.5601	1.3562	0.00396224	0.0302552	Up	0.398426	0.454702	0.150404	0.853804	1.31096	0.600647
Os04g0453300	9.2124	13.4829	4.94187	0.366528	-1.44801	0.0342582	0.160674	Down	1.24546	1.43853	1.50638	0.574825	0.559679	0.187445	MST1	Sugar transport protein MST1		GO:0005351,GO:0005355,GO:0005887,GO:0008645	carbohydrate:proton symporter activity|glucose transmembrane transporter activity|integral component of plasma membrane|hexose transmembrane transport
Os04g0455700	120.402	169.397	71.407	0.421535	-1.24627	6.73614e-10	3.59793e-08	Down	12.2013	10.7418	10.6227	4.5223	4.80098	5.05952
Os04g0457700	4.30549	7.65919	0.951787	0.124267	-3.00848	0.0155615	0.088744	Down	0.172374	0.631177	0.303546	0	0.181535	0	EPF1	Protein EPIDERMAL PATTERNING FACTOR 1		GO:0005576,GO:0010374,GO:0010375,GO:2000122	extracellular region|stomatal complex development|stomatal complex patterning|negative regulation of stomatal complex development	path:dosa04016	MAPK signaling pathway - plant
Os04g0461300	15.9298	21.9226	9.93691	0.453271	-1.14155	0.0290523	0.141985	Down	0.421238	0.366967	0.507395	0.11324	0.223213	0.357338	MADS27	MADS-box transcription factor 27		GO:0000977,GO:0003700,GO:0005634,GO:0045944,GO:0046983	RNA polymerase II regulatory region sequence-specific DNA binding|DNA-binding transcription factor activity|nucleus|positive regulation of transcription by RNA polymerase II|protein dimerization activity
Os04g0467901	85.2284	125.371	45.086	0.359621	-1.47545	0.00125401	0.0118828	Down	1.19195	1.44944	0.897496	0.120077	0.429898	0.777081	KIN14F	Kinesin-like protein KIN-14F		GO:0003777,GO:0005524,GO:0005739,GO:0005871,GO:0005874,GO:0007018,GO:0008017,GO:0009060,GO:0009845,GO:0016887	microtubule motor activity|ATP binding|mitochondrion|kinesin complex|microtubule|microtubule-based movement|microtubule binding|aerobic respiration|seed germination|ATPase activity
Os04g0469300	29.631	40.5255	18.7365	0.46234	-1.11297	0.00341408	0.0269024	Down	1.94414	2.74698	3.92095	0.599662	1.28384	2.05984	RGA5	Disease resistance protein RGA5		GO:0005524,GO:0005737,GO:0009626,GO:0009870,GO:0042742,GO:0043531,GO:0043621,GO:0060548	ATP binding|cytoplasm|plant-type hypersensitive response|defense response signaling pathway, resistance gene-dependent|defense response to bacterium|ADP binding|protein self-association|negative regulation of cell death
Os04g0469500	88.9194	58.5699	119.269	2.03635	1.02599	6.298e-06	0.000128296	Up	1.57785	1.57881	1.31406	2.89901	3.39346	3.35447	PFK2	ATP-dependent 6-phosphofructokinase 2		GO:0003872,GO:0005524,GO:0005829,GO:0006002,GO:0006096,GO:0046872	6-phosphofructokinase activity|ATP binding|cytosol|fructose 6-phosphate metabolic process|glycolytic process|metal ion binding	path:dosa00010,path:dosa00030,path:dosa00051,path:dosa00052,path:dosa03018	Glycolysis / Gluconeogenesis|Pentose phosphate pathway|Fructose and mannose metabolism|Galactose metabolism|RNA degradation
Os04g0472200	9.1415	4.4088	13.8742	3.14693	1.65395	0.01703	0.094755	Up	0.389922	0.199565	0.276881	0.632713	0.891307	1.51728	FLA7	Fasciclin-like arabinogalactan protein 7		GO:0005886,GO:0009834,GO:0016020,GO:0031225,GO:0046658	plasma membrane|plant-type secondary cell wall biogenesis|membrane|anchored component of membrane|anchored component of plasma membrane
Os04g0472700	12.7446	18.6707	6.81851	0.365199	-1.45324	0.0116419	0.071142	Down	0.567528	1.02817	0.35832	0.207129	0.355921	0.201969	PYM	Protein POLYCHOME		GO:0005634,GO:0006952,GO:0009561,GO:0009960,GO:0010091,GO:0010224,GO:0042023,GO:0051301,GO:0051783,GO:1900426,GO:1904667	nucleus|defense response|megagametogenesis|endosperm development|trichome branching|response to UV-B|DNA endoreduplication|cell division|regulation of nuclear division|positive regulation of defense response to bacterium|negative regulation of ubiquitin protein ligase activity
Os04g0476600	40.6214	18.2643	62.9785	3.44817	1.78583	9.3634e-08	3.11973e-06	Up	0.316177	0.274226	0.293202	1.12969	1.20272	0.881796	At5g50170	C2 and GRAM domain-containing protein At5g50170		GO:0016021	integral component of membrane
Os04g0480700	254.357	145.6	363.114	2.49391	1.31841	2.36136e-17	3.72615e-15	Up	5.40195	5.50852	4.89026	14.5381	14.5293	13.2569	CYP71A9	Cytochrome P450 71A9		GO:0005506,GO:0016020,GO:0016021,GO:0016709,GO:0020037	iron ion binding|membrane|integral component of membrane|oxidoreductase activity, acting on paired donors, with incorporation or reduction of molecular oxygen, NAD(P)H as one donor, and incorporation of one atom of oxygen|heme binding
Os04g0480900	11.8559	16.5498	7.16198	0.432752	-1.20839	0.0445496	0.19475	Down	0.461403	0.294378	0.363851	0.171761	0.191213	0.165582		Glycosyl hydrolase 5 family protein		GO:0004553,GO:0005975	hydrolase activity, hydrolyzing O-glycosyl compounds|carbohydrate metabolic process
Os04g0486500	61.6637	85.3506	37.9767	0.444949	-1.16829	6.64641e-05	0.000989988	Down	2.34552	2.45941	2.21877	0.555526	1.09542	1.72883	MAD2	Mitotic spindle checkpoint protein MAD2		GO:0005634,GO:0007094,GO:0051301	nucleus|mitotic spindle assembly checkpoint|cell division
Os04g0491500	20.8066	28.3727	13.2406	0.466666	-1.09954	0.0302926	0.146499	Down	0.270293	0.46307	0.273011	0.129262	0.205414	0.203983	NPF4.6	Protein NRT1/ PTR FAMILY 4.6		GO:0005886,GO:0009624,GO:0010119,GO:0015333,GO:0016021,GO:0035673,GO:0042128,GO:0080168,GO:0090440,GO:1904680	plasma membrane|response to nematode|regulation of stomatal movement|peptide:proton symporter activity|integral component of membrane|oligopeptide transmembrane transporter activity|nitrate assimilation|abscisic acid transport|abscisic acid transmembrane transporter activity|peptide transmembrane transporter activity
Os04g0493400	4585.74	2837.72	6333.75	2.23199	1.15833	4.53811e-12	3.57143e-10	Up	82.8661	106.822	134.17	248.22	282.004	236.262	Cht4	Chitinase 4		GO:0000272,GO:0004568,GO:0006032,GO:0006952,GO:0008061,GO:0016998	polysaccharide catabolic process|chitinase activity|chitin catabolic process|defense response|chitin binding|cell wall macromolecule catabolic process	path:dosa00520	Amino sugar and nucleotide sugar metabolism
Os04g0493600	1702.01	1057.15	2346.86	2.21997	1.15054	2.8472e-28	1.60924e-25	Up	108.861	122.978	130.312	266.523	304.979	282.769	Cht4	Chitinase 4		GO:0000272,GO:0004568,GO:0006032,GO:0006952,GO:0008061,GO:0016998	polysaccharide catabolic process|chitinase activity|chitin catabolic process|defense response|chitin binding|cell wall macromolecule catabolic process
Os04g0496300	261.752	381.845	141.659	0.370986	-1.43056	1.14643e-06	2.87633e-05	Down	35.5068	32.386	30.343	4.98417	15.5437	19.4666
Os04g0497000	1110.89	645.474	1576.3	2.44208	1.28811	5.16393e-09	2.28996e-07	Up	23.5056	23.5047	17.2534	59.5056	60.9926	45.3912	DBR	2-alkenal reductase (NADP(+)-dependent)		GO:0016491	oxidoreductase activity
Os04g0498000	14.849	8.81881	20.8791	2.36756	1.2434	0.025107	0.126845	Up	0.612176	0.314025	0.324777	0.165076	0.648963	0.651548
Os04g0504200	40.8448	55.3138	26.3758	0.476839	-1.06843	0.00235367	0.0198014	Down	2.74724	5.00714	3.0397	1.03054	2.32806	2.49378
Os04g0511200	772.363	239.023	1305.7	5.46266	2.4496	3.09541e-16	4.42873e-14	Up	3.62453	14.9052	6.90692	50.8714	53.973	40.3526	PXG	Peroxygenase		GO:0005783,GO:0005811,GO:0031090,GO:0046872,GO:1990137	endoplasmic reticulum|lipid droplet|organelle membrane|metal ion binding|plant seed peroxidase activity	path:dosa00073	Cutin, suberine and wax biosynthesis
Os04g0511700	48.601	73.6808	23.5211	0.31923	-1.64733	1.65451e-06	3.98389e-05	Down	1.10792	1.51088	1.29858	0.266219	0.434576	0.538919
Os04g0513550	13.7386	6.36033	21.1168	3.32008	1.73122	0.00241707	0.0202526	Up	0.0284336	0.0794618	0	0.200868	0.282625	0.0558367	BGLU16	Beta-glucosidase 16		GO:0005975,GO:0008422,GO:0102483	carbohydrate metabolic process|beta-glucosidase activity|scopolin beta-glucosidase activity
Os04g0514600	76.3783	47.7329	105.024	2.20024	1.13766	4.22478e-05	0.000678364	Up	0.665342	0.501235	0.708569	1.6272	1.61176	1.17912	RPS2	Disease resistance protein RPS2				path:dosa04626	Plant-pathogen interaction
Os04g0524500	336.641	200.781	472.501	2.35331	1.23469	3.39909e-05	0.000564445	Up	3.65017	4.7306	4.80765	7.78996	14.3514	9.40067	YSL13	Probable metal-nicotianamine transporter YSL13		GO:0005886,GO:0016021,GO:0055085	plasma membrane|integral component of membrane|transmembrane transport
Os04g0531600	15.7787	10.1242	21.4332	2.11703	1.08204	0.0352998	0.164345	Up	0.146421	0.272587	0.335958	0.499085	0.615771	0.591098	LECRK41	L-type lectin-domain containing receptor kinase IV.1
Os04g0531900	580.58	368.787	792.373	2.14859	1.10339	3.78632e-19	7.54498e-17	Up	7.70694	10.2363	8.79956	17.7052	22.9329	20.7017	SALR	Salutaridine reductase		GO:0009820,GO:0047037	alkaloid metabolic process|salutaridine reductase (NADPH) activity	path:dosa00902	Monoterpenoid biosynthesis
Os04g0532100	54.5534	29.745	79.3617	2.66807	1.4158	6.86771e-07	1.8077e-05	Up	0.732873	0.801404	0.615539	2.33381	2.0385	2.59152	SALR	Salutaridine reductase		GO:0009820,GO:0047037	alkaloid metabolic process|salutaridine reductase (NADPH) activity	path:dosa00902	Monoterpenoid biosynthesis
Os04g0535200	230.123	315.795	144.452	0.457422	-1.1284	8.07044e-13	6.81733e-11	Down	11.4915	14.6681	11.7788	6.93373	5.88854	5.69339	At4g16563	Probable aspartyl protease At4g16563		GO:0004190,GO:0006508,GO:0009505,GO:0030163	aspartic-type endopeptidase activity|proteolysis|plant-type cell wall|protein catabolic process
Os04g0536500	31.2526	42.2883	20.2169	0.478073	-1.0647	0.00331511	0.026249	Down	1.11058	1.22469	0.760629	0.462864	0.424189	0.514195	NAC007	NAC domain-containing protein 7		GO:0003700,GO:0005634,GO:0006355,GO:0007275,GO:0043565,GO:0048759,GO:0071555,GO:1901348	DNA-binding transcription factor activity|nucleus|regulation of transcription, DNA-templated|multicellular organism development|sequence-specific DNA binding|xylem vessel member cell differentiation|cell wall organization|positive regulation of secondary cell wall biogenesis
Os04g0538300	6.39653	0.689203	12.1038	17.5621	4.13439	0.000101377	0.00143507	Up	0	0	0.327026	1.00536	0	1.01041
Os04g0538400	78.6213	23.6501	133.593	5.64871	2.49792	1.176e-21	2.87851e-19	Up	1.27864	1.48354	1.8043	9.17245	9.69895	8.4815	Os04g0538400	Vacuolar iron transporter homolog 2		GO:0005381,GO:0005384,GO:0005774,GO:0006880,GO:0016020,GO:0016021,GO:0030026	iron ion transmembrane transporter activity|manganese ion transmembrane transporter activity|vacuolar membrane|intracellular sequestering of iron ion|membrane|integral component of membrane|cellular manganese ion homeostasis
Os04g0540300	3.87049	6.76297	0.977997	0.144611	-2.78976	0.0227457	0.117519	Down	0.0732933	0.0734792	0	0.038714	0.038032	0	BC1LP1	COBRA-like protein 7		GO:0009664,GO:0009832,GO:0010215,GO:0046658,GO:0052324	plant-type cell wall organization|plant-type cell wall biogenesis|cellulose microfibril organization|anchored component of plasma membrane|plant-type cell wall cellulose biosynthetic process
Os04g0540750	8.69831	13.2471	4.14954	0.313241	-1.67465	0.0228157	0.117776	Down	0.126087	0.0841832	0.0439784	0.0447045	0.0872793	0	ALDH3F1	Aldehyde dehydrogenase family 3 member F1		GO:0004028,GO:0004029,GO:0005783,GO:0006081,GO:0016020,GO:0043878	3-chloroallyl aldehyde dehydrogenase activity|aldehyde dehydrogenase (NAD) activity|endoplasmic reticulum|cellular aldehyde metabolic process|membrane|glyceraldehyde-3-phosphate dehydrogenase (NAD+) (non-phosphorylating) activity
Os04g0543650	17.8675	7.1161	28.619	4.02172	2.00781	0.000430934	0.00488905	Up	0.11789	0	0.0909925	0.552228	0.242784	0.302069	CAT6	Cationic amino acid transporter 6, chloroplastic		GO:0005886,GO:0009624,GO:0015171,GO:0016021,GO:0031969	plasma membrane|response to nematode|amino acid transmembrane transporter activity|integral component of membrane|chloroplast membrane
Os04g0546500	30.4888	46.0988	14.8788	0.322758	-1.63148	0.00133826	0.0124817	Down	3.122	6.34714	3.2473	1.10583	1.47012	1.86817	OLE16	Oleosin 16 kDa		GO:0012511,GO:0016021,GO:0019915	monolayer-surrounded lipid storage body|integral component of membrane|lipid storage
Os04g0552000	60.0372	36.5863	83.4882	2.28195	1.19027	0.00214557	0.0183637	Up	3.71577	2.01123	0.758673	2.8094	5.59837	5.32293	EXPB15	Expansin-B15
Os04g0556400	163.042	47.6209	278.464	5.84752	2.54782	5.48944e-07	1.48387e-05	Up	0.965063	0.897692	1.00044	4.61438	8.43609	5.01812	SB20O07.14	Putative cis-zeatin O-glucosyltransferase		GO:0050502	cis-zeatin O-beta-D-glucosyltransferase activity	path:dosa00908	Zeatin biosynthesis
Os04g0558700	144.393	87.0979	201.688	2.31565	1.21142	1.72136e-07	5.34035e-06	Up	6.38952	4.56582	7.5635	17.4908	13.3727	16.2298
Os04g0561500	338.105	213.606	462.605	2.16569	1.11483	0.000253115	0.00309899	Up	1.95298	2.92077	3.78042	8.03932	6.26034	5.71046	POPA	Prolyl oligopeptidase A		GO:0004252,GO:0070008	serine-type endopeptidase activity|serine-type exopeptidase activity
Os04g0561900	17.8602	25.4129	10.3075	0.4056	-1.30187	0.0105621	0.065719	Down	0.364918	0.658341	0.273544	0.139202	0.272277	0.272898		L-ascorbate oxidase homolog		GO:0005507,GO:0005615,GO:0016491	copper ion binding|extracellular space|oxidoreductase activity
Os04g0563700	87.4151	119.991	54.8391	0.457027	-1.12965	9.85925e-07	2.52043e-05	Down	2.09519	2.71824	2.53231	0.764124	1.4436	1.48569	CYCB2-1	Cyclin-B2-1		GO:0000079,GO:0000278,GO:0000307,GO:0005634,GO:0005737,GO:0005813,GO:0006468,GO:0007088,GO:0008284,GO:0016538,GO:0019901,GO:0045787,GO:0051301	regulation of cyclin-dependent protein serine/threonine kinase activity|mitotic cell cycle|cyclin-dependent protein kinase holoenzyme complex|nucleus|cytoplasm|centrosome|protein phosphorylation|regulation of mitotic nuclear division|positive regulation of cell proliferation|cyclin-dependent protein serine/threonine kinase regulator activity|protein kinase binding|positive regulation of cell cycl…
Os04g0568751	22.5804	14.2399	30.9208	2.17142	1.11864	0.00891422	0.0575031	Up	0.928854	0.807436	0.82047	1.86581	2.17058	1.35831	HSFB2A	Heat stress transcription factor B-2a		GO:0000978,GO:0003700,GO:0005634,GO:0005737,GO:0034605,GO:0043565,GO:0061408	RNA polymerase II proximal promoter sequence-specific DNA binding|DNA-binding transcription factor activity|nucleus|cytoplasm|cellular response to heat|sequence-specific DNA binding|positive regulation of transcription from RNA polymerase II promoter in response to heat stress
Os04g0569100	213.323	117.531	309.115	2.63008	1.39511	5.75998e-11	3.83415e-09	Up	1.34528	1.36086	1.12081	4.32164	3.26118	3.43812	ROC4	Homeobox-leucine zipper protein ROC4	HD-ZIP	GO:0005634,GO:0006355,GO:0008289,GO:0043565	nucleus|regulation of transcription, DNA-templated|lipid binding|sequence-specific DNA binding
Os04g0573000	2009.3	1010.67	3007.93	2.97616	1.57345	2.67238e-17	4.19563e-15	Up	15.3205	16.5932	18.9085	60.2664	49.2728	50.7713	OsI_17046	SPX domain-containing membrane protein OsI_17046		GO:0016021,GO:0055085	integral component of membrane|transmembrane transport
Os04g0578000	86.3432	42.3167	130.37	3.08082	1.62331	9.77567e-10	5.10734e-08	Up	0.535987	0.920068	1.39247	3.09835	3.50583	2.6061	ACS1	1-aminocyclopropane-1-carboxylate synthase		GO:0009693,GO:0009835,GO:0016847,GO:0030170	ethylene biosynthetic process|fruit ripening|1-aminocyclopropane-1-carboxylate synthase activity|pyridoxal phosphate binding	path:dosa00270,path:dosa04016	Cysteine and methionine metabolism|MAPK signaling pathway - plant
Os04g0578550	90.087	18.2797	161.894	8.85649	3.14673	3.44688e-24	1.19055e-21	Up	0.291183	0.678022	1.61381	6.53078	6.70915	7.82894
Os04g0580400	20.1367	27.2719	13.0014	0.476733	-1.06875	0.0187355	0.101785	Down	1.23785	0.947365	0.558808	0.339883	0.111143	0.550782	SCE1	SUMO-conjugating enzyme SCE1		GO:0005524,GO:0005634,GO:0009737,GO:0009793,GO:0016925,GO:0019789,GO:0019900,GO:0061656	ATP binding|nucleus|response to abscisic acid|embryo development ending in seed dormancy|protein sumoylation|SUMO transferase activity|kinase binding|SUMO conjugating enzyme activity	path:dosa03013,path:dosa04120	RNA transport|Ubiquitin mediated proteolysis
Os04g0583600	209.359	308.583	110.134	0.356903	-1.4864	0.000305279	0.00362763	Down	32.0831	42.4997	23.6277	4.06059	17.3151	15.6089	H4C7	Histone H4		GO:0000786,GO:0003677,GO:0005730,GO:0005774,GO:0005829,GO:0005886,GO:0006334,GO:0009414,GO:0009506,GO:0009507,GO:0009579,GO:0046982	nucleosome|DNA binding|nucleolus|vacuolar membrane|cytosol|plasma membrane|nucleosome assembly|response to water deprivation|plasmodesma|chloroplast|thylakoid|protein heterodimerization activity
Os04g0583900	66.3286	20.6835	111.974	5.41368	2.43661	0.00114155	0.0110069	Up	0.232255	0.437306	0.232203	2.35318	1.98271	0.891702	RVE1	Protein REVEILLE 1	MYB_related	GO:0003677,GO:0003700,GO:0005634,GO:0006355,GO:0007623,GO:0009734,GO:0010600	DNA binding|DNA-binding transcription factor activity|nucleus|regulation of transcription, DNA-templated|circadian rhythm|auxin-activated signaling pathway|regulation of auxin biosynthetic process
Os04g0589800	74.5423	24.1697	124.915	5.16824	2.36967	0.000107029	0.00150208	Up	0.860794	3.0476	0.95528	8.1921	5.66989	12.2808
Os04g0597800	17.7274	27.3149	8.1398	0.297998	-1.74662	0.000457062	0.00512569	Down	0.549248	0.761201	0.767528	0.22299	0.245372	0.218648	NPF8.3	Protein NRT1/ PTR FAMILY 8.3		GO:0000325,GO:0005773,GO:0005774,GO:0005794,GO:0009705,GO:0015031,GO:0015333,GO:0015334,GO:0015706,GO:0015833,GO:0016021,GO:0035673,GO:0042937,GO:0042938,GO:0042939,GO:1904680	plant-type vacuole|vacuole|vacuolar membrane|Golgi apparatus|plant-type vacuole membrane|protein transport|peptide:proton symporter activity|high-affinity oligopeptide transmembrane transporter activity|nitrate transport|peptide transport|integral component of membrane|oligopeptide transmembrane transporter activity|tripeptide transmembrane transporter activity|dipeptide transport|tripeptide tran…
Os04g0597900	26.748	37.6124	15.8835	0.422295	-1.24368	0.0193556	0.104315	Down	0.485027	0.91104	0.80974	0	0.313032	0.249751
Os04g0600300	151.22	55.1498	247.291	4.48399	2.16478	1.12356e-15	1.46752e-13	Up	1.8203	2.0173	2.75798	10.2976	11.3919	8.60963	AOX1B	Ubiquinol oxidase 1b, mitochondrial		GO:0005739,GO:0005743,GO:0009916,GO:0010230,GO:0016021,GO:0046872,GO:0070469,GO:0102721	mitochondrion|mitochondrial inner membrane|alternative oxidase activity|alternative respiration|integral component of membrane|metal ion binding|respiratory chain|ubiquinol:oxygen oxidoreductase activity
Os04g0604900	16.969	24.1348	9.8033	0.40619	-1.29977	0.00848239	0.0551755	Down	0.693055	1.18918	0.762903	0.45846	0.135313	0.544449	XTH8	Xyloglucan endotransglycosylase/hydrolase protein 8		GO:0004553,GO:0005618,GO:0010411,GO:0016762,GO:0042546,GO:0048046,GO:0071555	hydrolase activity, hydrolyzing O-glycosyl compounds|cell wall|xyloglucan metabolic process|xyloglucan:xyloglucosyl transferase activity|cell wall biogenesis|apoplast|cell wall organization
Os04g0607150	14.5011	0.646183	28.356	43.8822	5.45557	1.70918e-11	1.21029e-09	Up	0	0	0	0.224403	0.367151	0.366554
Os04g0610600	15.0608	1.31712	28.8045	21.8692	4.45083	2.8599e-10	1.65555e-08	Up	0	0.128323	0.0429099	1.45586	0.955148	1.33678
Os04g0611700	14.125	20.8243	7.42574	0.35659	-1.48766	0.00724781	0.0489053	Down	0.173775	0.227916	0.113436	0.076779	0.0755185	0.185874	KSL3	Ent-kaurene synthase-like 3		GO:0000287,GO:0006952,GO:0010333,GO:0016102	magnesium ion binding|defense response|terpene synthase activity|diterpenoid biosynthetic process	path:dosa00904	Diterpenoid biosynthesis
Os04g0613000	26.131	37.4342	14.8278	0.396103	-1.33605	0.00101959	0.0100332	Down	1.26999	0.803732	0.864528	0.290624	0.567369	0.28096	ZIP3	Zinc transporter 3		GO:0005385,GO:0005886,GO:0006829,GO:0016021,GO:0071577	zinc ion transmembrane transporter activity|plasma membrane|zinc ion transport|integral component of membrane|zinc ion transmembrane transport
Os04g0614300	31.0787	12.4731	49.6843	3.98333	1.99397	2.46014e-07	7.23493e-06	Up	0.110152	0.436079	0.396886	2.06359	1.85421	1.40715
Os04g0614500	825.764	1304.6	346.932	0.265931	-1.91088	4.53941e-05	0.000718859	Down	17.3481	20.7056	31.4348	5.22725	7.87999	6.24159	Os04g0614500	Probable gamma-aminobutyrate transaminase 2, mitochondrial		GO:0004015,GO:0005739,GO:0009102,GO:0030170,GO:0034387,GO:0102351	adenosylmethionine-8-amino-7-oxononanoate transaminase activity|mitochondrion|biotin biosynthetic process|pyridoxal phosphate binding|4-aminobutyrate:pyruvate transaminase activity|gamma-aminobutyrate transaminase (glyoxylate dependent) activity	path:dosa00250,path:dosa00650	Alanine, aspartate and glutamate metabolism|Butanoate metabolism
Os04g0616600	39.9761	10.7379	69.2144	6.44581	2.68836	1.14671e-13	1.1002e-11	Up	0.4656	0.540772	0.26028	2.86289	2.39221	2.96184	At1g56130	Probable LRR receptor-like serine/threonine-protein kinase At1g56130
Os04g0618700	155.358	257.675	53.0409	0.205844	-2.28037	0.000892616	0.00897989	Down	1.77982	4.63455	5.23736	1.01476	0.962836	0.600306	FLS2	LRR receptor-like serine/threonine-protein kinase FLS2		GO:0004672,GO:0004674,GO:0005524,GO:0005768,GO:0005886,GO:0006898,GO:0009506,GO:0010359,GO:0016021,GO:0016045,GO:0042742,GO:0042802,GO:0046777,GO:0052544	protein kinase activity|protein serine/threonine kinase activity|ATP binding|endosome|plasma membrane|receptor-mediated endocytosis|plasmodesma|regulation of anion channel activity|integral component of membrane|detection of bacterium|defense response to bacterium|identical protein binding|protein autophosphorylation|defense response by callose deposition in cell wall	path:dosa04016,path:dosa04626	MAPK signaling pathway - plant|Plant-pathogen interaction
Os04g0630300	357.671	191.329	524.012	2.73879	1.45354	5.85799e-25	2.19399e-22	Up	5.54838	7.59627	8.74167	20.8705	22.7755	20.128	ANR	Anthocyanidin reductase ((2S)-flavan-3-ol-forming)		GO:0009813,GO:0016854,GO:0033729,GO:0050661	flavonoid biosynthetic process|racemase and epimerase activity|anthocyanidin reductase activity|NADP binding	path:dosa00941	Flavonoid biosynthesis
Os04g0631000	12.8205	18.2148	7.42628	0.407705	-1.2944	0.026184	0.130969	Down	0.43007	0.560251	0.536414	0.248578	0.244861	0.437877	ANR	Anthocyanidin reductase ((2S)-flavan-3-ol-forming)		GO:0009813,GO:0016854,GO:0033729,GO:0050661	flavonoid biosynthetic process|racemase and epimerase activity|anthocyanidin reductase activity|NADP binding	path:dosa00941	Flavonoid biosynthesis
Os04g0645500	25.4563	36.7722	14.1405	0.384543	-1.37878	0.000863918	0.00872243	Down	2.19817	2.2207	2.48842	0.478128	1.52869	0.939368	SPAC3A11.03	Protein-lysine N-methyltransferase efm3		GO:0005737,GO:0008757,GO:2000765	cytoplasm|S-adenosylmethionine-dependent methyltransferase activity|regulation of cytoplasmic translation
Os04g0648400	43.7513	60.2295	27.2731	0.45282	-1.14299	0.000254268	0.00310943	Down	0.75249	0.826142	0.746037	0.26351	0.423557	0.383109	RLP1	Receptor-like protein 1		GO:0005886,GO:0016021,GO:0042742,GO:0045087	plasma membrane|integral component of membrane|defense response to bacterium|innate immune response
Os04g0649400	2.9935	5.66992	0.317082	0.0559235	-4.1604	0.0115945	0.0709222	Down	0.367221	0.412294	0.106367	0	0	0.0535233	WOX4	WUSCHEL-related homeobox 4	WOX	GO:0003677,GO:0005634,GO:0007165,GO:0010067,GO:0010087,GO:0051301	DNA binding|nucleus|signal transduction|procambium histogenesis|phloem or xylem histogenesis|cell division
Os04g0649500	179.517	240.107	118.926	0.495303	-1.01362	2.95677e-07	8.51057e-06	Down	28.3241	21.8667	27.5855	10.9144	15.0362	15.859
Os04g0654400	47.8456	24.6819	71.0093	2.87698	1.52456	5.72847e-07	1.53249e-05	Up	1.12426	1.27187	1.90603	4.3723	3.92836	5.01737
Os04g0654500	36.535	18.8947	54.1753	2.86722	1.51965	0.000493681	0.00546583	Up	0.432539	0.793365	1.00357	3.09477	1.99485	1.6398
Os04g0655300	848.201	527.33	1169.07	2.21697	1.14859	4.84284e-19	9.40903e-17	Up	7.17671	8.68527	8.4844	19.2418	21.218	17.2895	LRK10	Rust resistance kinase Lr10		GO:0004674,GO:0005524,GO:0005886,GO:0016021	protein serine/threonine kinase activity|ATP binding|plasma membrane|integral component of membrane
Os04g0659300	1556.98	975.711	2138.25	2.19148	1.1319	0.046362	0.200196	Up	52.9078	68.6712	77.46	218.67	164.505	81.6928	CRK6	Cysteine-rich receptor-like protein kinase 6		GO:0004672,GO:0004674,GO:0005524,GO:0005886,GO:0006468,GO:0016021,GO:0042742	protein kinase activity|protein serine/threonine kinase activity|ATP binding|plasma membrane|protein phosphorylation|integral component of membrane|defense response to bacterium
Os04g0664600	2.51678	4.69009	0.343473	0.0732338	-3.77135	0.0297832	0.14473	Down	0.0449418	0.324559	0.23792	0.048562	0	0	AHT1	Agmatine hydroxycinnamoyltransferase 1		GO:0050734	hydroxycinnamoyltransferase activity
Os04g0665600	228.821	310.788	146.854	0.472521	-1.08155	3.47093e-08	1.28602e-06	Down	7.28311	6.63215	5.01623	3.31461	2.86722	3.57885	PHL5	Myb family transcription factor PHL5	G2-like	GO:0003677,GO:0003700,GO:0005634,GO:0006355	DNA binding|DNA-binding transcription factor activity|nucleus|regulation of transcription, DNA-templated
Os04g0668900	531.417	331.23	731.603	2.20874	1.14323	1.17959e-19	2.46098e-17	Up	9.48281	9.23283	9.74818	21.8135	23.8329	20.7528	AOX4	Ubiquinol oxidase 4, chloroplastic/chromoplastic		GO:0009535,GO:0009579,GO:0009657,GO:0009916,GO:0016021,GO:0016117,GO:0046862,GO:0046872,GO:0070469,GO:0102721	chloroplast thylakoid membrane|thylakoid|plastid organization|alternative oxidase activity|integral component of membrane|carotenoid biosynthetic process|chromoplast membrane|metal ion binding|respiratory chain|ubiquinol:oxygen oxidoreductase activity
Os04g0669300	9.04775	4.45831	13.6372	3.05883	1.61298	0.0200939	0.10738	Up	0.101853	0.0192	0.0203624	0.205922	0.181751	0.241204	EHD1	EH domain-containing protein 1		GO:0005509,GO:0005525,GO:0005737,GO:0005768,GO:0005886,GO:0006897,GO:0009506,GO:0010008,GO:0016020,GO:0016787,GO:0032456,GO:0042538,GO:0043231,GO:0051260	calcium ion binding|GTP binding|cytoplasm|endosome|plasma membrane|endocytosis|plasmodesma|endosome membrane|membrane|hydrolase activity|endocytic recycling|hyperosmotic salinity response|intracellular membrane-bounded organelle|protein homooligomerization	path:dosa04144	Endocytosis
Os04g0671100	301.604	186.366	416.843	2.23669	1.16136	3.76322e-06	8.20361e-05	Up	5.53862	6.70168	6.06082	15.4706	13.8315	9.6365	Os04g0671100	Probable adenylate kinase 6, chloroplastic		GO:0004017,GO:0005524,GO:0009507	adenylate kinase activity|ATP binding|chloroplast	path:dosa00230,path:dosa00730	Purine metabolism|Thiamine metabolism
Os04g0671250	13.9747	7.73225	20.2171	2.61464	1.38661	0.0128546	0.0766687	Up	0.0962909	0.153932	0.0649873	0.263186	0.388772	0.323646	PAO4	Polyamine oxidase 4		GO:0005777,GO:0006598,GO:0016491,GO:0046592	peroxisome|polyamine catabolic process|oxidoreductase activity|polyamine oxidase activity
Os04g0674400	890.954	592.392	1189.52	2.00799	1.00575	6.06938e-16	8.16765e-14	Up	16.1978	17.7224	16.0847	35.9481	38.016	31.8351	Os04g0674400	Anamorsin homolog 1		GO:0005737,GO:0005758,GO:0009055,GO:0016226,GO:0046872,GO:0051537,GO:0051539	cytoplasm|mitochondrial intermembrane space|electron transfer activity|iron-sulfur cluster assembly|metal ion binding|2 iron, 2 sulfur cluster binding|4 iron, 4 sulfur cluster binding
Os04g0674750	23.1855	12.8067	33.5643	2.62084	1.39003	0.00122236	0.0116238	Up	0.43338	0.589604	0.600376	1.36427	1.24406	0.977113	AAE5	Probable acyl-activating enzyme 5, peroxisomal		GO:0005777,GO:0006631,GO:0016874	peroxisome|fatty acid metabolic process|ligase activity
Os04g0675400	30.5366	11.7056	49.3677	4.21746	2.07637	0.0014168	0.013069	Up	0	1.0227	0.0319245	1.79243	1.79223	1.15529	DJC76	Chaperone protein dnaJ C76, chloroplastic		GO:0009507	chloroplast
Os04g0677100	10.9572	15.4397	6.47467	0.419351	-1.25377	0.0453399	0.197056	Down	0.448601	0.707067	0.487459	0.0625877	0.30486	0.245345	ASPG2	Protein ASPARTIC PROTEASE IN GUARD CELL 2		GO:0003677,GO:0004190,GO:0006508,GO:0030163	DNA binding|aspartic-type endopeptidase activity|proteolysis|protein catabolic process
Os04g0677200	28.3136	41.6149	15.0122	0.360741	-1.47097	0.0010609	0.010374	Down	1.60029	1.63591	1.041	0.151374	0.70347	0.813979
Os04g0677300	98.8106	29.9882	167.633	5.58998	2.48284	9.68458e-12	7.23689e-10	Up	1.31935	3.02855	1.4053	12.2307	12.3924	8.32219	NHL6	NDR1/HIN1-like protein 6		GO:0005829,GO:0005886,GO:0006970,GO:0009737,GO:0009738,GO:0010116,GO:0016021,GO:1902074	cytosol|plasma membrane|response to osmotic stress|response to abscisic acid|abscisic acid-activated signaling pathway|positive regulation of abscisic acid biosynthetic process|integral component of membrane|response to salt
Os04g0679400	1037.73	1420.61	654.845	0.46096	-1.11729	1.79062e-19	3.66206e-17	Down	42.9617	44.2587	50.8552	19.4561	26.4309	20.8751	TSJT1	Stem-specific protein TSJT1
Os04g0679500	18.6388	25.6759	11.6017	0.45185	-1.14608	0.0171059	0.095126	Down	1.15096	0.858821	0.578112	0.29955	0.509561	0.916783	TSJT1	Stem-specific protein TSJT1
Os04g0683700	26018.1	16739.3	35296.9	2.10863	1.0763	1.21453e-08	4.99402e-07	Up	512.222	470.998	543.892	1295.37	1103.92	1028.97	AAE3	Oxalate--CoA ligase		GO:0005524,GO:0005737,GO:0009506,GO:0009507,GO:0009570,GO:0009735,GO:0010030,GO:0010214,GO:0033611,GO:0046686,GO:0048046,GO:0050203,GO:0050832	ATP binding|cytoplasm|plasmodesma|chloroplast|chloroplast stroma|response to cytokinin|positive regulation of seed germination|seed coat development|oxalate catabolic process|response to cadmium ion|apoplast|oxalate-CoA ligase activity|defense response to fungus	path:dosa00630	Glyoxylate and dicarboxylate metabolism
Os04g0686800	42.1652	56.8216	27.5087	0.484123	-1.04655	0.000925586	0.00925765	Down	5.30012	3.82215	4.56811	2.75946	1.24962	2.89614	Os04g0686800	Vacuolar iron transporter homolog 5		GO:0005381,GO:0005384,GO:0005774,GO:0006880,GO:0016020,GO:0016021,GO:0030026	iron ion transmembrane transporter activity|manganese ion transmembrane transporter activity|vacuolar membrane|intracellular sequestering of iron ion|membrane|integral component of membrane|cellular manganese ion homeostasis
Os04g0688100	2035.19	2726.15	1344.24	0.49309	-1.02008	7.02412e-06	0.000141668	Down	71.8132	98.7209	103.584	41.2788	61.94	43.1305	PER12	Peroxidase 12		GO:0004601,GO:0005576,GO:0005618,GO:0005773,GO:0006979,GO:0009505,GO:0009506,GO:0016020,GO:0020037,GO:0042744,GO:0046872	peroxidase activity|extracellular region|cell wall|vacuole|response to oxidative stress|plant-type cell wall|plasmodesma|membrane|heme binding|hydrogen peroxide catabolic process|metal ion binding	path:dosa00940	Phenylpropanoid biosynthesis
Os04g0689000	14.4676	25.738	3.19721	0.124221	-3.00902	0.0440555	0.193161	Down	0.0424051	1.60887	1.03008	0.0456567	0	0.406537	Sb03g046810	Cationic peroxidase SPC4		GO:0004601,GO:0005576,GO:0006979,GO:0020037,GO:0042744,GO:0046872	peroxidase activity|extracellular region|response to oxidative stress|heme binding|hydrogen peroxide catabolic process|metal ion binding	path:dosa00940	Phenylpropanoid biosynthesis
Os05g0104200	115.806	211.472	20.1399	0.0952366	-3.39234	4.49943e-06	9.58178e-05	Down	5.11996	12.7525	13.8961	0.953355	1.66971	0.632652	PGIP2	Polygalacturonase inhibitor 2		GO:0005576,GO:0005618,GO:0009505,GO:0009506,GO:0016020,GO:0090353	extracellular region|cell wall|plant-type cell wall|plasmodesma|membrane|polygalacturonase inhibitor activity
Os05g0104600	2.35681	4.71363	0	0	#NAME?	0.00888745	0.0573661	Down	0.287466	0.23975	0.245098	0	0	0	PGIP1	Polygalacturonase inhibitor 1		GO:0005576,GO:0005618,GO:0005794,GO:0009505,GO:0009506,GO:0016020,GO:0090353	extracellular region|cell wall|Golgi apparatus|plant-type cell wall|plasmodesma|membrane|polygalacturonase inhibitor activity
Os05g0104700	45.4867	69.4076	21.5658	0.310713	-1.68634	2.2894e-06	5.31503e-05	Down	1.41075	2.47821	2.43984	0.550668	0.644738	0.341284	PGIP2	Polygalacturonase inhibitor 2		GO:0005576,GO:0005618,GO:0009505,GO:0009506,GO:0016020,GO:0090353	extracellular region|cell wall|plant-type cell wall|plasmodesma|membrane|polygalacturonase inhibitor activity
Os05g0115100	172.335	109.925	234.744	2.13548	1.09456	0.000318484	0.00375991	Up	1.71509	2.48972	2.65616	4.4868	6.80968	3.98856
Os05g0119000	419.622	129.637	709.606	5.47377	2.45254	1.47355e-36	2.41089e-33	Up	4.55903	4.15899	5.86934	31.2053	29.0402	25.4419	STAR2	UPF0014 membrane protein STAR2		GO:0005460,GO:0005887,GO:0010044,GO:0012506,GO:0015786	UDP-glucose transmembrane transporter activity|integral component of plasma membrane|response to aluminum ion|vesicle membrane|UDP-glucose transmembrane transport
Os05g0122700	16.9039	3.23092	30.5768	9.46382	3.24242	3.11831e-08	1.17072e-06	Up	0	0.529858	0	2.30167	4.09275	3.80357	LT101.2	Low temperature-induced protein lt101.2		GO:0016021	integral component of membrane
Os05g0128900	8.11181	12.9463	3.27728	0.253144	-1.98197	0.0170033	0.0946363	Down	0.913312	0.457637	0.97772	0.247024	0.0806799	0.0799742	TPS10	Probable alpha,alpha-trehalose-phosphate synthase [UDP-forming] 10		GO:0005737,GO:0005992,GO:0016311,GO:0016757,GO:0070413	cytoplasm|trehalose biosynthetic process|dephosphorylation|transferase activity, transferring glycosyl groups|trehalose metabolism in response to stress	path:dosa00500	Starch and sucrose metabolism
Os05g0131401	76.2073	18.7112	133.703	7.14561	2.83706	1.67608e-18	3.02923e-16	Up	0.2639	0.645547	0.266479	0.409763	1.63954	1.62018	D27	Beta-carotene isomerase D27, chloroplastic		GO:0005506,GO:0009507,GO:0009536,GO:0010223,GO:0016859,GO:1901601	iron ion binding|chloroplast|plastid|secondary shoot formation|cis-trans isomerase activity|strigolactone biosynthetic process
Os05g0138300	6944.24	3867.99	10020.5	2.59062	1.3733	7.51779e-30	5.19329e-27	Up	51.1625	58.1375	47.0766	135.925	146.215	125.726	LTI6B	Hydrophobic protein LTI6B		GO:0016021	integral component of membrane
Os05g0142200	171.34	101.314	241.365	2.38234	1.25238	3.5338e-12	2.82395e-10	Up	7.53651	5.93619	8.68305	15.6076	18.984	21.2146
Os05g0142900	41.4121	21.4327	61.3915	2.86439	1.51823	2.67028e-06	6.09458e-05	Up	1.88787	1.74586	3.74416	6.7566	7.27393	8.34751
Os05g0148900	38.4736	25.3593	51.5878	2.03428	1.02452	0.00199554	0.0173077	Up	0.35134	0.551503	0.996615	1.30271	1.65397	1.07378	GSTF1	Probable glutathione S-transferase GSTF1		GO:0004364,GO:0005737,GO:0006749	glutathione transferase activity|cytoplasm|glutathione metabolic process	path:dosa00480	Glutathione metabolism
Os05g0149000	22.7417	14.6438	30.8396	2.10599	1.0745	0.0120649	0.0730666	Up	0.687888	0.844286	0.970028	2.10051	1.92149	1.94582	PMEI8	Pectinesterase inhibitor 8		GO:0046910,GO:0048046	pectinesterase inhibitor activity|apoplast
Os05g0149950	10.9722	17.7679	4.17647	0.235056	-2.08892	0.00138106	0.0128116	Down	2.61066	0.2956	1.82379	0.309621	0.928772	0.308162	GRXS8	Monothiol glutaredoxin-S8		GO:0005737,GO:0009055,GO:0015035,GO:0045454,GO:0046872,GO:0051537	cytoplasm|electron transfer activity|protein disulfide oxidoreductase activity|cell redox homeostasis|metal ion binding|2 iron, 2 sulfur cluster binding
Os05g0151200	18.9095	4.54804	33.2709	7.31544	2.87094	8.20409e-08	2.76308e-06	Up	0	1.83351	0.145935	5.09351	3.49034	5.54177	TSPO	Translocator protein homolog		GO:0000139,GO:0005783,GO:0005789,GO:0005794,GO:0005795,GO:0006778,GO:0006970,GO:0009651,GO:0009737,GO:0016020,GO:0016021,GO:0020037,GO:0031969	Golgi membrane|endoplasmic reticulum|endoplasmic reticulum membrane|Golgi apparatus|Golgi stack|porphyrin-containing compound metabolic process|response to osmotic stress|response to salt stress|response to abscisic acid|membrane|integral component of membrane|heme binding|chloroplast membrane
Os05g0162000	28.149	40.1241	16.1739	0.403096	-1.3108	0.00412877	0.0312812	Down	0.903059	1.85297	1.77187	0.483855	0.735577	0.871346	PER1	Peroxidase 1		GO:0004601,GO:0005576,GO:0005773,GO:0006979,GO:0009505,GO:0009506,GO:0020037,GO:0042744,GO:0046872	peroxidase activity|extracellular region|vacuole|response to oxidative stress|plant-type cell wall|plasmodesma|heme binding|hydrogen peroxide catabolic process|metal ion binding	path:dosa00940	Phenylpropanoid biosynthesis
Os05g0163700	711.722	445.173	978.271	2.19751	1.13587	4.77736e-17	7.3885e-15	Up	10.2584	11.6638	10.5602	26.1255	24.9489	22.053	ACX4	Acyl-coenzyme A oxidase 4, peroxisomal		GO:0003995,GO:0003997,GO:0005777,GO:0006635,GO:0009514,GO:0009793,GO:0046459,GO:0050660	acyl-CoA dehydrogenase activity|acyl-CoA oxidase activity|peroxisome|fatty acid beta-oxidation|glyoxysome|embryo development ending in seed dormancy|short-chain fatty acid metabolic process|flavin adenine dinucleotide binding	path:dosa00071,path:dosa00592,path:dosa01040,path:dosa04146	Fatty acid degradation|alpha-Linolenic acid metabolism|Biosynthesis of unsaturated fatty acids|Peroxisome
Os05g0165900	42.9293	67.3594	18.4992	0.274634	-1.86442	1.34783e-05	0.000250292	Down	0.624002	1.10595	1.1991	0.230539	0.257807	0.367429	At2g19130	G-type lectin S-receptor-like serine/threonine-protein kinase At2g19130
Os05g0167600	19.3141	35.0606	3.56761	0.101756	-3.29682	8.71277e-09	3.68999e-07	Down	1.4163	1.02917	0.797464	0.100655	0.0984709	0.1631
Os05g0170200	25.5109	15.1325	35.8893	2.37167	1.2459	0.00233473	0.0196793	Up	0.938246	0.359499	0.514874	1.12477	1.69911	1.40269	PHOS34	Universal stress protein PHOS34		GO:0002238,GO:0005524,GO:0009507	response to molecule of fungal origin|ATP binding|chloroplast
Os05g0171200	56.9995	36.4881	77.5109	2.12428	1.08698	8.24983e-05	0.00119782	Up	3.66147	4.84608	5.50622	10.3104	9.78876	12.0981	ATS3B	Embryo-specific protein ATS3B		GO:0005576,GO:0005774,GO:0031225	extracellular region|vacuolar membrane|anchored component of membrane
Os05g0186100	164.121	221.004	107.239	0.485235	-1.04324	4.08648e-09	1.85449e-07	Down	13.4243	10.1229	10.315	6.38507	3.93429	6.44065	PHP2	Pseudo histidine-containing phosphotransfer protein 2		GO:0000160,GO:0005634,GO:0005737,GO:0009736,GO:0009927,GO:0043424	phosphorelay signal transduction system|nucleus|cytoplasm|cytokinin-activated signaling pathway|histidine phosphotransfer kinase activity|protein histidine kinase binding	path:dosa04075	Plant hormone signal transduction
Os05g0194550	27.531	16.5811	38.4809	2.32077	1.2146	0.00169195	0.0151396	Up	0.947977	0.770864	0.956714	1.55112	2.87311	2.04275	PIN2	Auxin efflux carrier component 2		GO:0000323,GO:0001666,GO:0005783,GO:0005886,GO:0009723,GO:0009734,GO:0009749,GO:0009921,GO:0009925,GO:0009926,GO:0009958,GO:0010252,GO:0010315,GO:0010329,GO:0016021	lytic vacuole|response to hypoxia|endoplasmic reticulum|plasma membrane|response to ethylene|auxin-activated signaling pathway|response to glucose|auxin efflux carrier complex|basal plasma membrane|auxin polar transport|positive gravitropism|auxin homeostasis|auxin efflux|auxin efflux transmembrane transporter activity|integral component of membrane
Os05g0201700	102.097	145.523	58.6697	0.403164	-1.31056	1.4492e-09	7.29978e-08	Down	12.4644	9.54836	10.7766	5.59527	4.87606	4.93026	LFS	Lachrymatory-factor synthase
Os05g0205100	28.8138	43.0116	14.6159	0.339814	-1.55718	0.00149499	0.0136686	Down	2.41229	2.70615	1.72095	0.0583865	1.22794	1.4075	SPAC2F7.02c	Uncharacterized protein C2F7.02c		GO:0004721,GO:0005886,GO:0006357,GO:0023052	phosphoprotein phosphatase activity|plasma membrane|regulation of transcription by RNA polymerase II|signaling
Os05g0206100	8.1757	1.68323	14.6682	8.71427	3.12338	0.000185488	0.00238564	Up	0.109942	0.212397	0.230345	1.75054	2.27113	1.13144
Os05g0210500	28.2952	39.8599	16.7305	0.419732	-1.25246	0.00149825	0.0136896	Down	0.287467	0.279372	0.145447	0.0585705	0.143945	0.11372	tof-1	Topoisomerase 1-associated factor 1		GO:0000076,GO:0000228,GO:0000790,GO:0003677,GO:0005634,GO:0006281,GO:0031298,GO:0043111,GO:0048478,GO:0051321	DNA replication checkpoint|nuclear chromosome|nuclear chromatin|DNA binding|nucleus|DNA repair|replication fork protection complex|replication fork arrest|replication fork protection|meiotic cell cycle
Os05g0211100	962.333	134.927	1789.74	13.2645	3.7295	4.02071e-25	1.58212e-22	Up	1.7666	3.86728	4.87039	57.8285	45.5251	44.9041	CYP51	Obtusifoliol 14-alpha demethylase		GO:0004497,GO:0005506,GO:0008168,GO:0016021,GO:0016126,GO:0016705,GO:0020037	monooxygenase activity|iron ion binding|methyltransferase activity|integral component of membrane|sterol biosynthetic process|oxidoreductase activity, acting on paired donors, with incorporation or reduction of molecular oxygen|heme binding	path:dosa00100	Steroid biosynthesis
Os05g0219900	10.1979	17.1713	3.2245	0.187785	-2.41285	0.000520278	0.00572103	Down	0.563299	0.521751	0.440605	0.0641332	0.125437	0.0947445	SLAH3	S-type anion channel SLAH3		GO:0005886,GO:0006821,GO:0006873,GO:0008308,GO:0009414,GO:0009651,GO:0016021	plasma membrane|chloride transport|cellular ion homeostasis|voltage-gated anion channel activity|response to water deprivation|response to salt stress|integral component of membrane
Os05g0235800	86.796	118.776	54.8166	0.461514	-1.11555	0.013141	0.0779729	Down	1.14765	1.79813	0.975255	0.226989	0.900733	0.733282	Os05g0235800	DNA replication licensing factor MCM6		GO:0003677,GO:0003678,GO:0005524,GO:0005634,GO:0006270,GO:0007049,GO:0042555,GO:0046872	DNA binding|DNA helicase activity|ATP binding|nucleus|DNA replication initiation|cell cycle|MCM complex|metal ion binding	path:dosa03030	DNA replication
Os05g0244700	136.077	80.3147	191.84	2.3886	1.25617	3.25855e-06	7.23021e-05	Up	2.45316	4.40091	3.65009	9.60733	10.4632	7.11539	DAAT	D-amino-acid transaminase, chloroplastic		GO:0004084,GO:0005829,GO:0008153,GO:0008696,GO:0009507,GO:0009570,GO:0046654,GO:0047810	branched-chain-amino-acid transaminase activity|cytosol|para-aminobenzoic acid biosynthetic process|4-amino-4-deoxychorismate lyase activity|chloroplast|chloroplast stroma|tetrahydrofolate biosynthetic process|D-alanine:2-oxoglutarate aminotransferase activity	path:dosa00790	Folate biosynthesis
Os05g0247800	39.24	2.32293	76.1571	32.785	5.03496	0.00520291	0.0376222	Up	0.0846484	0.172365	0.0439061	6.51033	2.22886	1.32339	Chib3H-h	Xylanase inhibitor protein 2		GO:0004568,GO:0005576,GO:0005975,GO:0006952	chitinase activity|extracellular region|carbohydrate metabolic process|defense response	path:dosa00520	Amino sugar and nucleotide sugar metabolism
Os05g0283000	13.9162	6.45165	21.3807	3.31399	1.72857	0.00201358	0.0174454	Up	0.185241	0.107184	0.228345	0.307917	0.564217	0.413586
Os05g0299101	10.7736	6.29905	15.2481	2.4207	1.27542	0.047179	0.20271	Up	0.151563	1.13777	0.609324	1.38666	1.06255	2.39515
Os05g0312600	96.0631	54.7289	137.397	2.51051	1.32798	1.24414e-06	3.09404e-05	Up	3.66491	4.80967	5.62908	14.7949	13.1934	10.0128	CML21	Probable calcium-binding protein CML21		GO:0005509	calcium ion binding	path:dosa04626	Plant-pathogen interaction
Os05g0317900	44.9123	71.6165	18.2081	0.254245	-1.97571	8.16142e-10	4.32945e-08	Down	1.0193	0.967911	0.70968	0.211287	0.206869	0.295793	FER	Receptor-like protein kinase FERONIA
Os05g0320500	13.1446	19.1541	7.13523	0.372518	-1.42462	0.0127136	0.0760173	Down	0.840422	0.524367	0.212498	0.217039	0.105974	0.528231
Os05g0324700	68.5595	36.5607	100.558	2.75044	1.45966	6.27006e-07	1.656e-05	Up	2.05974	5.49179	4.7427	12.5792	13.3646	10.1577
Os05g0333600	16.3192	22.2263	10.4122	0.468462	-1.094	0.0306015	0.147691	Down	0.101231	0.274296	0.25086	0.143421	0.105553	0.071327
Os05g0355400	842.423	538.659	1146.19	2.12786	1.0894	1.08663e-05	0.00020736	Up	16.1133	14.106	23.8282	32.4609	50.6995	38.6117	At3g01520	Universal stress protein A-like protein		GO:0005886,GO:0016208	plasma membrane|AMP binding
Os05g0355450	12.5447	7.09134	17.998	2.53803	1.34371	0.0224872	0.116599	Up	0.712779	0.3609	0.373905	1.13844	0.946049	0.564648	At3g01520	Universal stress protein A-like protein		GO:0005886,GO:0016208	plasma membrane|AMP binding
Os05g0359500	22.5153	33.2718	11.7589	0.35342	-1.50055	0.0179017	0.0984593	Down	3.94943	1.91358	3.26948	2.2563	0.642923	0.391548	EL5.1	E3 ubiquitin-protein ligase EL5		GO:0004842,GO:0005886,GO:0006511,GO:0016021,GO:0016567,GO:0046872,GO:0048364,GO:0051301,GO:0061630	ubiquitin-protein transferase activity|plasma membrane|ubiquitin-dependent protein catabolic process|integral component of membrane|protein ubiquitination|metal ion binding|root development|cell division|ubiquitin protein ligase activity
Os05g0359700	105.428	67.8802	142.976	2.10629	1.07471	3.895e-07	1.08689e-05	Up	9.71047	6.64044	6.42545	14.8755	16.8602	14.7824
Os05g0359833	38.5844	17.4148	59.754	3.43122	1.77872	2.54014e-07	7.42829e-06	Up	0.390142	0.414035	0.104706	2.13631	1.77932	2.11344	EL5.1	E3 ubiquitin-protein ligase EL5		GO:0004842,GO:0005886,GO:0006511,GO:0016021,GO:0016567,GO:0046872,GO:0048364,GO:0051301,GO:0061630	ubiquitin-protein transferase activity|plasma membrane|ubiquitin-dependent protein catabolic process|integral component of membrane|protein ubiquitination|metal ion binding|root development|cell division|ubiquitin protein ligase activity
Os05g0360400	80.4451	31.923	128.967	4.03994	2.01433	7.17465e-16	9.57215e-14	Up	1.37053	1.89113	1.47844	6.07326	6.88397	7.25471	EL5.1	E3 ubiquitin-protein ligase EL5		GO:0004842,GO:0005886,GO:0006511,GO:0016021,GO:0016567,GO:0046872,GO:0048364,GO:0051301,GO:0061630	ubiquitin-protein transferase activity|plasma membrane|ubiquitin-dependent protein catabolic process|integral component of membrane|protein ubiquitination|metal ion binding|root development|cell division|ubiquitin protein ligase activity
Os05g0362000	4.53517	7.77527	1.29508	0.166564	-2.58585	0.0187883	0.102018	Down	0.110429	0.0866646	0.10815	0.0135777	0.0267426	0.0130636
Os05g0366000	4.58539	1.66497	7.50581	4.50808	2.17251	0.0425561	0.187939	Up	0	0.0515849	0.0276769	0.139743	0.221712	0.136872	BGLU21	Beta-glucosidase 21		GO:0005975,GO:0008422,GO:0102483	carbohydrate metabolic process|beta-glucosidase activity|scopolin beta-glucosidase activity	path:dosa00460,path:dosa00500,path:dosa00940	Cyanoamino acid metabolism|Starch and sucrose metabolism|Phenylpropanoid biosynthesis
Os05g0366900	8.7251	2.04285	15.4073	7.54207	2.91496	0.000226898	0.00282813	Up	0.0979318	0.0478169	0.0497545	0.658062	0.644158	0.443562
Os05g0370700	14.7397	6.40985	23.0695	3.59908	1.84763	0.003102	0.0248272	Up	0.189398	0.341881	0.348416	1.46324	0.444013	1.04655	PIR7A	Probable esterase PIR7A		GO:0052689	carboxylic ester hydrolase activity
Os05g0373900	260.52	69.9574	451.082	6.44795	2.68884	6.31022e-11	4.15592e-09	Up	0.144051	3.54383	0.266927	9.7731	8.16096	8.90507	ERF1-2	Eukaryotic peptide chain release factor subunit 1-2		GO:0002184,GO:0003747,GO:0005829,GO:0005886,GO:0006415,GO:0016149,GO:0018444,GO:0040008,GO:1990825	cytoplasmic translational termination|translation release factor activity|cytosol|plasma membrane|translational termination|translation release factor activity, codon specific|translation release factor complex|regulation of growth|sequence-specific mRNA binding	path:dosa03015	mRNA surveillance pathway
Os05g0374200	70.4151	115.142	25.6879	0.223097	-2.16426	4.36968e-16	6.06411e-14	Down	1.54031	1.56155	1.48799	0.292103	0.462995	0.371447	CKX9	Cytokinin dehydrogenase 9		GO:0005615,GO:0009690,GO:0019139,GO:0071949	extracellular space|cytokinin metabolic process|cytokinin dehydrogenase activity|FAD binding	path:dosa00908	Zeatin biosynthesis
Os05g0376800	225.396	306.363	144.43	0.471434	-1.08487	0.000347239	0.00405648	Down	11.8913	11.5415	17.3725	5.59332	7.94243	8.12619	GAST1	Protein GAST1		GO:0005576	extracellular region
Os05g0381400	59.0525	3.92661	114.178	29.0781	4.86186	3.49251e-05	0.000578105	Up	0	0.886078	0.181706	13.3191	3.54106	14.8592	PM19L	Membrane protein PM19L		GO:0016021	integral component of membrane
Os05g0382200	27.1895	4.77491	49.6042	10.3885	3.37692	2.98778e-13	2.69994e-11	Up	0.215546	0	0.235058	2.88804	2.51461	2.29008	CHX20	Cation/H(+) antiporter 20		GO:0005783,GO:0006623,GO:0006813,GO:0006885,GO:0012505,GO:0015299,GO:0016021,GO:0030007,GO:0030104	endoplasmic reticulum|protein targeting to vacuole|potassium ion transport|regulation of pH|endomembrane system|solute:proton antiporter activity|integral component of membrane|cellular potassium ion homeostasis|water homeostasis
Os05g0382400	44.5008	24.0398	64.9618	2.70227	1.43417	4.44233e-06	9.48449e-05	Up	0.958076	0.720407	1.06582	2.30365	3.15278	2.2245	CYP94A2	Cytochrome P450 94A2		GO:0004497,GO:0005506,GO:0005789,GO:0016021,GO:0016705,GO:0020037	monooxygenase activity|iron ion binding|endoplasmic reticulum membrane|integral component of membrane|oxidoreductase activity, acting on paired donors, with incorporation or reduction of molecular oxygen|heme binding
Os05g0382500	53.0153	29.3854	76.6452	2.60828	1.3831	0.000314443	0.00371947	Up	1.29181	0.904327	0.851119	2.66203	3.87414	2.28915	CYP94A2	Cytochrome P450 94A2		GO:0004497,GO:0005506,GO:0005789,GO:0016021,GO:0016705,GO:0020037	monooxygenase activity|iron ion binding|endoplasmic reticulum membrane|integral component of membrane|oxidoreductase activity, acting on paired donors, with incorporation or reduction of molecular oxygen|heme binding
Os05g0384300	3.68986	6.42811	0.951606	0.148038	-2.75596	0.0299321	0.145318	Down	0.149715	0.17971	0.248845	0	0.0615957	0.0308612	nep1	Aspartic proteinase nepenthesin-1		GO:0004190,GO:0005576	aspartic-type endopeptidase activity|extracellular region
Os05g0399300	95.8086	39.1276	152.49	3.89724	1.96245	0.000103238	0.00145611	Up	1.59745	1.92778	2.36829	9.42077	9.26766	5.30655	Cht2	Chitinase 2		GO:0000272,GO:0004568,GO:0006032,GO:0008061,GO:0016998,GO:0050832	polysaccharide catabolic process|chitinase activity|chitin catabolic process|chitin binding|cell wall macromolecule catabolic process|defense response to fungus	path:dosa00520,path:dosa04016	Amino sugar and nucleotide sugar metabolism|MAPK signaling pathway - plant
Os05g0399400	374.534	156.317	592.751	3.79199	1.92296	6.02212e-07	1.59866e-05	Up	3.28111	6.42326	11.1487	19.9219	29.5977	35.544	Cht9	Chitinase 9		GO:0000272,GO:0004568,GO:0006032,GO:0006952,GO:0008061,GO:0016998	polysaccharide catabolic process|chitinase activity|chitin catabolic process|defense response|chitin binding|cell wall macromolecule catabolic process	path:dosa00520,path:dosa04016	Amino sugar and nucleotide sugar metabolism|MAPK signaling pathway - plant
Os05g0409500	793.559	381.559	1205.56	3.15957	1.65973	8.64944e-12	6.51033e-10	Up	14.3139	7.52433	10.4542	38.5395	31.1036	39.6398	At5g07050	WAT1-related protein At5g07050		GO:0005886,GO:0016021,GO:0022857	plasma membrane|integral component of membrane|transmembrane transporter activity
Os05g0411150	9.02664	4.70713	13.3461	2.8353	1.5035	0.0327429	0.155537	Up	0.108285	0.112582	0.0386388	0.27354	0.38172	0.230334	NPF3.1	Protein NRT1/ PTR FAMILY 3.1		GO:0005886,GO:0010336,GO:0015333,GO:0016021,GO:0035673,GO:0042128,GO:0097708,GO:1904680	plasma membrane|gibberellic acid homeostasis|peptide:proton symporter activity|integral component of membrane|oligopeptide transmembrane transporter activity|nitrate assimilation|intracellular vesicle|peptide transmembrane transporter activity
Os05g0421450	17.722	6.98176	28.4623	4.07666	2.02739	8.28853e-05	0.00120176	Up	0.318499	0.954341	0	1.3266	1.81134	1.1531	NAC048	NAC domain-containing protein 48		GO:0005634,GO:0009409,GO:0040008,GO:0043565,GO:0045893,GO:0048364,GO:1900150,GO:1901002,GO:1902584	nucleus|response to cold|regulation of growth|sequence-specific DNA binding|positive regulation of transcription, DNA-templated|root development|regulation of defense response to fungus|positive regulation of response to salt stress|positive regulation of response to water deprivation
Os05g0421600	732.192	419.388	1045	2.49171	1.31714	5.38702e-24	1.7815e-21	Up	16.9312	21.0495	22.862	53.0563	58.3346	49.3428	NAC048	NAC domain-containing protein 48	NAC	GO:0005634,GO:0009409,GO:0040008,GO:0043565,GO:0045893,GO:0048364,GO:1900150,GO:1901002,GO:1902584	nucleus|response to cold|regulation of growth|sequence-specific DNA binding|positive regulation of transcription, DNA-templated|root development|regulation of defense response to fungus|positive regulation of response to salt stress|positive regulation of response to water deprivation
Os05g0424000	459.282	613.984	304.579	0.496069	-1.01139	6.35078e-15	7.44983e-13	Down	17.0914	17.2621	15.6491	8.30846	9.10892	9.1619	AAP3	Amino acid permease 3		GO:0003333,GO:0005886,GO:0015171,GO:0015293,GO:0015802,GO:0016021,GO:0031965	amino acid transmembrane transport|plasma membrane|amino acid transmembrane transporter activity|symporter activity|basic amino acid transport|integral component of membrane|nuclear membrane
Os05g0426100	8.6548	12.7117	4.59785	0.361701	-1.46713	0.0428704	0.189058	Down	0.488585	0.509535	0.0655353	0.200817	0.0653339	0.197505	At1g03050	Putative clathrin assembly protein At1g03050		GO:0005545,GO:0005794,GO:0005905,GO:0006897,GO:0030136,GO:0030276,GO:0048268	1-phosphatidylinositol binding|Golgi apparatus|clathrin-coated pit|endocytosis|clathrin-coated vesicle|clathrin binding|clathrin coat assembly
Os05g0428100	14.9152	22.4828	7.34765	0.326812	-1.61347	0.00310102	0.0248257	Down	0.104324	0.275931	0.162257	0.0296403	0.101391	0.0719715	Os05g0428100	Beta-galactosidase 7		GO:0004565,GO:0005618,GO:0005773,GO:0005975,GO:0030246,GO:0048046	beta-galactosidase activity|cell wall|vacuole|carbohydrate metabolic process|carbohydrate binding|apoplast
Os05g0437050	2.04671	4.09341	0	0	#NAME?	0.0397346	0.179175	Down	0	0.199293	0.607562	0	0	0			ERF
Os05g0437100	10.8821	20.7602	1.00403	0.0483632	-4.36995	0.000693879	0.00727519	Down	0.784116	3.19817	2.85601	0.291444	0	0	ERF110	Ethylene-responsive transcription factor ERF110	ERF	GO:0003677,GO:0003700,GO:0005634,GO:0009873,GO:0045893,GO:0048510	DNA binding|DNA-binding transcription factor activity|nucleus|ethylene-activated signaling pathway|positive regulation of transcription, DNA-templated|regulation of timing of transition from vegetative to reproductive phase
Os05g0438700	378.922	528.192	229.652	0.434788	-1.20162	0.0263752	0.131732	Down	50.8969	61.3213	28.726	4.40643	30.1297	31.7144		Histone H3.2		GO:0000786,GO:0003677,GO:0005634,GO:0046982	nucleosome|DNA binding|nucleus|protein heterodimerization activity
Os05g0439000	123.272	57.163	189.381	3.313	1.72814	1.90597e-09	9.37485e-08	Up	3.91904	3.03537	3.64661	14.647	13.1056	10.1924	ATL10	RING-H2 finger protein ATL10		GO:0016021,GO:0016567,GO:0016740,GO:0046872	integral component of membrane|protein ubiquitination|transferase activity|metal ion binding
Os05g0439100	342.593	206.6	478.585	2.31648	1.21193	7.62467e-18	1.2743e-15	Up	16.0321	16.7034	19.3461	37.934	47.568	43.8795	MYC2	Transcription factor MYC2		GO:0003677,GO:0005634,GO:0006355,GO:0046983	DNA binding|nucleus|regulation of transcription, DNA-templated|protein dimerization activity
Os05g0440000	55.3685	80.3435	30.3935	0.378295	-1.40242	1.31884e-05	0.000245935	Down	3.13367	4.5495	4.2911	0.9006	2.25599	1.76711	DOF3.5	Dof zinc finger protein DOF3.5	Dof	GO:0003677,GO:0003700,GO:0005634,GO:0006355,GO:0046872	DNA binding|DNA-binding transcription factor activity|nucleus|regulation of transcription, DNA-templated|metal ion binding
Os05g0440900	5.49368	9.08468	1.90267	0.209437	-2.25541	0.0200079	0.107039	Down	0.44216	0.510922	0.321184	0	0.0643226	0.323583	OFP8	Transcription repressor OFP8		GO:0005634,GO:0005737,GO:0009742,GO:0045892,GO:1900457	nucleus|cytoplasm|brassinosteroid mediated signaling pathway|negative regulation of transcription, DNA-templated|regulation of brassinosteroid mediated signaling pathway
Os05g0444200	407.752	223.676	591.829	2.64592	1.40377	5.28727e-25	2.02914e-22	Up	4.36066	5.86522	5.91528	15.2551	16.7788	14.1038	WIP4	Zinc finger protein WIP4	C2H2	GO:0003676,GO:0003700,GO:0005634,GO:0006355,GO:0010468,GO:0046872	nucleic acid binding|DNA-binding transcription factor activity|nucleus|regulation of transcription, DNA-templated|regulation of gene expression|metal ion binding
Os05g0447700	328.617	208.59	448.643	2.15084	1.1049	1.64116e-09	8.20211e-08	Up	3.44843	6.38368	5.73377	12.0611	12.9468	10.8482
Os05g0447800	10.3792	4.76963	15.9887	3.35219	1.7451	0.00779328	0.051773	Up	0.27596	0.207746	0.352856	1.00324	1.20953	0.848847
Os05g0456900	69.0664	37.5487	100.584	2.67876	1.42157	4.42188e-08	1.59096e-06	Up	2.36973	2.84692	1.75355	7.21822	6.83394	5.48041
Os05g0457200	260.717	118.322	403.112	3.4069	1.76846	6.24087e-15	7.34862e-13	Up	3.39895	3.19642	4.59809	15.0263	11.9876	16.3545	Os05g0457200	Probable protein phosphatase 2C 49		GO:0004722,GO:0046872	protein serine/threonine phosphatase activity|metal ion binding
Os05g0457300	12.6198	6.39686	18.8426	2.94561	1.55857	0.00811666	0.0532984	Up	0.215808	0.221762	0.13771	0.700658	0.547713	0.869636	Os05g0457200	Probable protein phosphatase 2C 49		GO:0004722,GO:0046872	protein serine/threonine phosphatase activity|metal ion binding
Os05g0459400	92.1368	132.42	51.8536	0.391585	-1.3526	2.4194e-05	0.000417831	Down	1.7413	2.67766	1.66377	0.486128	0.988973	1.03645	KIN10C	Kinesin-like protein KIN-10C		GO:0003777,GO:0005524,GO:0005871,GO:0005874,GO:0007018,GO:0008017,GO:0016887	microtubule motor activity|ATP binding|kinesin complex|microtubule|microtubule-based movement|microtubule binding|ATPase activity
Os05g0460000	3722.93	2072.68	5373.18	2.59238	1.37428	1.00577e-43	2.40504e-40	Up	28.2382	32.0283	31.6487	80.9834	85.9978	83.4236	MED37C	Probable mediator of RNA polymerase II transcription subunit 37c		GO:0005524,GO:0005618,GO:0005634,GO:0005737,GO:0005739,GO:0005774,GO:0005794,GO:0005829,GO:0005886,GO:0006986,GO:0009266,GO:0009408,GO:0009615,GO:0009617,GO:0009644,GO:0016567,GO:0016887,GO:0031072,GO:0031625,GO:0034605,GO:0034620,GO:0042026,GO:0042542,GO:0042623,GO:0044183,GO:0046686,GO:0048046,GO:0051082,GO:0051085,GO:0051787	ATP binding|cell wall|nucleus|cytoplasm|mitochondrion|vacuolar membrane|Golgi apparatus|cytosol|plasma membrane|response to unfolded protein|response to temperature stimulus|response to heat|response to virus|response to bacterium|response to high light intensity|protein ubiquitination|ATPase activity|heat shock protein binding|ubiquitin protein ligase binding|cellular response to heat|cellular r…	path:dosa03040,path:dosa04141,path:dosa04144	Spliceosome|Protein processing in endoplasmic reticulum|Endocytosis
Os05g0464300	13.1583	18.917	7.39953	0.391157	-1.35418	0.0191555	0.103466	Down	1.71249	1.63151	1.93383	0.390491	0.575983	1.24017
Os05g0467700	16.1935	9.81812	22.5688	2.29869	1.20081	0.0189608	0.102734	Up	0.327434	0.235391	0.275268	0.811107	0.670415	0.580731
Os05g0468750	16.4576	9.65903	23.2561	2.40771	1.26766	0.0144446	0.0837732	Up	0.0335809	0.237227	0.139675	0.389852	0.380291	0.414958	AMT2-1	Ammonium transporter 2 member 1		GO:0005886,GO:0008519,GO:0015696,GO:0016021	plasma membrane|ammonium transmembrane transporter activity|ammonium transport|integral component of membrane
Os05g0468800	287.616	60.0357	515.196	8.5815	3.10123	2.66997e-22	6.97467e-20	Up	1.03124	8.41061	1.24605	30.9126	38.2905	29.047
Os05g0472700	59.9599	80.5981	39.3216	0.487873	-1.03542	0.00016452	0.00215974	Down	3.53727	3.7671	2.42979	2.13479	1.15543	1.65311	ZIP5	Zinc transporter 5		GO:0005385,GO:0005886,GO:0006829,GO:0016021,GO:0071577	zinc ion transmembrane transporter activity|plasma membrane|zinc ion transport|integral component of membrane|zinc ion transmembrane transport
Os05g0493400	5.34609	8.44621	2.24596	0.265914	-1.91097	0.0474244	0.203483	Down	0.0431471	0.0136731	0.0718184	0.014523	0	0	CYCB1-5	Cyclin-B1-5		GO:0000079,GO:0000278,GO:0000307,GO:0005634,GO:0005737,GO:0006468,GO:0007088,GO:0008284,GO:0016538,GO:0019901,GO:0045787,GO:0051301	regulation of cyclin-dependent protein serine/threonine kinase activity|mitotic cell cycle|cyclin-dependent protein kinase holoenzyme complex|nucleus|cytoplasm|protein phosphorylation|regulation of mitotic nuclear division|positive regulation of cell proliferation|cyclin-dependent protein serine/threonine kinase regulator activity|protein kinase binding|positive regulation of cell cycle|cell divi…
Os05g0493500	113.933	158.834	69.0317	0.434616	-1.20219	4.76825e-06	0.000100697	Down	2.72289	2.82721	2.94371	0.600953	1.53479	1.77227	CYCB1-5	Cyclin-B1-5		GO:0000079,GO:0000278,GO:0000307,GO:0005634,GO:0005737,GO:0006468,GO:0007088,GO:0008284,GO:0016538,GO:0019901,GO:0045787,GO:0051301	regulation of cyclin-dependent protein serine/threonine kinase activity|mitotic cell cycle|cyclin-dependent protein kinase holoenzyme complex|nucleus|cytoplasm|protein phosphorylation|regulation of mitotic nuclear division|positive regulation of cell proliferation|cyclin-dependent protein serine/threonine kinase regulator activity|protein kinase binding|positive regulation of cell cycle|cell divi…
Os05g0493800	7.59867	13.9026	1.29472	0.0931277	-3.42465	0.000377416	0.00436309	Down	0.603169	0.287636	0.259815	0.0377316	0	0	At5g07050	WAT1-related protein At5g07050		GO:0005886,GO:0016021,GO:0022857	plasma membrane|integral component of membrane|transmembrane transporter activity
Os05g0494600	11.4092	1.67674	21.1417	12.6088	3.65636	7.92144e-07	2.05376e-05	Up	0.152144	0.158971	0.0821147	1.34671	1.40318	1.64819	EDL3	EID1-like F-box protein 3		GO:0005634,GO:0006970,GO:0009414,GO:0009651,GO:0009737,GO:0009738,GO:0010029,GO:0010228	nucleus|response to osmotic stress|response to water deprivation|response to salt stress|response to abscisic acid|abscisic acid-activated signaling pathway|regulation of seed germination|vegetative to reproductive phase transition of meristem
Os05g0500200	71.5343	35.434	107.635	3.03761	1.60293	6.95931e-05	0.00103018	Up	0.44831	0.774767	0.487883	1.72973	1.43606	2.45539	TOGT1	Scopoletin glucosyltransferase		GO:0042802,GO:0050275	identical protein binding|scopoletin glucosyltransferase activity
Os05g0501400	227.62	140.009	315.231	2.25151	1.17089	1.17467e-06	2.93771e-05	Up	1.40221	1.38758	2.82219	4.15032	4.76663	4.89087	SD18	Receptor-like serine/threonine-protein kinase SD1-8
Os05g0501500	57.3061	26.0733	88.5388	3.39577	1.76374	3.91143e-05	0.000635484	Up	0.292483	0.378228	0.538892	1.32947	2.14257	1.34789	SD18	Receptor-like serine/threonine-protein kinase SD1-8
Os05g0507000	56.6163	88.4163	24.8162	0.280675	-1.83303	2.34177e-10	1.37611e-08	Down	8.72884	8.58265	8.02267	1.46738	2.88936	3.5083
Os05g0509500	113.5	71.4455	155.555	2.17725	1.12251	4.41872e-08	1.59096e-06	Up	1.25654	1.18035	1.77226	2.92909	3.51944	3.05992	SRP54-2	Signal recognition particle 54 kDa protein 2		GO:0003924,GO:0005525,GO:0005786,GO:0006614,GO:0008312	GTPase activity|GTP binding|signal recognition particle, endoplasmic reticulum targeting|SRP-dependent cotranslational protein targeting to membrane|7S RNA binding	path:dosa03060	Protein export
Os05g0510600	11.0339	15.8306	6.23713	0.393992	-1.34376	0.0301691	0.146083	Down	0.527362	0.590307	0.568101	0.310472	0.302444	0.114205	TYDC	Tyrosine decarboxylase		GO:0004837,GO:0006520,GO:0030170,GO:1901695	tyrosine decarboxylase activity|cellular amino acid metabolic process|pyridoxal phosphate binding|tyramine biosynthetic process
Os05g0512000	36.1467	49.803	22.4904	0.451586	-1.14693	0.0196801	0.105761	Down	0.398947	0.631773	0.276442	0.117348	0.209721	0.300507	BRCA1	Protein BREAST CANCER SUSCEPTIBILITY 1 homolog		GO:0000724,GO:0004842,GO:0005634,GO:0005886,GO:0006281,GO:0006310,GO:0010332,GO:0031436,GO:0035066,GO:0035067,GO:0045717,GO:0045944,GO:0046872,GO:0070531,GO:0071158,GO:0071480	double-strand break repair via homologous recombination|ubiquitin-protein transferase activity|nucleus|plasma membrane|DNA repair|DNA recombination|response to gamma radiation|BRCA1-BARD1 complex|positive regulation of histone acetylation|negative regulation of histone acetylation|negative regulation of fatty acid biosynthetic process|positive regulation of transcription by RNA polymerase II|meta…	path:dosa03440	Homologous recombination
Os05g0514600	48.0611	69.5099	26.6124	0.382858	-1.38512	4.88766e-06	0.000103079	Down	2.38727	1.54824	1.64701	0.622983	0.608671	0.981799	GA2OX3	Gibberellin 2-beta-dioxygenase 3		GO:0009685,GO:0009686,GO:0045487,GO:0045543,GO:0046872,GO:0051213,GO:0052634	gibberellin metabolic process|gibberellin biosynthetic process|gibberellin catabolic process|gibberellin 2-beta-dioxygenase activity|metal ion binding|dioxygenase activity|C-19 gibberellin 2-beta-dioxygenase activity	path:dosa00904	Diterpenoid biosynthesis
Os05g0515600	166.81	251.847	81.7724	0.32469	-1.62286	0.000503035	0.00555501	Down	7.48081	13.8348	8.3963	1.97361	4.31943	3.94218	ZRP4	O-methyltransferase ZRP4		GO:0008171,GO:0008757,GO:0019438,GO:0046983	O-methyltransferase activity|S-adenosylmethionine-dependent methyltransferase activity|aromatic compound biosynthetic process|protein dimerization activity
Os05g0516550	28.6011	11.0869	46.1152	4.15941	2.05638	3.78678e-07	1.06242e-05	Up	0.456029	0.656047	0.708931	2.69113	2.21854	2.31459	PERK6	Putative proline-rich receptor-like protein kinase PERK6
Os05g0519700	250.203	55.026	445.381	8.094	3.01685	4.81055e-33	4.82389e-30	Up	0.564819	0.80316	0.518901	4.96575	5.58198	7.00409	CLPB1	Chaperone protein ClpB1		GO:0005524,GO:0005634,GO:0005829,GO:0019538,GO:0034605	ATP binding|nucleus|cytosol|protein metabolic process|cellular response to heat
Os05g0526700	78.6635	33.8238	123.503	3.65137	1.86844	1.90475e-08	7.49506e-07	Up	1.37783	1.69218	2.21159	5.52035	8.89063	5.79888
Os05g0526900	145.499	66.0638	224.934	3.4048	1.76757	4.23399e-16	5.90214e-14	Up	2.07333	1.68058	2.35626	6.306	8.6485	7.00413	UGT88F3	UDP-glycosyltransferase 88F3		GO:0016758	transferase activity, transferring hexosyl groups	path:dosa00941	Flavonoid biosynthesis
Os05g0527000	169.621	62.6853	276.556	4.41182	2.14137	8.28412e-06	0.000163091	Up	1.82216	2.75177	1.10432	8.10673	11.9542	6.17732	UGT88B1	UDP-glycosyltransferase 88B1		GO:0016758	transferase activity, transferring hexosyl groups
Os05g0527100	26.5656	5.9577	47.1735	7.91808	2.98515	4.70884e-11	3.15472e-09	Up	0.0391018	0.433834	0.204054	1.53469	1.87806	1.50981	UGT88F3	UDP-glycosyltransferase 88F3		GO:0016758	transferase activity, transferring hexosyl groups
Os05g0528600	11.4375	16.0039	6.87111	0.42934	-1.21981	0.0479008	0.204849	Down	0.326853	0.154458	0.398223	0.267447	0.197573	0.0977345	YUC2	Indole-3-pyruvate monooxygenase YUCCA2		GO:0004499,GO:0009851,GO:0050660,GO:0050661,GO:0103075	N,N-dimethylaniline monooxygenase activity|auxin biosynthetic process|flavin adenine dinucleotide binding|NADP binding|indole-3-pyruvate monooxygenase activity	path:dosa00380	Tryptophan metabolism
Os05g0532500	29.9274	40.7747	19.08	0.467937	-1.09561	0.00361609	0.0281517	Down	0.971052	0.670188	0.595976	0.290038	0.2851	0.584909
Os05g0537400	458.153	298.85	617.456	2.0661	1.04691	1.07424e-15	1.40902e-13	Up	6.8512	8.32401	7.88623	15.3034	14.7749	15.6158	PP2C50	Protein phosphatase 2C 50		GO:0004722,GO:0009738,GO:0046872	protein serine/threonine phosphatase activity|abscisic acid-activated signaling pathway|metal ion binding	path:dosa04016,path:dosa04075	MAPK signaling pathway - plant|Plant hormone signal transduction
Os05g0537700	7.87913	2.99387	12.7644	4.26352	2.09205	0.00804036	0.0529877	Up	0.0718406	0.181948	0.0749886	0.495406	0.447256	0.413503
Os05g0541100	58.8431	34.9116	82.7746	2.37098	1.24548	4.84298e-05	0.000760348	Up	0.774049	1.42308	1.0944	2.87325	3.77504	2.15516	IQD1	Protein IQ-DOMAIN 1		GO:0005516,GO:0005634,GO:0005737,GO:0005874,GO:0008017	calmodulin binding|nucleus|cytoplasm|microtubule|microtubule binding
Os05g0542001	15.5614	22.3488	8.77396	0.392592	-1.3489	0.0103811	0.0649047	Down	10.4638	4.87329	6.30234	0.648345	3.98652	3.24683
Os05g0542500	3255.98	772.792	5739.16	7.42653	2.89269	8.32214e-19	1.56789e-16	Up	1.71591	35.3653	0.851394	86.7997	92.4058	92.2006	LEA19	Late embryogenesis abundant protein 19
Os05g0546400	37.9298	17.0852	58.7744	3.44007	1.78244	2.99158e-07	8.59485e-06	Up	1.30921	1.77213	0.981719	5.3375	4.71661	4.73018
Os05g0548900	14622.2	21922.9	7321.53	0.333967	-1.58222	5.04864e-14	5.12882e-12	Down	332.391	305.842	394.23	135.406	94.5609	130.997	NMT2	Phosphomethylethanolamine N-methyltransferase		GO:0000234,GO:0005737,GO:0006656,GO:0052667	phosphoethanolamine N-methyltransferase activity|cytoplasm|phosphatidylcholine biosynthetic process|phosphomethylethanolamine N-methyltransferase activity	path:dosa00564	Glycerophospholipid metabolism
Os05g0550600	151.529	39.0845	263.974	6.75393	2.75573	3.17714e-14	3.34795e-12	Up	2.37206	1.67058	7.82375	28.3473	22.1142	31.3552	LTP-2	Non-specific lipid-transfer protein 2		GO:0006869,GO:0008289	lipid transport|lipid binding
Os05g0560200	90.4032	53.7921	127.014	2.36121	1.23953	4.68764e-08	1.67302e-06	Up	3.41878	6.29778	4.73606	10.2679	13.5407	14.1664	DOGL3	Protein DOG1-like 3		GO:0006351,GO:0043565	transcription, DNA-templated|sequence-specific DNA binding
Os05g0560500	14.0274	25.4385	2.61637	0.102851	-3.28137	0.00839299	0.0547589	Down	0.357624	3.79697	2.36307	0.239711	0.241074	0.119414
Os05g0563500	13.3201	8.45798	18.1823	2.14972	1.10415	0.0486803	0.207099	Up	0.028122	0.0772642	0.0558594	0.225927	0.24852	0.24502	MMS21	E3 SUMO-protein ligase MMS21		GO:0000724,GO:0005634,GO:0005737,GO:0006974,GO:0007049,GO:0008270,GO:0008284,GO:0009736,GO:0010082,GO:0016925,GO:0019789,GO:0030915,GO:0032876,GO:0045931,GO:0048509,GO:0060250,GO:0080038	double-strand break repair via homologous recombination|nucleus|cytoplasm|cellular response to DNA damage stimulus|cell cycle|zinc ion binding|positive regulation of cell proliferation|cytokinin-activated signaling pathway|regulation of root meristem growth|protein sumoylation|SUMO transferase activity|Smc5-Smc6 complex|negative regulation of DNA endoreduplication|positive regulation of mitotic c…
Os05g0567600	88.1769	131.984	44.37	0.336177	-1.57271	0.00234706	0.0197603	Down	11.5428	5.39699	7.30973	3.8911	2.45443	2.29843	RL3	Protein RADIALIS-like 3	MYB_related	GO:0003677,GO:0003700,GO:0005634	DNA binding|DNA-binding transcription factor activity|nucleus
Os05g0568100	268.737	135.93	401.544	2.95404	1.56269	4.9909e-24	1.66825e-21	Up	3.92457	7.2279	5.92534	16.2063	18.1697	18.0826	ISU1	Iron-sulfur cluster assembly protein 1		GO:0005198,GO:0005737,GO:0005739,GO:0005759,GO:0006879,GO:0008198,GO:0016226,GO:0036455,GO:0051537,GO:0051539	structural molecule activity|cytoplasm|mitochondrion|mitochondrial matrix|cellular iron ion homeostasis|ferrous iron binding|iron-sulfur cluster assembly|iron-sulfur transferase activity|2 iron, 2 sulfur cluster binding|4 iron, 4 sulfur cluster binding
Os05g0573900	22.0285	29.6784	14.3786	0.484479	-1.04549	0.0188418	0.102219	Down	0.895512	1.02606	0.84398	0.115347	0.566748	0.449453	CHUP1	Protein CHUP1, chloroplastic		GO:0009507,GO:0009707,GO:0009902	chloroplast|chloroplast outer membrane|chloroplast relocation
Os05g0574100	6.91352	3.01862	10.8084	3.58058	1.84019	0.027135	0.13479	Up	0.0403714	0.164847	0.127492	0.563314	0.380529	0.466856	OsI_21081	Phospholipase A1-II 7		GO:0005737,GO:0008970,GO:0016042	cytoplasm|phospholipase A1 activity|lipid catabolic process
Os05g0574600	248.163	159.56	336.765	2.11058	1.07764	3.76632e-06	8.20461e-05	Up	4.46746	3.77883	2.80658	9.36528	8.07636	7.29218	KCS11	3-ketoacyl-CoA synthase 11		GO:0006633,GO:0009409,GO:0009416,GO:0016021,GO:0102336,GO:0102337,GO:0102338,GO:0102756	fatty acid biosynthetic process|response to cold|response to light stimulus|integral component of membrane|3-oxo-arachidoyl-CoA synthase activity|3-oxo-cerotoyl-CoA synthase activity|3-oxo-lignoceronyl-CoA synthase activity|very-long-chain 3-ketoacyl-CoA synthase activity	path:dosa00062	Fatty acid elongation
Os05g0575000	159.137	46.6809	271.594	5.81809	2.54055	1.69611e-07	5.27254e-06	Up	1.58884	4.97248	1.75757	21.577	17.6127	13.1901
Os05g0576600	386.538	233.168	539.909	2.31553	1.21134	1.0238e-06	2.60653e-05	Up	15.0632	24.2237	17.6661	45.3081	56.4651	38.7169
Os05g0579600	247.956	354.423	141.489	0.399209	-1.32478	5.01656e-08	1.77638e-06	Down	36.0138	24.2139	30.4583	14.1892	11.2627	13.476	RAD	Transcription factor RADIALIS	MYB_related	GO:0003677,GO:0005634,GO:0009908,GO:0048262	DNA binding|nucleus|flower development|determination of dorsal/ventral asymmetry
Os05g0579700	9.30476	15.2534	3.3561	0.220023	-2.18428	0.00200735	0.0173963	Down	0.675069	0.784642	1.20653	0.384149	0.18959	0	RL6	Protein RADIALIS-like 6	MYB_related	GO:0003677,GO:0003700,GO:0005634,GO:0006355	DNA binding|DNA-binding transcription factor activity|nucleus|regulation of transcription, DNA-templated
Os05g0582500	107.418	18.6211	196.214	10.5372	3.39741	2.46238e-07	7.23493e-06	Up	0.408941	1.30384	0.345738	11.8841	6.73785	6.94583	SCPL50	Serine carboxypeptidase-like 50		GO:0004185,GO:0005576,GO:0005773	serine-type carboxypeptidase activity|extracellular region|vacuole
Os05g0582600	22.5063	6.7995	38.2131	5.61999	2.49057	0.000184202	0.00237204	Up	0.296844	0.132841	0.310417	1.88934	1.13209	0.890576	SCPL50	Serine carboxypeptidase-like 50		GO:0004185,GO:0005576,GO:0005773	serine-type carboxypeptidase activity|extracellular region|vacuole
Os05g0583000	317.756	168.336	467.177	2.77526	1.47263	3.27243e-08	1.21683e-06	Up	4.12439	4.56261	6.38292	17.7766	13.9495	12.8241	WRKY28	WRKY transcription factor 28	WRKY	GO:0003700,GO:0005634,GO:0042659,GO:0043565	DNA-binding transcription factor activity|nucleus|regulation of cell fate specification|sequence-specific DNA binding
Os05g0583050	9.00945	2.03108	15.9878	7.87158	2.97665	0.000138744	0.00187278	Up	0	0.0801031	0	0.670333	0.575922	1.31665
Os05g0584750	14.6373	20.1834	9.09122	0.450431	-1.15062	0.0319508	0.152592	Down	0.0189918	0.0703156	0	0.0575369	0.0187713	0.0185837	SPCC24B10.10c	Uncharacterized AAA domain-containing protein C24B10.10c		GO:0005524,GO:0005739,GO:0005741,GO:0016887,GO:0045041	ATP binding|mitochondrion|mitochondrial outer membrane|ATPase activity|protein import into mitochondrial intermembrane space
Os05g0588900	81.6138	36.1142	127.113	3.51976	1.81548	2.46139e-07	7.23493e-06	Up	0.56415	0.524055	1.15819	3.96894	2.73104	2.76208	HSR4	Protein HYPER-SENSITIVITY-RELATED 4		GO:0002237,GO:0005524,GO:0005739,GO:0005740,GO:0005741,GO:0008219,GO:0009411,GO:0009617,GO:0009626,GO:0009863,GO:0016021,GO:0016887,GO:0042802	response to molecule of bacterial origin|ATP binding|mitochondrion|mitochondrial envelope|mitochondrial outer membrane|cell death|response to UV|response to bacterium|plant-type hypersensitive response|salicylic acid mediated signaling pathway|integral component of membrane|ATPase activity|identical protein binding
Os05g0595100	3792.48	2125.82	5459.15	2.56803	1.36066	1.17573e-35	1.6613e-32	Up	57.6114	65.6465	55.4699	159.637	178.392	150.965	UGE-1	UDP-glucose 4-epimerase 1		GO:0003978,GO:0006012	UDP-glucose 4-epimerase activity|galactose metabolic process
Os05g0597000	4.4694	7.66975	1.26905	0.165462	-2.59543	0.0192802	0.104017	Down	0.0945873	0.295136	0	0	0.300895	0	MUTE	Transcription factor MUTE	bHLH	GO:0003677,GO:0003700,GO:0005634,GO:0009913,GO:0010374,GO:0045893,GO:0046983	DNA binding|DNA-binding transcription factor activity|nucleus|epidermal cell differentiation|stomatal complex development|positive regulation of transcription, DNA-templated|protein dimerization activity
Os06g0105300	14.254	20.2889	8.21915	0.405105	-1.30363	0.0163231	0.0918152	Down	0.526696	0.417254	0.453543	0.283878	0.226641	0.100138	SCL6	Scarecrow-like protein 6		GO:0003700,GO:0005634,GO:0006355,GO:0007623,GO:0030154,GO:0043565,GO:0048768,GO:0051301	DNA-binding transcription factor activity|nucleus|regulation of transcription, DNA-templated|circadian rhythm|cell differentiation|sequence-specific DNA binding|root hair cell tip growth|cell division
Os06g0107600	30.5802	41.4704	19.6899	0.474795	-1.07462	0.00402126	0.0305935	Down	1.56618	1.19532	0.973601	0.370238	0.882866	0.624738	At3g30340	WAT1-related protein At3g30340		GO:0005886,GO:0016021,GO:0022857	plasma membrane|integral component of membrane|transmembrane transporter activity
Os06g0110200	18.4937	8.49819	28.4892	3.35238	1.74519	0.0030452	0.0244292	Up	0.338736	1.67359	0.0861303	1.91605	2.4816	3.06293
Os06g0112100	487.341	748.807	225.874	0.301645	-1.72907	0.00557868	0.0396658	Down	12.3949	22.7401	32.9382	5.46164	6.39935	7.72925	BSPA	Bark storage protein A		GO:0003824,GO:0009116,GO:0045735	catalytic activity|nucleoside metabolic process|nutrient reservoir activity
Os06g0121200	69.1685	92.5085	45.8284	0.495396	-1.01335	0.00324911	0.0258119	Down	2.02193	2.11491	1.4423	0.400943	1.17964	1.44899
Os06g0122800	69.6986	93.2282	46.1691	0.495227	-1.01384	0.000946021	0.00943169	Down	0.881698	0.54233	0.58918	0.329972	0.33067	0.37165
Os06g0125400	376.407	508.63	244.184	0.480081	-1.05865	2.91965e-08	1.10146e-06	Down	9.32842	8.08178	7.02658	3.9097	3.36325	5.35285	OPT7	Oligopeptide transporter 7		GO:0005887,GO:0015031,GO:0016020,GO:0035673	integral component of plasma membrane|protein transport|membrane|oligopeptide transmembrane transporter activity
Os06g0127100	13.8843	3.6648	24.1038	6.57709	2.71745	7.09704e-05	0.00104742	Up	0.0838736	0.177852	0.271504	1.00971	1.46449	0.736627	DREB1C	Dehydration-responsive element-binding protein 1C	ERF	GO:0003677,GO:0003700,GO:0005634	DNA binding|DNA-binding transcription factor activity|nucleus
Os06g0127900	67.4266	90.6374	44.2158	0.487832	-1.03554	5.56159e-05	0.000856304	Down	3.59387	4.55797	3.21712	1.28795	2.48594	2.14068		Ribonucleoside-diphosphate reductase small chain		GO:0004748,GO:0005737,GO:0006260,GO:0009263,GO:0046872	ribonucleoside-diphosphate reductase activity, thioredoxin disulfide as acceptor|cytoplasm|DNA replication|deoxyribonucleotide biosynthetic process|metal ion binding
Os06g0128800	20.2494	11.9052	28.5935	2.40176	1.26409	0.00579219	0.0409405	Up	0.74796	0.428217	1.41648	2.96974	2.11554	2.02442
Os06g0133300	17.3371	11.1795	23.4947	2.10159	1.07148	0.028956	0.141641	Up	0.53291	0.530447	1.64863	5.62799	0	1.69033
Os06g0133400	210.341	135.531	285.151	2.10395	1.0731	6.67963e-11	4.38065e-09	Up	13.9651	19.4388	17.022	38.0677	36.6922	40.1358
Os06g0133500	92.0371	52.0122	132.062	2.53906	1.34429	1.04629e-08	4.35409e-07	Up	1.57856	3.45246	2.97747	7.21005	8.3894	10.5031
Os06g0136201	6.26754	2.04285	10.4922	5.13606	2.36066	0.00886736	0.0572602	Up	0.0161337	0	0.00534469	0.0644143	0.073515	0.0259334	At1g12390	Protein cornichon homolog 4		GO:0016021,GO:0016192	integral component of membrane|vesicle-mediated transport
Os06g0136300	48.5978	17.4331	79.7625	4.57535	2.19388	4.20132e-12	3.32734e-10	Up	1.17853	1.23728	1.01632	3.87431	6.92707	5.01032	At4g22758	Uncharacterized protein At4g22758
Os06g0142300	16.7275	10.1972	23.2577	2.28079	1.18954	0.0158124	0.0896977	Up	0.90434	0.552018	1.03874	1.52951	3.13654	2.54377		Early nodulin-93		GO:0009877,GO:0016021	nodulation|integral component of membrane
Os06g0145200	12.4808	7.46516	17.4964	2.34374	1.22881	0.0335853	0.158403	Up	0.156535	0.13365	0.247276	0.391894	0.572918	0.411937		Anthocyanin 5-aromatic acyltransferase		GO:0005737,GO:0047183,GO:0102777,GO:0102815	cytoplasm|anthocyanin 5-aromatic acyltransferase activity|caffeoyl-CoA:pelargonidin-3,5-diglucoside 5-O-glucoside-6-O-hydroxycinnamoyltransferase activity|caffeoyl-CoA:delphinidin-3,5-diglucoside 5-O-glucoside-6-O-hydroxycinnamoyltransferase activity
Os06g0146600	48.2383	20.5743	75.9024	3.68919	1.8833	1.37975e-09	6.99689e-08	Up	2.36978	2.11993	1.9856	8.47567	10.2007	7.29372
Os06g0146700	18.3443	11.4218	25.2667	2.21214	1.14545	0.0164395	0.0923266	Up	0.474403	0.836535	0.580771	0.812162	1.4478	1.5283
Os06g0146800	229.862	86.2579	373.465	4.32964	2.11425	2.43023e-07	7.16757e-06	Up	11.997	11.3015	4.05383	41.4896	50.5471	29.9109
Os06g0147000	204.021	123.972	284.071	2.29142	1.19624	7.00699e-13	6.00053e-11	Up	15.4209	16.2553	14.2835	43.2459	41.1535	39.1422
Os06g0147250	43.2354	19.8433	66.6275	3.35769	1.74747	7.95706e-08	2.68279e-06	Up	0.667729	1.65128	0.342875	5.62121	8.43384	3.48033
Os06g0156400	42.6501	78.1642	7.13595	0.0912943	-3.45333	0.00503687	0.0366511	Down	1.28326	4.53264	6.97519	0.430473	0.739298	0.424327	At5g45920	GDSL esterase/lipase At5g45920		GO:0016042,GO:0016788	lipid catabolic process|hydrolase activity, acting on ester bonds
Os06g0159450	242.604	353.031	132.176	0.374403	-1.41734	0.00051924	0.00571164	Down	22.9891	32.1619	19.5223	2.42675	13.3511	14.2372		Histone H3.2		GO:0000786,GO:0003677,GO:0005634,GO:0046982	nucleosome|DNA binding|nucleus|protein heterodimerization activity
Os06g0160001	174.699	250.442	98.9556	0.395124	-1.33962	0.0228614	0.117916	Down	29.9077	42.1436	19.7246	3.48739	18.587	17.2476		Histone H3.2		GO:0000786,GO:0003677,GO:0005634,GO:0046982	nucleosome|DNA binding|nucleus|protein heterodimerization activity
Os06g0160100	196.52	274.395	118.644	0.432384	-1.20961	0.0182375	0.0998117	Down	17.91	28.0061	13.2422	2.60607	11.8142	12.2497	H3C2	Histone H3.2		GO:0000786,GO:0003677,GO:0005634,GO:0010369,GO:0046982	nucleosome|DNA binding|nucleus|chromocenter|protein heterodimerization activity
Os06g0168700	29.1338	5.09272	53.1749	10.4413	3.38424	3.74665e-14	3.88228e-12	Up	0.221056	0.239179	0.430552	2.64902	3.9954	3.08784	TPRP-F1	36.4 kDa proline-rich protein
Os06g0184500	22.6771	31.9295	13.4248	0.42045	-1.24999	0.00336623	0.0265928	Down	0.450668	0.67105	0.562077	0.296201	0.227937	0.247386	NPY1	BTB/POZ domain-containing protein NPY1		GO:0005770,GO:0005886,GO:0009908,GO:0009911,GO:0010229,GO:0010540,GO:0016567,GO:0045176,GO:0048825,GO:0048827	late endosome|plasma membrane|flower development|positive regulation of flower development|inflorescence development|basipetal auxin transport|protein ubiquitination|apical protein localization|cotyledon development|phyllome development
Os06g0185500	30.0497	41.0961	19.0032	0.462408	-1.11276	0.0417183	0.185212	Down	1.35379	1.60534	3.1168	0.626157	1.71519	1.10557	HCT4	Hydroxycinnamoyltransferase 4		GO:0016747	transferase activity, transferring acyl groups other than amino-acyl groups
Os06g0195800	63.7421	35.2258	92.2585	2.61906	1.38905	2.19748e-07	6.58736e-06	Up	2.04768	2.30167	1.34775	5.26113	4.74021	5.69989
Os06g0199700	37.856	57.2397	18.4722	0.322716	-1.63166	1.38062e-06	3.39004e-05	Down	1.78215	2.95524	1.53876	1.17494	0.38622	0.6461
Os06g0207600	10.1018	14.7063	5.49722	0.3738	-1.41966	0.0301072	0.145895	Down	0.182296	0.41118	0.0615962	0.0626597	0.183401	0.121472
Os06g0207950	35.4546	15.6731	55.2361	3.52426	1.81732	2.93041e-07	8.44367e-06	Up	0.839153	0.379269	0.712128	2.46766	3.26105	2.19795
Os06g0210000	420.571	573.045	268.097	0.467846	-1.09589	1.34877e-08	5.49513e-07	Down	27.4933	26.2279	21.9936	11.8342	9.59405	16.4907	At1g21890	WAT1-related protein At1g21890		GO:0005886,GO:0016021,GO:0022857	plasma membrane|integral component of membrane|transmembrane transporter activity
Os06g0215000	10.6901	6.02547	15.3547	2.54831	1.34954	0.0364891	0.168519	Up	0.0445037	0.405673	0.277796	0.806982	0.648552	0.463418
Os06g0216300	483.597	213.943	753.251	3.5208	1.81591	0.000764503	0.00787765	Up	7.28664	5.72865	1.5838	19.5764	23.2944	11.2874	OPR1	12-oxophytodienoate reductase 1		GO:0006952,GO:0009695,GO:0010181,GO:0016629,GO:0031408	defense response|jasmonic acid biosynthetic process|FMN binding|12-oxophytodienoate reductase activity|oxylipin biosynthetic process
Os06g0216350	13.133	7.71277	18.5532	2.40552	1.26635	0.0273574	0.135614	Up	0.402729	0.113795	0.179655	0.791577	1.07153	0.414874	OPR1	12-oxophytodienoate reductase 1		GO:0006952,GO:0009695,GO:0010181,GO:0016629,GO:0031408	defense response|jasmonic acid biosynthetic process|FMN binding|12-oxophytodienoate reductase activity|oxylipin biosynthetic process
Os06g0218300	334.318	208.856	459.781	2.20142	1.13844	2.99088e-07	8.59485e-06	Up	5.32001	7.41514	8.27959	14.5419	19.9868	15.2236	ATL31	E3 ubiquitin-protein ligase ATL31		GO:0004842,GO:0009737,GO:0009814,GO:0009816,GO:0010200,GO:0016020,GO:0016021,GO:0043562,GO:0046872	ubiquitin-protein transferase activity|response to abscisic acid|defense response, incompatible interaction|defense response to bacterium, incompatible interaction|response to chitin|membrane|integral component of membrane|cellular response to nitrogen levels|metal ion binding
Os06g0223700	427.908	282.128	573.688	2.03344	1.02392	1.00412e-14	1.14337e-12	Up	14.6516	15.7161	16.2841	32.1545	32.2466	34.4079	FLZ6	FCS-Like Zinc finger 6		GO:0005634,GO:0005737,GO:0005783,GO:0005829,GO:0019900,GO:0042594,GO:0046872,GO:0090351	nucleus|cytoplasm|endoplasmic reticulum|cytosol|kinase binding|response to starvation|metal ion binding|seedling development
Os06g0226500	56.9898	32.5798	81.3998	2.49848	1.32105	2.20356e-06	5.13493e-05	Up	2.31189	2.40643	1.83659	4.85036	6.42312	6.00996	ILI4	Transcription factor ILI4	bHLH	GO:0005634,GO:0005737,GO:0009742,GO:0040008,GO:0046983	nucleus|cytoplasm|brassinosteroid mediated signaling pathway|regulation of growth|protein dimerization activity
Os06g0229000	36.4197	24.1332	48.7063	2.01823	1.01309	0.0366608	0.168885	Up	0.993313	4.06615	1.31353	3.45821	4.03376	4.98163	FTSH6	ATP-dependent zinc metalloprotease FTSH 6, chloroplastic		GO:0004176,GO:0004222,GO:0005524,GO:0006508,GO:0009535,GO:0009941,GO:0010027,GO:0010205,GO:0010206,GO:0010304,GO:0016021,GO:0046872	ATP-dependent peptidase activity|metalloendopeptidase activity|ATP binding|proteolysis|chloroplast thylakoid membrane|chloroplast envelope|thylakoid membrane organization|photoinhibition|photosystem II repair|PSII associated light-harvesting complex II catabolic process|integral component of membrane|metal ion binding
Os06g0229066	57.2236	32.6313	81.816	2.50728	1.32612	0.0126705	0.0758766	Up	0.396384	2.31425	1.19509	2.82975	2.399	4.81858	FTSH6	ATP-dependent zinc metalloprotease FTSH 6, chloroplastic		GO:0004176,GO:0004222,GO:0005524,GO:0006508,GO:0009535,GO:0009941,GO:0010027,GO:0010205,GO:0010206,GO:0010304,GO:0016021,GO:0046872	ATP-dependent peptidase activity|metalloendopeptidase activity|ATP binding|proteolysis|chloroplast thylakoid membrane|chloroplast envelope|thylakoid membrane organization|photoinhibition|photosystem II repair|PSII associated light-harvesting complex II catabolic process|integral component of membrane|metal ion binding
Os06g0229900	40.6075	55.2639	25.9511	0.469585	-1.09054	0.0465863	0.200941	Down	1.36123	4.13984	3.2074	1.82277	1.24982	1.1458	SSII-3	Soluble starch synthase 2-3, chloroplastic/amyloplastic		GO:0004373,GO:0009011,GO:0009501,GO:0009507,GO:0019252,GO:0033201	glycogen (starch) synthase activity|starch synthase activity|amyloplast|chloroplast|starch biosynthetic process|alpha-1,4-glucan synthase activity
Os06g0230000	169.548	86.3246	252.772	2.92816	1.54999	3.37841e-07	9.58311e-06	Up	3.09296	3.46148	6.4361	16.3177	12.0745	13.6191
Os06g0232700	15.6359	9.09888	22.1729	2.43688	1.28504	0.0139943	0.081772	Up	0.107221	0.174472	0.183792	0.409089	0.400314	0.38207	MAIL3	Serine/threonine-protein phosphatase 7 long form homolog		GO:0004721,GO:0005634,GO:0046872	phosphoprotein phosphatase activity|nucleus|metal ion binding
Os06g0237950	1.92924	0	3.85849	Inf	Inf	0.0235004	0.120474	Up	0	0	0	0.135188	0.132914	0.334172	At3g47830	Putative DNA glycosylase At3g47830		GO:0006284,GO:0016798	base-excision repair|hydrolase activity, acting on glycosyl bonds
Os06g0240050	54.7076	27.4403	81.9748	2.98738	1.57888	1.40792e-05	0.000259788	Up	0.387659	0.214578	0.205513	1.3862	0.651651	0.805049	BURP9	BURP domain-containing protein 9
Os06g0241100	40.4822	9.58354	71.3808	7.44827	2.8969	4.5454e-11	3.0518e-09	Up	0.306959	0.575884	0.0704748	2.766	2.56129	1.96318	SD25	G-type lectin S-receptor-like serine/threonine-protein kinase SD2-5
Os06g0242700	93.7153	142.635	44.7954	0.314056	-1.67091	0.04604	0.199303	Down	1.68871	1.50508	4.0023	0.707873	0.668411	0.820643	OMT8	Benzoate O-methyltransferase		GO:0006952,GO:0008168,GO:0046872	defense response|methyltransferase activity|metal ion binding
Os06g0246500	89.2202	23.7683	154.672	6.5075	2.7021	9.86496e-09	4.13849e-07	Up	0.169858	1.24256	0.380087	4.61123	3.23817	5.22184	Os06g0246500	Pyruvate dehydrogenase E1 component subunit alpha-2, mitochondrial		GO:0004739,GO:0005759,GO:0006086,GO:0006096	pyruvate dehydrogenase (acetyl-transferring) activity|mitochondrial matrix|acetyl-CoA biosynthetic process from pyruvate|glycolytic process	path:dosa00010,path:dosa00020,path:dosa00620	Glycolysis / Gluconeogenesis|Citrate cycle (TCA cycle)|Pyruvate metabolism
Os06g0249350	20.328	12.0627	28.5933	2.37039	1.24512	0.00780659	0.0518316	Up	0	0.679608	0.826133	2.37084	1.27269	1.50434
Os06g0256000	25.6208	36.5206	14.721	0.403087	-1.31084	0.00359741	0.0280344	Down	0.770216	0.952918	0.777076	0.178358	0.555691	0.619554
Os06g0264432	29.1019	16.8965	41.3073	2.44473	1.28967	0.00071226	0.00742748	Up	0.620004	0.292576	0.180224	0.612062	1.01254	0.539902	NPF3.1	Protein NRT1/ PTR FAMILY 3.1		GO:0005886,GO:0010336,GO:0015333,GO:0016021,GO:0035673,GO:0042128,GO:0097708,GO:1904680	plasma membrane|gibberellic acid homeostasis|peptide:proton symporter activity|integral component of membrane|oligopeptide transmembrane transporter activity|nitrate assimilation|intracellular vesicle|peptide transmembrane transporter activity
Os06g0271000	19.5295	26.9553	12.1037	0.449027	-1.15512	0.0119976	0.0728008	Down	0.933512	1.21153	1.16034	0.592222	0.408945	0.634354	UGT90A2	UDP-glycosyltransferase 90A2		GO:0008194,GO:0043231,GO:0080043,GO:0080044	UDP-glycosyltransferase activity|intracellular membrane-bounded organelle|quercetin 3-O-glucosyltransferase activity|quercetin 7-O-glucosyltransferase activity
Os06g0275000	11.4668	6.07256	16.861	2.77659	1.47331	0.0165025	0.0924652	Up	0.239783	0.10302	0.081437	0.357109	0.42916	0.480438	HD1	Zinc finger protein HD1	CO-like	GO:0003677,GO:0003700,GO:0005634,GO:0008270,GO:0009908,GO:0009909,GO:0030154,GO:0045892,GO:0048571,GO:0048572,GO:0048576,GO:0048579	DNA binding|DNA-binding transcription factor activity|nucleus|zinc ion binding|flower development|regulation of flower development|cell differentiation|negative regulation of transcription, DNA-templated|long-day photoperiodism|short-day photoperiodism|positive regulation of short-day photoperiodism, flowering|negative regulation of long-day photoperiodism, flowering
Os06g0285400	126.628	188.561	64.6947	0.343096	-1.54332	5.52236e-09	2.42812e-07	Down	4.16747	5.68523	3.79021	1.23611	1.5817	2.17541	LECRKS7	Probable L-type lectin-domain containing receptor kinase S.7
Os06g0294600	207.749	314.226	101.272	0.32229	-1.63357	1.28196e-10	7.95427e-09	Down	7.10308	11.0459	8.45998	2.60376	3.09563	3.39383	CYP76C2	Cytochrome P450 76C2		GO:0005506,GO:0016020,GO:0016021,GO:0016709,GO:0020037	iron ion binding|membrane|integral component of membrane|oxidoreductase activity, acting on paired donors, with incorporation or reduction of molecular oxygen, NAD(P)H as one donor, and incorporation of one atom of oxygen|heme binding
Os06g0300500	23.1408	11.3175	34.9641	3.08938	1.62732	0.000193827	0.00246914	Up	0.0947015	0.304677	0.212544	0.546464	0.767661	0.688616	At3g27390	Uncharacterized membrane protein At3g27390		GO:0005886,GO:0016021	plasma membrane|integral component of membrane
Os06g0306300	63.6503	86.7071	40.5934	0.468167	-1.0949	3.33697e-05	0.000556209	Down	4.07512	3.74986	3.60134	1.52042	2.16188	2.12928	PRX74	Peroxidase 1		GO:0004601,GO:0005576,GO:0006979,GO:0009505,GO:0009506,GO:0020037,GO:0042744,GO:0046872	peroxidase activity|extracellular region|response to oxidative stress|plant-type cell wall|plasmodesma|heme binding|hydrogen peroxide catabolic process|metal ion binding	path:dosa00940	Phenylpropanoid biosynthesis
Os06g0315300	5.00371	1.70799	8.29943	4.85918	2.28071	0.0449128	0.19576	Up	0.043998	0.0410557	0.0885361	0.0893634	0.481312	0.390497	AAMT3	Anthranilate O-methyltransferase 3		GO:0006952,GO:0008168	defense response|methyltransferase activity
Os06g0316300	948.813	1288.48	609.148	0.472765	-1.0808	1.92233e-18	3.43435e-16	Down	84.9384	100.8	87.5252	49.1668	42.1033	44.7639
Os06g0316800	1471.18	2183.86	758.487	0.347314	-1.52569	0.0201043	0.107382	Down	62.0231	115.631	178.797	46.3338	40.9284	41.7501
Os06g0317400	955.613	1505.84	405.391	0.269213	-1.89318	4.44512e-05	0.000705725	Down	65.1177	123.725	81.34	23.0722	29.7907	22.1891
Os06g0317600	2169.26	3060.27	1278.24	0.417689	-1.2595	0.00014507	0.00194744	Down	157.009	263.623	193.117	82.3857	107.664	80.6589
Os06g0318500	14.1078	19.4418	8.77378	0.451284	-1.14789	0.0347111	0.162358	Down	0.201353	0.598107	0.378205	0.205717	0.114768	0.228216	NHX4	Sodium/hydrogen exchanger 4		GO:0005774,GO:0005886,GO:0009651,GO:0015081,GO:0015385,GO:0015386,GO:0016021,GO:0051453,GO:0055075,GO:0071805,GO:0098719	vacuolar membrane|plasma membrane|response to salt stress|sodium ion transmembrane transporter activity|sodium:proton antiporter activity|potassium:proton antiporter activity|integral component of membrane|regulation of intracellular pH|potassium ion homeostasis|potassium ion transmembrane transport|sodium ion import across plasma membrane
Os06g0318566	65.9875	35.2493	96.7258	2.74405	1.4563	4.01852e-08	1.46448e-06	Up	0.351143	0.441646	0.193771	0.972448	0.974418	0.841525	CTPA3	Carboxyl-terminal-processing peptidase 3, chloroplastic		GO:0004175,GO:0008236,GO:0009543,GO:0016020	endopeptidase activity|serine-type peptidase activity|chloroplast thylakoid lumen|membrane
Os06g0318600	4409	2644.67	6173.33	2.33425	1.22296	1.004e-35	1.4862e-32	Up	42.6828	41.2755	41.5412	103.191	103.249	93.1361	CTPA3	Carboxyl-terminal-processing peptidase 3, chloroplastic		GO:0004175,GO:0008236,GO:0009543,GO:0016020	endopeptidase activity|serine-type peptidase activity|chloroplast thylakoid lumen|membrane
Os06g0323100	200.449	81.7139	319.185	3.90613	1.96574	9.71718e-08	3.22378e-06	Up	2.08547	4.32601	2.97359	9.63518	17.0701	12.9537	IAMT1	Indole-3-acetate O-methyltransferase 1		GO:0010252,GO:0046872,GO:0051749,GO:0103007	auxin homeostasis|metal ion binding|indole acetic acid carboxyl methyltransferase activity|indole-3-acetate carboxyl methyltransferase activity
Os06g0328400	8.46244	13.3303	3.59455	0.269652	-1.89083	0.029709	0.1445	Down	0.134591	0.509786	0.284597	0.0967479	0.141673	0.0237736	LECRKS5	Probable L-type lectin-domain containing receptor kinase S.5
Os06g0341300	9.38238	1.61546	17.1493	10.6157	3.40813	0.00250684	0.0208332	Up	0	0.200943	0	1.14923	0.357366	0.867657		Late embryogenesis abundant protein D-34
Os06g0349700	94.8364	43.6861	145.987	3.34172	1.74059	2.15248e-14	2.32188e-12	Up	0.461257	0.652378	1.045	2.21949	2.32865	2.72502	CYP84A1	Cytochrome P450 84A1		GO:0004497,GO:0005506,GO:0005783,GO:0009699,GO:0009809,GO:0010224,GO:0016020,GO:0016021,GO:0016709,GO:0020037	monooxygenase activity|iron ion binding|endoplasmic reticulum|phenylpropanoid biosynthetic process|lignin biosynthetic process|response to UV-B|membrane|integral component of membrane|oxidoreductase activity, acting on paired donors, with incorporation or reduction of molecular oxygen, NAD(P)H as one donor, and incorporation of one atom of oxygen|heme binding	path:dosa00940	Phenylpropanoid biosynthesis
Os06g0349800	153.851	97.3147	210.387	2.16193	1.11232	1.1727e-09	6.04207e-08	Up	8.9047	7.52866	8.61006	19.0626	18.2712	21.2121
Os06g0356800	2057.18	1181.65	2932.71	2.48188	1.31143	1.30014e-08	5.31094e-07	Up	24.2407	54.0839	50.4749	98.512	128.628	105.211	XIPI	Xylanase inhibitor protein 1		GO:0005576,GO:0005975,GO:0006952	extracellular region|carbohydrate metabolic process|defense response	path:dosa00520	Amino sugar and nucleotide sugar metabolism
Os06g0473000	57.4149	100.349	14.4805	0.144301	-2.79285	6.83973e-08	2.34421e-06	Down	8.30221	8.92038	3.7791	1.39552	0.567152	1.3416	PHS1	Protein POOR HOMOLOGOUS SYNAPSIS 1		GO:0005737,GO:0007129	cytoplasm|synapsis
Os06g0473800	4.85736	1.31063	8.4041	6.41226	2.68083	0.012603	0.0755598	Up	0.212715	0.45992	0	0.962923	1.86839	1.65677
Os06g0474866	14.8137	8.77458	20.8529	2.37651	1.24884	0.0197717	0.106079	Up	0.292803	0	0	0.508472	0.653709	0.213985	R1	Alpha-glucan water dikinase, chloroplastic		GO:0004673,GO:0005524,GO:0005975,GO:0009507,GO:0046872,GO:0102216,GO:0102218	protein histidine kinase activity|ATP binding|carbohydrate metabolic process|chloroplast|metal ion binding|maltodextrin water dikinase|starch, H2O dikinase activity
Os06g0498800	120.455	64.5794	176.331	2.73045	1.44914	1.20733e-07	3.90134e-06	Up	3.76367	4.94563	6.2542	10.3212	16.8504	16.0618	MFT1	Protein MOTHER of FT and TFL1 homolog 1
Os06g0506600	1603.72	1015.31	2192.14	2.15909	1.11042	8.03948e-06	0.000159486	Up	5.59379	6.54997	5.74656	11.1897	11.8775	11.3199	UBC5B	Ubiquitin-conjugating enzyme E2 5B		GO:0004842,GO:0005524,GO:0016567,GO:0061631	ubiquitin-protein transferase activity|ATP binding|protein ubiquitination|ubiquitin conjugating enzyme activity
Os06g0519400	27.4052	36.9987	17.8117	0.481414	-1.05465	0.00698616	0.0474485	Down	0.235481	0.421575	0.400053	0.129794	0.126537	0.170999	Os06g0519400	Zinc finger CCCH domain-containing protein 42	C3H	GO:0003677,GO:0046872	DNA binding|metal ion binding
Os06g0521500	3.18017	6.36033	0	0	#NAME?	0.00144154	0.0132501	Down	0.152807	0.351503	0.23959	0	0	0	PRX112	Peroxidase 2		GO:0004601,GO:0005576,GO:0006979,GO:0020037,GO:0042744,GO:0046872	peroxidase activity|extracellular region|response to oxidative stress|heme binding|hydrogen peroxide catabolic process|metal ion binding	path:dosa00940	Phenylpropanoid biosynthesis
Os06g0537600	19.8914	26.6468	13.1359	0.492964	-1.02045	0.0289507	0.141637	Down	3.05435	2.20915	2.07543	0.505656	1.9961	1.40272	ATL32	RING-H2 finger protein ATL32		GO:0016021,GO:0016567,GO:0016740,GO:0046872	integral component of membrane|protein ubiquitination|transferase activity|metal ion binding
Os06g0539500	56.0467	32.4105	79.683	2.45856	1.29781	3.30944e-06	7.32221e-05	Up	2.52159	4.5996	3.23207	5.10153	9.38516	6.59243		Non-specific lipid-transfer protein		GO:0006869,GO:0008289	lipid transport|lipid binding
Os06g0547400	737.437	1192.41	282.463	0.236884	-2.07775	0.00263327	0.0216957	Down	33.1693	44.6251	82.4176	14.823	15.1238	10.8745		Peroxidase P7		GO:0004601,GO:0006979,GO:0020037,GO:0042744,GO:0046872	peroxidase activity|response to oxidative stress|heme binding|hydrogen peroxide catabolic process|metal ion binding	path:dosa00940	Phenylpropanoid biosynthesis
Os06g0553001	8.88692	2.36595	15.4079	6.51236	2.70318	0.000446082	0.00502607	Up	0.43229	0.305545	0.316051	2.89073	3.12242	1.2629	HSFC2B	Heat stress transcription factor C-2b		GO:0000978,GO:0003700,GO:0005634,GO:0034605,GO:0043565,GO:0061408	RNA polymerase II proximal promoter sequence-specific DNA binding|DNA-binding transcription factor activity|nucleus|cellular response to heat|sequence-specific DNA binding|positive regulation of transcription from RNA polymerase II promoter in response to heat stress
Os06g0553100	114.805	32.2238	197.386	6.12547	2.61482	8.9985e-31	6.99318e-28	Up	0.974735	1.93133	0.706252	9.05448	8.70767	8.98445	HSFC2B	Heat stress transcription factor C-2b	HSF	GO:0000978,GO:0003700,GO:0005634,GO:0034605,GO:0043565,GO:0061408	RNA polymerase II proximal promoter sequence-specific DNA binding|DNA-binding transcription factor activity|nucleus|cellular response to heat|sequence-specific DNA binding|positive regulation of transcription from RNA polymerase II promoter in response to heat stress
Os06g0561000	622.596	953.789	291.402	0.305521	-1.71066	3.34085e-43	6.92358e-40	Down	25.8327	29.0111	25.5848	8.12815	10.311	6.81117	Os06g0561000	Probable inositol oxygenase		GO:0005506,GO:0005737,GO:0019310,GO:0019853,GO:0050113	iron ion binding|cytoplasm|inositol catabolic process|L-ascorbic acid biosynthetic process|inositol oxygenase activity	path:dosa00053,path:dosa00562	Ascorbate and aldarate metabolism|Inositol phosphate metabolism
Os06g0561050	7.82912	12.4341	3.22414	0.259298	-1.94732	0.0119827	0.0727386	Down	0.102684	0.192575	0	0	0	0	Os06g0561000	Probable inositol oxygenase		GO:0005506,GO:0005737,GO:0019310,GO:0019853,GO:0050113	iron ion binding|cytoplasm|inositol catabolic process|L-ascorbic acid biosynthetic process|inositol oxygenase activity
Os06g0561800	4.45658	1.32889	7.58427	5.7072	2.51278	0.025332	0.127691	Up	0	0.0223724	0	0.0961268	0.0706091	0.0584794	ABCC8	ABC transporter C family member 8		GO:0000325,GO:0005524,GO:0005774,GO:0008559,GO:0016020,GO:0016021,GO:0042626,GO:0055085	plant-type vacuole|ATP binding|vacuolar membrane|xenobiotic transmembrane transporting ATPase activity|membrane|integral component of membrane|ATPase activity, coupled to transmembrane movement of substances|transmembrane transport	path:dosa02010	ABC transporters
Os06g0565100	10.069	14.5618	5.57621	0.382935	-1.38483	0.0349237	0.163033	Down	0.62988	0.388572	0.433575	0.280625	0.117931	0.158859	CYP711A1	Cytochrome P450 711A1		GO:0004497,GO:0005506,GO:0009926,GO:0009934,GO:0009963,GO:0010223,GO:0016021,GO:0016117,GO:0016705,GO:0020037	monooxygenase activity|iron ion binding|auxin polar transport|regulation of meristem structural organization|positive regulation of flavonoid biosynthetic process|secondary shoot formation|integral component of membrane|carotenoid biosynthetic process|oxidoreductase activity, acting on paired donors, with incorporation or reduction of molecular oxygen|heme binding
Os06g0586150	33.1458	17.0304	49.2611	2.89253	1.53233	2.94327e-05	0.000496175	Up	0.173181	0.225168	0.146095	0.589002	0.613714	0.523323	XA21	Receptor kinase-like protein Xa21		GO:0004674,GO:0005524,GO:0005634,GO:0005789,GO:0005886,GO:0006952,GO:0016021,GO:0031349,GO:0046777,GO:1900426	protein serine/threonine kinase activity|ATP binding|nucleus|endoplasmic reticulum membrane|plasma membrane|defense response|integral component of membrane|positive regulation of defense response|protein autophosphorylation|positive regulation of defense response to bacterium
Os06g0587000	12.6416	6.33558	18.9477	2.99068	1.58047	0.00808209	0.0531499	Up	0.0248206	0.113185	0.0488845	0.246177	0.156606	0.238458	At3g47110	Putative receptor-like protein kinase At3g47110		GO:0004674,GO:0005524,GO:0005886,GO:0016021	protein serine/threonine kinase activity|ATP binding|plasma membrane|integral component of membrane	path:dosa04016,path:dosa04626	MAPK signaling pathway - plant|Plant-pathogen interaction
Os06g0590500	6.29272	1.37841	11.207	8.13043	3.02333	0.0129531	0.0771674	Up	0.075278	0	0.0770112	0.117558	0.693085	0.271247	SYP124	Syntaxin-124		GO:0000149,GO:0005484,GO:0005886,GO:0006886,GO:0006887,GO:0006906,GO:0009860,GO:0012505,GO:0016021,GO:0030133,GO:0031201,GO:0048278	SNARE binding|SNAP receptor activity|plasma membrane|intracellular protein transport|exocytosis|vesicle fusion|pollen tube growth|endomembrane system|integral component of membrane|transport vesicle|SNARE complex|vesicle docking	path:dosa04130	SNARE interactions in vesicular transport
Os06g0590800	13.2419	20.9339	5.54982	0.265112	-1.91533	0.00103532	0.0101655	Down	0.630638	0.602293	0.614613	0.291287	0.190216	0.142967	UGT73B5	UDP-glycosyltransferase 73B5		GO:0006952,GO:0008194,GO:0035251,GO:0043231,GO:0047893,GO:0051707,GO:0080043,GO:0080044,GO:0102360,GO:0102425	defense response|UDP-glycosyltransferase activity|UDP-glucosyltransferase activity|intracellular membrane-bounded organelle|flavonol 3-O-glucosyltransferase activity|response to other organism|quercetin 3-O-glucosyltransferase activity|quercetin 7-O-glucosyltransferase activity|daphnetin 3-O-glucosyltransferase activity|myricetin 3-O-glucosyltransferase activity
Os06g0599200	115.883	76.1989	155.568	2.0416	1.0297	0.0370827	0.170289	Up	1.55454	3.07191	3.41593	4.20725	8.42898	4.69221	CYP76M7	Ent-cassadiene C11-alpha-hydroxylase 1				path:dosa00904	Diterpenoid biosynthesis
Os06g0602900	2.1835	4.36699	0	0	#NAME?	0.0128854	0.0767934	Down	0.044492	0.177415	0.273685	0	0	0	P2	NADP-dependent alkenal double bond reductase P2		GO:0005829,GO:0005886,GO:0006979,GO:0032440	cytosol|plasma membrane|response to oxidative stress|2-alkenal reductase [NAD(P)] activity
Os06g0608100	27.0257	36.1845	17.8668	0.49377	-1.01809	0.0364843	0.168519	Down	0.216659	0.299214	0.285853	0.0360503	0.158818	0.244618
Os06g0613000	12.7741	19.0733	6.47504	0.339482	-1.55859	0.0414119	0.184431	Down	0.32891	0.217236	0.783761	0.0853297	0.224178	0.196059
Os06g0618700	265.849	354.87	176.828	0.498288	-1.00495	2.609e-11	1.81846e-09	Down	16.6122	14.4592	15.143	8.57428	8.68413	7.37718	VQ25	VQ motif-containing protein 25		GO:0005634,GO:0006952	nucleus|defense response
Os06g0626700	16.971	26.1723	7.76975	0.296869	-1.7521	0.0100224	0.0630541	Down	0.964982	1.06675	2.16781	0.291399	0.45615	0.461307	ANS2	Leucoanthocyanidin dioxygenase 2		GO:0007033,GO:0009611,GO:0009718,GO:0009753,GO:0010023,GO:0031418,GO:0046872,GO:0051213	vacuole organization|response to wounding|anthocyanin-containing compound biosynthetic process|response to jasmonic acid|proanthocyanidin biosynthetic process|L-ascorbic acid binding|metal ion binding|dioxygenase activity	path:dosa00941	Flavonoid biosynthesis
Os06g0635250	12.7365	6.07377	19.3993	3.19394	1.67534	0.00423314	0.0319474	Up	0.152516	0.22888	0.235028	0.520382	0.784879	0.5489
Os06g0637400	16.2428	7.32312	25.1626	3.43605	1.78075	0.032637	0.155154	Up	0.147348	0.326592	0.148653	0.478136	1.19743	0.520294
Os06g0640100	97.7942	63.9244	131.664	2.05968	1.04242	0.000954618	0.00950216	Up	1.61223	1.87169	1.05312	2.00212	2.49419	3.73177	CYP71Z7	Ent-cassadiene hydroxylase
Os06g0643500	1087.18	1643.29	531.067	0.323172	-1.62962	0.00476513	0.0350104	Down	37.6981	63.5663	90.6815	14.0114	29.278	25.8127	TPRP-F1	36.4 kDa proline-rich protein
Os06g0645600	24.49	15.0736	33.9063	2.24938	1.16953	0.00515952	0.0373606	Up	0.53738	0.564152	0.536989	1.36554	1.32977	1.38933
Os06g0650300	8.46777	15.6142	1.32129	0.0846208	-3.56284	0.00012822	0.00175743	Down	0.372752	0.425191	0.817572	0	0	0	At2g23060	Probable N-acetyltransferase HLS1-like		GO:0016747	transferase activity, transferring acyl groups other than amino-acyl groups
Os06g0650700	18.2757	8.37965	28.1717	3.36193	1.74929	0.000434033	0.00492242	Up	0.143642	1.14401	0.880465	3.8784	2.18503	2.04873
Os06g0651200	199.176	66.734	331.618	4.96926	2.31303	1.77939e-33	2.21257e-30	Up	3.73776	8.47893	4.55873	28.7032	32.3449	27.216
Os06g0652300	726.365	244.16	1208.57	4.9499	2.3074	5.81611e-17	8.90639e-15	Up	11.5772	11.5396	8.51957	67.0332	57.6273	52.5896	Os06g0652300	Putative GDP-L-fucose synthase 2		GO:0016853,GO:0042351,GO:0050577,GO:0050662	isomerase activity|'de novo' GDP-L-fucose biosynthetic process|GDP-L-fucose synthase activity|coenzyme binding	path:dosa00051,path:dosa00520	Fructose and mannose metabolism|Amino sugar and nucleotide sugar metabolism
Os06g0653000	32.7767	50.8319	14.7215	0.289612	-1.78781	0.0143069	0.0831453	Down	0.636595	0.949015	1.66483	0.0477545	0.443991	0.398139	CER3	Protein ECERIFERUM 3		GO:0000170,GO:0005506,GO:0005789,GO:0005886,GO:0006723,GO:0010025,GO:0016020,GO:0016021,GO:0030148,GO:0042335,GO:0043447,GO:0048235	sphingosine hydroxylase activity|iron ion binding|endoplasmic reticulum membrane|plasma membrane|cuticle hydrocarbon biosynthetic process|wax biosynthetic process|membrane|integral component of membrane|sphingolipid biosynthetic process|cuticle development|alkane biosynthetic process|pollen sperm cell differentiation
Os06g0662200	273.388	415.562	131.214	0.31575	-1.66315	3.85724e-27	1.90327e-24	Down	11.2612	10.9108	11.4733	3.33212	4.01757	4.42362	RISBZ5	bZIP transcription factor RISBZ5	bZIP	GO:0003677,GO:0003700,GO:0005634	DNA binding|DNA-binding transcription factor activity|nucleus
Os06g0662550	160.736	35.6475	285.825	8.0181	3.00326	1.84994e-07	5.66016e-06	Up	0.308772	0.699904	0.361461	4.59208	4.84004	2.41618
Os06g0665500	2201.75	1455.83	2947.68	2.02475	1.01774	2.89767e-18	5.00427e-16	Up	33.2775	29.2693	33.9163	71.2882	69.959	61.4594	AAH	Probable allantoate deiminase		GO:0000256,GO:0005783,GO:0006145,GO:0008237,GO:0010136,GO:0046872,GO:0047652	allantoin catabolic process|endoplasmic reticulum|purine nucleobase catabolic process|metallopeptidase activity|ureide catabolic process|metal ion binding|allantoate deiminase activity	path:dosa00230	Purine metabolism
Os06g0666500	20.8131	28.0419	13.5844	0.484433	-1.04563	0.0207329	0.10974	Down	2.32425	3.09881	3.84454	1.22918	2.03064	1.79754	ATL44	Probable E3 ubiquitin-protein ligase ATL44		GO:0016021,GO:0016567,GO:0016740,GO:0046872	integral component of membrane|protein ubiquitination|transferase activity|metal ion binding
Os06g0668200	497.967	239.904	756.03	3.15139	1.65599	2.52528e-16	3.6512e-14	Up	5.11424	8.2543	5.38429	16.9976	22.8831	23.037		Phosphoglycerate kinase, cytosolic		GO:0004618,GO:0005524,GO:0005737,GO:0006096	phosphoglycerate kinase activity|ATP binding|cytoplasm|glycolytic process	path:dosa00010,path:dosa00710	Glycolysis / Gluconeogenesis|Carbon fixation in photosynthetic organisms
Os06g0671600	14.999	8.45919	21.5387	2.54619	1.34834	0.0115396	0.0706977	Up	0.248934	0	0.247537	0.379548	0.385023	0.253565
Os06g0673800	24.8504	16.1667	33.5341	2.07427	1.0526	0.0183804	0.100417	Up	0.515906	0.702448	0.69618	1.86173	0.947983	1.34327
Os06g0674000	108.581	53.594	163.568	3.05198	1.60975	2.14862e-08	8.38042e-07	Up	0.242513	0.356123	0.349974	0.825817	1.11416	0.777848
Os06g0675900	12.9606	22.3797	3.5414	0.158242	-2.6598	0.000330662	0.00388618	Down	0.0780471	0.16885	0.031205	0.0312317	0	0.029916
Os06g0681100	10.8913	5.02901	16.7536	3.33139	1.73612	0.0154951	0.0884467	Up	0.12045	0.0235024	0	0.274097	0.0974049	0.244536
Os06g0681200	893.099	138.276	1647.92	11.9176	3.57502	4.73093e-33	4.82389e-30	Up	4.30169	18.2895	3.10762	119.178	101.924	96.2979	At4g27520	Early nodulin-like protein 2		GO:0005773,GO:0005886,GO:0009055,GO:0009507,GO:0031225,GO:0046658,GO:0048046	vacuole|plasma membrane|electron transfer activity|chloroplast|anchored component of membrane|anchored component of plasma membrane|apoplast
Os06g0682900	792.193	442.476	1141.91	2.58072	1.36778	1.53184e-31	1.32274e-28	Up	11.1966	14.7723	15.4866	34.8858	36.6028	38.8351	HSA32	Protein HEAT-STRESS-ASSOCIATED 32		GO:0003824,GO:0009408,GO:0010286,GO:0010608	catalytic activity|response to heat|heat acclimation|posttranscriptional regulation of gene expression
Os06g0683100	209.556	81.1866	337.926	4.16234	2.05739	4.11463e-24	1.39267e-21	Up	1.2662	1.56179	2.00922	9.51369	7.30282	6.86919		Putative anthocyanidin reductase		GO:0009813,GO:0016491,GO:0050662	flavonoid biosynthetic process|oxidoreductase activity|coenzyme binding
Os06g0687200	18.4887	7.37791	29.5995	4.01191	2.00429	5.84243e-05	0.000888977	Up	0.320013	0.362813	0.205645	1.13698	1.31782	1.19599	ATL37	Putative RING-H2 finger protein ATL37		GO:0016021,GO:0016567,GO:0016740,GO:0046872	integral component of membrane|protein ubiquitination|transferase activity|metal ion binding
Os06g0689600	66.4207	38.755	94.0865	2.42772	1.27961	8.68061e-06	0.000169394	Up	0.742608	0.89011	0.984784	2.26877	2.83492	1.52075	CRK5	Cysteine-rich receptor-like protein kinase 5
Os06g0694200	497.514	310.827	684.202	2.20123	1.13831	7.93583e-19	1.51345e-16	Up	8.76535	11.2675	10.0425	24.973	22.5269	23.5294	AAE	Acetylajmalan esterase		GO:0009820,GO:0033879	alkaloid metabolic process|acetylajmaline esterase activity
Os06g0695800	84.3989	54.8685	113.929	2.0764	1.05409	5.56935e-06	0.000115728	Up	1.48061	1.68415	1.47767	3.39964	3.64134	4.28383	STAR1	Protein STAR1		GO:0005315,GO:0005460,GO:0005524,GO:0010044,GO:0012506,GO:0015786,GO:0016887,GO:0035435	inorganic phosphate transmembrane transporter activity|UDP-glucose transmembrane transporter activity|ATP binding|response to aluminum ion|vesicle membrane|UDP-glucose transmembrane transport|ATPase activity|phosphate ion transmembrane transport
Os06g0697200	125.832	35.5903	216.073	6.07113	2.60197	3.49317e-33	4.02181e-30	Up	0.43457	0.838045	0.742563	3.9012	4.2828	4.76376	Os06g0697200	DEAD-box ATP-dependent RNA helicase 35B		GO:0003723,GO:0004386,GO:0005524,GO:0046872	RNA binding|helicase activity|ATP binding|metal ion binding
Os06g0698300	314.826	108.083	521.57	4.82564	2.27072	6.50872e-49	2.0233e-45	Up	2.47871	4.60532	2.30249	16.4036	15.1917	15.9979	Os06g0698300	Probable protein phosphatase 2C 59		GO:0004722,GO:0046872	protein serine/threonine phosphatase activity|metal ion binding
Os06g0698802	27.4343	17.0499	37.8187	2.21811	1.14933	0.00371413	0.028735	Up	0.0894314	0.180694	0.110132	0.331284	0.399808	0.329542	RPM1	Disease resistance protein RPM1
Os06g0698812	11.0685	5.35453	16.7825	3.13427	1.64813	0.00914232	0.0587065	Up	0.0511274	0.141213	0.0508382	0.358194	0.707969	0.298746	PIK6-NP	Disease resistance protein PIK6-NP		GO:0005524,GO:0006952,GO:0043531	ATP binding|defense response|ADP binding
Os06g0710001	46.9345	28.0378	65.8312	2.34794	1.2314	6.27893e-05	0.000944073	Up	1.39667	2.77023	2.06282	5.76096	6.44584	6.35736
Os06g0711200	20.0149	11.5131	28.5167	2.47688	1.30853	0.00410775	0.0311524	Up	0.566074	0.49229	0.723828	0.954464	1.87233	1.66218
Os06g0714366	20.6522	13.3969	27.9075	2.08313	1.05875	0.0190278	0.102997	Up	0.836052	1.33181	0.89051	1.94619	2.27318	2.67533	SAUR32	Auxin-responsive protein SAUR32		GO:0005634,GO:0005737,GO:0007275,GO:0009734,GO:0040008,GO:1900140	nucleus|cytoplasm|multicellular organism development|auxin-activated signaling pathway|regulation of growth|regulation of seedling development
Os06g0725000	264.598	419.226	109.97	0.262316	-1.93062	1.68307e-12	1.38048e-10	Down	9.47039	12.4666	13.0728	3.32806	3.65609	3.11737	STR15	Rhodanese-like domain-containing protein 15, chloroplastic		GO:0006979,GO:0007568,GO:0009507,GO:0009579,GO:0009611,GO:0009753	response to oxidative stress|aging|chloroplast|thylakoid|response to wounding|response to jasmonic acid
Os06g0725200	810.243	1339.03	281.452	0.21019	-2.25023	1.71568e-05	0.000309719	Down	23.5455	48.3767	50.1041	9.39389	9.37996	9.08592	At5g55050	GDSL esterase/lipase At5g55050		GO:0005576,GO:0016042,GO:0016298	extracellular region|lipid catabolic process|lipase activity
Os06g0725250	13.1172	18.1742	8.06008	0.44349	-1.17303	0.0407485	0.182367	Down	0.306529	0.683716	0.507143	0.257679	0.188958	0.442463	At1g74460	GDSL esterase/lipase At1g74460		GO:0005576,GO:0016042,GO:0016788	extracellular region|lipid catabolic process|hydrolase activity, acting on ester bonds
Os06g0726800	82.5732	113.319	51.8278	0.457363	-1.12859	0.00313786	0.0250819	Down	1.88152	2.05802	1.40116	0.311577	1.17479	1.50983	CYCB2-2	Cyclin-B2-2		GO:0000079,GO:0000278,GO:0000307,GO:0005634,GO:0005737,GO:0005813,GO:0006468,GO:0007088,GO:0008284,GO:0016538,GO:0019901,GO:0045787,GO:0051301	regulation of cyclin-dependent protein serine/threonine kinase activity|mitotic cell cycle|cyclin-dependent protein kinase holoenzyme complex|nucleus|cytoplasm|centrosome|protein phosphorylation|regulation of mitotic nuclear division|positive regulation of cell proliferation|cyclin-dependent protein serine/threonine kinase regulator activity|protein kinase binding|positive regulation of cell cycl…
Os06g0731000	2.286	0	4.572	Inf	Inf	0.0113782	0.0699296	Up	0	0	0	0	0.106287	0.104333
Os07g0103500	14.0315	7.71277	20.3501	2.6385	1.39972	0.0112023	0.0691001	Up	0.148446	0.197098	0.0776223	0.208495	0.60937	0.508851	GA2OX5	Gibberellin 2-beta-dioxygenase 5		GO:0005634,GO:0005737,GO:0009686,GO:0045543,GO:0046872,GO:0051213	nucleus|cytoplasm|gibberellin biosynthetic process|gibberellin 2-beta-dioxygenase activity|metal ion binding|dioxygenase activity	path:dosa00904	Diterpenoid biosynthesis
Os07g0105700	141.868	192.635	91.1018	0.472924	-1.08032	0.000476903	0.00530412	Down	2.50545	2.06494	1.63518	0.445043	1.29658	1.18185	KIN14N	Kinesin-like protein KIN-14N		GO:0003777,GO:0005524,GO:0005871,GO:0005874,GO:0007018,GO:0008017,GO:0016887,GO:0051225	microtubule motor activity|ATP binding|kinesin complex|microtubule|microtubule-based movement|microtubule binding|ATPase activity|spindle assembly
Os07g0116600	348.393	484.418	212.367	0.438397	-1.18969	5.10548e-14	5.16179e-12	Down	26.1852	23.2831	22.1735	11.248	10.2802	12.3331	HLS1	Probable N-acetyltransferase HLS1		GO:0008080,GO:0009640,GO:0009723,GO:0009734,GO:0009826,GO:0016747,GO:0040008	N-acetyltransferase activity|photomorphogenesis|response to ethylene|auxin-activated signaling pathway|unidimensional cell growth|transferase activity, transferring acyl groups other than amino-acyl groups|regulation of growth
Os07g0117800	19.9791	8.48274	31.4755	3.71053	1.89163	6.0954e-05	0.000920355	Up	0.216767	0.166993	0.289855	0.804165	0.752247	1.12977	RGA2	Disease resistance protein RGA2		GO:0005524,GO:0006952,GO:0043531	ATP binding|defense response|ADP binding
Os07g0119800	21.6413	9.98212	33.3005	3.33602	1.73813	0.00174908	0.0155437	Up	0.133877	1.02279	0.393864	1.88067	2.7009	1.06584
Os07g0120100	16.3234	30.7435	1.90339	0.0619121	-4.01363	0.0157824	0.0895887	Down	0.14677	2.37694	3.70231	0	0.288255	0.0710255
Os07g0120300	13.9641	8.68975	19.2385	2.21393	1.14661	0.0399196	0.179689	Up	0.412674	1.17304	0.671373	1.65062	1.38457	2.31567
Os07g0121100	32.248	53.2104	11.2855	0.212092	-2.23724	0.022937	0.118206	Down	0.208201	1.13195	1.29513	0.132822	0.29681	0.201765
Os07g0122100	73.6183	33.0627	114.174	3.45325	1.78796	1.09611e-06	2.77021e-05	Up	0.386149	0.854899	1.00631	2.2072	3.34821	2.26372
Os07g0122200	130.812	76.8744	184.75	2.40328	1.265	1.09385e-06	2.76676e-05	Up	1.19491	1.2266	1.25549	3.78805	2.75345	2.69743
Os07g0129200	88.2699	16.8088	159.731	9.50281	3.24835	2.44527e-05	0.000420673	Up	0.444044	1.63973	1.56722	16.7496	14.2858	6.19406		Pathogenesis-related protein PRB1-3		GO:0005576,GO:0006952,GO:0009607	extracellular region|defense response|response to biotic stimulus	path:dosa04016,path:dosa04075,path:dosa04626	MAPK signaling pathway - plant|Plant hormone signal transduction|Plant-pathogen interaction
Os07g0130000	13.8435	8.47503	19.212	2.26689	1.18071	0.0320776	0.153057	Up	0.81202	0.289879	0.493451	1.417	0.894088	1.60639	At5g56420	F-box/FBD/LRR-repeat protein At5g56420
Os07g0154100	150.104	24.8942	275.313	11.0593	3.46719	7.99739e-06	0.000158854	Up	0.586378	1.29832	0.37106	12.5579	7.92609	5.67066	NCED4	9-cis-epoxycarotenoid dioxygenase NCED4, chloroplastic		GO:0009507,GO:0009570,GO:0009688,GO:0010436,GO:0016121,GO:0045549,GO:0046872	chloroplast|chloroplast stroma|abscisic acid biosynthetic process|carotenoid dioxygenase activity|carotene catabolic process|9-cis-epoxycarotenoid dioxygenase activity|metal ion binding	path:dosa00906	Carotenoid biosynthesis
Os07g0154201	5.52361	0	11.0472	Inf	Inf	1.10499e-05	0.00021009	Up	0	0	0	0.480645	0.521919	0.262048	NCED4	9-cis-epoxycarotenoid dioxygenase NCED4, chloroplastic		GO:0009507,GO:0009570,GO:0009688,GO:0010436,GO:0016121,GO:0045549,GO:0046872	chloroplast|chloroplast stroma|abscisic acid biosynthetic process|carotenoid dioxygenase activity|carotene catabolic process|9-cis-epoxycarotenoid dioxygenase activity|metal ion binding
Os07g0162200	2.04285	4.08571	0	0	#NAME?	0.0181819	0.0996464	Down	0.392588	0.136839	0.138263	0	0	0
Os07g0162700	13.2178	18.1641	8.27157	0.455381	-1.13486	0.0403349	0.181035	Down	1.24306	1.13174	0.731971	0.808324	0.486391	0.245436	CXE15	Probable carboxylesterase 15		GO:0052689	carboxylic ester hydrolase activity
Os07g0170016	21.2677	12.4341	30.1012	2.42086	1.27552	0.0041038	0.03113	Up	0.739105	1.07164	0.940049	1.60395	1.95362	2.90495	At3g03980	NADPH-dependent aldehyde reductase-like protein, chloroplastic		GO:0009507,GO:0016491	chloroplast|oxidoreductase activity
Os07g0178800	857.397	477.494	1237.3	2.59123	1.37364	3.07556e-16	4.42624e-14	Up	35.0737	52.6489	62.3171	119.313	144.748	154.847		Low molecular mass early light-inducible protein HV90, chloroplastic		GO:0016021,GO:0031969	integral component of membrane|chloroplast membrane
Os07g0182900	76.9694	105.865	48.074	0.454107	-1.1389	0.00727608	0.0490638	Down	0.639408	0.749564	0.483445	0.125232	0.327201	0.430549	MET1B	DNA (cytosine-5)-methyltransferase 1B		GO:0003677,GO:0003682,GO:0003886,GO:0005634,GO:0010216,GO:0010424	DNA binding|chromatin binding|DNA (cytosine-5-)-methyltransferase activity|nucleus|maintenance of DNA methylation|DNA methylation on cytosine within a CG sequence	path:dosa00270	Cysteine and methionine metabolism
Os07g0186200	14.6044	21.7035	7.50527	0.34581	-1.53195	0.0264325	0.13197	Down	0.172977	0.451364	0.330199	0.122533	0.102732	0.135881	At2g19130	G-type lectin S-receptor-like serine/threonine-protein kinase At2g19130
Os07g0188700	99.2638	64.8035	133.724	2.06353	1.04512	1.54353e-06	3.74275e-05	Up	0.894415	1.13683	1.21736	2.5156	2.61378	2.34467	At5g03795	Probable glycosyltransferase At5g03795		GO:0000139,GO:0006486,GO:0016021,GO:0016757,GO:0071555	Golgi membrane|protein glycosylation|integral component of membrane|transferase activity, transferring glycosyl groups|cell wall organization
Os07g0190000	2286.03	1360.12	3211.94	2.36151	1.23971	4.02336e-15	4.81039e-13	Up	17.7646	17.6178	25.4977	51.368	54.2393	46.8091	Os07g0190000	Probable 1-deoxy-D-xylulose-5-phosphate synthase 2, chloroplastic		GO:0008661,GO:0009228,GO:0009507,GO:0016114,GO:0046872,GO:0052865	1-deoxy-D-xylulose-5-phosphate synthase activity|thiamine biosynthetic process|chloroplast|terpenoid biosynthetic process|metal ion binding|1-deoxy-D-xylulose 5-phosphate biosynthetic process	path:dosa00730,path:dosa00900	Thiamine metabolism|Terpenoid backbone biosynthesis
Os07g0190800	322.079	198.04	446.118	2.25267	1.17163	3.42534e-16	4.84757e-14	Up	14.248	13.0681	13.9521	35.2058	33.1985	36.086	Os07g0190800	Thioredoxin H2-1		GO:0005737,GO:0006662,GO:0015035,GO:0045454	cytoplasm|glycerol ether metabolic process|protein disulfide oxidoreductase activity|cell redox homeostasis
Os07g0192000	567.132	274.105	860.158	3.13806	1.64987	3.57201e-15	4.32061e-13	Up	6.30214	7.47702	5.85302	24.3638	21.7324	19.1117	At3g28580	AAA-ATPase At3g28580		GO:0000304,GO:0005524,GO:0005783,GO:0009737,GO:0016021,GO:0016887	response to singlet oxygen|ATP binding|endoplasmic reticulum|response to abscisic acid|integral component of membrane|ATPase activity
Os07g0193000	8.70019	12.881	4.5194	0.350859	-1.51104	0.0368874	0.169639	Down	0.275181	0.285712	0.470308	0.090338	0.176631	0.118219	HIPL1	HIPL1 protein		GO:0005886,GO:0016491,GO:0031225,GO:0046658	plasma membrane|oxidoreductase activity|anchored component of membrane|anchored component of plasma membrane
Os07g0194400	33.9441	46.6658	21.2224	0.454773	-1.13678	0.00125714	0.0118963	Down	7.32085	1.6129	11.3234	1.15972	2.95695	2.29651
Os07g0214900	2.35093	4.70186	0	0	#NAME?	0.00893156	0.057603	Down	0.0717175	0.143593	0.147878	0	0	0	CHS2	Chalcone synthase 2		GO:0009813,GO:0016210	flavonoid biosynthetic process|naringenin-chalcone synthase activity	path:dosa00941,path:dosa04712	Flavonoid biosynthesis|Circadian rhythm - plant
Os07g0217600	183.809	41.3433	326.275	7.89184	2.98036	0.00288603	0.0234243	Up	0.433702	1.04527	1.74189	10.7465	13.048	2.83113	CYP71Z7	Ent-cassadiene hydroxylase
Os07g0218200	173.642	46.9499	300.335	6.39693	2.67738	0.00684744	0.0467721	Up	0.789727	0.288321	1.49737	7.65142	7.36483	1.6894	ZSS1	Alpha-humulene synthase		GO:0000287,GO:0010333	magnesium ion binding|terpene synthase activity
Os07g0218700	261.765	53.2595	470.271	8.82981	3.14238	2.45909e-06	5.66246e-05	Up	1.18744	0.587403	1.96655	14.8517	15.8716	6.73956	CYP71Z7	Ent-cassadiene hydroxylase
Os07g0218766	6.26237	0.341355	12.1834	35.6912	5.1575	0.000196567	0.00250122	Up	0	0	0	0.841184	0.482668	0.240826	CYP71Z7	Ent-cassadiene hydroxylase
Os07g0230500	4.66274	8.03058	1.2949	0.161246	-2.63267	0.0147437	0.0851338	Down	0.183285	0.294674	0.183833	0.0311251	0.0305725	0.0607749	SLX1	Structure-specific endonuclease subunit SLX1		GO:0006281,GO:0006310,GO:0017108,GO:0033557,GO:0046872	DNA repair|DNA recombination|5'-flap endonuclease activity|Slx1-Slx4 complex|metal ion binding
Os07g0231800	87.5348	56.0684	119.001	2.12243	1.08572	2.81478e-06	6.3498e-05	Up	1.19643	1.39804	0.967843	2.84701	2.51956	2.4173
Os07g0249800	100.951	44.9306	156.972	3.49365	1.80474	4.50667e-09	2.02449e-07	Up	2.36967	1.6758	2.0892	9.66988	5.96127	9.5424	ILL8	IAA-amino acid hydrolase ILR1-like 8		GO:0016787	hydrolase activity
Os07g0250501	38.6202	51.8434	25.3971	0.48988	-1.0295	0.00210188	0.0180594	Down	3.44993	2.82852	2.0883	1.06413	1.74169	2.09916
Os07g0251900	12.3288	19.4511	5.20653	0.267672	-1.90146	0.0184378	0.100618	Down	0.179806	0.0736912	0.317198	0.0457018	0.0782609	0.0443858	At3g47110	Putative receptor-like protein kinase At3g47110		GO:0004674,GO:0005524,GO:0005886,GO:0016021	protein serine/threonine kinase activity|ATP binding|plasma membrane|integral component of membrane
Os07g0256300	2.98552	5.3103	0.660735	0.124425	-3.00665	0.0365557	0.168611	Down	0.0570462	0.318835	0	0.0573649	0	0
Os07g0257200	259.12	357.132	161.109	0.451119	-1.14842	5.62017e-07	1.50934e-05	Down	9.1451	7.48097	6.14561	2.84804	4.45859	4.4721	NRAMP5	Metal transporter Nramp5		GO:0005384,GO:0015086,GO:0016021,GO:0055072	manganese ion transmembrane transporter activity|cadmium ion transmembrane transporter activity|integral component of membrane|iron ion homeostasis
Os07g0263400	32.7272	15.8241	49.6302	3.13637	1.64909	7.88038e-06	0.000156831	Up	0.404643	0.407802	0.49333	1.32985	1.29734	1.26571	PGDH2	D-3-phosphoglycerate dehydrogenase 2, chloroplastic		GO:0004617,GO:0005634,GO:0005829,GO:0006564,GO:0009507,GO:0009570,GO:0051287	phosphoglycerate dehydrogenase activity|nucleus|cytosol|L-serine biosynthetic process|chloroplast|chloroplast stroma|NAD binding
Os07g0267200	20.7159	6.59617	34.8355	5.28118	2.40086	0.00194547	0.0169641	Up	0.101203	0.140491	0	0.378576	0.547008	0.418831
Os07g0271000	264.539	145.053	384.025	2.64748	1.40462	6.95389e-20	1.48061e-17	Up	1.37901	2.34705	2.61578	5.71777	6.57518	5.64484	GDI1	Guanosine nucleotide diphosphate dissociation inhibitor 1		GO:0005093,GO:0005096,GO:0005829,GO:0007264,GO:0015031	Rab GDP-dissociation inhibitor activity|GTPase activator activity|cytosol|small GTPase mediated signal transduction|protein transport
Os07g0274700	610.29	387.065	833.516	2.15343	1.10664	1.58063e-08	6.34005e-07	Up	38.9939	49.1309	34.8498	96.1064	105.356	76.3942
Os07g0283050	107.474	64.8896	150.058	2.31252	1.20946	3.90359e-05	0.000634836	Up	1.07468	1.03621	1.53353	3.13414	3.20069	2.37479	LECRK41	L-type lectin-domain containing receptor kinase IV.1
Os07g0283125	43.454	19.2519	67.6561	3.51426	1.81322	1.33456e-07	4.26373e-06	Up	0.431376	0.33956	0.387753	1.62875	1.60883	0.998924	LECRK41	L-type lectin-domain containing receptor kinase IV.1
Os07g0287400	171.129	229.619	112.638	0.490542	-1.02755	5.68799e-07	1.52297e-05	Down	22.9147	23.9618	17.2687	9.80683	13.0082	11.2181	DIR1	Putative lipid-transfer protein DIR1		GO:0005504,GO:0005783,GO:0006869,GO:0008270,GO:0009506,GO:0009627,GO:0009862,GO:0043621,GO:0048046	fatty acid binding|endoplasmic reticulum|lipid transport|zinc ion binding|plasmodesma|systemic acquired resistance|systemic acquired resistance, salicylic acid mediated signaling pathway|protein self-association|apoplast
Os07g0296000	99.464	54.7442	144.184	2.63377	1.39713	0.00280879	0.0228926	Up	0.152909	0.21084	0.459933	0.958871	0.676564	0.573448
Os07g0296800	12.6575	7.79353	17.5215	2.24821	1.16878	0.0420167	0.186297	Up	0.67497	0.659777	0.676286	1.03749	0.702581	0
Os07g0408500	58.9029	89.3426	28.4632	0.318585	-1.65025	0.00245357	0.0204784	Down	2.14902	2.62479	1.27377	0.148848	0.704043	1.08609	ROPGAP2	Rho GTPase-activating protein 2		GO:0005096,GO:0007165	GTPase activator activity|signal transduction
Os07g0417600	19.4921	30.2102	8.77396	0.290431	-1.78373	0.00864259	0.0560416	Down	3.40381	2.71513	1.22711	0.716676	0.87685	0.87554	TL1	Thaumatin-like protein 1		GO:0005576	extracellular region
Os07g0437000	46.9814	65.4749	28.4879	0.435097	-1.20059	6.05427e-05	0.000916722	Down	1.52372	1.62729	1.05234	0.830656	0.561675	0.535535	YUC5	Probable indole-3-pyruvate monooxygenase YUCCA5		GO:0004497,GO:0004499,GO:0009851,GO:0050660,GO:0050661,GO:0103075	monooxygenase activity|N,N-dimethylaniline monooxygenase activity|auxin biosynthetic process|flavin adenine dinucleotide binding|NADP binding|indole-3-pyruvate monooxygenase activity	path:dosa00380	Tryptophan metabolism
Os07g0446800	4.33616	7.69451	0.977817	0.12708	-2.97619	0.0101571	0.063748	Down	0.294611	0.335716	0.136034	0.0348115	0.0341315	0.0343305	HXK1	Hexokinase-1		GO:0001678,GO:0004340,GO:0005524,GO:0005536,GO:0005829,GO:0006096,GO:0008865,GO:0019158	cellular glucose homeostasis|glucokinase activity|ATP binding|glucose binding|cytosol|glycolytic process|fructokinase activity|mannokinase activity	path:dosa00010,path:dosa00051,path:dosa00052,path:dosa00500,path:dosa00520	Glycolysis / Gluconeogenesis|Fructose and mannose metabolism|Galactose metabolism|Starch and sucrose metabolism|Amino sugar and nucleotide sugar metabolism
Os07g0474300	57.1887	82.8487	31.5286	0.380557	-1.39382	0.00537158	0.0385561	Down	6.19096	3.23834	3.6649	1.02187	1.88859	2.59465
Os07g0484800	240.718	336.699	144.737	0.42987	-1.21803	1.94805e-10	1.16232e-08	Down	13.8919	12.6241	15.3871	7.50906	4.12484	7.05049	APT3	Adenine phosphoribosyltransferase 3		GO:0003999,GO:0005829,GO:0006166,GO:0006168,GO:0044209	adenine phosphoribosyltransferase activity|cytosol|purine ribonucleoside salvage|adenine salvage|AMP salvage	path:dosa00230	Purine metabolism
Os07g0489000	3.46714	0.67094	6.26334	9.33517	3.22268	0.019617	0.105504	Up	0	0.092688	0.0971305	0.885271	0.587005	0.293861	LTPL1	Non-specific lipid transfer protein-like 1		GO:0005773,GO:0008233,GO:0008289,GO:0031225,GO:0032578	vacuole|peptidase activity|lipid binding|anchored component of membrane|aleurone grain membrane
Os07g0489100	2.45774	0	4.91548	Inf	Inf	0.00796402	0.0526184	Up	0	0	0	0.0429272	0.0423583	0.0413879		Alcohol-forming fatty acyl-CoA reductase		GO:0006629,GO:0080019,GO:0102965	lipid metabolic process|fatty-acyl-CoA reductase (alcohol-forming) activity|alcohol-forming fatty acyl-CoA reductase activity	path:dosa00073,path:dosa04146	Cutin, suberine and wax biosynthesis|Peroxisome
Os07g0489200	336.202	462.069	210.334	0.455201	-1.13542	8.46742e-16	1.12008e-13	Down	19.8259	17.5229	17.6041	9.84468	8.64924	8.69994	UGT709C2	7-deoxyloganetic acid glucosyltransferase		GO:0035251,GO:0102970,GO:1900994	UDP-glucosyltransferase activity|7-deoxyloganetic acid glucosyltransferase activity|(-)-secologanin biosynthetic process
Os07g0492500	10.1541	5.40283	14.9053	2.7588	1.46404	0.0252361	0.127332	Up	0.0544053	0.0375814	0.0538387	0.0812879	0.1984	0.15715
Os07g0496250	25.3833	14.6137	36.1528	2.47389	1.30678	0.0129993	0.0773685	Up	0.429801	0.408245	0.870053	1.87129	1.51112	0.589817	EXLB1	Expansin-like B1
Os07g0507200	203.241	273.599	132.882	0.485682	-1.04192	0.000840269	0.00851666	Down	1.90825	2.34868	1.87948	0.424738	1.18417	1.51453	TPX2	Protein TPX2		GO:0000278,GO:0005634,GO:0005654,GO:0005819,GO:0005874,GO:0008017,GO:0009524,GO:0009941,GO:0032147,GO:0051225,GO:0051301,GO:0060236,GO:0090307	mitotic cell cycle|nucleus|nucleoplasm|spindle|microtubule|microtubule binding|phragmoplast|chloroplast envelope|activation of protein kinase activity|spindle assembly|cell division|regulation of mitotic spindle organization|mitotic spindle assembly
Os07g0511100	11.1492	20.3693	1.92906	0.0947044	-3.40042	0.00683913	0.0467255	Down	0.0588416	0.165236	0.0573476	0	0	0.0560253
Os07g0516400	23.6847	12.8031	34.5663	2.69985	1.43288	0.000782472	0.00800846	Up	0.463702	0.461647	0	0.633819	0.955192	1.73769
Os07g0517600	3.62706	7.25413	0	0	#NAME?	0.0189112	0.102538	Down	0.182922	0.313724	0	0	0	0	At2g18193	AAA-ATPase At2g18193		GO:0005524,GO:0005783,GO:0016021,GO:0016887	ATP binding|endoplasmic reticulum|integral component of membrane|ATPase activity
Os07g0521800	17.6531	23.5722	11.734	0.497789	-1.00639	0.0376007	0.172042	Down	0.332916	0.225901	0.122113	0.12335	0.144722	0.119251	RPPL1	Putative disease resistance RPP13-like protein 1
Os07g0522500	636.823	346.627	927.019	2.6744	1.41921	1.28195e-05	0.000239775	Up	8.09549	9.54331	9.86659	24.7023	32.7845	18.9372	ABCG43	ABC transporter G family member 43		GO:0005524,GO:0005886,GO:0016021,GO:0042626,GO:0055085	ATP binding|plasma membrane|integral component of membrane|ATPase activity, coupled to transmembrane movement of substances|transmembrane transport
Os07g0524400	12.1893	6.45936	17.9192	2.77415	1.47205	0.0132231	0.078349	Up	0.143605	0.594604	0.449798	1.22944	1.36124	0.454258
Os07g0524900	207.516	125.813	289.22	2.29881	1.20089	3.58747e-13	3.18629e-11	Up	4.62299	3.99207	3.65136	9.36011	8.57237	10.2882	At5g64700	WAT1-related protein At5g64700		GO:0005886,GO:0016021,GO:0022857	plasma membrane|integral component of membrane|transmembrane transporter activity
Os07g0525100	17.741	24.7797	10.7023	0.431898	-1.21124	0.0140243	0.0819009	Down	0.556282	0.434111	0.933411	0.282094	0.091413	0.334533	At5g64700	WAT1-related protein At5g64700		GO:0005886,GO:0016021,GO:0022857	plasma membrane|integral component of membrane|transmembrane transporter activity
Os07g0526400	2875.03	3871.32	1878.73	0.485293	-1.04307	1.19837e-08	4.94065e-07	Down	95.1949	129.391	120.397	50.9031	73.0225	52.691	Os07g0271500	Bisdemethoxycurcumin synthase		GO:0009813,GO:0042802,GO:0102452	flavonoid biosynthetic process|identical protein binding|bisdemethoxycurcumin synthase activity
Os07g0526600	158.572	246.176	70.9667	0.288276	-1.79448	0.00242621	0.0203072	Down	3.43665	9.31063	8.48051	1.80251	3.30425	1.43439	HIDM	2-hydroxyisoflavanone dehydratase		GO:0009717,GO:0009813,GO:0033987,GO:0046287,GO:0052689	isoflavonoid biosynthetic process|flavonoid biosynthetic process|2-hydroxyisoflavanone dehydratase activity|isoflavonoid metabolic process|carboxylic ester hydrolase activity
Os07g0529000	506.707	42.7803	970.635	22.6888	4.50391	0.000409468	0.00467796	Up	0.40726	1.67724	0.598706	35.7496	18.1204	9.64631	ICL	Isocitrate lyase		GO:0004451,GO:0006097,GO:0006099,GO:0009514,GO:0046872	isocitrate lyase activity|glyoxylate cycle|tricarboxylic acid cycle|glyoxysome|metal ion binding	path:dosa00630	Glyoxylate and dicarboxylate metabolism
Os07g0534100	32.2889	15.9751	48.6027	3.0424	1.60521	1.52892e-05	0.000279577	Up	0.0713686	0.313832	0.146255	0.591872	0.613382	0.651278	CRK10	Cysteine-rich receptor-like protein kinase 10		GO:0004674,GO:0005524,GO:0005886,GO:0006468,GO:0016021,GO:0042742	protein serine/threonine kinase activity|ATP binding|plasma membrane|protein phosphorylation|integral component of membrane|defense response to bacterium
Os07g0538400	62.3054	93.4782	31.1325	0.333046	-1.58621	0.000193042	0.00246241	Down	1.94223	3.36669	2.5528	0.714482	0.976835	0.867975	CRK6	Cysteine-rich receptor-like protein kinase 6		GO:0004672,GO:0004674,GO:0005524,GO:0005886,GO:0006468,GO:0016021,GO:0042742	protein kinase activity|protein serine/threonine kinase activity|ATP binding|plasma membrane|protein phosphorylation|integral component of membrane|defense response to bacterium
Os07g0538700	23.0292	36.0424	10.0161	0.277897	-1.84738	2.88979e-05	0.000487688	Down	0.474861	0.676096	0.691695	0.100175	0.13803	0.255112	CRK6	Cysteine-rich receptor-like protein kinase 6		GO:0004672,GO:0004674,GO:0005524,GO:0005886,GO:0006468,GO:0016021,GO:0042742	protein kinase activity|protein serine/threonine kinase activity|ATP binding|plasma membrane|protein phosphorylation|integral component of membrane|defense response to bacterium
Os07g0539100	402.803	742.684	62.9229	0.0847237	-3.56109	3.86279e-09	1.76629e-07	Down	10.8943	20.3488	11.912	1.36495	1.2293	1.48022	At4g29360	Glucan endo-1,3-beta-glucosidase 12		GO:0005576,GO:0005618,GO:0005975,GO:0006952,GO:0031225,GO:0042973,GO:0046658,GO:0071555	extracellular region|cell wall|carbohydrate metabolic process|defense response|anchored component of membrane|glucan endo-1,3-beta-D-glucosidase activity|anchored component of plasma membrane|cell wall organization
Os07g0541900	125.977	208.325	43.6296	0.20943	-2.25546	1.19473e-24	4.36935e-22	Down	4.03889	3.12544	2.96746	0.732154	0.493792	0.96896	CRK6	Cysteine-rich receptor-like protein kinase 6		GO:0004672,GO:0004674,GO:0005524,GO:0005886,GO:0006468,GO:0016021,GO:0042742	protein kinase activity|protein serine/threonine kinase activity|ATP binding|plasma membrane|protein phosphorylation|integral component of membrane|defense response to bacterium
Os07g0542400	16.9452	23.4768	10.4136	0.443569	-1.17277	0.0176656	0.0974538	Down	0.225421	0.410978	0.185878	0.0627065	0.2039	0.0203154	CRK6	Cysteine-rich receptor-like protein kinase 6		GO:0004672,GO:0004674,GO:0005524,GO:0005886,GO:0006468,GO:0016021,GO:0042742	protein kinase activity|protein serine/threonine kinase activity|ATP binding|plasma membrane|protein phosphorylation|integral component of membrane|defense response to bacterium
Os07g0550500	166.735	96.6482	236.821	2.45034	1.29298	4.3133e-10	2.42904e-08	Up	0.997263	1.90243	1.31254	3.92146	4.16405	3.33464	SD18	Receptor-like serine/threonine-protein kinase SD1-8
Os07g0564150	5.25916	2.06233	8.45598	4.1002	2.0357	0.0433255	0.190497	Up	0	0.0479106	0.243887	0.199456	0.194804	0.392923	UGT71K1	UDP-glycosyltransferase 71K1		GO:0035251	UDP-glucosyltransferase activity
Os07g0564500	157.397	87.8814	226.914	2.58204	1.36851	2.14724e-05	0.000376688	Up	1.75614	3.13234	2.56085	7.33497	7.77502	5.14742	NDA1	Internal alternative NAD(P)H-ubiquinone oxidoreductase A1, mitochondrial		GO:0003954,GO:0003959,GO:0005739,GO:0005759,GO:0005777,GO:0031304,GO:0055114,GO:0071482	NADH dehydrogenase activity|NADPH dehydrogenase activity|mitochondrion|mitochondrial matrix|peroxisome|intrinsic component of mitochondrial inner membrane|oxidation-reduction process|cellular response to light stimulus
Os07g0566500	24.2529	11.5078	36.998	3.21502	1.68483	6.99547e-05	0.00103454	Up	0.151351	0.202192	0.343875	0.747959	0.781666	1.09861	NAC010	NAC domain-containing protein 10	NAC	GO:0003677,GO:0003700,GO:0005634,GO:0009555,GO:0045893,GO:0048653	DNA binding|DNA-binding transcription factor activity|nucleus|pollen development|positive regulation of transcription, DNA-templated|anther development
Os07g0572050	15.7203	6.83724	24.6034	3.59844	1.84737	0.000531278	0.0058214	Up	0.808739	0.367832	1.25421	3.96414	2.76243	2.40518		Primary amine oxidase		GO:0005507,GO:0008131,GO:0009308,GO:0048038,GO:0052593,GO:0052594,GO:0052595,GO:0052596,GO:0052597,GO:0055114,GO:0097185	copper ion binding|primary amine oxidase activity|amine metabolic process|quinone binding|tryptamine:oxygen oxidoreductase (deaminating) activity|aminoacetone:oxygen oxidoreductase(deaminating) activity|aliphatic-amine oxidase activity|phenethylamine:oxygen oxidoreductase (deaminating) activity|diamine oxidase activity|oxidation-reduction process|cellular response to azide	path:dosa00260,path:dosa00350,path:dosa00360,path:dosa00410,path:dosa00950,path:dosa00960	Glycine, serine and threonine metabolism|Tyrosine metabolism|Phenylalanine metabolism|beta-Alanine metabolism|Isoquinoline alkaloid biosynthesis|Tropane, piperidine and pyridine alkaloid biosynthesis
Os07g0578333	15.7366	27.3238	4.14936	0.151858	-2.7192	0.00072239	0.00751799	Down	0.232289	0.570578	1.29476	0	0.154772	0.380839
Os07g0584100	604.052	307.975	900.128	2.92273	1.54732	3.59279e-10	2.03805e-08	Up	8.73403	12.0099	10.542	32.4784	38.3616	27.0119	WNK5	Probable serine/threonine-protein kinase WNK5		GO:0004674,GO:0005524,GO:0005737,GO:0006468,GO:0035556	protein serine/threonine kinase activity|ATP binding|cytoplasm|protein phosphorylation|intracellular signal transduction
Os07g0586100	170.122	72.1238	268.12	3.7175	1.89433	5.61539e-12	4.39698e-10	Up	1.40348	2.75772	2.92083	7.77708	11.6572	8.87992	At3g26430	GDSL esterase/lipase At3g26430		GO:0005576,GO:0016042,GO:0016298	extracellular region|lipid catabolic process|lipase activity
Os07g0592600	124.309	42.4783	206.14	4.85282	2.27882	1.04172e-26	4.76219e-24	Up	0.644079	1.38029	0.871568	4.56367	5.40205	4.79705	GH3.8	Probable indole-3-acetic acid-amido synthetase GH3.8		GO:0016874	ligase activity	path:dosa04075	Plant hormone signal transduction
Os07g0592733	3.29276	0.323092	6.26244	19.3828	4.27671	0.00792573	0.0524323	Up	0	0.0342915	0	0.218127	0.0709224	0.283289	GH3.8	Probable indole-3-acetic acid-amido synthetase GH3.8		GO:0016874	ligase activity
Os07g0599600	157.775	101.33	214.22	2.11409	1.08004	4.5404e-09	2.03376e-07	Up	0.244335	0.254375	0.482085	0.4304	0.632813	1.06171
Os07g0601600	414.713	555.844	273.582	0.492192	-1.02271	2.47023e-11	1.72949e-09	Down	20.6723	24.1566	17.406	9.96722	11.7449	12.228	VEP1	3-oxo-Delta(4,5)-steroid 5-beta-reductase		GO:0005829,GO:0008202,GO:0009611,GO:0010051,GO:0035671,GO:0047787	cytosol|steroid metabolic process|response to wounding|xylem and phloem pattern formation|enone reductase activity|delta4-3-oxosteroid 5beta-reductase activity
Os07g0601900	3201.46	1473.69	4929.23	3.34481	1.74193	5.53612e-32	5.06165e-29	Up	28.281	28.8156	24.3964	101.876	89.6608	88.3526		Putative anthocyanidin reductase		GO:0009813,GO:0016491,GO:0050662	flavonoid biosynthetic process|oxidoreductase activity|coenzyme binding
Os07g0613800	210.091	121.205	298.978	2.46672	1.30259	3.1461e-15	3.84591e-13	Up	11.1245	10.3626	11.5119	32.729	32.8258	28.4163
Os07g0614100	183.326	112.895	253.756	2.24772	1.16847	1.14238e-11	8.37545e-10	Up	2.0102	1.80822	2.49159	5.02956	4.73292	4.53832	PAA1	Proteasome subunit alpha type-6		GO:0004298,GO:0005634,GO:0005737,GO:0006511,GO:0019773	threonine-type endopeptidase activity|nucleus|cytoplasm|ubiquitin-dependent protein catabolic process|proteasome core complex, alpha-subunit complex	path:dosa03050	Proteasome
Os07g0614300	227.554	140.752	314.357	2.23342	1.15925	5.35657e-13	4.67737e-11	Up	3.78248	4.21808	3.99424	10.0419	9.63768	8.38833
Os07g0614700	75.4501	40.5624	110.338	2.7202	1.44371	5.40646e-09	2.38391e-07	Up	2.48891	1.55308	1.40544	5.18245	5.74231	4.67342	SPX6	SPX domain-containing protein 6		GO:0016036,GO:0070417	cellular response to phosphate starvation|cellular response to cold
Os07g0619400	690.14	974.393	405.887	0.416553	-1.26343	7.5035e-09	3.23964e-07	Down	75.2234	59.4273	63.7101	31.9039	24.5627	31.0975
Os07g0620700	7.27742	2.0806	12.4743	5.99552	2.58389	0.00333981	0.0264042	Up	0.0194517	0	0.098907	0.238561	0.292142	0.0968466
Os07g0625400	9.73538	14.3166	5.15411	0.360008	-1.4739	0.0365013	0.16855	Down	0.459324	0.926725	0.364927	0.124198	0.368056	0.163432	SKP1	SKP1-like protein 1		GO:0005634,GO:0006511,GO:0016032,GO:0016567	nucleus|ubiquitin-dependent protein catabolic process|viral process|protein ubiquitination	path:dosa04120,path:dosa04141	Ubiquitin mediated proteolysis|Protein processing in endoplasmic reticulum
Os07g0628600	26.7875	37.1631	16.4119	0.441619	-1.17913	0.00774423	0.0516173	Down	1.13511	1.50531	0.390357	0.0877682	0.475723	0.555168	ORC6	Origin of replication complex subunit 6		GO:0003688,GO:0005664,GO:0006270,GO:0009555	DNA replication origin binding|nuclear origin of replication recognition complex|DNA replication initiation|pollen development
Os07g0633200	827.393	405.399	1249.39	3.08187	1.62381	1.86071e-43	4.13158e-40	Up	14.3704	17.7584	15.7423	50.3852	52.7202	53.7569	SCL30A	Serine/arginine-rich SC35-like splicing factor SCL30A		GO:0000381,GO:0000395,GO:0000398,GO:0003723,GO:0003729,GO:0005681,GO:0005829,GO:0008380,GO:0016607,GO:0045292	regulation of alternative mRNA splicing, via spliceosome|mRNA 5'-splice site recognition|mRNA splicing, via spliceosome|RNA binding|mRNA binding|spliceosomal complex|cytosol|RNA splicing|nuclear speck|mRNA cis splicing, via spliceosome	path:dosa03040	Spliceosome
Os07g0637600	19.3192	26.7459	11.8925	0.44465	-1.16926	0.0138183	0.0810026	Down	0.388401	0.180533	0.307536	0.038774	0.189557	0.169306	HASPIN	Serine/threonine-protein kinase haspin homolog		GO:0000278,GO:0004674,GO:0005524,GO:0005634,GO:0005694,GO:0005737,GO:0005856,GO:0009524,GO:0035402,GO:0035407,GO:0035556,GO:0048471,GO:0072354,GO:0072355	mitotic cell cycle|protein serine/threonine kinase activity|ATP binding|nucleus|chromosome|cytoplasm|cytoskeleton|phragmoplast|histone kinase activity (H3-T11 specific)|histone H3-T11 phosphorylation|intracellular signal transduction|perinuclear region of cytoplasm|histone kinase activity (H3-T3 specific)|histone H3-T3 phosphorylation
Os07g0638300	3.10474	0	6.20947	Inf	Inf	0.00807489	0.0531269	Up	0	0	0	0.401863	0.0563833	0.50891	Os07g0638300	1-Cys peroxiredoxin A		GO:0004601,GO:0005634,GO:0005829,GO:0006979,GO:0034599,GO:0042744,GO:0045454,GO:0051920	peroxidase activity|nucleus|cytosol|response to oxidative stress|cellular response to oxidative stress|hydrogen peroxide catabolic process|cell redox homeostasis|peroxiredoxin activity	path:dosa00940	Phenylpropanoid biosynthesis
Os07g0642950	2.94778	0.689203	5.20635	7.55415	2.91727	0.0453433	0.197056	Up	0.060886	0	0.0645074	0.331199	0.390058	0.326225	CXE18	Probable carboxylesterase 18		GO:0009860,GO:0052689	pollen tube growth|carboxylic ester hydrolase activity
Os07g0643000	73.2021	41.1664	105.238	2.5564	1.35411	1.91819e-07	5.84024e-06	Up	2.00292	3.47819	2.21212	7.13017	8.07782	5.79231	CXE18	Probable carboxylesterase 18		GO:0009860,GO:0052689	pollen tube growth|carboxylic ester hydrolase activity
Os07g0650100	56.4568	37.1485	75.7651	2.03952	1.02823	0.00402971	0.0306428	Up	0.2524	0.418972	0.462824	0.988135	0.6414	0.726748
Os07g0652900	39.7246	25.4844	53.9649	2.11757	1.08241	0.000981793	0.00972595	Up	0.678061	0	0	1.03418	2.45856	0.686953
Os07g0663500	32.6496	9.75035	55.5488	5.69711	2.51023	1.31138e-06	3.23537e-05	Up	0.376198	0.475172	0.244178	4.29664	3.00815	2.37522	TS2	Sex determination protein tasselseed-2		GO:0007275,GO:0016491	multicellular organism development|oxidoreductase activity
Os07g0669650	1156.81	768.265	1545.36	2.01149	1.00827	7.11952e-11	4.63978e-09	Up	29.5483	31.3921	35.1403	72.8079	71.0222	59.8941	HAK7	Potassium transporter 7		GO:0006813,GO:0015079,GO:0016020,GO:0016021	potassium ion transport|potassium ion transmembrane transporter activity|membrane|integral component of membrane
Os07g0669675	17.4256	6.81127	28.04	4.1167	2.04149	6.5811e-05	0.000981199	Up	0.153317	0.0293413	0.123508	0.467344	0.489529	0.305163	HAK7	Potassium transporter 7		GO:0006813,GO:0015079,GO:0016020,GO:0016021	potassium ion transport|potassium ion transmembrane transporter activity|membrane|integral component of membrane
Os07g0671000	43.2701	27.7346	58.8055	2.12029	1.08426	0.00209775	0.0180339	Up	4.43165	2.97417	4.19496	5.95575	11.669	9.24582	Os07g0671000	Flowering-promoting factor 1-like protein 5		GO:0009909	regulation of flower development
Os07g0677100	304.552	440.737	168.366	0.38201	-1.38832	0.00524274	0.0378573	Down	16.9191	24.2603	9.98488	8.48733	6.33498	5.23418	PRX112	Peroxidase 2		GO:0004601,GO:0005576,GO:0006979,GO:0020037,GO:0042744,GO:0046872	peroxidase activity|extracellular region|response to oxidative stress|heme binding|hydrogen peroxide catabolic process|metal ion binding	path:dosa00940	Phenylpropanoid biosynthesis
Os07g0677300	9.25903	17.2492	1.26887	0.0735611	-3.76491	0.00120793	0.0115183	Down	0.224374	0.484657	0.921815	0	0.0766759	0.0384681	PRX112	Peroxidase 2		GO:0004601,GO:0005576,GO:0006979,GO:0020037,GO:0042744,GO:0046872	peroxidase activity|extracellular region|response to oxidative stress|heme binding|hydrogen peroxide catabolic process|metal ion binding	path:dosa00940	Phenylpropanoid biosynthesis
Os07g0677500	145.939	12.1788	279.7	22.9661	4.52144	5.05747e-25	1.96521e-22	Up	0.364723	0.361189	0.483556	9.64478	8.39034	13.1954	PRX112	Peroxidase 2		GO:0004601,GO:0005576,GO:0006979,GO:0020037,GO:0042744,GO:0046872	peroxidase activity|extracellular region|response to oxidative stress|heme binding|hydrogen peroxide catabolic process|metal ion binding	path:dosa00940	Phenylpropanoid biosynthesis
Os07g0681600	10.7334	15.8907	5.57621	0.350911	-1.51082	0.0175955	0.0972217	Down	0.238536	0.158403	0.157336	0.0793502	0.0776445	0.0383313	RECQL4B	ATP-dependent DNA helicase Q-like 4B		GO:0000724,GO:0003677,GO:0005524,GO:0005634,GO:0005654,GO:0005694,GO:0005737,GO:0006260,GO:0006281,GO:0006310,GO:0009378,GO:0009506,GO:0032508,GO:0043140,GO:0046872,GO:0070417,GO:0071215	double-strand break repair via homologous recombination|DNA binding|ATP binding|nucleus|nucleoplasm|chromosome|cytoplasm|DNA replication|DNA repair|DNA recombination|four-way junction helicase activity|plasmodesma|DNA duplex unwinding|ATP-dependent 3'-5' DNA helicase activity|metal ion binding|cellular response to cold|cellular response to abscisic acid stimulus	path:dosa03018	RNA degradation
Os07g0683600	982.565	571.591	1393.54	2.438	1.2857	1.6039e-13	1.51547e-11	Up	14.2916	14.6343	15.4518	37.4873	33.2457	43.5169	R40C1	Ricin B-like lectin R40C1		GO:0030246	carbohydrate binding
Os07g0686300	74.6139	48.3007	100.927	2.08955	1.0632	1.40107e-05	0.000258793	Up	2.64695	3.51326	4.06422	7.66705	7.84687	7.87189	RHA2A	E3 ubiquitin-protein ligase RHA2A		GO:0004842,GO:0005634,GO:0005737,GO:0009651,GO:0009738,GO:0009789,GO:0016567,GO:0046872,GO:0047484	ubiquitin-protein transferase activity|nucleus|cytoplasm|response to salt stress|abscisic acid-activated signaling pathway|positive regulation of abscisic acid-activated signaling pathway|protein ubiquitination|metal ion binding|regulation of response to osmotic stress
Os07g0687900	521.066	162.875	879.257	5.39836	2.43252	1.57741e-72	8.17254e-69	Up	4.61653	5.7431	4.87407	28.2548	31.4131	27.8054	GOLS2	Galactinol synthase 2		GO:0005737,GO:0006012,GO:0046872,GO:0047216	cytoplasm|galactose metabolic process|metal ion binding|inositol 3-alpha-galactosyltransferase activity	path:dosa00052	Galactose metabolism
Os07g0689600	960.294	1338.44	582.151	0.434949	-1.20108	8.04562e-27	3.78948e-24	Down	44.7905	51.0727	50.1214	25.8804	18.6314	23.076	NAS3	Nicotianamine synthase 3		GO:0030410,GO:0030418	nicotianamine synthase activity|nicotianamine biosynthetic process
Os07g0693500	1385.27	916.462	1854.09	2.02309	1.01656	5.28681e-15	6.27274e-13	Up	8.96291	8.74403	8.8495	19.9733	19.736	16.9086	AMPD	Probable AMP deaminase		GO:0003876,GO:0016021,GO:0032264,GO:0046872	AMP deaminase activity|integral component of membrane|IMP salvage|metal ion binding	path:dosa00230	Purine metabolism
Os08g0101100	97.0305	144.875	49.1858	0.339504	-1.5585	0.00130094	0.0122215	Down	4.214	5.82754	3.02152	0.395687	1.89659	2.13306	HMGB7	High mobility group B protein 7		GO:0000741,GO:0003677,GO:0003700,GO:0005634,GO:0010197	karyogamy|DNA binding|DNA-binding transcription factor activity|nucleus|polar nucleus fusion
Os08g0104400	103.551	60.4585	146.644	2.42553	1.2783	0.000149503	0.00199547	Up	2.32304	6.61462	2.03397	8.03759	9.08101	11.629
Os08g0106300	4.63729	8.64024	0.634344	0.0734174	-3.76773	0.00292055	0.0236428	Down	0.194211	0.334172	0.115938	0	0	0	CYP71C4	indole-2-monooxygenase		GO:0005506,GO:0016020,GO:0016021,GO:0016709,GO:0020037	iron ion binding|membrane|integral component of membrane|oxidoreductase activity, acting on paired donors, with incorporation or reduction of molecular oxygen, NAD(P)H as one donor, and incorporation of one atom of oxygen|heme binding
Os08g0110600	70.9271	22.3708	119.484	5.34105	2.41712	7.03332e-19	1.34962e-16	Up	1.27862	2.3213	0.83502	6.60794	9.82171	8.05753
Os08g0112300	272.344	73.592	471.096	6.40146	2.6784	2.70402e-10	1.57116e-08	Up	1.98069	5.29001	1.30786	19.6424	26.51	15.9462	At3g50280	Uncharacterized acetyltransferase At3g50280		GO:0016747	transferase activity, transferring acyl groups other than amino-acyl groups
Os08g0112900	6.92693	11.6341	2.21975	0.190797	-2.38989	0.0214477	0.112432	Down	0.298739	0.8405	0.361807	0	0.0449554	0.272014	At1g71691	GDSL esterase/lipase At1g71691		GO:0005576,GO:0016042,GO:0016788	extracellular region|lipid catabolic process|hydrolase activity, acting on ester bonds
Os08g0121275	6.17896	10.0852	2.27272	0.225351	-2.14975	0.0157483	0.0894348	Down	0.429234	0.216623	1.12722	0.458818	0.22852	0.228422
Os08g0129600	17.8199	25.9938	9.64603	0.37109	-1.43016	0.0264312	0.13197	Down	0.204086	0.445996	0.187291	0.0674634	0.119017	0.18254	CHUP1	Protein CHUP1, chloroplastic		GO:0009507,GO:0009707,GO:0009902	chloroplast|chloroplast outer membrane|chloroplast relocation
Os08g0130100	81.9631	112.711	51.2157	0.454399	-1.13797	0.00227616	0.0192326	Down	7.36524	5.71328	4.47868	2.4482	2.32897	3.68039	LOL4	Protein LOL4	LSD	GO:0005634	nucleus
Os08g0136300	107.666	213.086	2.24651	0.0105427	-6.56761	1.50063e-24	5.42427e-22	Down	8.02452	8.40034	12.2293	0.0488644	0.0955771	0.143877	CRRSP55	Cysteine-rich repeat secretory protein 55		GO:0005576,GO:0080167	extracellular region|response to karrikin
Os08g0136366	2.69492	5.38985	0	0	#NAME?	0.00425977	0.0321094	Down	0.790244	0.490566	0.312309	0	0	0	CRRSP55	Cysteine-rich repeat secretory protein 55		GO:0005576,GO:0080167	extracellular region|response to karrikin
Os08g0136500	13.2329	24.4838	1.98203	0.0809524	-3.62678	7.80406e-08	2.64267e-06	Down	0.648604	1.36246	1.0395	0.137039	0.089167	0.0444927	CRRSP55	Cysteine-rich repeat secretory protein 55		GO:0005576,GO:0080167	extracellular region|response to karrikin
Os08g0136700	135.384	231.55	39.2184	0.169373	-2.56172	0.000126756	0.00173966	Down	7.54758	6.79701	14.5641	1.82339	1.77392	1.55341	CRRSP55	Cysteine-rich repeat secretory protein 55		GO:0005576,GO:0080167	extracellular region|response to karrikin
Os08g0136800	80.8378	136.835	24.8406	0.181537	-2.46166	0.0112729	0.0694609	Down	3.94424	3.38253	10.2987	1.28479	0.754097	1.36012	CRRSP55	Cysteine-rich repeat secretory protein 55		GO:0005576,GO:0080167	extracellular region|response to karrikin
Os08g0138200	10.6085	15.8265	5.39054	0.340601	-1.55384	0.0397862	0.179323	Down	0.55819	2.05173	2.55492	1.68517	0.447612	0	UCC1	Uclacyanin 1		GO:0009055,GO:0031225,GO:0046658,GO:0046872	electron transfer activity|anchored component of membrane|anchored component of plasma membrane|metal ion binding
Os08g0140300	125.287	47.4252	203.149	4.28357	2.09881	0.00760604	0.0509242	Up	1.07839	1.29106	1.95458	9.49701	7.20783	2.88951	TDC1	Tryptophan decarboxylase 1		GO:0006587,GO:0030170,GO:0036469	serotonin biosynthetic process from tryptophan|pyridoxal phosphate binding|L-tryptophan decarboxylase activity	path:dosa00350,path:dosa00360,path:dosa00380,path:dosa00950,path:dosa00965	Tyrosine metabolism|Phenylalanine metabolism|Tryptophan metabolism|Isoquinoline alkaloid biosynthesis|Betalain biosynthesis
Os08g0140500	165.864	101.274	230.455	2.27557	1.18623	3.49749e-11	2.39478e-09	Up	2.92957	3.06388	2.99976	7.07937	7.99583	6.44439	TDC1	Tryptophan decarboxylase 1		GO:0006587,GO:0030170,GO:0036469	serotonin biosynthetic process from tryptophan|pyridoxal phosphate binding|L-tryptophan decarboxylase activity	path:dosa00350,path:dosa00360,path:dosa00380,path:dosa00950,path:dosa00965	Tyrosine metabolism|Phenylalanine metabolism|Tryptophan metabolism|Isoquinoline alkaloid biosynthesis|Betalain biosynthesis
Os08g0153900	42.8617	16.9837	68.7397	4.04738	2.01699	8.76168e-06	0.000170762	Up	1.17857	0.704305	1.04917	5.41041	5.26176	3.10895
Os08g0158400	9.86475	4.03092	15.6986	3.89454	1.96145	0.00447154	0.0332144	Up	0.0973528	0.160082	0.132281	0.438515	0.627576	0.263508	BBE1	Reticuline oxidase		GO:0009820,GO:0031410,GO:0050468,GO:0071949	alkaloid metabolic process|cytoplasmic vesicle|reticuline oxidase activity|FAD binding
Os08g0161800	24.3583	33.5214	15.1951	0.453295	-1.14148	0.0091188	0.0585675	Down	0.047633	0.13073	0.0470129	0.047534	0.0467747	0.0229793	CCT2	Choline-phosphate cytidylyltransferase 2		GO:0004105,GO:0006656,GO:0031210	choline-phosphate cytidylyltransferase activity|phosphatidylcholine biosynthetic process|phosphatidylcholine binding
Os08g0168000	1406.07	755.896	2056.25	2.72028	1.44376	0.000783817	0.00801769	Up	11.972	10.4647	23.0818	32.3343	58.1914	37.8567	TPS1	Zingiberene synthase		GO:0000287,GO:0005737,GO:0006952,GO:0010333,GO:0016114,GO:0102884	magnesium ion binding|cytoplasm|defense response|terpene synthase activity|terpenoid biosynthetic process|alpha-zingiberene synthase activity
Os08g0169100	26.5999	4.99491	48.205	9.65081	3.27065	2.31416e-06	5.3685e-05	Up	0	0.0703195	0.0500998	0.459996	0.436057	0.237967
Os08g0173600	110.445	60.5652	160.325	2.64714	1.40443	0.00590165	0.0415535	Up	1.03244	4.38551	2.32488	4.39993	11.5747	5.89079
Os08g0174000	1.91623	0	3.83246	Inf	Inf	0.0237703	0.121593	Up	0	0	0	0.0717715	0.451163	0.366985		Anthocyanin 5-aromatic acyltransferase		GO:0005737,GO:0047183,GO:0102777,GO:0102815	cytoplasm|anthocyanin 5-aromatic acyltransferase activity|caffeoyl-CoA:pelargonidin-3,5-diglucoside 5-O-glucoside-6-O-hydroxycinnamoyltransferase activity|caffeoyl-CoA:delphinidin-3,5-diglucoside 5-O-glucoside-6-O-hydroxycinnamoyltransferase activity
Os08g0174100	40.5022	10.4408	70.5637	6.75848	2.7567	2.15861e-14	2.32188e-12	Up	0.382722	0.69406	0.647157	3.74396	4.8346	3.91182		Anthocyanin 5-aromatic acyltransferase		GO:0005737,GO:0047183,GO:0102777,GO:0102815	cytoplasm|anthocyanin 5-aromatic acyltransferase activity|caffeoyl-CoA:pelargonidin-3,5-diglucoside 5-O-glucoside-6-O-hydroxycinnamoyltransferase activity|caffeoyl-CoA:delphinidin-3,5-diglucoside 5-O-glucoside-6-O-hydroxycinnamoyltransferase activity
Os08g0174300	55.4226	19.3509	91.4943	4.72817	2.24128	5.59831e-14	5.63201e-12	Up	1.09353	0.804645	1.35408	5.20152	5.91266	4.92409		Anthocyanin 5-aromatic acyltransferase		GO:0005737,GO:0047183,GO:0102777,GO:0102815	cytoplasm|anthocyanin 5-aromatic acyltransferase activity|caffeoyl-CoA:pelargonidin-3,5-diglucoside 5-O-glucoside-6-O-hydroxycinnamoyltransferase activity|caffeoyl-CoA:delphinidin-3,5-diglucoside 5-O-glucoside-6-O-hydroxycinnamoyltransferase activity
Os08g0174500	45.1909	63.3719	27.0099	0.426212	-1.23036	6.74163e-05	0.00100225	Down	1.90617	2.06045	1.97782	0.874373	1.0837	0.787996	HD5	Nuclear transcription factor Y subunit B-11	NF-YB	GO:0005634,GO:0005737,GO:0009908,GO:0043565,GO:0045893,GO:0046982,GO:0048579,GO:0051512	nucleus|cytoplasm|flower development|sequence-specific DNA binding|positive regulation of transcription, DNA-templated|protein heterodimerization activity|negative regulation of long-day photoperiodism, flowering|positive regulation of unidimensional cell growth
Os08g0192100	156.754	217.868	95.6399	0.438982	-1.18777	6.25578e-11	4.1376e-09	Down	17.2652	18.1303	17.2312	8.62248	7.99855	7.81844
Os08g0192950	7.15351	11.1093	3.19775	0.287845	-1.79664	0.0272628	0.135274	Down	0.107612	0	0.14424	0	0	0.106518	Os08g0192900	Nucleolin 1		GO:0003723,GO:0005730,GO:0006364,GO:0031491,GO:1990904	RNA binding|nucleolus|rRNA processing|nucleosome binding|ribonucleoprotein complex
Os08g0200600	509.17	748.284	270.057	0.360903	-1.47032	5.3847e-08	1.88501e-06	Down	14.0696	11.0491	9.03314	4.89726	3.65524	3.64485	NAC021	NAC domain-containing protein 21/22	NAC	GO:0003677,GO:0003700,GO:0005634,GO:0009734,GO:0010072,GO:0048527	DNA binding|DNA-binding transcription factor activity|nucleus|auxin-activated signaling pathway|primary shoot apical meristem specification|lateral root development
Os08g0202300	1484.76	2045.41	924.104	0.451795	-1.14626	2.68131e-27	1.38919e-24	Down	8.09922	6.55207	6.66011	3.19139	3.10084	3.53066	At1g56130	Probable LRR receptor-like serine/threonine-protein kinase At1g56130
Os08g0203400	393.249	570.629	215.869	0.3783	-1.4024	1.18492e-11	8.62633e-10	Down	5.45678	5.07558	6.82859	1.96231	2.84383	2.14063	At1g56140	Probable LRR receptor-like serine/threonine-protein kinase At1g56140
Os08g0205800	971.075	585.61	1356.54	2.31646	1.21192	1.01735e-09	5.30625e-08	Up	11.0309	11.6842	8.09447	29.2905	22.463	22.6699
Os08g0216900	11.2007	6.01776	16.3835	2.72253	1.44495	0.0226142	0.117106	Up	0.223861	0.220171	0.0772438	0.235469	0.231018	0.153279
Os08g0231400	1238.26	1732.09	744.441	0.429794	-1.21828	1.67854e-10	1.01714e-08	Down	83.6315	73.8258	89.8134	30.219	51.3641	31.5044	Os08g0231400	Germin-like protein 8-12		GO:0005618,GO:0030145,GO:0045735,GO:0048046	cell wall|manganese ion binding|nutrient reservoir activity|apoplast
Os08g0237000	7778.78	10497.6	5059.93	0.482007	-1.05287	5.37497e-28	2.98368e-25	Down	418.898	427.51	437.286	189.165	240.339	232.272	XTH8	Xyloglucan endotransglycosylase/hydrolase protein 8		GO:0004553,GO:0005618,GO:0010411,GO:0016762,GO:0042546,GO:0048046,GO:0071555	hydrolase activity, hydrolyzing O-glycosyl compounds|cell wall|xyloglucan metabolic process|xyloglucan:xyloglucosyl transferase activity|cell wall biogenesis|apoplast|cell wall organization
Os08g0256700	22.1195	14.1916	30.0475	2.11727	1.08221	0.0129689	0.0772322	Up	0.462406	0.555191	0.821689	1.41993	1.29687	1.29613
Os08g0267300	201.04	305.907	96.1729	0.314386	-1.66939	5.84724e-05	0.000889273	Down	8.20631	9.53167	15.3978	2.21874	4.35345	4.84231	At5g10770	Aspartyl protease family protein At5g10770		GO:0004190,GO:0005886,GO:0006508,GO:0030163,GO:0031225	aspartic-type endopeptidase activity|plasma membrane|proteolysis|protein catabolic process|anchored component of membrane
Os08g0286500	25.0629	2.92609	47.1997	16.1306	4.01173	1.25112e-14	1.39901e-12	Up	0	0.0986219	0	0.939675	0.89091	0.705678
Os08g0300300	1479.92	2008.97	950.873	0.473313	-1.07913	1.0128e-18	1.87404e-16	Down	45.4258	40.4786	39.6138	19.7132	22.3899	22.1932	CLC-G	Putative chloride channel-like protein CLC-g		GO:0005247,GO:0034707,GO:0034765,GO:1902476	voltage-gated chloride channel activity|chloride channel complex|regulation of ion transmembrane transport|chloride transmembrane transport
[truncated: 478 more rows]
