# Supplementary material for: Integrated analysis of transcriptome and metabolome reveals molecular mechanisms of salt tolerance in seedlings of upland rice landrace 17SM-19
Source: Front Plant Sci. 2022 Sep 14;13:961445. doi: 10.3389/fpls.2022.961445 (PMC9515574; doi:10.3389/fpls.2022.961445)
Supplement: Supplementary file 3 [file Data_Sheet_2.zip › Other support data/GO of DEGs at 3 DAS.xlsx]

## Sheet: GO.top.Total Sa3 CK3
id	Term	Category	ListHits	pValue	Enrichment_score	Gene
GO:0051301	cell division	biological_process	51	2.03319e-13	3.05924	Os01g0191800; Os01g0805600; Os01g0904400; Os02g0580500; Os02g0652000; Os02g0762800; Os02g0782800; Os02g0784100; Os02g0809900; Os03g0212600; Os03g0577100; Os03g0607600; Os03g0699100; Os03g0736500; Os03g0758700; Os04g0472700; Os04g0486500; Os04g0563700; Os05g0102600; Os05g0345100; Os05g0345175; Os05g0359833; Os05g0360400; Os05g0409400; Os05g0493400; Os05g0493500; Os05g0497150; Os05g0501350; Os06g02…
GO:0006270	DNA replication initiation	biological_process	13	4.79237e-12	9.39016	Os01g0544450; Os01g0868300; Os02g0797400; Os05g0235800; Os05g0476200; Os06g0187000; Os07g0628600; Os10g0402200; Os11g0128400; Os11g0484300; Os12g0124700; Os12g0242900; Os12g0560700
GO:0000278	mitotic cell cycle	biological_process	25	1.9706e-11	4.5145	Os01g0282800; Os01g0805600; Os02g0511900; Os02g0511901; Os03g0105600; Os03g0105633; Os03g0212600; Os03g0607600; Os04g0185100; Os04g0563700; Os05g0493400; Os05g0493500; Os05g0501350; Os06g0187000; Os06g0217900; Os06g0726800; Os07g0507200; Os07g0620800; Os07g0637600; Os08g0266700; Os08g0479300; Os10g0489900; Os12g0502300; Os12g0581800; Os12g0588800
GO:0051259	protein complex oligomerization	biological_process	12	3.51088e-09	6.93427	Os01g0136000; Os01g0136100; Os01g0136200; Os01g0184050; Os01g0184100; Os02g0782500; Os02g0782550; Os03g0266300; Os03g0266900; Os03g0267000; Os04g0445100; Os06g0253100
GO:0007018	microtubule-based movement	biological_process	20	8.10585e-09	4.12754	Os01g0513900; Os01g0605500; Os02g0489800; Os02g0742800; Os02g0742900; Os02g0810200; Os03g0114000; Os03g0587200; Os03g0750300; Os04g0350300; Os04g0375900; Os04g0467901; Os05g0397900; Os05g0459400; Os07g0105700; Os08g0558400; Os09g0421200; Os12g0547500; Os12g0590500; Os12g0616000
GO:0000272	polysaccharide catabolic process	biological_process	13	1.29823e-07	5.00809	Os03g0141200; Os03g0418000; Os04g0376400; Os04g0493400; Os04g0493600; Os05g0399300; Os05g0399400; Os06g0726200; Os07g0543300; Os10g0416500; Os10g0416800; Os10g0465700; Os10g0542900
GO:0042542	response to hydrogen peroxide	biological_process	18	2.80564e-07	3.67109	Os01g0136000; Os01g0136100; Os01g0136200; Os01g0184050; Os01g0184100; Os01g0893400; Os02g0782500; Os02g0782550; Os03g0218500; Os03g0266300; Os03g0266900; Os03g0267000; Os03g0311600; Os04g0445100; Os05g0460000; Os05g0571200; Os06g0158100; Os06g0253100
GO:0045787	positive regulation of cell cycle	biological_process	14	4.153e-07	4.33392	Os01g0805600; Os03g0607600; Os04g0563700; Os05g0493400; Os05g0493500; Os05g0501350; Os06g0217900; Os06g0726800; Os07g0620800; Os08g0479300; Os09g0540600; Os12g0502300; Os12g0581800; Os12g0588800
GO:0006272	leading strand elongation	biological_process	4	6.34e-07	13.8685	Os01g0868300; Os02g0511900; Os02g0511901; Os02g0805200
GO:0006032	chitin catabolic process	biological_process	10	9.44406e-07	5.4174	Os03g0418000; Os04g0376400; Os04g0493400; Os04g0493600; Os05g0399300; Os05g0399400; Os06g0726200; Os10g0416500; Os10g0416800; Os10g0542900
GO:0031261	DNA replication preinitiation complex	cellular_component	3	0	17.3357	Os10g0402200; Os11g0128400; Os12g0124700
GO:0000786	nucleosome	cellular_component	26	3.00441e-13	5.12191	Os01g0152900; Os01g0502700; Os01g0866200; Os02g0684500; Os03g0119900; Os03g0162200; Os03g0279200; Os04g0419600; Os04g0583600; Os05g0113900; Os05g0438700; Os05g0462700; Os05g0574300; Os06g0159450; Os06g0160000; Os06g0160001; Os06g0160100; Os07g0549900; Os08g0427700; Os08g0490900; Os09g0442700; Os10g0418000; Os11g0155900; Os11g0155950; Os12g0438000; Os12g0530000
GO:0005874	microtubule	cellular_component	36	2.46982e-09	2.88928	Os01g0191800; Os01g0259400; Os01g0282800; Os01g0513900; Os01g0605500; Os01g0685900; Os01g0748000; Os02g0489800; Os02g0558600; Os02g0742800; Os02g0742900; Os02g0810200; Os03g0105600; Os03g0105633; Os03g0114000; Os03g0212600; Os03g0587200; Os03g0636700; Os03g0750300; Os04g0350300; Os04g0375900; Os04g0467901; Os05g0397900; Os05g0409400; Os05g0459400; Os05g0541100; Os06g0308300; Os07g0105700; Os07g05…
GO:0005871	kinesin complex	cellular_component	20	6.42566e-09	4.17727	Os01g0513900; Os01g0605500; Os02g0489800; Os02g0742800; Os02g0742900; Os02g0810200; Os03g0114000; Os03g0587200; Os03g0750300; Os04g0350300; Os04g0375900; Os04g0467901; Os05g0397900; Os05g0459400; Os07g0105700; Os08g0558400; Os09g0421200; Os12g0547500; Os12g0590500; Os12g0616000
GO:0005576	extracellular region	cellular_component	110	3.87465e-08	1.66981	Os01g0123900; Os01g0124000; Os01g0124100; Os01g0124200; Os01g0124401; Os01g0124650; Os01g0124700; Os01g0127600; Os01g0132000; Os01g0201600; Os01g0215700; Os01g0293900; Os01g0326300; Os01g0327100; Os01g0327250; Os01g0327400; Os01g0769200; Os01g0794800; Os01g0795400; Os01g0800500; Os01g0824500; Os01g0839900; Os01g0932950; Os02g0230300; Os02g0240300; Os02g0617400; Os02g0783000; Os02g0816200; Os03g01…
GO:0042555	MCM complex	cellular_component	6	2.15175e-07	10.4014	Os01g0544450; Os02g0797400; Os05g0235800; Os05g0476200; Os11g0484300; Os12g0560700
GO:0000778	condensed nuclear chromosome kinetochore	cellular_component	6	5.6209e-07	9.45583	Os02g0193600; Os03g0577100; Os07g0659500; Os08g0163100; Os12g0125300; Os12g0548100
GO:0005658	alpha DNA polymerase:primase complex	cellular_component	4	6.34e-07	13.8685	Os01g0868300; Os05g0358200; Os07g0406800; Os12g0242900
GO:0005664	nuclear origin of replication recognition complex	cellular_component	3	1.10233e-05	13.0018	Os06g0187000; Os07g0628600; Os10g0402200
GO:0005656	nuclear pre-replicative complex	cellular_component	3	1.10233e-05	13.0018	Os10g0402200; Os11g0128400; Os12g0124700
GO:0008017	microtubule binding	molecular_function	34	3.14282e-10	3.22084	Os01g0259400; Os01g0513900; Os01g0605500; Os01g0685900; Os01g0748000; Os02g0285300; Os02g0489800; Os02g0742800; Os02g0742900; Os02g0810200; Os03g0114000; Os03g0212600; Os03g0587200; Os03g0636700; Os03g0750300; Os04g0350300; Os04g0375900; Os04g0467901; Os05g0397900; Os05g0409400; Os05g0459400; Os05g0541100; Os06g0308300; Os07g0105700; Os07g0484500; Os07g0507200; Os08g0558400; Os09g0286300; Os09g04…
GO:0004568	chitinase activity	molecular_function	16	4.10457e-10	5.90151	Os03g0418000; Os04g0376400; Os04g0493400; Os04g0493600; Os05g0247100; Os05g0247800; Os05g0399300; Os05g0399400; Os06g0726200; Os08g0518800; Os10g0416500; Os10g0416800; Os10g0542900; Os11g0700900; Os11g0701500; Os11g0702100
GO:0003777	microtubule motor activity	molecular_function	20	8.10585e-09	4.12754	Os01g0513900; Os01g0605500; Os02g0489800; Os02g0742800; Os02g0742900; Os02g0810200; Os03g0114000; Os03g0587200; Os03g0750300; Os04g0350300; Os04g0375900; Os04g0467901; Os05g0397900; Os05g0459400; Os07g0105700; Os08g0558400; Os09g0421200; Os12g0547500; Os12g0590500; Os12g0616000
GO:0004867	serine-type endopeptidase inhibitor activity	molecular_function	15	1.44016e-08	5.09873	Os01g0123900; Os01g0124000; Os01g0124100; Os01g0124200; Os01g0124401; Os01g0124650; Os01g0124700; Os01g0127600; Os01g0132000; Os01g0615050; Os01g0615100; Os03g0734300; Os12g0437800; Os12g0548401; Os12g0548501
GO:0046982	protein heterodimerization activity	molecular_function	27	2.00682e-08	3.1841	Os01g0152900; Os01g0502700; Os01g0866200; Os01g0868300; Os02g0684500; Os03g0119900; Os03g0162200; Os03g0279200; Os04g0419600; Os04g0583600; Os05g0113900; Os05g0438700; Os05g0462700; Os05g0574300; Os06g0159450; Os06g0160000; Os06g0160001; Os06g0160100; Os07g0549900; Os08g0427700; Os08g0490900; Os10g0418000; Os11g0155900; Os11g0155950; Os12g0242900; Os12g0438000; Os12g0530000
GO:0019901	protein kinase binding	molecular_function	20	9.9759e-08	3.6116	Os01g0805600; Os01g0914400; Os02g0652000; Os03g0607600; Os04g0185100; Os04g0563700; Os04g0588200; Os04g0637300; Os05g0493400; Os05g0493500; Os05g0501350; Os05g0513800; Os06g0217900; Os06g0726800; Os07g0620800; Os08g0479300; Os10g0489900; Os12g0502300; Os12g0581800; Os12g0588800
GO:0008061	chitin binding	molecular_function	10	1.24703e-07	6.42062	Os03g0418000; Os04g0376400; Os04g0493400; Os04g0493600; Os05g0399300; Os05g0399400; Os06g0726200; Os09g0548200; Os10g0416500; Os10g0416800
GO:0003688	DNA replication origin binding	molecular_function	7	2.63596e-07	8.66784	Os01g0868300; Os02g0797400; Os06g0187000; Os07g0628600; Os10g0402200; Os11g0128400; Os12g0124700
GO:0070182	DNA polymerase binding	molecular_function	4	3.62181e-06	11.5571	Os04g0185100; Os05g0160800; Os09g0551800; Os10g0489900
GO:0016887	ATPase activity	molecular_function	32	4.27109e-06	2.28289	Os01g0513900; Os01g0605500; Os02g0489800; Os02g0742800; Os02g0742900; Os02g0810200; Os03g0114000; Os03g0218500; Os03g0584400; Os03g0587200; Os03g0750300; Os04g0350300; Os04g0357300; Os04g0375900; Os04g0467901; Os05g0397900; Os05g0428600; Os05g0459400; Os05g0460000; Os05g0588900; Os06g0695800; Os07g0105700; Os07g0192000; Os08g0558400; Os09g0421200; Os09g0442700; Os09g0445700; Os09g0572400; Os12g05…
