# Supplementary material for: Integrated analysis of transcriptome and metabolome reveals molecular mechanisms of salt tolerance in seedlings of upland rice landrace 17SM-19
Source: Front Plant Sci. 2022 Sep 14;13:961445. doi: 10.3389/fpls.2022.961445 (PMC9515574; doi:10.3389/fpls.2022.961445)
Supplement: Supplementary file 3 [file Data_Sheet_2.zip › Other support data/GO of DEGs at 5 DAS.xlsx]

## Sheet: GO.top.Total Sa5 CK5
id	Term	Category	ListHits	pValue	Enrichment_score	Gene
GO:0000272	polysaccharide catabolic process	biological_process	14	6.0158e-09	5.80191	Os01g0660200; Os01g0691000; Os01g0860450; Os01g0860500; Os03g0141200; Os03g0418000; Os04g0493400; Os04g0493600; Os05g0399300; Os05g0399400; Os10g0416800; Os10g0465700; Os10g0542900; Os12g0131900
GO:0051259	protein complex oligomerization	biological_process	11	1.8802e-08	6.83796	Os01g0136000; Os01g0136100; Os01g0136200; Os01g0184050; Os01g0184100; Os02g0782500; Os02g0782550; Os03g0266300; Os03g0267000; Os03g0267100; Os04g0445100
GO:0006032	chitin catabolic process	biological_process	11	4.44126e-08	6.41059	Os01g0660200; Os01g0691000; Os01g0860450; Os01g0860500; Os03g0418000; Os04g0493400; Os04g0493600; Os05g0399300; Os05g0399400; Os10g0416800; Os10g0542900
GO:0006587	serotonin biosynthetic process from tryptophan	biological_process	4	4.39804e-07	14.9192	Os08g0140300; Os08g0140500; Os12g0268000; Os12g0268100
GO:0006749	glutathione metabolic process	biological_process	17	4.65529e-07	3.7298	Os01g0370200; Os01g0558100; Os01g0692000; Os01g0692100; Os01g0949700; Os03g0135100; Os03g0135150; Os03g0135200; Os03g0785900; Os05g0148900; Os10g0395400; Os10g0415300; Os10g0525800; Os10g0527601; Os10g0528300; Os10g0528400; Os10g0529450
GO:0006952	defense response	biological_process	88	1.1943e-06	1.65602	Os01g0149500; Os01g0185900; Os01g0248500; Os01g0283700; Os01g0350300; Os01g0382000; Os01g0581800; Os01g0721300; Os01g0752500; Os01g0850100; Os01g0940700; Os01g0944900; Os01g0950700; Os02g0181300; Os02g0215950; Os02g0568700; Os02g0570400; Os02g0571800; Os02g0571900; Os02g0655200; Os02g0719600; Os02g0771400; Os02g0811800; Os03g0135100; Os03g0184550; Os03g0221500; Os03g0244200; Os03g0244333; Os03g03…
GO:0007018	microtubule-based movement	biological_process	16	1.88296e-06	3.55219	Os01g0382450; Os01g0513900; Os01g0605500; Os02g0489800; Os02g0810200; Os03g0114000; Os03g0587200; Os04g0375900; Os04g0467901; Os05g0459400; Os07g0105700; Os08g0558400; Os09g0421166; Os12g0547500; Os12g0590500; Os12g0616000
GO:0042128	nitrate assimilation	biological_process	13	3.89204e-06	3.91027	Os01g0357100; Os01g0357150; Os01g0921500; Os02g0207100; Os02g0580966; Os02g0765900; Os03g0103000; Os04g0491500; Os05g0411150; Os06g0264432; Os08g0468100; Os08g0468200; Os08g0468700
GO:0034220	ion transmembrane transport	biological_process	3	8.22812e-06	13.9867	Os01g0303300; Os03g0305550; Os03g0305600
GO:0000302	response to reactive oxygen species	biological_process	11	1.2117e-05	4.02233	Os01g0136000; Os01g0136100; Os01g0136200; Os01g0184050; Os01g0184100; Os02g0782500; Os02g0782550; Os03g0266300; Os03g0267000; Os03g0267100; Os04g0445100
GO:0005576	extracellular region	cellular_component	103	7.2675e-08	1.682	Os01g0102000; Os01g0124000; Os01g0124100; Os01g0216000; Os01g0293900; Os01g0326300; Os01g0327000; Os01g0356900; Os01g0382000; Os01g0651800; Os01g0726700; Os01g0743200; Os01g0794800; Os01g0795400; Os01g0800500; Os01g0891100; Os01g0963000; Os02g0240300; Os03g0130300; Os03g0244333; Os03g0277600; Os03g0365850; Os03g0365900; Os03g0368900; Os03g0580200; Os03g0637600; Os03g0749100; Os03g0793700; Os03g07…
GO:0005871	kinesin complex	cellular_component	16	1.58002e-06	3.59499	Os01g0382450; Os01g0513900; Os01g0605500; Os02g0489800; Os02g0810200; Os03g0114000; Os03g0587200; Os04g0375900; Os04g0467901; Os05g0459400; Os07g0105700; Os08g0558400; Os09g0421166; Os12g0547500; Os12g0590500; Os12g0616000
GO:0000786	nucleosome	cellular_component	13	0.000234593	2.75496	Os02g0684500; Os03g0162200; Os03g0279200; Os04g0419600; Os04g0583600; Os05g0438700; Os06g0159450; Os06g0160001; Os06g0160100; Os08g0427700; Os08g0490900; Os11g0155950; Os12g0530000
GO:0005874	microtubule	cellular_component	24	0.000249222	2.07211	Os01g0191800; Os01g0382450; Os01g0513900; Os01g0605500; Os01g0681150; Os01g0685900; Os02g0489800; Os02g0810200; Os03g0114000; Os03g0212600; Os03g0587200; Os04g0375900; Os04g0467901; Os05g0459400; Os05g0541100; Os07g0105700; Os07g0507200; Os08g0558400; Os09g0421166; Os09g0560000; Os10g0498900; Os12g0547500; Os12g0590500; Os12g0616000
GO:0009527	plastid outer membrane	cellular_component	3	0.00025266	7.99242	Os01g0303300; Os03g0305550; Os03g0305600
GO:0042555	MCM complex	cellular_component	3	0.00133101	5.5947	Os01g0544450; Os02g0797400; Os05g0235800
GO:0034707	chloride channel complex	cellular_component	3	0.00534038	3.99621	Os08g0300300; Os08g0300333; Os12g0438600
GO:0048046	apoplast	cellular_component	34	0.00626374	1.5169	Os01g0208700; Os01g0601651; Os01g0723000; Os01g0952100; Os02g0511900; Os02g0537000; Os03g0135150; Os03g0135200; Os03g0400200; Os03g0651800; Os03g0693700; Os03g0694000; Os03g0792800; Os03g0804700; Os04g0604900; Os04g0683700; Os05g0149000; Os05g0428100; Os05g0460000; Os06g0681200; Os07g0287400; Os08g0231400; Os08g0237000; Os10g0334500; Os10g0340600; Os10g0492900; Os10g0508700; Os11g0108700; Os11g02…
GO:0031359	integral component of chloroplast outer membrane	cellular_component	3	0.0089131	3.49669	Os01g0303300; Os03g0305550; Os03g0305600
GO:0009524	phragmoplast	cellular_component	14	0.00932291	1.83863	Os01g0191800; Os01g0513900; Os01g0681150; Os01g0685900; Os02g0459300; Os03g0212600; Os03g0736500; Os07g0507200; Os07g0637600; Os08g0421800; Os08g0512600; Os09g0383300; Os10g0498900; Os11g0572200
GO:0004568	chitinase activity	molecular_function	22	2.2651e-17	8.72931	Os01g0660200; Os01g0691000; Os01g0860450; Os01g0860500; Os03g0418000; Os04g0493400; Os04g0493600; Os05g0247800; Os05g0399300; Os05g0399400; Os08g0518800; Os08g0518900; Os10g0416800; Os10g0542900; Os11g0701000; Os11g0701100; Os11g0701200; Os11g0701400; Os11g0701500; Os11g0701900; Os11g0702100; Os11g0702200
GO:0010333	terpene synthase activity	molecular_function	12	1.68663e-07	5.32828	Os02g0121700; Os02g0121750; Os02g0568700; Os02g0570400; Os02g0571800; Os03g0348200; Os04g0178300; Os04g0340300; Os04g0344400; Os04g0611700; Os07g0218200; Os08g0168000
GO:0016887	ATPase activity	molecular_function	32	8.83492e-07	2.45583	Os01g0297200; Os01g0382450; Os01g0513900; Os01g0583600; Os01g0605500; Os02g0282900; Os02g0489800; Os02g0810200; Os03g0114000; Os03g0218500; Os03g0584400; Os03g0587200; Os04g0357300; Os04g0375900; Os04g0467901; Os05g0459400; Os05g0460000; Os05g0584750; Os05g0588900; Os06g0695800; Os07g0105700; Os07g0192000; Os07g0517600; Os08g0558400; Os09g0421166; Os09g0572400; Os09g0572450; Os12g0471100; Os12g05…
GO:0003777	microtubule motor activity	molecular_function	16	1.88296e-06	3.55219	Os01g0382450; Os01g0513900; Os01g0605500; Os02g0489800; Os02g0810200; Os03g0114000; Os03g0587200; Os04g0375900; Os04g0467901; Os05g0459400; Os07g0105700; Os08g0558400; Os09g0421166; Os12g0547500; Os12g0590500; Os12g0616000
GO:0009703	nitrate reductase (NADH) activity	molecular_function	3	8.22812e-06	13.9867	Os08g0468100; Os08g0468200; Os08g0468700
GO:0004364	glutathione transferase activity	molecular_function	18	1.27101e-05	2.89381	Os01g0370200; Os01g0558100; Os01g0692000; Os01g0692100; Os01g0949700; Os03g0135100; Os03g0135150; Os03g0135200; Os03g0785900; Os05g0148900; Os09g0367700; Os10g0395400; Os10g0525800; Os10g0527601; Os10g0528300; Os10g0528400; Os10g0529450; Os11g0303800
GO:0008017	microtubule binding	molecular_function	24	1.62696e-05	2.44577	Os01g0382450; Os01g0513900; Os01g0605500; Os01g0681150; Os01g0685900; Os02g0489800; Os02g0810200; Os03g0114000; Os03g0212600; Os03g0587200; Os04g0375900; Os04g0467901; Os05g0459400; Os05g0541100; Os07g0105700; Os07g0507200; Os08g0558400; Os09g0286300; Os09g0421166; Os09g0560000; Os10g0498900; Os12g0547500; Os12g0590500; Os12g0616000
GO:0047183	anthocyanin 5-aromatic acyltransferase activity	molecular_function	4	2.14886e-05	9.32449	Os06g0145200; Os08g0174000; Os08g0174100; Os08g0174300
GO:0102777	caffeoyl-CoA:pelargonidin-3,5-diglucoside 5-O-glucoside-6-O-hydroxycinnamoyltransferase activity	molecular_function	4	2.14886e-05	9.32449	Os06g0145200; Os08g0174000; Os08g0174100; Os08g0174300
GO:0102815	caffeoyl-CoA:delphinidin-3,5-diglucoside 5-O-glucoside-6-O-hydroxycinnamoyltransferase activity	molecular_function	4	2.14886e-05	9.32449	Os06g0145200; Os08g0174000; Os08g0174100; Os08g0174300
