# Supplementary material for: Integrated analysis of transcriptome and metabolome reveals molecular mechanisms of salt tolerance in seedlings of upland rice landrace 17SM-19
Source: Front Plant Sci. 2022 Sep 14;13:961445. doi: 10.3389/fpls.2022.961445 (PMC9515574; doi:10.3389/fpls.2022.961445)
Supplement: Supplementary file 3 [file Data_Sheet_2.zip › Other support data/GO of common DEGs.xls]

#GO_classify1	GO_classify2	diff-Total	Gene
#Total_gene		573
biological process	biological regulation	136	Os01g0128000; Os01g0160800; Os01g0175600; Os01g0191800; Os01g0192300; Os01g0192900; Os01g0197700; Os01g0202700; Os01g0209700; Os01g0218100; Os01g0246700; Os01g0307686; Os01g0385400; Os01g0571300; Os01g0583100; Os01g0584900; Os01g0623200; Os01g0699400; Os01g0699600; Os01g0768333; Os01g0794400; Os01g0820400; Os01g0832600; Os01g0896300; Os01g0952100; Os01g0965000; Os01g0976300; Os02g0193600; Os02g04…
biological process	cell killing	4	Os01g0160800; Os03g0130300; Os03g0663500; Os03g0663600
biological process	cellular component organization or biogenesis	77	Os01g0105800; Os01g0136000; Os01g0136100; Os01g0136200; Os01g0184050; Os01g0184100; Os01g0191800; Os01g0192300; Os01g0280500; Os01g0372500; Os01g0605500; Os01g0685900; Os01g0727500; Os01g0896300; Os01g0904400; Os02g0158100; Os02g0193600; Os02g0580500; Os02g0684500; Os02g0699700; Os02g0782500; Os02g0782550; Os02g0829100; Os03g0162200; Os03g0212600; Os03g0266300; Os03g0267000; Os03g0300600; Os03g03…
biological process	cellular process	309	Os01g0105800; Os01g0123700; Os01g0123800; Os01g0128000; Os01g0128200; Os01g0136000; Os01g0136100; Os01g0136200; Os01g0160800; Os01g0175600; Os01g0184050; Os01g0184100; Os01g0191800; Os01g0192300; Os01g0192900; Os01g0197700; Os01g0202700; Os01g0208700; Os01g0208800; Os01g0209700; Os01g0218100; Os01g0225000; Os01g0246700; Os01g0280500; Os01g0293900; Os01g0326300; Os01g0357100; Os01g0357150; Os01g03…
biological process	developmental process	62	Os01g0123700; Os01g0123800; Os01g0128000; Os01g0192300; Os01g0192900; Os01g0197700; Os01g0202700; Os01g0208700; Os01g0280500; Os01g0513900; Os01g0768333; Os01g0863300; Os01g0896300; Os01g0952100; Os01g0976300; Os02g0511900; Os02g0580500; Os02g0612900; Os03g0197200; Os03g0227601; Os03g0229500; Os03g0230300; Os03g0244600; Os03g0268600; Os03g0651800; Os04g0442300; Os04g0467901; Os04g0472700; Os04g05…
biological process	establishment of localization	46	Os01g0175600; Os01g0280500; Os01g0342750; Os01g0385400; Os01g0623200; Os01g0826000; Os01g0933200; Os01g0945100; Os01g0945700; Os01g0952100; Os01g0976300; Os02g0158100; Os02g0207100; Os03g0111300; Os03g0188100; Os03g0197200; Os03g0229500; Os03g0244600; Os03g0300600; Os03g0651800; Os03g0736500; Os04g0185600; Os04g0244800; Os04g0401751; Os04g0435100; Os04g0491500; Os04g0573000; Os05g0119000; Os05g03…
biological process	growth	13	Os01g0192300; Os01g0768333; Os01g0896300; Os03g0663500; Os03g0663600; Os05g0373900; Os06g0590500; Os07g0116600; Os07g0643000; Os08g0521200; Os08g0547300; Os09g0528700; Os10g0525800
biological process	immune system process	5	Os03g0182000; Os03g0230300; Os04g0223500; Os05g0588900; Os06g0218300
biological process	localization	46	Os01g0175600; Os01g0280500; Os01g0342750; Os01g0385400; Os01g0623200; Os01g0826000; Os01g0933200; Os01g0945100; Os01g0945700; Os01g0952100; Os01g0976300; Os02g0158100; Os02g0207100; Os03g0111300; Os03g0188100; Os03g0197200; Os03g0229500; Os03g0244600; Os03g0300600; Os03g0651800; Os03g0736500; Os04g0185600; Os04g0244800; Os04g0401751; Os04g0435100; Os04g0491500; Os04g0573000; Os05g0119000; Os05g03…
biological process	metabolic process	253	Os01g0105800; Os01g0123700; Os01g0123800; Os01g0128000; Os01g0128200; Os01g0160800; Os01g0192300; Os01g0192900; Os01g0197700; Os01g0208700; Os01g0208800; Os01g0209700; Os01g0218100; Os01g0225000; Os01g0246700; Os01g0293900; Os01g0326300; Os01g0357100; Os01g0357150; Os01g0372500; Os01g0544450; Os01g0558100; Os01g0566500; Os01g0571300; Os01g0631200; Os01g0669100; Os01g0692000; Os01g0692100; Os01g06…
biological process	multi-organism process	45	Os01g0160800; Os01g0584900; Os01g0606900; Os01g0669100; Os01g0685900; Os01g0820400; Os01g0944800; Os01g0965000; Os02g0121700; Os02g0121750; Os02g0580500; Os02g0771400; Os03g0130300; Os03g0135100; Os03g0182000; Os03g0229500; Os03g0230300; Os03g0244200; Os03g0244600; Os03g0266300; Os03g0418000; Os03g0663500; Os03g0663600; Os04g0223500; Os04g0413500; Os04g0472700; Os04g0491500; Os04g0543650; Os05g01…
biological process	multicellular organismal process	61	Os01g0123700; Os01g0123800; Os01g0128000; Os01g0192300; Os01g0192900; Os01g0197700; Os01g0202700; Os01g0208700; Os01g0280500; Os01g0513900; Os01g0669100; Os01g0768333; Os01g0863300; Os01g0896300; Os01g0952100; Os01g0976300; Os02g0511900; Os02g0580500; Os02g0612900; Os03g0197200; Os03g0227601; Os03g0229500; Os03g0230300; Os03g0244600; Os03g0268600; Os03g0651800; Os04g0442300; Os04g0467901; Os04g04…
biological process	negative regulation of biological process	24	Os01g0128000; Os01g0160800; Os01g0192300; Os01g0246700; Os01g0965000; Os02g0193600; Os02g0462800; Os02g0511900; Os02g0580500; Os02g0829100; Os03g0663500; Os03g0663600; Os03g0705800; Os04g0486500; Os05g0210500; Os05g0440900; Os05g0512000; Os06g0229000; Os06g0229066; Os06g0275000; Os08g0538700; Os09g0565300; Os10g0525800; Os12g0168100
biological process	positive regulation of biological process	31	Os01g0192300; Os01g0571300; Os01g0699400; Os01g0699600; Os02g0526400; Os02g0612900; Os03g0182000; Os03g0212600; Os03g0322900; Os03g0663500; Os03g0663600; Os04g0223500; Os04g0398000; Os04g0472700; Os04g0563700; Os04g0677300; Os05g0493400; Os05g0493500; Os05g0512000; Os06g0275000; Os06g0553100; Os06g0726800; Os07g0507200; Os07g0566500; Os08g0546800; Os09g0455200; Os09g0513500; Os09g0565300; Os10g04…
biological process	regulation of biological process	110	Os01g0128000; Os01g0160800; Os01g0191800; Os01g0192300; Os01g0197700; Os01g0202700; Os01g0218100; Os01g0246700; Os01g0571300; Os01g0583100; Os01g0584900; Os01g0699400; Os01g0699600; Os01g0768333; Os01g0794400; Os01g0820400; Os01g0832600; Os01g0896300; Os01g0952100; Os01g0965000; Os02g0193600; Os02g0462800; Os02g0511900; Os02g0526400; Os02g0580500; Os02g0612900; Os02g0771400; Os02g0829100; Os03g01…
biological process	reproduction	37	Os01g0192900; Os01g0197700; Os01g0202700; Os01g0280500; Os01g0669100; Os01g0863300; Os01g0904400; Os01g0976300; Os02g0193600; Os02g0511900; Os02g0612900; Os02g0699700; Os02g0829100; Os03g0230300; Os03g0244600; Os04g0472700; Os04g0578000; Os05g0163700; Os05g0210500; Os05g0494600; Os05g0579600; Os06g0275000; Os06g0473000; Os06g0590500; Os07g0566500; Os07g0643000; Os07g0671000; Os08g0200600; Os08g05…
biological process	reproductive process	37	Os01g0192900; Os01g0197700; Os01g0202700; Os01g0280500; Os01g0669100; Os01g0863300; Os01g0904400; Os01g0976300; Os02g0193600; Os02g0511900; Os02g0612900; Os02g0699700; Os02g0829100; Os03g0230300; Os03g0244600; Os04g0472700; Os04g0578000; Os05g0163700; Os05g0210500; Os05g0494600; Os05g0579600; Os06g0275000; Os06g0473000; Os06g0590500; Os07g0566500; Os07g0643000; Os07g0671000; Os08g0200600; Os08g05…
biological process	response to stimulus	207	Os01g0128000; Os01g0136000; Os01g0136100; Os01g0136200; Os01g0160800; Os01g0175600; Os01g0184050; Os01g0184100; Os01g0192300; Os01g0197700; Os01g0202700; Os01g0225600; Os01g0246700; Os01g0248500; Os01g0280500; Os01g0293900; Os01g0326300; Os01g0350300; Os01g0372500; Os01g0385400; Os01g0571300; Os01g0583100; Os01g0584900; Os01g0605300; Os01g0615050; Os01g0615100; Os01g0623200; Os01g0685900; Os01g06…
biological process	rhythmic process	1	Os01g0971800
biological process	signaling	43	Os01g0128000; Os01g0197700; Os01g0246700; Os01g0583100; Os01g0584900; Os01g0699400; Os01g0699600; Os01g0768333; Os01g0820400; Os01g0832600; Os02g0462800; Os03g0180800; Os03g0182000; Os03g0230300; Os03g0244600; Os03g0268600; Os03g0289800; Os03g0289850; Os03g0297600; Os03g0634400; Os03g0705800; Os03g0809200; Os04g0223500; Os04g0395800; Os04g0398000; Os04g0442300; Os04g0677300; Os05g0205100; Os05g04…
cellular component	cell	385	Os01g0105800; Os01g0113800; Os01g0123700; Os01g0123800; Os01g0128000; Os01g0136000; Os01g0136100; Os01g0136200; Os01g0160800; Os01g0175600; Os01g0184050; Os01g0184100; Os01g0191800; Os01g0192300; Os01g0202700; Os01g0208700; Os01g0208800; Os01g0218100; Os01g0225000; Os01g0246700; Os01g0273100; Os01g0280500; Os01g0293900; Os01g0303300; Os01g0307686; Os01g0326300; Os01g0342750; Os01g0357100; Os01g03…
cellular component	cell junction	14	Os01g0326300; Os01g0826000; Os01g0933200; Os01g0952100; Os02g0158100; Os02g0612900; Os03g0651800; Os03g0736500; Os03g0853200; Os04g0244800; Os04g0583600; Os06g0306300; Os07g0681600; Os08g0533300
cellular component	cell part	384	Os01g0105800; Os01g0113800; Os01g0123700; Os01g0123800; Os01g0128000; Os01g0136000; Os01g0136100; Os01g0136200; Os01g0160800; Os01g0175600; Os01g0184050; Os01g0184100; Os01g0191800; Os01g0192300; Os01g0202700; Os01g0208700; Os01g0208800; Os01g0218100; Os01g0225000; Os01g0246700; Os01g0273100; Os01g0280500; Os01g0293900; Os01g0303300; Os01g0307686; Os01g0326300; Os01g0342750; Os01g0357100; Os01g03…
cellular component	extracellular region	59	Os01g0124000; Os01g0124100; Os01g0197700; Os01g0208700; Os01g0293900; Os01g0326300; Os01g0794800; Os01g0800500; Os01g0940700; Os01g0952100; Os02g0240300; Os02g0511900; Os02g0537000; Os03g0130300; Os03g0135150; Os03g0135200; Os03g0244333; Os03g0651800; Os03g0693700; Os03g0694000; Os03g0804700; Os04g0127300; Os04g0364800; Os04g0413500; Os05g0171200; Os05g0247800; Os05g0374200; Os05g0428100; Os05g04…
cellular component	extracellular region part	5	Os01g0197700; Os01g0940700; Os05g0374200; Os08g0434150; Os10g0483500
cellular component	macromolecular complex	61	Os01g0280500; Os01g0303300; Os01g0513900; Os01g0544450; Os01g0605500; Os01g0727500; Os01g0965000; Os02g0193600; Os02g0459300; Os02g0489800; Os02g0511900; Os02g0580500; Os02g0622500; Os02g0684500; Os02g0797400; Os02g0810200; Os02g0829100; Os03g0114000; Os03g0162200; Os03g0229500; Os03g0279200; Os03g0305600; Os03g0587200; Os03g0701100; Os03g0736500; Os04g0375900; Os04g0419600; Os04g0467901; Os04g05…
cellular component	membrane	150	Os01g0113800; Os01g0136900; Os01g0175600; Os01g0191800; Os01g0225000; Os01g0303300; Os01g0342750; Os01g0369500; Os01g0385400; Os01g0511100; Os01g0606900; Os01g0623200; Os01g0628900; Os01g0669100; Os01g0693300; Os01g0695800; Os01g0725400; Os01g0727500; Os01g0846300; Os01g0940700; Os01g0945100; Os01g0945700; Os01g0950700; Os01g0950900; Os02g0106201; Os02g0131800; Os02g0158100; Os02g0186800; Os02g02…
cellular component	membrane part	121	Os01g0113800; Os01g0136900; Os01g0175600; Os01g0225000; Os01g0303300; Os01g0342750; Os01g0369500; Os01g0385400; Os01g0623200; Os01g0628900; Os01g0669100; Os01g0693300; Os01g0695800; Os01g0725400; Os01g0727500; Os01g0846300; Os01g0940700; Os01g0945100; Os01g0945700; Os01g0950900; Os02g0106201; Os02g0131800; Os02g0186800; Os02g0207100; Os02g0513100; Os02g0580500; Os02g0612900; Os02g0824100; Os03g01…
cellular component	membrane-enclosed lumen	28	Os01g0191800; Os01g0280500; Os01g0606900; Os01g0965000; Os02g0106201; Os02g0193600; Os02g0511900; Os02g0580500; Os02g0829100; Os03g0162200; Os03g0212600; Os03g0230300; Os04g0357300; Os04g0583600; Os05g0210500; Os05g0568100; Os06g0246500; Os07g0507200; Os07g0564500; Os07g0633200; Os07g0681600; Os09g0241100; Os09g0439000; Os10g0457400; Os10g0498900; Os12g0242900; Os12g0530000; Os12g0548100
cellular component	organelle	261	Os01g0105800; Os01g0123700; Os01g0123800; Os01g0128000; Os01g0191800; Os01g0192300; Os01g0202700; Os01g0208700; Os01g0218100; Os01g0225000; Os01g0246700; Os01g0273100; Os01g0280500; Os01g0303300; Os01g0326300; Os01g0357100; Os01g0357150; Os01g0369500; Os01g0513900; Os01g0544450; Os01g0566500; Os01g0571300; Os01g0583100; Os01g0584900; Os01g0605300; Os01g0605500; Os01g0606900; Os01g0631200; Os01g06…
cellular component	organelle part	120	Os01g0191800; Os01g0225000; Os01g0280500; Os01g0303300; Os01g0369500; Os01g0513900; Os01g0544450; Os01g0605500; Os01g0606900; Os01g0685900; Os01g0727500; Os01g0965000; Os02g0106201; Os02g0158100; Os02g0193600; Os02g0207100; Os02g0459300; Os02g0489800; Os02g0511900; Os02g0580500; Os02g0612900; Os02g0684500; Os02g0797400; Os02g0810200; Os02g0829100; Os03g0114000; Os03g0135100; Os03g0162200; Os03g02…
cellular component	symplast	14	Os01g0326300; Os01g0826000; Os01g0933200; Os01g0952100; Os02g0158100; Os02g0612900; Os03g0651800; Os03g0736500; Os03g0853200; Os04g0244800; Os04g0583600; Os06g0306300; Os07g0681600; Os08g0533300
molecular function	antioxidant activity	7	Os01g0293900; Os01g0326300; Os02g0240300; Os03g0135100; Os06g0306300; Os06g0521500; Os07g0677500
molecular function	binding	339	Os01g0105800; Os01g0113800; Os01g0123700; Os01g0123800; Os01g0128000; Os01g0128200; Os01g0136000; Os01g0136100; Os01g0136200; Os01g0136900; Os01g0184050; Os01g0184100; Os01g0191800; Os01g0192300; Os01g0192900; Os01g0197700; Os01g0202700; Os01g0209700; Os01g0218100; Os01g0246700; Os01g0273100; Os01g0280500; Os01g0293900; Os01g0303300; Os01g0307686; Os01g0326300; Os01g0342750; Os01g0350300; Os01g03…
molecular function	catalytic activity	289	Os01g0113800; Os01g0123700; Os01g0123800; Os01g0128200; Os01g0136900; Os01g0160800; Os01g0191800; Os01g0192900; Os01g0197700; Os01g0208700; Os01g0208800; Os01g0209700; Os01g0273100; Os01g0293900; Os01g0307686; Os01g0326300; Os01g0342750; Os01g0357100; Os01g0357150; Os01g0372500; Os01g0513900; Os01g0544450; Os01g0558100; Os01g0566500; Os01g0583100; Os01g0605300; Os01g0605500; Os01g0628900; Os01g06…
molecular function	enzyme regulator activity	14	Os01g0124000; Os01g0124100; Os01g0615050; Os01g0615100; Os01g0921500; Os02g0537000; Os03g0297600; Os04g0563700; Os05g0493400; Os05g0493500; Os06g0726800; Os07g0408500; Os10g0334500; Os10g0508700
molecular function	molecular transducer activity	2	Os03g0297600; Os08g0512600
molecular function	nutrient reservoir activity	7	Os01g0952100; Os02g0612900; Os03g0197300; Os03g0651800; Os03g0693700; Os03g0694000; Os03g0804700
molecular function	structural molecule activity	2	Os01g0105800; Os05g0568100
molecular function	transporter activity	45	Os01g0175600; Os01g0225000; Os01g0303300; Os01g0342750; Os01g0385400; Os01g0623200; Os01g0695800; Os01g0904400; Os01g0945100; Os01g0945700; Os01g0950900; Os02g0131800; Os02g0207100; Os02g0513100; Os02g0612900; Os03g0188100; Os03g0195475; Os03g0197200; Os03g0229500; Os03g0244600; Os03g0305600; Os03g0659800; Os04g0185600; Os04g0401751; Os04g0435100; Os04g0491500; Os04g0543650; Os05g0119000; Os05g03…
