# Supplementary material for: Integrated analysis of transcriptome and metabolome reveals molecular mechanisms of salt tolerance in seedlings of upland rice landrace 17SM-19
Source: Front Plant Sci. 2022 Sep 14;13:961445. doi: 10.3389/fpls.2022.961445 (PMC9515574; doi:10.3389/fpls.2022.961445)
Supplement: Supplementary file 3 [file Data_Sheet_2.zip › Other support data/KEGG of DAMs at 3 DAS.xlsx]

## Sheet: Sa3_CK3
ID Annotation	Annotation	in set	set	in background	background	RichFactor	p-value	-lg(p-value)	FDR correction	Matching IDs	URL
osa00220	Arginine biosynthesis	5	72	23	3645	0.217391	6.66982e-05	4.17589	0.00288102	C00025 C00026 C00049 C00062 C00624	https://www.genome.jp/kegg-bin/show_pathway?osa00220/osa:C00025%09blue/osa:C00026%09red/osa:C00049%09blue/osa:C00062%09blue/osa:C00624%09blue
osa00590	Arachidonic acid metabolism	8	72	75	3645	0.106667	9.1461e-05	4.03876	0.00288102	C00427 C00639 C05960 C05963 C13809 C14774 C14775 C14809	https://www.genome.jp/kegg-bin/show_pathway?osa00590/osa:C00427%09red/osa:C00639%09red/osa:C05960%09red/osa:C05963%09red/osa:C13809%09red/osa:C14774%09red/osa:C14775%09red/osa:C14809%09blue
osa00591	Linoleic acid metabolism	5	72	28	3645	0.178571	0.000180383	3.7438	0.00378804	C06426 C07338 C14827 C14831 C14835	https://www.genome.jp/kegg-bin/show_pathway?osa00591/osa:C06426%09blue/osa:C07338%09blue/osa:C14827%09red/osa:C14831%09red/osa:C14835%09blue
osa02010	ABC transporters	8	72	93	3645	0.0860215	0.000415506	3.38142	0.00560624	C00025 C00047 C00049 C00059 C00062 C00089 C00212 C01177	https://www.genome.jp/kegg-bin/show_pathway?osa02010/osa:C00025%09blue/osa:C00047%09blue/osa:C00049%09blue/osa:C00059%09blue/osa:C00062%09blue/osa:C00089%09blue/osa:C00212%09blue/osa:C01177%09blue
osa00230	Purine metabolism	8	72	95	3645	0.0842105	0.000480504	3.3183	0.00560624	C00059 C00147 C00212 C00242 C00387 C00575 C01367 C11821	https://www.genome.jp/kegg-bin/show_pathway?osa00230/osa:C00059%09blue/osa:C00147%09blue/osa:C00212%09blue/osa:C00242%09blue/osa:C00387%09red/osa:C00575%09blue/osa:C01367%09blue/osa:C11821%09blue
osa00020	Citrate cycle (TCA cycle)	4	72	20	3645	0.2	0.000533927	3.27252	0.00560624	C00026 C00074 C00158 C00311	https://www.genome.jp/kegg-bin/show_pathway?osa00020/osa:C00026%09red/osa:C00074%09blue/osa:C00158%09red/osa:C00311%09red
osa00052	Galactose metabolism	5	72	46	3645	0.108696	0.00190885	2.71923	0.0157689	C00089 C00492 C00984 C01235 C05401	https://www.genome.jp/kegg-bin/show_pathway?osa00052/osa:C00089%09blue/osa:C00492%09red/osa:C00984%09red/osa:C01235%09blue/osa:C05401%09red
osa00250	Alanine, aspartate and glutamate metabolism	4	72	28	3645	0.142857	0.00200241	2.69845	0.0157689	C00025 C00026 C00049 C00158	https://www.genome.jp/kegg-bin/show_pathway?osa00250/osa:C00025%09blue/osa:C00026%09red/osa:C00049%09blue/osa:C00158%09red
osa00770	Pantothenate and CoA biosynthesis	4	72	30	3645	0.133333	0.0026015	2.58478	0.0182105	C00049 C00106 C00141 C00864	https://www.genome.jp/kegg-bin/show_pathway?osa00770/osa:C00049%09blue/osa:C00106%09blue/osa:C00141%09red/osa:C00864%09red
osa00970	Aminoacyl-tRNA biosynthesis	5	72	52	3645	0.0961538	0.003302	2.48122	0.0208026	C00025 C00047 C00049 C00062 C00407	https://www.genome.jp/kegg-bin/show_pathway?osa00970/osa:C00025%09blue/osa:C00047%09blue/osa:C00049%09blue/osa:C00062%09blue/osa:C00407%09red
osa00561	Glycerolipid metabolism	4	72	38	3645	0.105263	0.00622194	2.20607	0.0356347	C00416 C00422 C00631 C05401	https://www.genome.jp/kegg-bin/show_pathway?osa00561/osa:C00416%09blue/osa:C00422%09red/osa:C00631%09blue/osa:C05401%09red
osa00630	Glyoxylate and dicarboxylate metabolism	5	72	62	3645	0.0806452	0.00705865	2.15128	0.0370579	C00025 C00026 C00158 C00311 C00631	https://www.genome.jp/kegg-bin/show_pathway?osa00630/osa:C00025%09blue/osa:C00026%09red/osa:C00158%09red/osa:C00311%09red/osa:C00631%09blue
osa00564	Glycerophospholipid metabolism	4	72	52	3645	0.0769231	0.0185566	1.7315	0.089928	C00114 C00416 C00588 C04230	https://www.genome.jp/kegg-bin/show_pathway?osa00564/osa:C00114%09blue/osa:C00416%09blue/osa:C00588%09blue/osa:C04230%09red
osa00010	Glycolysis / Gluconeogenesis	3	72	31	3645	0.0967742	0.0223612	1.6505	0.100626	C00074 C00221 C00631	https://www.genome.jp/kegg-bin/show_pathway?osa00010/osa:C00074%09blue/osa:C00221%09red/osa:C00631%09blue
osa00410	beta-Alanine metabolism	3	72	32	3645	0.09375	0.0243317	1.61383	0.102193	C00049 C00106 C00864	https://www.genome.jp/kegg-bin/show_pathway?osa00410/osa:C00049%09blue/osa:C00106%09blue/osa:C00864%09red
osa00300	Lysine biosynthesis	3	72	35	3645	0.0857143	0.0307897	1.51159	0.114103	C00026 C00047 C00049	https://www.genome.jp/kegg-bin/show_pathway?osa00300/osa:C00026%09red/osa:C00047%09blue/osa:C00049%09blue
osa00030	Pentose phosphate pathway	3	72	35	3645	0.0857143	0.0307897	1.51159	0.114103	C00221 C00345 C00631	https://www.genome.jp/kegg-bin/show_pathway?osa00030/osa:C00221%09red/osa:C00345%09blue/osa:C00631%09blue
osa00480	Glutathione metabolism	3	72	38	3645	0.0789474	0.0380616	1.41951	0.133216	C00025 C00127 C03740	https://www.genome.jp/kegg-bin/show_pathway?osa00480/osa:C00025%09blue/osa:C00127%09red/osa:C03740%09blue
osa00261	Monobactam biosynthesis	3	72	39	3645	0.0769231	0.0406642	1.39079	0.134834	C00049 C00059 C00062	https://www.genome.jp/kegg-bin/show_pathway?osa00261/osa:C00049%09blue/osa:C00059%09blue/osa:C00062%09blue
osa00340	Histidine metabolism	3	72	47	3645	0.0638298	0.0645851	1.18987	0.181508	C00025 C00026 C00049	https://www.genome.jp/kegg-bin/show_pathway?osa00340/osa:C00025%09blue/osa:C00026%09red/osa:C00049%09blue
osa00330	Arginine and proline metabolism	4	72	78	3645	0.0512821	0.0668829	1.17468	0.181508	C00025 C00062 C10497 C18325	https://www.genome.jp/kegg-bin/show_pathway?osa00330/osa:C00025%09blue/osa:C00062%09blue/osa:C10497%09red/osa:C18325%09red
osa00430	Taurine and hypotaurine metabolism	2	72	22	3645	0.0909091	0.0689439	1.1615	0.181508	C00025 C00026	https://www.genome.jp/kegg-bin/show_pathway?osa00430/osa:C00025%09blue/osa:C00026%09red
osa00710	Carbon fixation in photosynthetic organisms	2	72	23	3645	0.0869565	0.0745711	1.12743	0.181508	C00049 C00074	https://www.genome.jp/kegg-bin/show_pathway?osa00710/osa:C00049%09blue/osa:C00074%09blue
osa00290	Valine, leucine and isoleucine biosynthesis	2	72	23	3645	0.0869565	0.0745711	1.12743	0.181508	C00141 C00407	https://www.genome.jp/kegg-bin/show_pathway?osa00290/osa:C00141%09red/osa:C00407%09red
osa00310	Lysine degradation	3	72	50	3645	0.06	0.0749082	1.12547	0.181508	C00026 C00047 C03793	https://www.genome.jp/kegg-bin/show_pathway?osa00310/osa:C00026%09red/osa:C00047%09blue/osa:C03793%09blue
osa00260	Glycine, serine and threonine metabolism	3	72	50	3645	0.06	0.0749082	1.12547	0.181508	C00049 C00114 C00631	https://www.genome.jp/kegg-bin/show_pathway?osa00260/osa:C00049%09blue/osa:C00114%09blue/osa:C00631%09blue
osa04070	Phosphatidylinositol signaling system	2	72	29	3645	0.0689655	0.11106	0.954443	0.259139	C00416 C01177	https://www.genome.jp/kegg-bin/show_pathway?osa04070/osa:C00416%09blue/osa:C01177%09blue
osa00620	Pyruvate metabolism	2	72	31	3645	0.0645161	0.124093	0.906253	0.276052	C00074 C02488	https://www.genome.jp/kegg-bin/show_pathway?osa00620/osa:C00074%09blue/osa:C02488%09blue
osa00270	Cysteine and methionine metabolism	3	72	63	3645	0.047619	0.127072	0.895951	0.276052	C00049 C00059 C02989	https://www.genome.jp/kegg-bin/show_pathway?osa00270/osa:C00049%09blue/osa:C00059%09blue/osa:C02989%09red
osa00240	Pyrimidine metabolism	3	72	65	3645	0.0461538	0.136033	0.866355	0.28567	C00106 C00299 C00475	https://www.genome.jp/kegg-bin/show_pathway?osa00240/osa:C00106%09blue/osa:C00299%09blue/osa:C00475%09blue
osa00660	C5-Branched dibasic acid metabolism	2	72	34	3645	0.0588235	0.144284	0.840782	0.293222	C00025 C00026	https://www.genome.jp/kegg-bin/show_pathway?osa00660/osa:C00025%09blue/osa:C00026%09red
osa04075	Plant hormone signal transduction	1	72	9	3645	0.111111	0.164526	0.783765	0.315209	C08491	https://www.genome.jp/kegg-bin/show_pathway?osa04075/osa:C08491%09red
osa00500	Starch and sucrose metabolism	2	72	37	3645	0.0540541	0.165109	0.782229	0.315209	C00089 C00092	https://www.genome.jp/kegg-bin/show_pathway?osa00500/osa:C00089%09blue/osa:C00092%09red
osa00280	Valine, leucine and isoleucine degradation	2	72	41	3645	0.0487805	0.193624	0.713041	0.358774	C00141 C00407	https://www.genome.jp/kegg-bin/show_pathway?osa00280/osa:C00141%09red/osa:C00407%09red
osa00650	Butanoate metabolism	2	72	42	3645	0.047619	0.200855	0.697116	0.36154	C00025 C00026	https://www.genome.jp/kegg-bin/show_pathway?osa00650/osa:C00025%09blue/osa:C00026%09red
osa00998	Biosynthesis of various secondary metabolites - part 2	3	72	81	3645	0.037037	0.214348	0.66888	0.366782	C00074 C00092 C00811	https://www.genome.jp/kegg-bin/show_pathway?osa00998/osa:C00074%09blue/osa:C00092%09red/osa:C00811%09red
osa00592	alpha-Linolenic acid metabolism	2	72	44	3645	0.0454545	0.215411	0.666731	0.366782	C08491 C16310	https://www.genome.jp/kegg-bin/show_pathway?osa00592/osa:C08491%09red/osa:C16310%09blue
osa00460	Cyanoamino acid metabolism	2	72	45	3645	0.0444444	0.222728	0.652225	0.36926	C00049 C00407	https://www.genome.jp/kegg-bin/show_pathway?osa00460/osa:C00049%09blue/osa:C00407%09red
osa00562	Inositol phosphate metabolism	2	72	47	3645	0.0425532	0.23742	0.624482	0.383525	C00092 C01177	https://www.genome.jp/kegg-bin/show_pathway?osa00562/osa:C00092%09red/osa:C01177%09blue
osa00910	Nitrogen metabolism	1	72	19	3645	0.0526316	0.316148	0.50011	0.497933	C00025	https://www.genome.jp/kegg-bin/show_pathway?osa00910/osa:C00025%09blue
osa00360	Phenylalanine metabolism	2	72	60	3645	0.0333333	0.333172	0.477331	0.511947	C02765 C05852	https://www.genome.jp/kegg-bin/show_pathway?osa00360/osa:C02765%09blue/osa:C05852%09red
osa00960	Tropane, piperidine and pyridine alkaloid biosynthesis	2	72	68	3645	0.0294118	0.390681	0.408178	0.563755	C00047 C00407	https://www.genome.jp/kegg-bin/show_pathway?osa00960/osa:C00047%09blue/osa:C00407%09red
osa00940	Phenylpropanoid biosynthesis	2	72	68	3645	0.0294118	0.390681	0.408178	0.563755	C00811 C01494	https://www.genome.jp/kegg-bin/show_pathway?osa00940/osa:C00811%09red/osa:C01494%09red
osa00600	Sphingolipid metabolism	1	72	25	3645	0.04	0.393734	0.404798	0.563755	C01747	https://www.genome.jp/kegg-bin/show_pathway?osa00600/osa:C01747%09blue
osa00130	Ubiquinone and other terpenoid-quinone biosynthesis	2	72	71	3645	0.028169	0.411713	0.385405	0.576398	C00811 C14151	https://www.genome.jp/kegg-bin/show_pathway?osa00130/osa:C00811%09red/osa:C14151%09red
osa00780	Biotin metabolism	1	72	28	3645	0.0357143	0.429203	0.367337	0.587822	C00047	https://www.genome.jp/kegg-bin/show_pathway?osa00780/osa:C00047%09blue
osa00966	Glucosinolate biosynthesis	2	72	77	3645	0.025974	0.452698	0.344191	0.606808	C00141 C00407	https://www.genome.jp/kegg-bin/show_pathway?osa00966/osa:C00141%09red/osa:C00407%09red
osa00920	Sulfur metabolism	1	72	33	3645	0.030303	0.483827	0.31531	0.622586	C00059	https://www.genome.jp/kegg-bin/show_pathway?osa00920/osa:C00059%09blue
osa00380	Tryptophan metabolism	2	72	83	3645	0.0240964	0.492062	0.30798	0.622586	C01717 C05648	https://www.genome.jp/kegg-bin/show_pathway?osa00380/osa:C01717%09blue/osa:C05648%09blue
osa00400	Phenylalanine, tyrosine and tryptophan biosynthesis	1	72	34	3645	0.0294118	0.494116	0.306171	0.622586	C00074	https://www.genome.jp/kegg-bin/show_pathway?osa00400/osa:C00074%09blue
osa00908	Zeatin biosynthesis	1	72	39	3645	0.025641	0.542604	0.265517	0.670276	C00147	https://www.genome.jp/kegg-bin/show_pathway?osa00908/osa:C00147%09blue
osa00640	Propanoate metabolism	1	72	48	3645	0.0208333	0.618609	0.208584	0.742009	C04593	https://www.genome.jp/kegg-bin/show_pathway?osa00640/osa:C04593%09blue
osa00053	Ascorbate and aldarate metabolism	1	72	50	3645	0.02	0.633726	0.198098	0.742009	C00026	https://www.genome.jp/kegg-bin/show_pathway?osa00053/osa:C00026%09red
osa00520	Amino sugar and nucleotide sugar metabolism	2	72	108	3645	0.0185185	0.636007	0.196538	0.742009	C00203 C00984	https://www.genome.jp/kegg-bin/show_pathway?osa00520/osa:C00203%09red/osa:C00984%09red
osa00440	Phosphonate and phosphinate metabolism	1	72	53	3645	0.0188679	0.655301	0.183559	0.74674	C00074	https://www.genome.jp/kegg-bin/show_pathway?osa00440/osa:C00074%09blue
osa00760	Nicotinate and nicotinamide metabolism	1	72	55	3645	0.0181818	0.668983	0.174585	0.74674	C00049	https://www.genome.jp/kegg-bin/show_pathway?osa00760/osa:C00049%09blue
osa00040	Pentose and glucuronate interconversions	1	72	56	3645	0.0178571	0.675622	0.170296	0.74674	C00026	https://www.genome.jp/kegg-bin/show_pathway?osa00040/osa:C00026%09red
osa00942	Anthocyanin biosynthesis	1	72	66	3645	0.0151515	0.735193	0.133598	0.798572	C12140	https://www.genome.jp/kegg-bin/show_pathway?osa00942/osa:C12140%09red
osa01040	Biosynthesis of unsaturated fatty acids	1	72	69	3645	0.0144928	0.75086	0.124441	0.801766	C06426	https://www.genome.jp/kegg-bin/show_pathway?osa01040/osa:C06426%09blue
osa00350	Tyrosine metabolism	1	72	78	3645	0.0128205	0.792579	0.100957	0.832208	C00811	https://www.genome.jp/kegg-bin/show_pathway?osa00350/osa:C00811%09red
osa00906	Carotenoid biosynthesis	1	72	114	3645	0.00877193	0.900814	0.0453647	0.930349	C05431	https://www.genome.jp/kegg-bin/show_pathway?osa00906/osa:C05431%09blue
osa00950	Isoquinoline alkaloid biosynthesis	1	72	122	3645	0.00819672	0.915899	0.0381522	0.930672	C00811	https://www.genome.jp/kegg-bin/show_pathway?osa00950/osa:C00811%09red
osa00860	Porphyrin and chlorophyll metabolism	1	72	138	3645	0.00724638	0.939604	0.0270551	0.939604	C00025	https://www.genome.jp/kegg-bin/show_pathway?osa00860/osa:C00025%09blue
