# Supplementary material for: Integrated analysis of transcriptome and metabolome reveals molecular mechanisms of salt tolerance in seedlings of upland rice landrace 17SM-19
Source: Front Plant Sci. 2022 Sep 14;13:961445. doi: 10.3389/fpls.2022.961445 (PMC9515574; doi:10.3389/fpls.2022.961445)
Supplement: Supplementary file 3 [file Data_Sheet_2.zip › Other support data/KEGG of DAMs at 5 DAS.xlsx]

## Sheet: Sa5_CK5
ID Annotation	Annotation	in set	set	in background	background	RichFactor	p-value	-lg(p-value)	FDR correction	Matching IDs	URL
osa00590	Arachidonic acid metabolism	11	67	75	3645	0.146667	6.7719e-08	7.16929	4.33401e-06	C00427 C00639 C00696 C05960 C05963 C05966 C06314 C13809 C14774 C14781 C14795	https://www.genome.jp/kegg-bin/show_pathway?osa00590/osa:C00427%09red/osa:C00639%09red/osa:C00696%09red/osa:C05960%09red/osa:C05963%09red/osa:C05966%09red/osa:C06314%09red/osa:C13809%09red/osa:C14774%09red/osa:C14781%09red/osa:C14795%09blue
osa00220	Arginine biosynthesis	4	67	23	3645	0.173913	0.000709892	3.14881	0.0227165	C00025 C00049 C00062 C00624	https://www.genome.jp/kegg-bin/show_pathway?osa00220/osa:C00025%09blue/osa:C00049%09blue/osa:C00062%09blue/osa:C00624%09blue
osa02010	ABC transporters	7	67	93	3645	0.0752688	0.00140048	2.85372	0.0253892	C00025 C00049 C00059 C00062 C00089 C00212 C01177	https://www.genome.jp/kegg-bin/show_pathway?osa02010/osa:C00025%09blue/osa:C00049%09blue/osa:C00059%09blue/osa:C00062%09blue/osa:C00089%09blue/osa:C00212%09blue/osa:C01177%09blue
osa00230	Purine metabolism	7	67	95	3645	0.0736842	0.00158683	2.79947	0.0253892	C00059 C00147 C00212 C00387 C00575 C01367 C11821	https://www.genome.jp/kegg-bin/show_pathway?osa00230/osa:C00059%09blue/osa:C00147%09blue/osa:C00212%09blue/osa:C00387%09red/osa:C00575%09blue/osa:C01367%09blue/osa:C11821%09blue
osa00970	Aminoacyl-tRNA biosynthesis	5	67	52	3645	0.0961538	0.00240498	2.61889	0.0307838	C00025 C00049 C00062 C00148 C00407	https://www.genome.jp/kegg-bin/show_pathway?osa00970/osa:C00025%09blue/osa:C00049%09blue/osa:C00062%09blue/osa:C00148%09red/osa:C00407%09red
osa00561	Glycerolipid metabolism	4	67	38	3645	0.105263	0.00481132	2.31774	0.0513208	C00416 C00422 C00631 C05401	https://www.genome.jp/kegg-bin/show_pathway?osa00561/osa:C00416%09blue/osa:C00422%09blue/osa:C00631%09blue/osa:C05401%09red
osa00052	Galactose metabolism	4	67	46	3645	0.0869565	0.00953026	2.0209	0.0871338	C00089 C00492 C00984 C05401	https://www.genome.jp/kegg-bin/show_pathway?osa00052/osa:C00089%09blue/osa:C00492%09red/osa:C00984%09red/osa:C05401%09red
osa00330	Arginine and proline metabolism	5	67	78	3645	0.0641026	0.0135393	1.8684	0.0932133	C00025 C00062 C00148 C10497 C18325	https://www.genome.jp/kegg-bin/show_pathway?osa00330/osa:C00025%09blue/osa:C00062%09blue/osa:C00148%09red/osa:C10497%09red/osa:C18325%09red
osa00591	Linoleic acid metabolism	3	67	28	3645	0.107143	0.0140059	1.85369	0.0932133	C06426 C14827 C14835	https://www.genome.jp/kegg-bin/show_pathway?osa00591/osa:C06426%09blue/osa:C14827%09red/osa:C14835%09blue
osa00564	Glycerophospholipid metabolism	4	67	52	3645	0.0769231	0.0145646	1.8367	0.0932133	C00114 C00416 C00588 C04230	https://www.genome.jp/kegg-bin/show_pathway?osa00564/osa:C00114%09blue/osa:C00416%09blue/osa:C00588%09blue/osa:C04230%09blue
osa00770	Pantothenate and CoA biosynthesis	3	67	30	3645	0.1	0.0169114	1.77182	0.0983937	C00049 C00106 C00141	https://www.genome.jp/kegg-bin/show_pathway?osa00770/osa:C00049%09blue/osa:C00106%09blue/osa:C00141%09red
osa00010	Glycolysis / Gluconeogenesis	3	67	31	3645	0.0967742	0.0184814	1.73327	0.0985673	C00074 C00221 C00631	https://www.genome.jp/kegg-bin/show_pathway?osa00010/osa:C00074%09blue/osa:C00221%09red/osa:C00631%09blue
osa00030	Pentose phosphate pathway	3	67	35	3645	0.0857143	0.0255482	1.59264	0.125776	C00221 C00345 C00631	https://www.genome.jp/kegg-bin/show_pathway?osa00030/osa:C00221%09red/osa:C00345%09blue/osa:C00631%09blue
osa00261	Monobactam biosynthesis	3	67	39	3645	0.0769231	0.0338742	1.47013	0.154854	C00049 C00059 C00062	https://www.genome.jp/kegg-bin/show_pathway?osa00261/osa:C00049%09blue/osa:C00059%09blue/osa:C00062%09blue
osa00020	Citrate cycle (TCA cycle)	2	67	20	3645	0.1	0.0511227	1.29139	0.218123	C00074 C00311	https://www.genome.jp/kegg-bin/show_pathway?osa00020/osa:C00074%09blue/osa:C00311%09blue
osa00260	Glycine, serine and threonine metabolism	3	67	50	3645	0.06	0.0630654	1.20021	0.233721	C00049 C00114 C00631	https://www.genome.jp/kegg-bin/show_pathway?osa00260/osa:C00049%09blue/osa:C00114%09blue/osa:C00631%09blue
osa00710	Carbon fixation in photosynthetic organisms	2	67	23	3645	0.0869565	0.065734	1.18221	0.233721	C00049 C00074	https://www.genome.jp/kegg-bin/show_pathway?osa00710/osa:C00049%09blue/osa:C00074%09blue
osa00290	Valine, leucine and isoleucine biosynthesis	2	67	23	3645	0.0869565	0.065734	1.18221	0.233721	C00141 C00407	https://www.genome.jp/kegg-bin/show_pathway?osa00290/osa:C00141%09red/osa:C00407%09red
osa00250	Alanine, aspartate and glutamate metabolism	2	67	28	3645	0.0714286	0.092681	1.03301	0.312189	C00025 C00049	https://www.genome.jp/kegg-bin/show_pathway?osa00250/osa:C00025%09blue/osa:C00049%09blue
osa04070	Phosphatidylinositol signaling system	2	67	29	3645	0.0689655	0.0984041	1.00699	0.314893	C00416 C01177	https://www.genome.jp/kegg-bin/show_pathway?osa04070/osa:C00416%09blue/osa:C01177%09blue
osa00630	Glyoxylate and dicarboxylate metabolism	3	67	62	3645	0.0483871	0.10445	0.981093	0.315034	C00025 C00311 C00631	https://www.genome.jp/kegg-bin/show_pathway?osa00630/osa:C00025%09blue/osa:C00311%09blue/osa:C00631%09blue
osa00270	Cysteine and methionine metabolism	3	67	63	3645	0.047619	0.108293	0.9654	0.315034	C00049 C00059 C02989	https://www.genome.jp/kegg-bin/show_pathway?osa00270/osa:C00049%09blue/osa:C00059%09blue/osa:C02989%09red
osa00410	beta-Alanine metabolism	2	67	32	3645	0.0625	0.116139	0.935022	0.323169	C00049 C00106	https://www.genome.jp/kegg-bin/show_pathway?osa00410/osa:C00049%09blue/osa:C00106%09blue
osa00400	Phenylalanine, tyrosine and tryptophan biosynthesis	2	67	34	3645	0.0588235	0.128382	0.891497	0.342351	C00074 C00296	https://www.genome.jp/kegg-bin/show_pathway?osa00400/osa:C00074%09blue/osa:C00296%09blue
osa00500	Starch and sucrose metabolism	2	67	37	3645	0.0540541	0.147277	0.831864	0.364878	C00089 C00092	https://www.genome.jp/kegg-bin/show_pathway?osa00500/osa:C00089%09blue/osa:C00092%09red
osa00480	Glutathione metabolism	2	67	38	3645	0.0526316	0.1537	0.813327	0.364878	C00025 C03740	https://www.genome.jp/kegg-bin/show_pathway?osa00480/osa:C00025%09blue/osa:C03740%09blue
osa04075	Plant hormone signal transduction	1	67	9	3645	0.111111	0.153933	0.812668	0.364878	C08491	https://www.genome.jp/kegg-bin/show_pathway?osa04075/osa:C08491%09red
osa00280	Valine, leucine and isoleucine degradation	2	67	41	3645	0.0487805	0.173279	0.761255	0.396066	C00141 C00407	https://www.genome.jp/kegg-bin/show_pathway?osa00280/osa:C00141%09red/osa:C00407%09red
osa00998	Biosynthesis of various secondary metabolites - part 2	3	67	81	3645	0.037037	0.185653	0.731298	0.409717	C00074 C00092 C00811	https://www.genome.jp/kegg-bin/show_pathway?osa00998/osa:C00074%09blue/osa:C00092%09red/osa:C00811%09red
osa00460	Cyanoamino acid metabolism	2	67	45	3645	0.0444444	0.199968	0.69904	0.426598	C00049 C00407	https://www.genome.jp/kegg-bin/show_pathway?osa00460/osa:C00049%09blue/osa:C00407%09red
osa00340	Histidine metabolism	2	67	47	3645	0.0425532	0.213498	0.670606	0.426996	C00025 C00049	https://www.genome.jp/kegg-bin/show_pathway?osa00340/osa:C00025%09blue/osa:C00049%09blue
osa00562	Inositol phosphate metabolism	2	67	47	3645	0.0425532	0.213498	0.670606	0.426996	C00092 C01177	https://www.genome.jp/kegg-bin/show_pathway?osa00562/osa:C00092%09red/osa:C01177%09blue
osa00910	Nitrogen metabolism	1	67	19	3645	0.0526316	0.297687	0.526239	0.577333	C00025	https://www.genome.jp/kegg-bin/show_pathway?osa00910/osa:C00025%09blue
osa00520	Amino sugar and nucleotide sugar metabolism	3	67	108	3645	0.0277778	0.319111	0.496058	0.598596	C00203 C00984 C03691	https://www.genome.jp/kegg-bin/show_pathway?osa00520/osa:C00203%09red/osa:C00984%09red/osa:C03691%09blue
osa00430	Taurine and hypotaurine metabolism	1	67	22	3645	0.0454545	0.335914	0.473772	0.598596	C00025	https://www.genome.jp/kegg-bin/show_pathway?osa00430/osa:C00025%09blue
osa00240	Pyrimidine metabolism	2	67	65	3645	0.0307692	0.33671	0.472744	0.598596	C00106 C01168	https://www.genome.jp/kegg-bin/show_pathway?osa00240/osa:C00106%09blue/osa:C01168%09red
osa00940	Phenylpropanoid biosynthesis	2	67	68	3645	0.0294118	0.356949	0.447393	0.617426	C00811 C01494	https://www.genome.jp/kegg-bin/show_pathway?osa00940/osa:C00811%09red/osa:C01494%09red
osa00600	Sphingolipid metabolism	1	67	25	3645	0.04	0.37209	0.429353	0.626677	C01747	https://www.genome.jp/kegg-bin/show_pathway?osa00600/osa:C01747%09blue
osa00966	Glucosinolate biosynthesis	2	67	77	3645	0.025974	0.416251	0.380644	0.683079	C00141 C00407	https://www.genome.jp/kegg-bin/show_pathway?osa00966/osa:C00141%09red/osa:C00407%09red
osa00620	Pyruvate metabolism	1	67	31	3645	0.0322581	0.438715	0.357818	0.697034	C00074	https://www.genome.jp/kegg-bin/show_pathway?osa00620/osa:C00074%09blue
osa00380	Tryptophan metabolism	2	67	83	3645	0.0240964	0.454298	0.342659	0.697034	C00637 C01717	https://www.genome.jp/kegg-bin/show_pathway?osa00380/osa:C00637%09red/osa:C01717%09blue
osa00920	Sulfur metabolism	1	67	33	3645	0.030303	0.459336	0.337869	0.697034	C00059	https://www.genome.jp/kegg-bin/show_pathway?osa00920/osa:C00059%09blue
osa00660	C5-Branched dibasic acid metabolism	1	67	34	3645	0.0294118	0.469365	0.328489	0.697034	C00025	https://www.genome.jp/kegg-bin/show_pathway?osa00660/osa:C00025%09blue
osa00300	Lysine biosynthesis	1	67	35	3645	0.0285714	0.479211	0.319474	0.697034	C00049	https://www.genome.jp/kegg-bin/show_pathway?osa00300/osa:C00049%09blue
osa00908	Zeatin biosynthesis	1	67	39	3645	0.025641	0.516825	0.286656	0.73504	C00147	https://www.genome.jp/kegg-bin/show_pathway?osa00908/osa:C00147%09blue
osa00650	Butanoate metabolism	1	67	42	3645	0.0238095	0.543267	0.264986	0.75585	C00025	https://www.genome.jp/kegg-bin/show_pathway?osa00650/osa:C00025%09blue
osa00592	alpha-Linolenic acid metabolism	1	67	44	3645	0.0227273	0.560098	0.251736	0.762687	C08491	https://www.genome.jp/kegg-bin/show_pathway?osa00592/osa:C08491%09red
osa00640	Propanoate metabolism	1	67	48	3645	0.0208333	0.591948	0.227716	0.769168	C04593	https://www.genome.jp/kegg-bin/show_pathway?osa00640/osa:C04593%09blue
osa00053	Ascorbate and aldarate metabolism	1	67	50	3645	0.02	0.60701	0.216804	0.769168	C04575	https://www.genome.jp/kegg-bin/show_pathway?osa00053/osa:C04575%09blue
osa00944	Flavone and flavonol biosynthesis	1	67	51	3645	0.0196078	0.614334	0.211596	0.769168	C05625	https://www.genome.jp/kegg-bin/show_pathway?osa00944/osa:C05625%09blue
osa00440	Phosphonate and phosphinate metabolism	1	67	53	3645	0.0188679	0.628581	0.201639	0.769168	C00074	https://www.genome.jp/kegg-bin/show_pathway?osa00440/osa:C00074%09blue
osa00760	Nicotinate and nicotinamide metabolism	1	67	55	3645	0.0181818	0.64231	0.192256	0.769168	C00049	https://www.genome.jp/kegg-bin/show_pathway?osa00760/osa:C00049%09blue
osa00061	Fatty acid biosynthesis	1	67	56	3645	0.0178571	0.648985	0.187765	0.769168	C02679	https://www.genome.jp/kegg-bin/show_pathway?osa00061/osa:C02679%09blue
osa00040	Pentose and glucuronate interconversions	1	67	56	3645	0.0178571	0.648985	0.187765	0.769168	C04575	https://www.genome.jp/kegg-bin/show_pathway?osa00040/osa:C04575%09blue
osa00360	Phenylalanine metabolism	1	67	60	3645	0.0166667	0.674482	0.17103	0.784852	C00601	https://www.genome.jp/kegg-bin/show_pathway?osa00360/osa:C00601%09blue
osa00942	Anthocyanin biosynthesis	1	67	66	3645	0.0151515	0.709343	0.149144	0.797899	C12140	https://www.genome.jp/kegg-bin/show_pathway?osa00942/osa:C12140%09red
osa00960	Tropane, piperidine and pyridine alkaloid biosynthesis	1	67	68	3645	0.0147059	0.720125	0.142592	0.797899	C00407	https://www.genome.jp/kegg-bin/show_pathway?osa00960/osa:C00407%09red
osa01040	Biosynthesis of unsaturated fatty acids	1	67	69	3645	0.0144928	0.725367	0.139442	0.797899	C06426	https://www.genome.jp/kegg-bin/show_pathway?osa01040/osa:C06426%09blue
osa00130	Ubiquinone and other terpenoid-quinone biosynthesis	1	67	71	3645	0.0140845	0.735563	0.13338	0.797899	C00811	https://www.genome.jp/kegg-bin/show_pathway?osa00130/osa:C00811%09red
osa00350	Tyrosine metabolism	1	67	78	3645	0.0128205	0.768399	0.114413	0.819625	C00811	https://www.genome.jp/kegg-bin/show_pathway?osa00350/osa:C00811%09red
osa00906	Carotenoid biosynthesis	1	67	114	3645	0.00877193	0.883373	0.0538561	0.914245	C05431	https://www.genome.jp/kegg-bin/show_pathway?osa00906/osa:C05431%09blue
osa00950	Isoquinoline alkaloid biosynthesis	1	67	122	3645	0.00819672	0.89996	0.045777	0.914245	C00811	https://www.genome.jp/kegg-bin/show_pathway?osa00950/osa:C00811%09red
osa00904	Diterpenoid biosynthesis	1	67	122	3645	0.00819672	0.89996	0.045777	0.914245	C11890	https://www.genome.jp/kegg-bin/show_pathway?osa00904/osa:C11890%09blue
osa00860	Porphyrin and chlorophyll metabolism	1	67	138	3645	0.00724638	0.92647	0.0331687	0.92647	C00025	https://www.genome.jp/kegg-bin/show_pathway?osa00860/osa:C00025%09blue
