# Supplementary material for: Integrated analysis of transcriptome and metabolome reveals molecular mechanisms of salt tolerance in seedlings of upland rice landrace 17SM-19
Source: Front Plant Sci. 2022 Sep 14;13:961445. doi: 10.3389/fpls.2022.961445 (PMC9515574; doi:10.3389/fpls.2022.961445)
Supplement: Supplementary file 3 [file Data_Sheet_2.zip › Other support data/KEGG of DEGs at 3 DAS.xlsx]

## Sheet: enrichment-kegg-Sa3-vs-CK3-Tota
id	Term	ListHits	ListTotal	PopHits	PopTotal	pValue	qValue	Enrichment_score	Gene	hyperlink_only_excel
path:dosa03030	DNA replication	18	291	57	4868	2.56097e-10	2.48414e-08	5.28269	Os01g0544450; Os01g0868300; Os02g0511900; Os02g0511901; Os02g0797400; Os02g0805200; Os02g0829100; Os03g0214100; Os04g0476400; Os04g0588200; Os05g0160800; Os05g0235800; Os05g0358200; Os05g0476200; Os07g0406800; Os11g0484300; Os12g0242900; Os12g0560700	path:dosa03030
path:dosa00480	Glutathione metabolism	19	291	112	4868	7.61888e-06	0.000369516	2.83787	Os01g0369700; Os01g0558100; Os01g0692100; Os01g0949700; Os03g0134900; Os03g0135100; Os03g0135200; Os03g0785900; Os05g0573200; Os06g0168600; Os06g0257450; Os09g0367700; Os10g0395400; Os10g0525800; Os10g0527800; Os10g0528300; Os10g0528400; Os10g0528900; Os12g0434400	path:dosa00480
path:dosa04075	Plant hormone signal transduction	30	291	247	4868	5.14661e-05	0.00166407	2.0318	Os01g0382400; Os01g0583100; Os01g0656200; Os01g0764800; Os01g0846300; Os02g0512000; Os02g0551100; Os02g0631700; Os02g0805100; Os03g0180800; Os03g0180900; Os03g0244600; Os03g0268600; Os03g0297600; Os03g0797800; Os04g0395800; Os04g0442300; Os04g0664400; Os05g0500900; Os05g0572700; Os06g0137400; Os06g0696566; Os07g0127600; Os07g0129200; Os07g0129300; Os07g0592600; Os09g0325700; Os09g0439200; Os10g03…	path:dosa04075
path:dosa00062	Fatty acid elongation	9	291	44	4868	0.000200874	0.00453253	3.42174	Os01g0529800; Os02g0205500; Os03g0162650; Os03g0162800; Os05g0574600; Os06g0299300; Os09g0360500; Os10g0416200; Os10g0472900	path:dosa00062
path:dosa04016	MAPK signaling pathway - plant	21	291	163	4868	0.000233636	0.00453253	2.15521	Os01g0382400; Os01g0583100; Os01g0656200; Os01g0846300; Os02g0551100; Os03g0268600; Os03g0297600; Os03g0418000; Os04g0578000; Os04g0637300; Os05g0399300; Os05g0399400; Os05g0572700; Os06g0130100; Os06g0726200; Os07g0127600; Os07g0129200; Os07g0129300; Os08g0421800; Os09g0325700; Os10g0542900	path:dosa04016
path:dosa00940	Phenylpropanoid biosynthesis	26	291	231	4868	0.00051819	0.0083774	1.88286	Os01g0326300; Os01g0327100; Os01g0327400; Os02g0240300; Os02g0811800; Os03g0703100; Os04g0513400; Os04g0612700; Os04g0656800; Os04g0688300; Os06g0306300; Os06g0320200; Os06g0349700; Os06g0521500; Os06g0522300; Os07g0638400; Os07g0676900; Os07g0677500; Os08g0270400; Os08g0532700; Os09g0400400; Os09g0490400; Os10g0109600; Os11g0112200; Os12g0111800; Os12g0191500	path:dosa00940
path:dosa00908	Zeatin biosynthesis	6	291	26	4868	0.000622431	0.00862512	3.86043	Os01g0197700; Os04g0556400; Os04g0565200; Os05g0374200; Os05g0551700; Os10g0483500	path:dosa00908
path:dosa00520	Amino sugar and nucleotide sugar metabolism	19	291	157	4868	0.000953349	0.0115594	2.02447	Os03g0418000; Os04g0376400; Os04g0493400; Os05g0247800; Os05g0399300; Os05g0399400; Os05g0415700; Os06g0356800; Os06g0652300; Os06g0726200; Os07g0243200; Os08g0518800; Os09g0480400; Os10g0542900; Os11g0124900; Os11g0700900; Os11g0701500; Os11g0702100; Os12g0555600	path:dosa00520
path:dosa00965	Betalain biosynthesis	2	291	6	4868	0.00369354	0.0398082	5.57617	Os08g0140300; Os10g0400500	path:dosa00965
path:dosa00500	Starch and sucrose metabolism	18	291	167	4868	0.00470431	0.0456318	1.80307	Os02g0661100; Os02g0753000; Os03g0141200; Os03g0221500; Os03g0340500; Os03g0401300; Os03g0703100; Os04g0413500; Os04g0513400; Os06g0256900; Os06g0320200; Os06g0367100; Os07g0243200; Os07g0543300; Os09g0490400; Os09g0530200; Os10g0465700; Os10g0565200	path:dosa00500
path:dosa00904	Diterpenoid biosynthesis	6	291	38	4868	0.00644165	0.0568037	2.64135	Os01g0177400; Os01g0209700; Os02g0569900; Os02g0630300; Os04g0611700; Os07g0103500	path:dosa00904
path:dosa01040	Biosynthesis of unsaturated fatty acids	5	291	33	4868	0.0121966	0.095811	2.53462	Os03g0423300; Os05g0163700; Os06g0299300; Os08g0199400; Os08g0200100	path:dosa01040
path:dosa00591	Linoleic acid metabolism	3	291	16	4868	0.0128407	0.095811	3.1366	Os03g0738600; Os12g0559200; Os12g0559934	path:dosa00591
path:dosa00603	Glycosphingolipid biosynthesis - globo and isoglobo series	2	291	10	4868	0.0185264	0.128361	3.3457	Os05g0415700; Os10g0492900	path:dosa00603
path:dosa00450	Selenocompound metabolism	3	291	20	4868	0.0283259	0.183174	2.50928	Os04g0111200; Os04g0111225; Os10g0517500	path:dosa00450
path:dosa00592	alpha-Linolenic acid metabolism	6	291	53	4868	0.036765	0.200769	1.89379	Os04g0358000; Os05g0163700; Os09g0502500; Os12g0448900; Os12g0559200; Os12g0559934	path:dosa00592
path:dosa03410	Base excision repair	5	291	42	4868	0.0369275	0.200769	1.99149	Os01g0351200; Os02g0511900; Os02g0511901; Os02g0805200; Os05g0160800	path:dosa03410
path:dosa00261	Monobactam biosynthesis	2	291	13	4868	0.0386619	0.200769	2.57362	Os04g0111200; Os04g0111225	path:dosa00261
path:dosa00906	Carotenoid biosynthesis	4	291	32	4868	0.039326	0.200769	2.09107	Os01g0566500; Os03g0645900; Os07g0154100; Os09g0555500	path:dosa00906
path:dosa00604	Glycosphingolipid biosynthesis - ganglio series	1	291	6	4868	0.0455124	0.220735	2.78809	Os05g0415700	path:dosa00604
