# Supplementary material for: Integrated analysis of transcriptome and metabolome reveals molecular mechanisms of salt tolerance in seedlings of upland rice landrace 17SM-19
Source: Front Plant Sci. 2022 Sep 14;13:961445. doi: 10.3389/fpls.2022.961445 (PMC9515574; doi:10.3389/fpls.2022.961445)
Supplement: Supplementary file 3 [file Data_Sheet_2.zip › Other support data/KEGG of DEGs at 5 DAS.xlsx]

## Sheet: enrichment-kegg-Sa5-vs-CK5-Tota
id	Term	ListHits	ListTotal	PopHits	PopTotal	pValue	qValue	Enrichment_score	Gene	hyperlink_only_excel
path:dosa00904	Diterpenoid biosynthesis	11	275	38	4868	6.00443e-07	5.70421e-05	5.12421	Os01g0209700; Os01g0757200; Os02g0568700; Os02g0569400; Os02g0570400; Os02g0571800; Os02g0571900; Os04g0611700; Os05g0514600; Os06g0599200; Os07g0103500	path:dosa00904
path:dosa00520	Amino sugar and nucleotide sugar metabolism	22	275	157	4868	1.86973e-05	0.000888123	2.48051	Os01g0660200; Os01g0860500; Os03g0418000; Os04g0493400; Os05g0247800; Os05g0399300; Os05g0399400; Os06g0356800; Os06g0652300; Os07g0446800; Os08g0518800; Os08g0518900; Os10g0542900; Os11g0701000; Os11g0701100; Os11g0701200; Os11g0701400; Os11g0701500; Os11g0701900; Os11g0702100; Os11g0702200; Os12g0555600	path:dosa00520
path:dosa00480	Glutathione metabolism	17	275	112	4868	4.47316e-05	0.00113309	2.68688	Os01g0370200; Os01g0558100; Os01g0692100; Os01g0949700; Os03g0135100; Os03g0135200; Os03g0785900; Os05g0148900; Os09g0367700; Os10g0395400; Os10g0415300; Os10g0525800; Os10g0527601; Os10g0528300; Os10g0528400; Os11g0484500; Os12g0434400	path:dosa00480
path:dosa00941	Flavonoid biosynthesis	9	275	40	4868	5.25133e-05	0.00113309	3.98291	Os01g0372500; Os01g0633500; Os02g0467000; Os04g0630300; Os04g0631000; Os05g0526900; Os06g0626700; Os07g0214900; Os08g0498600	path:dosa00941
path:dosa00910	Nitrogen metabolism	8	275	33	4868	5.96364e-05	0.00113309	4.29135	Os01g0357100; Os02g0650900; Os02g0765900; Os08g0423500; Os08g0423600; Os08g0468100; Os08g0468700; Os09g0464000	path:dosa00910
path:dosa04016	MAPK signaling pathway - plant	20	275	163	4868	0.00028547	0.00451995	2.172	Os01g0382000; Os01g0583100; Os01g0846300; Os02g0135200; Os03g0268600; Os03g0297600; Os03g0418000; Os04g0457700; Os04g0578000; Os04g0618700; Os05g0399300; Os05g0399400; Os05g0537400; Os06g0587000; Os07g0129200; Os08g0421800; Os09g0325700; Os09g0572000; Os10g0542900; Os12g0586100	path:dosa04016
path:dosa00940	Phenylpropanoid biosynthesis	25	275	231	4868	0.000494643	0.00671302	1.91578	Os01g0283700; Os01g0326300; Os01g0963000; Os02g0240300; Os02g0467000; Os02g0811800; Os03g0368900; Os03g0749100; Os04g0229100; Os04g0688100; Os04g0689000; Os05g0162000; Os05g0366000; Os06g0306300; Os06g0349700; Os06g0521500; Os06g0547400; Os07g0638300; Os07g0677100; Os07g0677300; Os07g0677500; Os08g0498600; Os09g0400400; Os10g0323500; Os12g0530100	path:dosa00940
path:dosa00902	Monoterpenoid biosynthesis	3	275	9	4868	0.00100155	0.0118934	5.90061	Os02g0121700; Os04g0531900; Os04g0532100	path:dosa00902
path:dosa00908	Zeatin biosynthesis	5	275	26	4868	0.00271231	0.0286299	3.4042	Os01g0187600; Os01g0197700; Os04g0556400; Os05g0374200; Os10g0483500	path:dosa00908
path:dosa00965	Betalain biosynthesis	2	275	6	4868	0.00313934	0.0298237	5.90061	Os08g0140300; Os08g0140500	path:dosa00965
path:dosa00591	Linoleic acid metabolism	3	275	16	4868	0.0105647	0.0912409	3.31909	Os03g0699700; Os03g0738600; Os12g0559934	path:dosa00591
path:dosa04075	Plant hormone signal transduction	21	275	247	4868	0.0212469	0.168204	1.50501	Os01g0382000; Os01g0583100; Os01g0764800; Os01g0846300; Os01g0859300; Os02g0769100; Os03g0180800; Os03g0180900; Os03g0244600; Os03g0268600; Os03g0297600; Os04g0395800; Os04g0442300; Os05g0186100; Os05g0537400; Os07g0129200; Os07g0592600; Os09g0325700; Os09g0572000; Os10g0392400; Os12g0586100	path:dosa04075
path:dosa00430	Taurine and hypotaurine metabolism	3	275	20	4868	0.0235483	0.172084	2.65527	Os03g0236200; Os03g0655100; Os08g0480400	path:dosa00430
path:dosa00906	Carotenoid biosynthesis	4	275	32	4868	0.0318669	0.204006	2.21273	Os01g0566500; Os03g0125100; Os03g0645900; Os07g0154100	path:dosa00906
path:dosa00860	Porphyrin and chlorophyll metabolism	5	275	43	4868	0.0322114	0.204006	2.05835	Os01g0631200; Os03g0146400; Os09g0532000; Os10g0389200; Os10g0389300	path:dosa00860
path:dosa00710	Carbon fixation in photosynthetic organisms	8	275	81	4868	0.037733	0.216407	1.74833	Os01g0208700; Os01g0743500; Os02g0152400; Os03g0255500; Os04g0266900; Os06g0668200; Os09g0433900; Os10g0204400	path:dosa00710
path:dosa03030	DNA replication	6	275	57	4868	0.0399397	0.216407	1.86335	Os01g0544450; Os02g0511900; Os02g0797400; Os02g0829100; Os05g0235800; Os12g0242900	path:dosa03030
path:dosa00944	Flavone and flavonol biosynthesis	1	275	6	4868	0.0410035	0.216407	2.9503	Os01g0176200	path:dosa00944
