# Supplementary material for: Integrated analysis of transcriptome and metabolome reveals molecular mechanisms of salt tolerance in seedlings of upland rice landrace 17SM-19
Source: Front Plant Sci. 2022 Sep 14;13:961445. doi: 10.3389/fpls.2022.961445 (PMC9515574; doi:10.3389/fpls.2022.961445)
Supplement: Supplementary file 3 [file Data_Sheet_2.zip › Other support data/KEGG of common DAMs.xlsx]

## Sheet: Sheet1
ID Annotation	Annotation	in set	set	in background	background	RichFactor	p-value	-lg(p-value)	FDR correction	Matching IDs	URL
osa02010	ABC transporters	7	50	93	3645	0.0752688	0.000228919	3.64032	0.00505546	C00025 C00049 C00059 C00062 C00089 C00212 C01177	https://www.genome.jp/kegg-bin/show_pathway?osa02010/osa:C00025%09pink/osa:C00049%09pink/osa:C00059%09pink/osa:C00062%09pink/osa:C00089%09pink/osa:C00212%09pink/osa:C01177%09pink
osa00220	Arginine biosynthesis	4	50	23	3645	0.173913	0.00022906	3.64005	0.00505546	C00025 C00049 C00062 C00624	https://www.genome.jp/kegg-bin/show_pathway?osa00220/osa:C00025%09pink/osa:C00049%09pink/osa:C00062%09pink/osa:C00624%09pink
osa00230	Purine metabolism	7	50	95	3645	0.0736842	0.00026149	3.58255	0.00505546	C00059 C00147 C00212 C00387 C00575 C01367 C11821	https://www.genome.jp/kegg-bin/show_pathway?osa00230/osa:C00059%09pink/osa:C00147%09pink/osa:C00212%09pink/osa:C00387%09pink/osa:C00575%09pink/osa:C01367%09pink/osa:C11821%09pink
osa00590	Arachidonic acid metabolism	6	50	75	3645	0.08	0.000480591	3.31822	0.00696857	C00427 C00639 C05960 C05963 C13809 C14774	https://www.genome.jp/kegg-bin/show_pathway?osa00590/osa:C00427%09pink/osa:C00639%09pink/osa:C05960%09pink/osa:C05963%09pink/osa:C13809%09pink/osa:C14774%09pink
osa00052	Galactose metabolism	4	50	46	3645	0.0869565	0.00334685	2.47536	0.0388235	C00089 C00492 C00984 C05401	https://www.genome.jp/kegg-bin/show_pathway?osa00052/osa:C00089%09pink/osa:C00492%09pink/osa:C00984%09pink/osa:C05401%09pink
osa00564	Glycerophospholipid metabolism	4	50	52	3645	0.0769231	0.00522736	2.28172	0.0433124	C00114 C00416 C00588 C04230	https://www.genome.jp/kegg-bin/show_pathway?osa00564/osa:C00114%09pink/osa:C00416%09pink/osa:C00588%09pink/osa:C04230%09pink
osa00970	Aminoacyl-tRNA biosynthesis	4	50	52	3645	0.0769231	0.00522736	2.28172	0.0433124	C00025 C00049 C00062 C00407	https://www.genome.jp/kegg-bin/show_pathway?osa00970/osa:C00025%09pink/osa:C00049%09pink/osa:C00062%09pink/osa:C00407%09pink
osa00591	Linoleic acid metabolism	3	50	28	3645	0.107143	0.00625157	2.20401	0.0453239	C06426 C14827 C14835	https://www.genome.jp/kegg-bin/show_pathway?osa00591/osa:C06426%09pink/osa:C14827%09pink/osa:C14835%09pink
osa00770	Pantothenate and CoA biosynthesis	3	50	30	3645	0.1	0.00760016	2.11918	0.0483374	C00049 C00106 C00141	https://www.genome.jp/kegg-bin/show_pathway?osa00770/osa:C00049%09pink/osa:C00106%09pink/osa:C00141%09pink
osa00010	Glycolysis / Gluconeogenesis	3	50	31	3645	0.0967742	0.00833403	2.07914	0.0483374	C00074 C00221 C00631	https://www.genome.jp/kegg-bin/show_pathway?osa00010/osa:C00074%09pink/osa:C00221%09pink/osa:C00631%09pink
osa00030	Pentose phosphate pathway	3	50	35	3645	0.0857143	0.0116781	1.93263	0.0615752	C00221 C00345 C00631	https://www.genome.jp/kegg-bin/show_pathway?osa00030/osa:C00221%09pink/osa:C00345%09pink/osa:C00631%09pink
osa00561	Glycerolipid metabolism	3	50	38	3645	0.0789474	0.0146259	1.83488	0.0700187	C00416 C00631 C05401	https://www.genome.jp/kegg-bin/show_pathway?osa00561/osa:C00416%09pink/osa:C00631%09pink/osa:C05401%09pink
osa00261	Monobactam biosynthesis	3	50	39	3645	0.0769231	0.0156938	1.80427	0.0700187	C00049 C00059 C00062	https://www.genome.jp/kegg-bin/show_pathway?osa00261/osa:C00049%09pink/osa:C00059%09pink/osa:C00062%09pink
osa00330	Arginine and proline metabolism	4	50	78	3645	0.0512821	0.0212307	1.67303	0.0879559	C00025 C00062 C10497 C18325	https://www.genome.jp/kegg-bin/show_pathway?osa00330/osa:C00025%09pink/osa:C00062%09pink/osa:C10497%09pink/osa:C18325%09pink
osa00260	Glycine, serine and threonine metabolism	3	50	50	3645	0.06	0.0303062	1.51847	0.117184	C00049 C00114 C00631	https://www.genome.jp/kegg-bin/show_pathway?osa00260/osa:C00049%09pink/osa:C00114%09pink/osa:C00631%09pink
osa00290	Valine, leucine and isoleucine biosynthesis	2	50	23	3645	0.0869565	0.038841	1.41071	0.132516	C00141 C00407	https://www.genome.jp/kegg-bin/show_pathway?osa00290/osa:C00141%09pink/osa:C00407%09pink
osa00710	Carbon fixation in photosynthetic organisms	2	50	23	3645	0.0869565	0.038841	1.41071	0.132516	C00049 C00074	https://www.genome.jp/kegg-bin/show_pathway?osa00710/osa:C00049%09pink/osa:C00074%09pink
osa00270	Cysteine and methionine metabolism	3	50	63	3645	0.047619	0.0542874	1.2653	0.169664	C00049 C00059 C02989	https://www.genome.jp/kegg-bin/show_pathway?osa00270/osa:C00049%09pink/osa:C00059%09pink/osa:C02989%09pink
osa00250	Alanine, aspartate and glutamate metabolism	2	50	28	3645	0.0714286	0.0555797	1.25508	0.169664	C00025 C00049	https://www.genome.jp/kegg-bin/show_pathway?osa00250/osa:C00025%09pink/osa:C00049%09pink
osa04070	Phosphatidylinositol signaling system	2	50	29	3645	0.0689655	0.0591852	1.22779	0.171637	C00416 C01177	https://www.genome.jp/kegg-bin/show_pathway?osa04070/osa:C00416%09pink/osa:C01177%09pink
osa00410	beta-Alanine metabolism	2	50	32	3645	0.0625	0.0704658	1.15202	0.19462	C00049 C00106	https://www.genome.jp/kegg-bin/show_pathway?osa00410/osa:C00049%09pink/osa:C00106%09pink
osa00500	Starch and sucrose metabolism	2	50	37	3645	0.0540541	0.0906559	1.0426	0.238046	C00089 C00092	https://www.genome.jp/kegg-bin/show_pathway?osa00500/osa:C00089%09pink/osa:C00092%09pink
osa00480	Glutathione metabolism	2	50	38	3645	0.0526316	0.0948798	1.02283	0.238046	C00025 C03740	https://www.genome.jp/kegg-bin/show_pathway?osa00480/osa:C00025%09pink/osa:C03740%09pink
osa00998	Biosynthesis of various secondary metabolites - part 2	3	50	81	3645	0.037037	0.0985018	1.00656	0.238046	C00074 C00092 C00811	https://www.genome.jp/kegg-bin/show_pathway?osa00998/osa:C00074%09pink/osa:C00092%09pink/osa:C00811%09pink
osa00280	Valine, leucine and isoleucine degradation	2	50	41	3645	0.0487805	0.107881	0.967055	0.250284	C00141 C00407	https://www.genome.jp/kegg-bin/show_pathway?osa00280/osa:C00141%09pink/osa:C00407%09pink
osa04075	Plant hormone signal transduction	1	50	9	3645	0.111111	0.117017	0.931752	0.261037	C08491	https://www.genome.jp/kegg-bin/show_pathway?osa04075/osa:C08491%09pink
osa00460	Cyanoamino acid metabolism	2	50	45	3645	0.0444444	0.125904	0.899962	0.270345	C00049 C00407	https://www.genome.jp/kegg-bin/show_pathway?osa00460/osa:C00049%09pink/osa:C00407%09pink
osa00340	Histidine metabolism	2	50	47	3645	0.0425532	0.135172	0.869112	0.270345	C00025 C00049	https://www.genome.jp/kegg-bin/show_pathway?osa00340/osa:C00025%09pink/osa:C00049%09pink
osa00562	Inositol phosphate metabolism	2	50	47	3645	0.0425532	0.135172	0.869112	0.270345	C00092 C01177	https://www.genome.jp/kegg-bin/show_pathway?osa00562/osa:C00092%09pink/osa:C01177%09pink
osa00630	Glyoxylate and dicarboxylate metabolism	2	50	62	3645	0.0322581	0.208549	0.680791	0.403196	C00025 C00631	https://www.genome.jp/kegg-bin/show_pathway?osa00630/osa:C00025%09pink/osa:C00631%09pink
osa00910	Nitrogen metabolism	1	50	19	3645	0.0526316	0.231327	0.635773	0.425204	C00025	https://www.genome.jp/kegg-bin/show_pathway?osa00910/osa:C00025%09pink
osa00940	Phenylpropanoid biosynthesis	2	50	68	3645	0.0294118	0.239062	0.62149	0.425204	C00811 C01494	https://www.genome.jp/kegg-bin/show_pathway?osa00940/osa:C00811%09pink/osa:C01494%09pink
osa00020	Citrate cycle (TCA cycle)	1	50	20	3645	0.05	0.241927	0.616316	0.425204	C00074	https://www.genome.jp/kegg-bin/show_pathway?osa00020/osa:C00074%09pink
osa00430	Taurine and hypotaurine metabolism	1	50	22	3645	0.0454545	0.262698	0.580544	0.448131	C00025	https://www.genome.jp/kegg-bin/show_pathway?osa00430/osa:C00025%09pink
osa00966	Glucosinolate biosynthesis	2	50	77	3645	0.025974	0.285214	0.544829	0.471753	C00141 C00407	https://www.genome.jp/kegg-bin/show_pathway?osa00966/osa:C00141%09pink/osa:C00407%09pink
osa00600	Sphingolipid metabolism	1	50	25	3645	0.04	0.292812	0.533411	0.471753	C01747	https://www.genome.jp/kegg-bin/show_pathway?osa00600/osa:C01747%09pink
osa00620	Pyruvate metabolism	1	50	31	3645	0.0322581	0.34947	0.45659	0.544273	C00074	https://www.genome.jp/kegg-bin/show_pathway?osa00620/osa:C00074%09pink
osa00920	Sulfur metabolism	1	50	33	3645	0.030303	0.367348	0.434922	0.544273	C00059	https://www.genome.jp/kegg-bin/show_pathway?osa00920/osa:C00059%09pink
osa00400	Phenylalanine, tyrosine and tryptophan biosynthesis	1	50	34	3645	0.0294118	0.376106	0.42469	0.544273	C00074	https://www.genome.jp/kegg-bin/show_pathway?osa00400/osa:C00074%09pink
osa00660	C5-Branched dibasic acid metabolism	1	50	34	3645	0.0294118	0.376106	0.42469	0.544273	C00025	https://www.genome.jp/kegg-bin/show_pathway?osa00660/osa:C00025%09pink
osa00300	Lysine biosynthesis	1	50	35	3645	0.0285714	0.384745	0.414827	0.544273	C00049	https://www.genome.jp/kegg-bin/show_pathway?osa00300/osa:C00049%09pink
osa00908	Zeatin biosynthesis	1	50	39	3645	0.025641	0.418143	0.378675	0.577435	C00147	https://www.genome.jp/kegg-bin/show_pathway?osa00908/osa:C00147%09pink
osa00520	Amino sugar and nucleotide sugar metabolism	2	50	108	3645	0.0185185	0.439461	0.35708	0.582661	C00203 C00984	https://www.genome.jp/kegg-bin/show_pathway?osa00520/osa:C00203%09pink/osa:C00984%09pink
osa00650	Butanoate metabolism	1	50	42	3645	0.0238095	0.442019	0.354559	0.582661	C00025	https://www.genome.jp/kegg-bin/show_pathway?osa00650/osa:C00025%09pink
osa00592	alpha-Linolenic acid metabolism	1	50	44	3645	0.0227273	0.4574	0.339704	0.589538	C08491	https://www.genome.jp/kegg-bin/show_pathway?osa00592/osa:C08491%09pink
osa00640	Propanoate metabolism	1	50	48	3645	0.0208333	0.486926	0.312537	0.613951	C04593	https://www.genome.jp/kegg-bin/show_pathway?osa00640/osa:C04593%09pink
osa00440	Phosphonate and phosphinate metabolism	1	50	53	3645	0.0188679	0.521627	0.28264	0.64371	C00074	https://www.genome.jp/kegg-bin/show_pathway?osa00440/osa:C00074%09pink
osa00760	Nicotinate and nicotinamide metabolism	1	50	55	3645	0.0181818	0.534854	0.271765	0.646282	C00049	https://www.genome.jp/kegg-bin/show_pathway?osa00760/osa:C00049%09pink
osa00240	Pyrimidine metabolism	1	50	65	3645	0.0153846	0.595796	0.224902	0.687825	C00106	https://www.genome.jp/kegg-bin/show_pathway?osa00240/osa:C00106%09pink
osa00942	Anthocyanin biosynthesis	1	50	66	3645	0.0151515	0.601442	0.220806	0.687825	C12140	https://www.genome.jp/kegg-bin/show_pathway?osa00942/osa:C12140%09pink
osa00960	Tropane, piperidine and pyridine alkaloid biosynthesis	1	50	68	3645	0.0147059	0.612501	0.212893	0.687825	C00407	https://www.genome.jp/kegg-bin/show_pathway?osa00960/osa:C00407%09pink
osa01040	Biosynthesis of unsaturated fatty acids	1	50	69	3645	0.0144928	0.617918	0.209069	0.687825	C06426	https://www.genome.jp/kegg-bin/show_pathway?osa01040/osa:C06426%09pink
osa00130	Ubiquinone and other terpenoid-quinone biosynthesis	1	50	71	3645	0.0140845	0.628529	0.201674	0.687825	C00811	https://www.genome.jp/kegg-bin/show_pathway?osa00130/osa:C00811%09pink
osa00350	Tyrosine metabolism	1	50	78	3645	0.0128205	0.663444	0.178196	0.712588	C00811	https://www.genome.jp/kegg-bin/show_pathway?osa00350/osa:C00811%09pink
osa00380	Tryptophan metabolism	1	50	83	3645	0.0120482	0.686392	0.163428	0.723832	C01717	https://www.genome.jp/kegg-bin/show_pathway?osa00380/osa:C01717%09pink
osa00906	Carotenoid biosynthesis	1	50	114	3645	0.00877193	0.798046	0.0979723	0.826547	C05431	https://www.genome.jp/kegg-bin/show_pathway?osa00906/osa:C05431%09pink
osa00950	Isoquinoline alkaloid biosynthesis	1	50	122	3645	0.00819672	0.819842	0.08627	0.834225	C00811	https://www.genome.jp/kegg-bin/show_pathway?osa00950/osa:C00811%09pink
osa00860	Porphyrin and chlorophyll metabolism	1	50	138	3645	0.00724638	0.856743	0.0671492	0.856743	C00025	https://www.genome.jp/kegg-bin/show_pathway?osa00860/osa:C00025%09pink
