# Supplementary material for: Integrated analysis of transcriptome and metabolome reveals molecular mechanisms of salt tolerance in seedlings of upland rice landrace 17SM-19
Source: Front Plant Sci. 2022 Sep 14;13:961445. doi: 10.3389/fpls.2022.961445 (PMC9515574; doi:10.3389/fpls.2022.961445)
Supplement: Supplementary file 3 [file Data_Sheet_2.zip › Other support data/KEGG of common DEGs.xls]

id	Term	Classification_level1	Classification_level2	ListHits	p-value	Enrichment_score	geneID	hyperlink_only_excel
dosa00480	Glutathione metabolism	Metabolism	Metabolism of other amino acids	12	6.5077585061044e-05	3.77950310559006	Os03g0135100;Os10g0525800;Os03g0135200;Os10g0395400;Os01g0558100;Os03g0785900;Os10g0528300;Os01g0949700;Os09g0367700;Os10g0528400;Os01g0692100;Os12g0434400	=HYPERLINK("../../3.KEGG_map/all-Total/dosa00480.html","dosa00480")
dosa04016	MAPK signaling pathway - plant	Environmental Information Processing	Signal transduction	12	0.00207437113530843	2.5969591891171	Os08g0421800;Os03g0297600;Os07g0129200;Os10g0542900;Os05g0399300;Os03g0268600;Os01g0846300;Os04g0578000;Os09g0325700;Os03g0418000;Os01g0583100;Os05g0399400	=HYPERLINK("../../3.KEGG_map/all-Total/dosa04016.html","dosa04016")
dosa00520	Amino sugar and nucleotide sugar metabolism	Metabolism	Carbohydrate metabolism	11	0.00464685041595255	2.4715222006831	Os12g0555600;Os05g0247800;Os11g0701500;Os04g0493400;Os10g0542900;Os06g0356800;Os05g0399300;Os03g0418000;Os08g0518800;Os06g0652300;Os05g0399400	=HYPERLINK("../../3.KEGG_map/all-Total/dosa00520.html","dosa00520")
dosa03030	DNA replication	Genetic Information Processing	Replication and repair	6	0.0051485984969129	3.71319603356217	Os02g0829100;Os05g0235800;Os02g0797400;Os01g0544450;Os02g0511900;Os12g0242900	=HYPERLINK("../../3.KEGG_map/all-Total/dosa03030.html","dosa03030")
dosa00908	Zeatin biosynthesis	Metabolism	Metabolism of terpenoids and polyketides	4	0.00569028734161312	5.42697881828317	Os05g0374200;Os10g0483500;Os04g0556400;Os01g0197700	=HYPERLINK("../../3.KEGG_map/all-Total/dosa00908.html","dosa00908")
dosa04075	Plant hormone signal transduction	Environmental Information Processing	Signal transduction	14	0.00968019885585066	1.99941324884117	Os03g0297600;Os04g0442300;Os03g0244600;Os03g0180900;Os07g0129200;Os03g0268600;Os04g0395800;Os01g0846300;Os01g0764800;Os10g0392400;Os09g0325700;Os01g0583100;Os07g0592600;Os03g0180800	=HYPERLINK("../../3.KEGG_map/all-Total/dosa04075.html","dosa04075")
dosa00906	Carotenoid biosynthesis	Metabolism	Metabolism of terpenoids and polyketides	3	0.0608013109679453	3.3070652173913	Os03g0645900;Os07g0154100;Os01g0566500	=HYPERLINK("../../3.KEGG_map/all-Total/dosa00906.html","dosa00906")
dosa04141	Protein processing in endoplasmic reticulum	Genetic Information Processing	Folding, sorting and degradation	10	0.075172307376918	1.67181811937633	Os01g0136000;Os02g0782500;Os03g0277300;Os03g0267000;Os05g0460000;Os03g0266300;Os01g0136100;Os01g0184100;Os04g0445100;Os01g0136200	=HYPERLINK("../../3.KEGG_map/all-Total/dosa04141.html","dosa04141")
dosa00904	Diterpenoid biosynthesis	Metabolism	Metabolism of terpenoids and polyketides	3	0.0916555008224559	2.78489702517162	Os04g0611700;Os01g0209700;Os07g0103500	=HYPERLINK("../../3.KEGG_map/all-Total/dosa00904.html","dosa00904")
dosa00941	Flavonoid biosynthesis	Metabolism	Biosynthesis of other secondary metabolites	3	0.10313840712229	2.64565217391304	Os01g0372500;Os05g0526900;Os04g0630300	=HYPERLINK("../../3.KEGG_map/all-Total/dosa00941.html","dosa00941")
dosa00450	Selenocompound metabolism	Metabolism	Metabolism of other amino acids	2	0.108787709089926	3.52753623188406	Os04g0111225;Os10g0517500	=HYPERLINK("../../3.KEGG_map/all-Total/dosa00450.html","dosa00450")
dosa00860	Porphyrin and chlorophyll metabolism	Metabolism	Metabolism of cofactors and vitamins	3	0.121361898934695	2.46107178968655	Os01g0631200;Os10g0389300;Os09g0532000	=HYPERLINK("../../3.KEGG_map/all-Total/dosa00860.html","dosa00860")
dosa00965	Betalain biosynthesis	Metabolism	Biosynthesis of other secondary metabolites	1	0.158557673524075	5.8792270531401	Os08g0140300	=HYPERLINK("../../3.KEGG_map/all-Total/dosa00965.html","dosa00965")
dosa00909	Sesquiterpenoid and triterpenoid biosynthesis	Metabolism	Metabolism of terpenoids and polyketides	1	0.182440651939064	5.03933747412008	Os03g0184550	=HYPERLINK("../../3.KEGG_map/all-Total/dosa00909.html","dosa00909")
dosa00500	Starch and sucrose metabolism	Metabolism	Carbohydrate metabolism	7	0.194386366601703	1.47860800138853	Os02g0661100;Os03g0221500;Os04g0413500;Os09g0530200;Os10g0565200;Os03g0141200;Os10g0465700	=HYPERLINK("../../3.KEGG_map/all-Total/dosa00500.html","dosa00500")
dosa00710	Carbon fixation in photosynthetic organisms	Metabolism	Energy metabolism	4	0.196532363607975	1.7419932009304	Os01g0208700;Os04g0266900;Os01g0743500;Os06g0668200	=HYPERLINK("../../3.KEGG_map/all-Total/dosa00710.html","dosa00710")
dosa00052	Galactose metabolism	Metabolism	Carbohydrate metabolism	3	0.218640907524895	1.85659801678108	Os04g0413500;Os07g0687900;Os10g0492900	=HYPERLINK("../../3.KEGG_map/all-Total/dosa00052.html","dosa00052")
dosa00270	Cysteine and methionine metabolism	Metabolism	Amino acid metabolism	5	0.226520660971406	1.53371140516698	Os07g0182900;Os01g0192900;Os10g0104900;Os10g0517500;Os04g0578000	=HYPERLINK("../../3.KEGG_map/all-Total/dosa00270.html","dosa00270")
dosa00902	Monoterpenoid biosynthesis	Metabolism	Metabolism of terpenoids and polyketides	1	0.22820612679354	3.9194847020934	Os02g0121700	=HYPERLINK("../../3.KEGG_map/all-Total/dosa00902.html","dosa00902")
dosa00910	Nitrogen metabolism	Metabolism	Energy metabolism	2	0.24003969221414	2.1379007465964	Os08g0468700;Os01g0357100	=HYPERLINK("../../3.KEGG_map/all-Total/dosa00910.html","dosa00910")
